# Supplementary material for: Rich Repertoire of Quorum Sensing Protein Coding Sequences in CPR and DPANN Associated with Interspecies and Interkingdom Communication
Source: mSystems. 2020 Oct 13;5(5):e00414-20. doi: 10.1128/mSystems.00414-20 (PMC7567580; doi:10.1128/mSystems.00414-20)
Supplement: TABLE S1 [file mSystems.00414-20-st001.xlsx]

## Sheet: Blast_queries
Signal	Family	Function	Protein	Synthesis Step	Source
AHK (Alpha hydroxyketone)	CqsA	Synthase	ZP_05420646.1 CqsA [Vibrio cholera CIRS 101]	1	Sigmol
AHK (Alpha hydroxyketone)	CqsA	Synthase	YP_096734.1 LqsA [Legionella pneumophila subsp. pneumophila str. Philadelphia 1]	1	Pubmed_ID 17614967
AHK (Alpha hydroxyketone)	CqsA	Synthase	ELX10346.1 JqsA [Janthinobacterium sp. HH01]	1	Pubmed_ID 23405110
AHK (Alpha hydroxyketone)	CqsS	Receptor (Two-Component)	YP_096737.1 LqsS [Legionella pneumophila subsp. pneumophila str. Philadelphia 1]	NA	Pubmed_ID 17614967
AHK (Alpha hydroxyketone)	CqsS	Receptor (Two-Component)	AAF96425.1 CqsS [Vibrio cholerae O1 biovar El Tor str. N16961]	NA	Sigmol
AHK (Alpha hydroxyketone)	CqsS	Receptor (Two-Component)	EZP37829.1 JqsS [Janthinobacterium lividum]	NA	Pubmed_ID 23405110
AHK (Alpha hydroxyketone)	CqsS	Receptor (Two-Component)	YP_096513.1 LqsT [Legionella pneumophila subsp. pneumophila str. Philadelphia 1]	NA	Pubmed_ID 17614967
AHL (Acyl-homoserine-lactone)	LuxI	Synthase	AAA27543.1 autoinducer synthase [Aliivibrio fischeri ES114]	1	Sigmol
AHL (Acyl-homoserine-lactone)	LuxI	Synthase	AAA86841.1 EchI [Dickeya chrysanthemi]	1	Sigmol
AHL (Acyl-homoserine-lactone)	LuxI	Synthase	AAB18141.1 SwrI [Serratia liquefaciens]	1	Sigmol
AHL (Acyl-homoserine-lactone)	LuxI	Synthase	AAB70017.1 N-acyl homoserine lactone synthase [Aeromonas salmonicida]	1	Sigmol
AHL (Acyl-homoserine-lactone)	LuxI	Synthase	AAC45212.1 VanI [Vibrio anguillarum]	1	Sigmol
AHL (Acyl-homoserine-lactone)	LuxI	Synthase	AAC46022.1 autoinducer synthase [Rhodobacter sphaeroides]	1	Sigmol
AHL (Acyl-homoserine-lactone)	LuxI	Synthase	AAF89990.1 AHL-synthase CinI [Rhizobium leguminosarum]	1	Sigmol
AHL (Acyl-homoserine-lactone)	LuxI	Synthase	AAG17670.1 signal generator protein YruI [Yersinia ruckeri]	1	Sigmol
AHL (Acyl-homoserine-lactone)	LuxI	Synthase	AAK27305.1 acyl homoserine lactone synthase [Burkholderia ambifaria]	1	Sigmol
AHL (Acyl-homoserine-lactone)	LuxI	Synthase	AAK76733.1 quorum sensing regulator SprI [Serratia proteamaculans]	1	Sigmol
AHL (Acyl-homoserine-lactone)	LuxI	Synthase	AAP30849.1 HalI [Hafnia alvei]	1	Sigmol
AHL (Acyl-homoserine-lactone)	LuxI	Synthase	AAP32920.1 CviI [Chromobacterium violaceum]	1	Sigmol
AHL (Acyl-homoserine-lactone)	LuxI	Synthase	AAR32908.1 SplI [Serratia plymuthica RVH1]	1	Sigmol
AHL (Acyl-homoserine-lactone)	LuxI	Synthase	AAU45799.1 N-acyl homoserine lactone synthase [Burkholderia mallei ATCC 23344]	1	Sigmol
AHL (Acyl-homoserine-lactone)	LuxI	Synthase	AAU46702.1 autoinducer synthetase family protein [Burkholderia mallei ATCC 23344]	1	Sigmol
AHL (Acyl-homoserine-lactone)	LuxI	Synthase	AAV52805.1 AHL synthase (plasmid) [Burkholderia glumae BGR1]	1	Sigmol
AHL (Acyl-homoserine-lactone)	LuxI	Synthase	AAY54302.1 quorum sensing autoinducer synthase [Aeromonas veronii]	1	Sigmol
AHL (Acyl-homoserine-lactone)	LuxI	Synthase	AAY97862.1 AvsI [Agrobacterium vitis]	1	Sigmol
AHL (Acyl-homoserine-lactone)	LuxI	Synthase	AAZ50473.1 TraI (plasmid) [Agrobacterium tumefaciens]	1	Sigmol
AHL (Acyl-homoserine-lactone)	LuxI	Synthase	AAZ80476.1 PpuI [Pseudomonas putida]	1	Sigmol
AHL (Acyl-homoserine-lactone)	LuxI	Synthase	ABA03893.1 Autoinducer synthesis protein [Nitrobacter winogradskyi Nb-255]	1	Sigmol
AHL (Acyl-homoserine-lactone)	LuxI	Synthase	ABC24190.1 Autoinducer synthesis protein [Rhodospirillum rubrum ATCC 11170]	1	Sigmol
AHL (Acyl-homoserine-lactone)	LuxI	Synthase	ABD97989.1 autoinducer synthase AlpI [Azospirillum lipoferum]	1	Sigmol
AHL (Acyl-homoserine-lactone)	LuxI	Synthase	ABE35343.1 putative autoinducer synthesis protein [Paraburkholderia xenovorans LB400]	1	Sigmol
AHL (Acyl-homoserine-lactone)	LuxI	Synthase	ABE36319.1 Putative autoinducer synthesis protein [Paraburkholderia xenovorans LB400]	1	Sigmol
AHL (Acyl-homoserine-lactone)	LuxI	Synthase	ABK32015.1 acyl-homoserine lactone synthase [Burkholderia vietnamiensis]	1	Sigmol
AHL (Acyl-homoserine-lactone)	LuxI	Synthase	ABP88724.1 acyl-homoserine lactone synthase [Pseudomonas corrugata]	1	Sigmol
AHL (Acyl-homoserine-lactone)	LuxI	Synthase	ABV92061.1 N-acyl-L-homoserine lactone synthetase-like protein [Dinoroseobacter shibae DFL 12 = DSM 16493]	1	Pubmed_ID 29977398
AHL (Acyl-homoserine-lactone)	LuxI	Synthase	ABY89694.1 autoinducer synthase [Mesorhizobium loti]	1	Sigmol
AHL (Acyl-homoserine-lactone)	LuxI	Synthase	ABY89697.1 autoinducer synthase [Mesorhizobium loti]	1	Sigmol
AHL (Acyl-homoserine-lactone)	LuxI	Synthase	ACC73551.1 autoinducer synthesis protein [Paraburkholderia phymatum STM815]	1	Sigmol
AHL (Acyl-homoserine-lactone)	LuxI	Synthase	ACS42568.1 MlaI; autoinducer (N-acylhomoserine lactone) synthase [Methylorubrum extorquens AM1]	1	Sigmol
AHL (Acyl-homoserine-lactone)	LuxI	Synthase	ACS43538.1 N-acyl-L-homoserine lactone synthetase MsaI (plasmid) [Methylorubrum extorquens AM1]	1	Sigmol
AHL (Acyl-homoserine-lactone)	LuxI	Synthase	ACU12618.1 AHL-synthase [Edwardsiella tarda]	1	Sigmol
AHL (Acyl-homoserine-lactone)	LuxI	Synthase	ADB80056.1 AqsI [Acinetobacter oleivorans DR1]	1	Sigmol
AHL (Acyl-homoserine-lactone)	LuxI	Synthase	ADD77122.1 EanI [Pantoea ananatis LMG 20103]	1	Sigmol
AHL (Acyl-homoserine-lactone)	LuxI	Synthase	ADI78211.1 Autoinducer synthesis protein PagI (plasmid) [Pantoea vagans C9-1]	1	Sigmol
AHL (Acyl-homoserine-lactone)	LuxI	Synthase	ADN33402.1 HanI [Halomonas anticariensis FP35 = DSM 16096]	1	Sigmol
AHL (Acyl-homoserine-lactone)	LuxI	Synthase	ADN34748.1 autoinducer synthase CmrI [Pseudomonas sp. CMR12a]	1	Sigmol
AHL (Acyl-homoserine-lactone)	LuxI	Synthase	AEH78835.1 SinI [Sinorhizobium meliloti SM11]	1	Sigmol
AHL (Acyl-homoserine-lactone)	LuxI	Synthase	AEI89699.1 autoinducer synthesis protein I (plasmid) [Sinorhizobium fredii GR64]	1	Sigmol
AHL (Acyl-homoserine-lactone)	LuxI	Synthase	AEK79977.1 autoinducer synthesis protein LuxI [Aliivibrio logei]	1	Sigmol
AHL (Acyl-homoserine-lactone)	LuxI	Synthase	AEX57288.1 PhzI [Pseudomonas chlororaphis]	1	Sigmol
AHL (Acyl-homoserine-lactone)	LuxI	Synthase	AFO90123.1 putative acyl-homoserine-lactone synthase RaiI [Phaeobacter inhibens DSM 17395]	1	Pubmed_ID 24273537
AHL (Acyl-homoserine-lactone)	LuxI	Synthase	AFO90496.1 hypothetical protein PGA1_c07680 [Phaeobacter inhibens DSM 17395]	1	Pubmed_ID 29977398
AHL (Acyl-homoserine-lactone)	LuxI	Synthase	AGE97287.1 autoinducer synthesis protein [Vibrio fluvialis]	1	Sigmol
AHL (Acyl-homoserine-lactone)	LuxI	Synthase	AGN90587.1 NmuI [Nitrosospira multiformis]	1	Sigmol
AHL (Acyl-homoserine-lactone)	LuxI	Synthase	ANY30805.1 N-acyl-L-homoserine lactone synthetase LasI [Pseudomonas aeruginosa]	1	Sigmol
AHL (Acyl-homoserine-lactone)	LuxI	Synthase	ANY30807.1 N-acyl-L-homoserine lactone synthetase RhlI [Pseudomonas aeruginosa]	1	Sigmol
AHL (Acyl-homoserine-lactone)	LuxI	Synthase	AVR27907.1 N-acylhomoserine lactone synthase [Burkholderia thailandensis]	1	Sigmol
AHL (Acyl-homoserine-lactone)	LuxI	Synthase	AVR28104.1 N-acylhomoserine lactone synthase [Burkholderia thailandensis]	1	Sigmol
AHL (Acyl-homoserine-lactone)	LuxI	Synthase	BAM94429.1 AHL synthase [Pseudomonas chlororaphis subsp. aurantiaca]	1	Sigmol
AHL (Acyl-homoserine-lactone)	LuxI	Synthase	BBG91056.1 acyl-homoserine-lactone synthase [Aeromonas caviae]	1	Sigmol
AHL (Acyl-homoserine-lactone)	LuxI	Synthase	CAA51409.1 ExpI [Pectobacterium carotovorum]	1	Sigmol
AHL (Acyl-homoserine-lactone)	LuxI	Synthase	CAA52352.1 CarI [Pectobacterium carotovorum]	1	Sigmol
AHL (Acyl-homoserine-lactone)	LuxI	Synthase	CAA53693.1 yenI [Yersinia enterocolitica]	1	Sigmol
AHL (Acyl-homoserine-lactone)	LuxI	Synthase	CAD17074.1 autoinducer synthesis protein soli [Ralstonia solanacearum GMI1000]	1	Sigmol
AHL (Acyl-homoserine-lactone)	LuxI	Synthase	CAE25764.1 autoinducer (acylhomoserine lactone) synthase [Rhodopseudomonas palustris CGA009]	1	Sigmol
AHL (Acyl-homoserine-lactone)	LuxI	Synthase	CAK10388.1 autoinducer synthetase (plasmid) [Rhizobium leguminosarum bv. viciae 3841]	1	Sigmol
AHL (Acyl-homoserine-lactone)	LuxI	Synthase	CAL19651.1 N-acylhomoserine lactone synthase YspI [Yersinia pestis CO92]	1	Sigmol
AHL (Acyl-homoserine-lactone)	LuxI	Synthase	CAL74857.1 Putative autoinducer (acylhomoserine lactone) synthase [Bradyrhizobium sp. ORS 278]	1	Sigmol
AHL (Acyl-homoserine-lactone)	LuxI	Synthase	CAP56779.1 putative autoinducer synthesis protein [Gluconacetobacter diazotrophicus PA1 5]	1	Sigmol
AHL (Acyl-homoserine-lactone)	LuxI	Synthase	CAR54099.1 N-acylhomoserine lactone synthase [Burkholderia cenocepacia J2315]	1	Sigmol
AHL (Acyl-homoserine-lactone)	LuxI	Synthase	CBI71277.1 UnaI protein [Paraburkholderia unamae]	1	Sigmol
AHL (Acyl-homoserine-lactone)	LuxI	Synthase	EEE36427.1 autoinducer synthesis protein [Rhodobacteraceae bacterium KLH11]	1	Sigmol
AHL (Acyl-homoserine-lactone)	LuxI	Synthase	EEE38433.1 autoinducer synthesis protein [Rhodobacteraceae bacterium KLH11]	1	Sigmol
AHL (Acyl-homoserine-lactone)	LuxI	Synthase	EGU32102.1 Acyl-homoserine-lactone synthase [Vibrio scophthalmi LMG 19158]	1	Sigmol
AHL (Acyl-homoserine-lactone)	LuxI	Synthase	KNX42196.1 Acyl-homoserine-lactone synthase [Roseovarius tolerans]	1	Sigmol
AHL (Acyl-homoserine-lactone)	LuxI	Synthase	KPL51308.1 hypothetical protein ABB55_02950 [Prosthecomicrobium hirschii]	1	Pubmed_ID 29967162
AHL (Acyl-homoserine-lactone)	LuxI	Synthase	KRW60722.1 acyl-homoserine-lactone synthase [Aeromonas allosaccharophila]	1	Sigmol
AHL (Acyl-homoserine-lactone)	LuxI	Synthase	PKQ73808.1 acyl-homoserine-lactone synthase [Aeromonas sobria]	1	Sigmol
AHL (Acyl-homoserine-lactone)	LuxI	Synthase	PPA28651.1 acyl-homoserine-lactone synthase [Aeromonas jandaei]	1	Sigmol
AHL (Acyl-homoserine-lactone)	LuxI	Synthase	PZD79977.1 GNAT family N-acetyltransferase [Acidithiobacillus ferrooxidans]	1	Sigmol
AHL (Acyl-homoserine-lactone)	LuxI	Synthase	SEK57888.1 N-acyl-L-homoserine lactone synthetase [Jannaschia helgolandensis]	1	Sigmol
AHL (Acyl-homoserine-lactone)	LuxR	Receptor (One-Component)	AAA26360.2 rhiR [Rhizobium leguminosarum bv. viciae]	1	Sigmol
AHL (Acyl-homoserine-lactone)	LuxR	Receptor (One-Component)	AAA27540.1 luxR protein [Aliivibrio fischeri]	NA	Sigmol
AHL (Acyl-homoserine-lactone)	LuxR	Receptor (One-Component)	AAA82097.1 esaR [Pantoea stewartii subsp. stewartii DC283]	NA	Sigmol
AHL (Acyl-homoserine-lactone)	LuxR	Receptor (One-Component)	AAA86840.1 EchR [Dickeya chrysanthemi]	NA	Sigmol
AHL (Acyl-homoserine-lactone)	LuxR	Receptor (One-Component)	AAB70018.1 transcriptional activator [Aeromonas salmonicida]	NA	Sigmol
AHL (Acyl-homoserine-lactone)	LuxR	Receptor (One-Component)	AAC45213.1 VanR [Vibrio anguillarum]	NA	Sigmol
AHL (Acyl-homoserine-lactone)	LuxR	Receptor (One-Component)	AAC45995.1 CarR [Pectobacterium carotovorum]	NA	Sigmol
AHL (Acyl-homoserine-lactone)	LuxR	Receptor (One-Component)	AAC46021.1 autoinducer sythesis regulator [Rhodobacter sphaeroides]	NA	Sigmol
AHL (Acyl-homoserine-lactone)	LuxR	Receptor (One-Component)	AAF89989.1 AHL-dependent transcriptional regulator CinR [Rhizobium leguminosarum]	NA	Sigmol
AHL (Acyl-homoserine-lactone)	LuxR	Receptor (One-Component)	AAG01004.1 VanN [Vibrio anguillarum]	NA	Sigmol
AHL (Acyl-homoserine-lactone)	LuxR	Receptor (One-Component)	AAG17669.1 response regulator YruR [Yersinia ruckeri]	NA	Sigmol
AHL (Acyl-homoserine-lactone)	LuxR	Receptor (One-Component)	AAK27306.1 AHL receptor [Burkholderia ambifaria]	NA	Sigmol
AHL (Acyl-homoserine-lactone)	LuxR	Receptor (One-Component)	AAK70352.1 N-acyl homoserine lactone transcriptional regulator [Burkholderia vietnamiensis]	NA	Sigmol
AHL (Acyl-homoserine-lactone)	LuxR	Receptor (One-Component)	AAK76734.1 quorum sensing regulator SprR [Serratia proteamaculans]	NA	Sigmol
AHL (Acyl-homoserine-lactone)	LuxR	Receptor (One-Component)	AAL54358.1 transcriptional activator, luxr family [Brucella melitensis bv. 1 str. 16M]	NA	Sigmol
AHL (Acyl-homoserine-lactone)	LuxR	Receptor (One-Component)	AAO38761.1 SwrR [Serratia liquefaciens]	NA	Sigmol
AHL (Acyl-homoserine-lactone)	LuxR	Receptor (One-Component)	AAP30848.1 HalR [Hafnia alvei]	NA	Sigmol
AHL (Acyl-homoserine-lactone)	LuxR	Receptor (One-Component)	AAP32919.1 CviR [Chromobacterium violaceum]	NA	Sigmol
AHL (Acyl-homoserine-lactone)	LuxR	Receptor (One-Component)	AAR32909.1 SplR [Serratia plymuthica RVH1]	NA	Sigmol
AHL (Acyl-homoserine-lactone)	LuxR	Receptor (One-Component)	AAU45800.1 transcriptional regulator, LuxR family [Burkholderia mallei ATCC 23344]	NA	Sigmol
AHL (Acyl-homoserine-lactone)	LuxR	Receptor (One-Component)	AAU46700.1 N-acyl homoserine lactone transcriptional regulator [Burkholderia mallei ATCC 23344]	NA	Sigmol
AHL (Acyl-homoserine-lactone)	LuxR	Receptor (One-Component)	AAV52804.1 AHL receptor (plasmid) [Burkholderia glumae BGR1]	NA	Sigmol
AHL (Acyl-homoserine-lactone)	LuxR	Receptor (One-Component)	AAW85531.1 putative autoinducer regulatory protein AinR [Aliivibrio fischeri ES114]	NA	Sigmol
AHL (Acyl-homoserine-lactone)	LuxR	Receptor (One-Component)	AAY54303.1 quorum sensing trancriptional regulator [Aeromonas veronii]	NA	Sigmol
AHL (Acyl-homoserine-lactone)	LuxR	Receptor (One-Component)	AAY97861.1 AvsR [Agrobacterium vitis]	NA	Sigmol
AHL (Acyl-homoserine-lactone)	LuxR	Receptor (One-Component)	AAZ32754.1 MrtR [Mesorhizobium tianshanense]	NA	Sigmol
AHL (Acyl-homoserine-lactone)	LuxR	Receptor (One-Component)	AAZ50597.1 TraR (plasmid) [Agrobacterium tumefaciens]	NA	Sigmol
AHL (Acyl-homoserine-lactone)	LuxR	Receptor (One-Component)	AAZ80478.1 PpuR [Pseudomonas putida]	NA	Sigmol
AHL (Acyl-homoserine-lactone)	LuxR	Receptor (One-Component)	ABA03894.1 Transcriptional regulatory protein, LuxR family [Nitrobacter winogradskyi Nb-255]	NA	Sigmol
AHL (Acyl-homoserine-lactone)	LuxR	Receptor (One-Component)	ABC24189.1 transcriptional regulator, LuxR family [Rhodospirillum rubrum ATCC 11170]	NA	Sigmol
AHL (Acyl-homoserine-lactone)	LuxR	Receptor (One-Component)	ABD97988.1 transcriptional activator AlpR [Azospirillum lipoferum]	NA	Sigmol
AHL (Acyl-homoserine-lactone)	LuxR	Receptor (One-Component)	ABE35341.1 transcriptional regulator, LuxR family [Paraburkholderia xenovorans LB400]	NA	Sigmol
AHL (Acyl-homoserine-lactone)	LuxR	Receptor (One-Component)	ABE36320.1 transcriptional regulator, LuxR family [Paraburkholderia xenovorans LB400]	NA	Sigmol
AHL (Acyl-homoserine-lactone)	LuxR	Receptor (One-Component)	ABK32016.1 transcriptional regulator [Burkholderia vietnamiensis]	NA	Sigmol
AHL (Acyl-homoserine-lactone)	LuxR	Receptor (One-Component)	ABO10598.2 eR transcriptional regulator [Acinetobacter baumannii ATCC 17978]	NA	Sigmol
AHL (Acyl-homoserine-lactone)	LuxR	Receptor (One-Component)	ABP88722.1 transcriptional activator protein [Pseudomonas corrugata]	NA	Sigmol
AHL (Acyl-homoserine-lactone)	LuxR	Receptor (One-Component)	ABV92060.1 transcriptional regulator [Dinoroseobacter shibae DFL 12 = DSM 16493]	NA	Sigmol
AHL (Acyl-homoserine-lactone)	LuxR	Receptor (One-Component)	ABY89693.1 transcriptional regulator [Mesorhizobium loti]	NA	Sigmol
AHL (Acyl-homoserine-lactone)	LuxR	Receptor (One-Component)	ACC73553.1 transcriptional regulator, LuxR family [Paraburkholderia phymatum STM815]	NA	Sigmol
AHL (Acyl-homoserine-lactone)	LuxR	Receptor (One-Component)	ACS42569.1 N-acylhomoserine lactone transcriptional regulator, LuxR family [Methylorubrum extorquens AM1]	NA	Sigmol
AHL (Acyl-homoserine-lactone)	LuxR	Receptor (One-Component)	ACS43539.1 LuxR type transcriptional regulator (plasmid) [Methylorubrum extorquens AM1]	NA	Sigmol
AHL (Acyl-homoserine-lactone)	LuxR	Receptor (One-Component)	ACU12619.1 AHL-dependent transcriptional regulator [Edwardsiella tarda]	NA	Sigmol
AHL (Acyl-homoserine-lactone)	LuxR	Receptor (One-Component)	ADB80058.1 AqsR [Acinetobacter oleivorans DR1]	NA	Sigmol
AHL (Acyl-homoserine-lactone)	LuxR	Receptor (One-Component)	ADD77123.1 EanR [Pantoea ananatis LMG 20103]	NA	Sigmol
AHL (Acyl-homoserine-lactone)	LuxR	Receptor (One-Component)	ADI78210.1 Transcriptional activator protein PagR (plasmid) [Pantoea vagans C9-1]	NA	Sigmol
AHL (Acyl-homoserine-lactone)	LuxR	Receptor (One-Component)	ADN33401.1 HanR [Halomonas anticariensis FP35 = DSM 16096]	NA	Sigmol
AHL (Acyl-homoserine-lactone)	LuxR	Receptor (One-Component)	ADN34749.1 transcriptional activator CmrR [Pseudomonas sp. CMR12a]	NA	Sigmol
AHL (Acyl-homoserine-lactone)	LuxR	Receptor (One-Component)	AEH78836.1 SinR [Sinorhizobium meliloti SM11]	NA	Sigmol
AHL (Acyl-homoserine-lactone)	LuxR	Receptor (One-Component)	AEI89687.1 transcriptional activator traR protein (plasmid) [Sinorhizobium fredii GR64]	NA	Sigmol
AHL (Acyl-homoserine-lactone)	LuxR	Receptor (One-Component)	AEK79976.1 LuxR2 [Aliivibrio logei]	NA	Sigmol
AHL (Acyl-homoserine-lactone)	LuxR	Receptor (One-Component)	AEX57289.1 PhzR [Pseudomonas chlororaphis]	NA	Sigmol
AHL (Acyl-homoserine-lactone)	LuxR	Receptor (One-Component)	AFO90122.1 putative transcriptional activator protein RaiR [Phaeobacter inhibens DSM 17395]	NA	Sigmol
AHL (Acyl-homoserine-lactone)	LuxR	Receptor (One-Component)	AGE97288.1 transcriptional activator protein [Vibrio fluvialis]	NA	Sigmol
AHL (Acyl-homoserine-lactone)	LuxR	Receptor (One-Component)	AHB23331.1 NmuR [Nitrosospira multiformis]	NA	Sigmol
AHL (Acyl-homoserine-lactone)	LuxR	Receptor (One-Component)	AJB49804.1 LuxR family transcriptional regulator [Acinetobacter nosocomialis]	NA	Sigmol
AHL (Acyl-homoserine-lactone)	LuxR	Receptor (One-Component)	ANY30804.1 transcriptional activator protein LasR [Pseudomonas aeruginosa]	NA	Sigmol
AHL (Acyl-homoserine-lactone)	LuxR	Receptor (One-Component)	ANY30806.1 transcriptional regulator RhlR [Pseudomonas aeruginosa]	NA	Sigmol
AHL (Acyl-homoserine-lactone)	LuxR	Receptor (One-Component)	AVR27809.1 LuxR family transcriptional regulator [Burkholderia thailandensis]	NA	Sigmol
AHL (Acyl-homoserine-lactone)	LuxR	Receptor (One-Component)	AVR27906.1 LuxR family transcriptional regulator [Burkholderia thailandensis]	NA	Sigmol
AHL (Acyl-homoserine-lactone)	LuxR	Receptor (One-Component)	BAC46327.1 transcriptional regulatory protein [Bradyrhizobium diazoefficiens USDA 110]	NA	Sigmol
AHL (Acyl-homoserine-lactone)	LuxR	Receptor (One-Component)	BAG07414.1 AHL-dependent transcriptional regulator [Komagataeibacter intermedius]	NA	Sigmol
AHL (Acyl-homoserine-lactone)	LuxR	Receptor (One-Component)	BAM94430.1 AHL-dependent transcriptional regulator [Pseudomonas chlororaphis subsp. aurantiaca]	NA	Sigmol
AHL (Acyl-homoserine-lactone)	LuxR	Receptor (One-Component)	BBG91055.1 transcriptional regulator [Aeromonas caviae]	NA	Sigmol
AHL (Acyl-homoserine-lactone)	LuxR	Receptor (One-Component)	CAA53694.1 yenR [Yersinia enterocolitica]	NA	Sigmol
AHL (Acyl-homoserine-lactone)	LuxR	Receptor (One-Component)	CAA56646.1 expR [Pectobacterium carotovorum]	NA	Sigmol
AHL (Acyl-homoserine-lactone)	LuxR	Receptor (One-Component)	CAA61654.1 AhyR [Aeromonas hydrophila]	NA	Sigmol
AHL (Acyl-homoserine-lactone)	LuxR	Receptor (One-Component)	CAD17075.1 transcriptional activator solr. transcription regulator protein [Ralstonia solanacearum GMI1000]	NA	Sigmol
AHL (Acyl-homoserine-lactone)	LuxR	Receptor (One-Component)	CAE25765.1 two-component transcriptional regulator, LuxR family [Rhodopseudomonas palustris CGA009]	NA	Sigmol
AHL (Acyl-homoserine-lactone)	LuxR	Receptor (One-Component)	CAE45182.1 putative ExpR protein [Pectobacterium atrosepticum]	NA	Sigmol
AHL (Acyl-homoserine-lactone)	LuxR	Receptor (One-Component)	CAH38349.1 N-acylhomoserine lactone dependent regulatory protein [Burkholderia pseudomallei K96243]	NA	Sigmol
AHL (Acyl-homoserine-lactone)	LuxR	Receptor (One-Component)	CAH38644.1 N-acyl-homoserine lactone dependent regulatory protein [Burkholderia pseudomallei K96243]	NA	Sigmol
AHL (Acyl-homoserine-lactone)	LuxR	Receptor (One-Component)	CAJ30486.1 PlaR protein [Burkholderia plantarii]	NA	Sigmol
AHL (Acyl-homoserine-lactone)	LuxR	Receptor (One-Component)	CAL19652.1 quorum-sensing transcriptional regulator [Yersinia pestis CO92]	NA	Sigmol
AHL (Acyl-homoserine-lactone)	LuxR	Receptor (One-Component)	CAL74858.1 putative N-acyl homoserine lactone transcriptional regulator, LuxR-like [Bradyrhizobium sp. ORS 278]	NA	Sigmol
AHL (Acyl-homoserine-lactone)	LuxR	Receptor (One-Component)	CAP56781.1 putative transcriptional regulator, luxR family [Gluconacetobacter diazotrophicus PA1 5]	NA	Sigmol
AHL (Acyl-homoserine-lactone)	LuxR	Receptor (One-Component)	CAR54100.1 N-acylhomoserine lactone dependent regulatory protein [Burkholderia cenocepacia J2315]	NA	Sigmol
AHL (Acyl-homoserine-lactone)	LuxR	Receptor (One-Component)	CAR55726.1 N-acylhomoserine lactone dependent regulatory protein CepR [Burkholderia cenocepacia J2315]	NA	Sigmol
AHL (Acyl-homoserine-lactone)	LuxR	Receptor (One-Component)	CBI71275.1 UnaR protein [Paraburkholderia unamae]	NA	Sigmol
AHL (Acyl-homoserine-lactone)	LuxR	Receptor (One-Component)	EEE37723.1 autoinducer-binding transcriptional regulator LuxR [Rhodobacteraceae bacterium KLH11]	NA	Sigmol
AHL (Acyl-homoserine-lactone)	LuxR	Receptor (One-Component)	EEE38092.1 autoinducer-binding transcriptional regulator LuxR [Rhodobacteraceae bacterium KLH11]	NA	Sigmol
AHL (Acyl-homoserine-lactone)	LuxR	Receptor (One-Component)	EGU32100.1 putative transcriptional regulator [Vibrio scophthalmi LMG 19158]	NA	Sigmol
AHL (Acyl-homoserine-lactone)	LuxR	Receptor (One-Component)	KNX42195.1 Transcriptional activator protein LasR [Roseovarius tolerans]	NA	Sigmol
AHL (Acyl-homoserine-lactone)	LuxR	Receptor (One-Component)	KPL51309.1 hypothetical protein ABB55_02955 [Prosthecomicrobium hirschii]	NA	Pubmed_ID 29967162
AHL (Acyl-homoserine-lactone)	LuxR	Receptor (One-Component)	KRW60721.1 transcriptional regulator [Aeromonas allosaccharophila]	NA	Sigmol
AHL (Acyl-homoserine-lactone)	LuxR	Receptor (One-Component)	PKQ73807.1 transcriptional regulator [Aeromonas sobria]	NA	Sigmol
AHL (Acyl-homoserine-lactone)	LuxR	Receptor (One-Component)	PPA28650.1 LuxR family transcriptional regulator [Aeromonas jandaei]	NA	Sigmol
AHL (Acyl-homoserine-lactone)	LuxR	Receptor (One-Component)	PZD79979.1 LuxR family transcriptional regulator [Acidithiobacillus ferrooxidans]	NA	Sigmol
AHL (Acyl-homoserine-lactone)	LuxR	Receptor (One-Component)	sp|Q47188.2|EXPR_DICD3 RecName: Full=Transcriptional activator protein ExpR	NA	Sigmol
AHL (Acyl-homoserine-lactone)	LuxR	Receptor (One-Component)	SEK57848.1 DNA-binding transcriptional regulator, CsgD family [Jannaschia helgolandensis]	NA	Sigmol
AHL (Acyl-homoserine-lactone)	AinS	Synthase	tr|Q5E614|Q5E614_ALIF1 C8-HSL autoinducer synthesis protein AinS OS=Aliivibrio fischeri (strain ATCC 700601 / ES114) OX=312309 GN=ainS PE=4 SV=1	1	Sigmol
AHL (Acyl-homoserine-lactone)	AinS	Synthase	AAA81582.1 autoinducer synthase [Aliivibrio fischeri]	1	Sigmol
AHL (Acyl-homoserine-lactone)	AinS	Synthase	tr|Q6LLC6|Q6LLC6_PHOPR Hypothetical autoinducer synthase OS=Photobacterium profundum (strain SS9) OX=298386 GN=AINS PE=4 SV=1	1	Sigmol
AHL (Acyl-homoserine-lactone)	AinS	Synthase	tr|A0A0F5ZT23|A0A0F5ZT23_9GAMM Autoinducer synthase OS=Grimontia sp. AD028 OX=1581149 GN=RN22_19355 PE=4 SV=1	1	Sigmol
AHL (Acyl-homoserine-lactone)	AinS	Synthase	sp|Q9FDA3|VANM_VIBAN Acyl-homoserine-lactone synthase VanM OS=Vibrio anguillarum OX=55601 GN=vanM PE=1 SV=1	1	Sigmol
AHL (Acyl-homoserine-lactone)	AinS	Synthase	tr|F7YSG8|F7YSG8_VIBA7 Acyl-homoserine-lactone synthase OS=Vibrio anguillarum (strain ATCC 68554 / 775) OX=882102 GN=VAA_00956 PE=4 SV=1	1	Sigmol
AHL (Acyl-homoserine-lactone)	AinS	Synthase	tr|C9P331|C9P331_VIBME N-(3-hydroxybutanoyl)-L-homoserine lactone synthase LuxM OS=Vibrio metschnikovii CIP 69.14 OX=675813 GN=VIB_000686 PE=4 SV=1	1	Sigmol
AHL (Acyl-homoserine-lactone)	AinS	Synthase	sp|A7MRY3|LUXM_VIBCB Acyl-homoserine-lactone synthase LuxM OS=Vibrio campbellii (strain ATCC BAA-1116 / BB120) OX=338187 GN=luxM PE=3 SV=1	1	Sigmol
AHL (Acyl-homoserine-lactone)	AinS	Synthase	sp|P54298|LUXM_VIBHA Acyl-homoserine-lactone synthase LuxM OS=Vibrio harveyi OX=669 GN=luxM PE=1 SV=2	1	Sigmol
AHL (Acyl-homoserine-lactone)	AinS	Synthase	sp|B7VQM9|LUXM_VIBTL Acyl-homoserine-lactone synthase LuxM OS=Vibrio tasmaniensis (strain LGP32) OX=575788 GN=luxM PE=3 SV=1	1	Sigmol
AHL (Acyl-homoserine-lactone)	AinS	Synthase	sp|Q87NA8|OPAM_VIBPA Acyl-homoserine-lactone synthase OpaM OS=Vibrio parahaemolyticus serotype O3:K6 (strain RIMD 2210633) OX=223926 GN=opaM PE=3 SV=1	1	Sigmol
AHL (Acyl-homoserine-lactone)	AinS	Synthase	tr|A8T9G0|A8T9G0_9VIBR Putative homoserine lactone synthase VanM OS=Vibrio sp. AND4 OX=314289 GN=AND4_00220 PE=4 SV=1	1	Sigmol
AHL (Acyl-homoserine-lactone)	AinS	Synthase	tr|A8T3E7|A8T3E7_9VIBR Putative homoserine lactone synthase VanM OS=Vibrio sp. AND4 OX=314289 GN=AND4_11114 PE=4 SV=1	1	Sigmol
AHL (Acyl-homoserine-lactone)	AinS	Synthase	tr|F9T9S7|F9T9S7_9VIBR Autoinducer synthase OS=Vibrio tubiashii ATCC 19109 OX=1051646 GN=IX91_06255 PE=4 SV=1	1	Sigmol
AHL (Acyl-homoserine-lactone)	AinS	Synthase	tr|E3BNJ0|E3BNJ0_9VIBR Uncharacterized protein OS=Vibrio caribbeanicus ATCC BAA-2122 OX=796620 GN=VIBC2010_15279 PE=4 SV=1	1	Sigmol
AHL (Acyl-homoserine-lactone)	AinR	Receptor (Two-Component)	tr|Q5E615|Q5E615_ALIF1 Putative autoinducer regulatory protein AinR OS=Aliivibrio fischeri (strain ATCC 700601 / ES114) OX=312309 GN=ainR PE=4 SV=1	NA	Sigmol
AHL (Acyl-homoserine-lactone)	AinR	Receptor (Two-Component)	tr|B6EJH9|B6EJH9_ALISL Autoinducer regulatory protein AinR OS=Aliivibrio salmonicida (strain LFI1238) OX=316275 GN=ainR PE=4 SV=1	NA	Sigmol
AHL (Acyl-homoserine-lactone)	AinR	Receptor (Two-Component)	tr|Q9FDA2|Q9FDA2_VIBAN Hybrid sensor histidine kinase/response regulator OS=Vibrio anguillarum OX=55601 GN=vanN PE=4 SV=1	NA	Sigmol
AHL (Acyl-homoserine-lactone)	AinR	Receptor (Two-Component)	sp|A7MRY4|LUXN_VIBCB Autoinducer 1 sensor kinase/phosphatase LuxN OS=Vibrio campbellii (strain ATCC BAA-1116 / BB120) OX=338187 GN=luxN PE=1 SV=1	NA	Sigmol
AHL (Acyl-homoserine-lactone)	AinR	Receptor (Two-Component)	tr|A0A380QUW4|A0A380QUW4_VIBHA HAI-1 autoinducer 1 hybrid sensor histidine kinase/phosphatase LuxN OS=Vibrio harveyi OX=669 GN=luxN PE=4 SV=1	NA	Sigmol
AHL (Acyl-homoserine-lactone)	AinR	Receptor (Two-Component)	sp|P0C5S6|LUXN_VIBHA Autoinducer 1 sensor kinase/phosphatase LuxN OS=Vibrio harveyi OX=669 GN=luxN PE=3 SV=1	NA	Sigmol
AHL (Acyl-homoserine-lactone)	HdtS	Synthase	tr|G8PW50|G8PW50_PSEFL HdtS, LptA OS=Pseudomonas fluorescens F113 OX=1114970 GN=hdtS PE=4 SV=1	NA	Sigmol
cAHL (Carboxy AHL)	FilI	Synthase	WP_014586016.1 PAS domain-containing protein [Methanosaeta harundinacea]	1	Sigmol
AI-2 (Autoinducer-2)	Pfs	Synthase	AET27460.1 Pfs [Vibrio cholerae O1 str. 2010EL-1786]	1	Sigmol
AI-2 (Autoinducer-2)	Pfs	Synthase	NP_459212.1 Pfs [Salmonella enterica subsp. enterica serovar Typhimurium str. LT2]	1	Sigmol
AI-2 (Autoinducer-2)	LuxS	Synthase	sp|Q8ZBU3|LUXS_YERPE S-ribosylhomocysteine lyase OS=Yersinia pestis OX=632 GN=luxS PE=3 SV=3	2	Sigmol
AI-2 (Autoinducer-2)	LuxS	Synthase	sp|Q9L4T0|LUXS_SALTY S-ribosylhomocysteine lyase OS=Salmonella typhimurium (strain LT2 / SGSC1412 / ATCC 700720) OX=99287 GN=luxS PE=3 SV=3	2	Sigmol
AI-2 (Autoinducer-2)	LuxS	Synthase	sp|P45578|LUXS_ECOLI S-ribosylhomocysteine lyase OS=Escherichia coli (strain K12) OX=83333 GN=luxS PE=1 SV=3	2	Sigmol
AI-2 (Autoinducer-2)	LuxS	Synthase	sp|Q9ZMW8|LUXS_HELPJ S-ribosylhomocysteine lyase OS=Helicobacter pylori (strain J99 / ATCC 700824) OX=85963 GN=luxS PE=1 SV=1	2	Sigmol
AI-2 (Autoinducer-2)	LuxS	Synthase	sp|C3LS47|LUXS_VIBCM S-ribosylhomocysteine lyase OS=Vibrio cholerae serotype O1 (strain M66-2) OX=579112 GN=luxS PE=3 SV=1	2	Sigmol
AI-2 (Autoinducer-2)	LuxS	Synthase	sp|A6KYS6|LUXS_BACV8 S-ribosylhomocysteine lyase OS=Bacteroides vulgatus (strain ATCC 8482 / DSM 1447 / JCM 5826 / NBRC 14291 / NCTC 11154) OX=435590 GN=luxS PE=3 SV=1	2	Sigmol
AI-2 (Autoinducer-2)	LuxS	Synthase	sp|Q8CNI0|LUXS_STAES S-ribosylhomocysteine lyase OS=Staphylococcus epidermidis (strain ATCC 12228) OX=176280 GN=luxS PE=3 SV=1	2	Sigmol
AI-2 (Autoinducer-2)	LuxS	Synthase	sp|Q8G568|LUXS_BIFLO S-ribosylhomocysteine lyase OS=Bifidobacterium longum (strain NCC 2705) OX=206672 GN=luxS PE=3 SV=2	2	Sigmol
AI-2 (Autoinducer-2)	LuxS	Synthase	sp|Q8KQK6|LUXS_STRGC S-ribosylhomocysteine lyase OS=Streptococcus gordonii (strain Challis / ATCC 35105 / BCRC 15272 / CH1 / DL1 / V288) OX=467705 GN=luxS PE=3 SV=1	2	Sigmol
AI-2 (Autoinducer-2)	LuxS	Synthase	tr|F2QF98|F2QF98_STROU S-ribosylhomocysteine lyase OS=Streptococcus oralis (strain Uo5) OX=927666 GN=luxS PE=3 SV=1	2	Sigmol
AI-2 (Autoinducer-2)	LuxS	Synthase	tr|H1HD29|H1HD29_FUSNU S-ribosylhomocysteine lyase OS=Fusobacterium nucleatum subsp. animalis F0419 OX=999414 GN=luxS PE=3 SV=1	2	Sigmol
AI-2 (Autoinducer-2)	LuxS	Synthase	sp|Q836D3|LUXS_ENTFA S-ribosylhomocysteine lyase OS=Enterococcus faecalis (strain ATCC 700802 / V583) OX=226185 GN=luxS PE=3 SV=1	2	Sigmol
AI-2 (Autoinducer-2)	LuxS	Synthase	sp|A4VTE8|LUXS_STRSY S-ribosylhomocysteine lyase OS=Streptococcus suis (strain 05ZYH33) OX=391295 GN=luxS PE=3 SV=2	2	Sigmol
AI-2 (Autoinducer-2)	LuxS	Synthase	sp|Q9PN97|LUXS_CAMJE S-ribosylhomocysteine lyase OS=Campylobacter jejuni subsp. jejuni serotype O:2 (strain ATCC 700819 / NCTC 11168) OX=192222 GN=luxS PE=3 SV=1	2	Sigmol
AI-2 (Autoinducer-2)	LuxS	Synthase	sp|A7GWQ0|LUXS_CAMC5 S-ribosylhomocysteine lyase OS=Campylobacter curvus (strain 525.92) OX=360105 GN=luxS PE=3 SV=1	2	Sigmol
AI-2 (Autoinducer-2)	LuxS	Synthase	sp|A0RM88|LUXS_CAMFF S-ribosylhomocysteine lyase OS=Campylobacter fetus subsp. fetus (strain 82-40) OX=360106 GN=luxS PE=3 SV=1	2	Sigmol
AI-2 (Autoinducer-2)	LuxS	Synthase	tr|C8PFC7|C8PFC7_9PROT S-ribosylhomocysteine lyase OS=Campylobacter gracilis RM3268 OX=553220 GN=luxS PE=3 SV=1	2	Sigmol
AI-2 (Autoinducer-2)	LuxS	Synthase	tr|A0A071LBX2|A0A071LBX2_9PROT S-ribosylhomocysteine lyase OS=Campylobacter mucosalis OX=202 GN=luxS PE=3 SV=1	2	Sigmol
AI-2 (Autoinducer-2)	LuxS	Synthase	tr|B9D3Q6|B9D3Q6_CAMRE S-ribosylhomocysteine lyase OS=Campylobacter rectus RM3267 OX=553218 GN=luxS PE=3 SV=1	2	Sigmol
AI-2 (Autoinducer-2)	LuxS	Synthase	tr|T1ZGP7|T1ZGP7_STRIT S-ribosylhomocysteine lyase OS=Streptococcus intermedius B196 OX=862967 GN=luxS PE=3 SV=1	2	Sigmol
AI-2 (Autoinducer-2)	LuxS	Synthase	tr|B4XQ50|B4XQ50_EDWTA S-ribosylhomocysteine lyase OS=Edwardsiella tarda OX=636 GN=luxS PE=3 SV=1	2	Sigmol
AI-2 (Autoinducer-2)	LuxS	Synthase	sp|A3N1L8|LUXS_ACTP2 S-ribosylhomocysteine lyase OS=Actinobacillus pleuropneumoniae serotype 5b (strain L20) OX=416269 GN=luxS PE=3 SV=1	2	Sigmol
AI-2 (Autoinducer-2)	LuxS	Synthase	tr|Q1HAV9|Q1HAV9_EIKCO S-ribosylhomocysteine lyase OS=Eikenella corrodens OX=539 GN=luxS PE=3 SV=1	2	Sigmol
AI-2 (Autoinducer-2)	LuxS	Synthase	sp|Q8KM01|LUXS_PHOLL S-ribosylhomocysteine lyase OS=Photorhabdus luminescens subsp. laumondii (strain DSM 15139 / CIP 105565 / TT01) OX=243265 GN=luxS PE=3 SV=1	2	Sigmol
AI-2 (Autoinducer-2)	LuxS	Synthase	sp|Q6D1T5|LUXS_PECAS S-ribosylhomocysteine lyase OS=Pectobacterium atrosepticum (strain SCRI 1043 / ATCC BAA-672) OX=218491 GN=luxS PE=3 SV=1	2	Sigmol
AI-2 (Autoinducer-2)	LuxS	Synthase	sp|C6DCQ4|LUXS_PECCP S-ribosylhomocysteine lyase OS=Pectobacterium carotovorum subsp. carotovorum (strain PC1) OX=561230 GN=luxS PE=3 SV=1	2	Sigmol
AI-2 (Autoinducer-2)	LuxS	Synthase	tr|E0SC68|E0SC68_DICD3 S-ribosylhomocysteine lyase OS=Dickeya dadantii (strain 3937) OX=198628 GN=luxS PE=3 SV=1	2	Sigmol
AI-2 (Autoinducer-2)	LuxS	Synthase	tr|A0A097QN45|A0A097QN45_9VIBR S-ribosylhomocysteine lyase OS=Vibrio coralliilyticus OX=190893 GN=luxS PE=3 SV=1	2	Sigmol
AI-2 (Autoinducer-2)	LuxS	Synthase	sp|B7VK33|LUXS_VIBTL S-ribosylhomocysteine lyase OS=Vibrio tasmaniensis (strain LGP32) OX=575788 GN=luxS PE=3 SV=1	2	Sigmol
AI-2 (Autoinducer-2)	LuxS	Synthase	tr|A0A0D8LH53|A0A0D8LH53_PHODD S-ribosylhomocysteine lyase OS=Photobacterium damselae subsp. damselae OX=85581 GN=luxS PE=3 SV=1	2	Sigmol
AI-2 (Autoinducer-2)	LuxS	Synthase	sp|Q9Z5X1|LUXS_VIBCB S-ribosylhomocysteine lyase OS=Vibrio campbellii (strain ATCC BAA-1116 / BB120) OX=338187 GN=luxS PE=3 SV=3	2	Sigmol
AI-2 (Autoinducer-2)	LuxS	Synthase	tr|S7I1E9|S7I1E9_VIBFL S-ribosylhomocysteine lyase OS=Vibrio fluvialis PG41 OX=1336752 GN=luxS PE=3 SV=1	2	Sigmol
AI-2 (Autoinducer-2)	LuxS	Synthase	tr|F0LWD7|F0LWD7_VIBFN S-ribosylhomocysteine lyase OS=Vibrio furnissii (strain DSM 14383 / NCTC 11218 / VL 6966) OX=903510 GN=luxS PE=3 SV=1	2	Sigmol
AI-2 (Autoinducer-2)	LuxS	Synthase	tr|A3UZP2|A3UZP2_VIBS1 S-ribosylhomocysteine lyase OS=Vibrio splendidus (strain 12B01) OX=314291 GN=luxS PE=3 SV=1	2	Sigmol
AI-2 (Autoinducer-2)	LuxS	Synthase	AET28390.1 S-ribosylhomocysteinase [Vibrio cholerae O1 str. 2010EL-1786]	2	Sigmol
AI-2 (Autoinducer-2)	LuxS	Synthase	NP_461743.1 S-ribosylhomocysteine lyase [Salmonella enterica subsp. enterica serovar Typhimurium str. LT2]	2	Sigmol
AI-2 (Autoinducer-2)	LsrB	Receptor (Two-Component)	sp|Q74PW2|LSRB_YERPE Autoinducer 2-binding protein LsrB OS=Yersinia pestis OX=632 GN=lsrB PE=1 SV=1	NA	Sigmol
AI-2 (Autoinducer-2)	LsrB	Receptor (Two-Component)	sp|Q8ZKQ1|LSRB_SALTY Autoinducer 2-binding protein LsrB OS=Salmonella typhimurium (strain LT2 / SGSC1412 / ATCC 700720) OX=99287 GN=lsrB PE=1 SV=1	NA	Sigmol
AI-2 (Autoinducer-2)	LsrB	Receptor (Two-Component)	sp|P76142|LSRB_ECOLI Autoinducer 2-binding protein LsrB OS=Escherichia coli (strain K12) OX=83333 GN=lsrB PE=1 SV=1	NA	Sigmol
AI-2 (Autoinducer-2)	LuxP	Receptor (Two-Component)	sp|P54300|LUXP_VIBHA Autoinducer 2-binding periplasmic protein LuxP OS=Vibrio harveyi OX=669 GN=luxP PE=1 SV=2	NA	Sigmol
AI-2 (Autoinducer-2)	LuxP	Receptor (Two-Component)	sp|Q9KLK6|LUXP_VIBCH Autoinducer 2-binding periplasmic protein LuxP OS=Vibrio cholerae serotype O1 (strain ATCC 39315 / El Tor Inaba N16961) OX=243277 GN=luxP PE=3 SV=1	NA	Sigmol
AI-2 (Autoinducer-2)	LuxP	Receptor (Two-Component)	tr|B7VQX1|B7VQX1_VIBTL Autoinducer 2-binding periplasmic protein luxP OS=Vibrio tasmaniensis (strain LGP32) OX=575788 GN=VS_II0355 PE=4 SV=1	NA	Sigmol
AI-2 (Autoinducer-2)	AibA	Receptor	tr|B5ZA64|B5ZA64_HELPG AibA: Periplasmic dipeptide-binding protein OS=Helicobacter pylori (strain G27) OX=563041 GN=hbpA PE=4 SV=1	NA	Pubmed_ID 26152582
AI-2 (Autoinducer-2)	AibB	Receptor	tr|B5Z6J6|B5Z6J6_HELPG AibB: Molybdenum ABC transporter OS=Helicobacter pylori (strain G27) OX=563041 GN=modA PE=4 SV=1	NA	Pubmed_ID 26152582
AI-3 (Autoinducer-3)	QseC	Receptor (Two-Component)	sp|P40719|QSEC_ECOLI Sensor protein QseC OS=Escherichia coli (strain K12) OX=83333 GN=qseC PE=1 SV=2	NA	Sigmol
AI-3 (Autoinducer-3)	QseC	Receptor (Two-Component)	NP_306641.1 quorum sensing sensory histidine kinase in two-component regulatory system with QseB [Escherichia coli O157:H7 str. Sakai]	NA	Sigmol
AI-3 (Autoinducer-3)	QseC	Receptor (Two-Component)	sp|Q8ZLZ9|QSEC_SALTY Sensor protein QseC OS=Salmonella typhimurium (strain LT2 / SGSC1412 / ATCC 700720) OX=99287 GN=qseC PE=3 SV=1	NA	Sigmol
AI-3 (Autoinducer-3)	Aeromonal_QseC	Receptor (Two-Component)	tr|G4XZM7|G4XZM7_AERHY QseC OS=Aeromonas hydrophila OX=644 GN=qseC PE=4 SV=1	1	Sigmol
AIP_Agr-Fsr_Like	AgrD	Pre-peptide	NP_359634.1 competence stimulating peptide [Streptococcus pneumoniae R6]	1	QuorumPeps
AIP_Agr-Fsr_Like	AgrD	Pre-peptide	CDK37795.1 gelatinase biosynthesis activating pheromone [Enterococcus faecalis V583]	1	QuorumPeps
AIP_Agr-Fsr_Like	AgrD	Pre-peptide	AAB80779.1 AgrD [Staphylococcus aureus]	1	QuorumPeps
AIP_Agr-Fsr_Like	AgrC	Receptor (Two-Component)	AgrC1 YP_001332979.1 accessory gene regulator protein C [Staphylococcus aureus subsp. aureus str. Newman]	NA	QuorumPeps
AIP_Agr-Fsr_Like	AgrC	Receptor (Two-Component)	AgrC2 YP_001442613.1 accessory gene regulator C [Staphylococcus aureus subsp. aureus Mu3]	NA	QuorumPeps
AIP_Agr-Fsr_Like	AgrC	Receptor (Two-Component)	AgrC3 YP_044054.1 autoinducer sensor protein [Staphylococcus aureus subsp. aureus MSSA476]	NA	QuorumPeps
AIP_Agr-Fsr_Like	AgrC	Receptor (Two-Component)	AgrC4 ABB29292.1 AgrC [Staphylococcus aureus]	NA	QuorumPeps
AIP_Agr-Fsr_Like	AgrC	Receptor (Two-Component)	ComD NP_359633.1 sensor histidine kinase ComD [Streptococcus pneumoniae R6]	NA	QuorumPeps
AIP_Agr-Fsr_Like	AgrC	Receptor (Two-Component)	ComP NP_391047.2 two-component sensor histidine kinase [Bacillus subtilis subsp. subtilis str. 168]	NA	QuorumPeps
AIP_Agr-Fsr_Like	AgrC	Receptor (Two-Component)	FsrC AEV91442.1 (FsrC receptor: FsrD_GBAP-based QS system) histidine kinase [Enterococcus faecalis]	NA	QuorumPeps
AIP_Agr-Fsr_Like	AgrC	Receptor (Two-Component)	LamC YP_004891057.1 two-component system histidine protein kinase; sensor protein [Lactobacillus plantarum WCFS1]	NA	QuorumPeps
AIP_Agr-Fsr_Like	AgrC	Receptor (Two-Component)	VirS AAA58950.1 VirS [Clostridium perfringens]	NA	QuorumPeps
AIP_Arbitrium	AimP	Pre-peptide	APD21233.1 arbitrium peptide precursor [Bacillus phage phi3T]	1	QuorumPeps
AIP_Arbitrium	AimP	Pre-peptide	NP_046634.1 hypothetical protein SPBc2p082 [Bacillus virus SPbeta]	1	QuorumPeps
AIP_Arbitrium	AimR	Receptor (One-Component)	APD21232.1 arbitrium communication peptide receptor [Bacillus phage phi3T]	NA	QuorumPeps
AIP_Arbitrium	AimR	Receptor (One-Component)	NP_046633.1 hypothetical protein SPBc2p081 [Bacillus virus SPbeta]	NA	QuorumPeps
AIP_Eukaryota	Qsp1	Pre-peptide	XP_012048278.1 hypothetical protein CNAG_03012 [Cryptococcus neoformans var. grubii H99]	1	QuorumPeps
AIP_Eukaryota	Tup1	Receptor	OXH69409.1 glucose repression regulatory protein TUP1 [Cryptococcus neoformans var. grubii]	NA	QuorumPeps
AIP_RRNPP	PhrC-Shp-NprX-PapR-CcfA	Pre-peptide	AVD29696.1 NprX [Bacillus sp. (in: Bacteria)]	1	QuorumPeps
AIP_RRNPP	PhrC-Shp-NprX-PapR-CcfA	Pre-peptide	Shp [Streptococcus mutans]	1	QuorumPeps
AIP_RRNPP	PhrC-Shp-NprX-PapR-CcfA	Pre-peptide	AAT75295.1 PhrC [Bacillus subtilis]	1	QuorumPeps
AIP_RRNPP	PhrC-Shp-NprX-PapR-CcfA	Pre-peptide	YP_039342.1 PapR [[Bacillus thuringiensis] serovar konkukian str. 97-27]	1	QuorumPeps
AIP_RRNPP	PhrC-Shp-NprX-PapR-CcfA	Pre-peptide	AAO82996.1 pheromone cCF10 percursor/lipoprotein, 60 kDa [Enterococcus faecalis V583]	1	QuorumPeps
AIP_RRNPP	PhrC-Shp-NprX-PapR-CcfA	Pre-peptide	AAA65846.1 PrgQ (plasmid) [Enterococcus faecalis]	1	QuorumPeps
AIP_RRNPP	PhrC-Shp-NprX-PapR-CcfA	Pre-peptide	QBB84888.1 competence stimulating/inducing peptide ComS/XIP [Streptococcus pyogenes MGAS6180]	1	QuorumPeps
AIP_RRNPP	Rap-Rgg-NprR-PlcR-PrgX	Receptor (One-Component)	ComR ANC26365.1 quorum-sensing competence transcriptional regulatory protein ComR [Streptococcus pyogenes]	NA	QuorumPeps
AIP_RRNPP	Rap-Rgg-NprR-PlcR-PrgX	Receptor (One-Component)	NprR AVD29695.1 transcriptional regulator NprR [Bacillus sp. (in: Bacteria)]	NA	QuorumPeps
AIP_RRNPP	Rap-Rgg-NprR-PlcR-PrgX	Receptor (One-Component)	PlcR AAD41788.1 PlcR [Bacillus cereus ATCC 14579]	NA	QuorumPeps
AIP_RRNPP	Rap-Rgg-NprR-PlcR-PrgX	Receptor (One-Component)	PrgX AAA65845.1 PrgX (plasmid) [Enterococcus faecalis]	NA	QuorumPeps
AIP_RRNPP	Rap-Rgg-NprR-PlcR-PrgX	Receptor (One-Component)	Rgg ABQ95981.1 Rgg transcriptional regulator [Streptococcus pyogenes]	NA	QuorumPeps
AIP_RRNPP	Rap-Rgg-NprR-PlcR-PrgX	Receptor (One-Component)	Rgg1358 ABJ66531.1 Transcriptional regulator, xre family [Streptococcus thermophilus LMD-9]	NA	QuorumPeps
AIP_RRNPP	Rap-Rgg-NprR-PlcR-PrgX	Receptor (One-Component)	TraA BAA11197.1 TRAA (plasmid) [Enterococcus faecalis]	NA	QuorumPeps
AIP_RRNPP	Rap-Rgg-NprR-PlcR-PrgX	Receptor (One-Component)	RapA AAA99153.1 RapA (plasmid) [Bacillus subtilis]	NA	QuorumPeps
AIP_RRNPP	Rap-Rgg-NprR-PlcR-PrgX	Receptor (One-Component)	RapC AAT75294.1 RapC [Bacillus subtilis]	NA	QuorumPeps
AIP_RRNPP	Rap-Rgg-NprR-PlcR-PrgX	Receptor (One-Component)	RapE AQZ91472.1 transcriptional regulator [Bacillus subtilis]	NA	QuorumPeps
AIP_RRNPP	Rap-Rgg-NprR-PlcR-PrgX	Receptor (One-Component)	RapF AQZ92624.1 transcriptional regulator [Bacillus subtilis]	NA	QuorumPeps
AIP_TM0504	TM0504	Pre-peptide	AAD35589.1 hypothetical protein TM_0504 [Thermotoga maritima MSB8]	1	QuorumPeps
Bacteriocin-II	CbnS	Pre-peptide	CbnS WP_119907077.1 EntF family bacteriocin induction factor [Carnobacterium maltaromaticum]	1	QuorumPeps
Bacteriocin-II	CbnS	Pre-peptide	CbnB2 CRI06706.1 Bacteriocin carnobacteriocin B2 (plasmid) [Carnobacterium maltaromaticum]	1	QuorumPeps
Bacteriocin-II	CbnS	Pre-peptide	CbaX AAF18145.1 induction peptide CbaX [Carnobacterium maltaromaticum]	1	QuorumPeps
Bacteriocin-II	CbnS	Pre-peptide	ComX NP_391048.1 competence pheromone precursor (pheromone peptide aa 46-_55, geranyl-modified) [Bacillus subtilis subsp. subtilis str. 168]	1	QuorumPeps
Bacteriocin-II	CbnS	Pre-peptide	NP_358059.1 peptide pheromone BlpC [Streptococcus pneumoniae R6]	1	QuorumPeps
Bacteriocin-II	CbnK	Receptor (Two-Component)	BlpH NP_358058.1 histidine kinase [Streptococcus pneumoniae R6]	NA	QuorumPeps
Bacteriocin-II	CbnK	Receptor (Two-Component)	CbaK AAF18146.1 histidine kinase CbaK [Carnobacterium maltaromaticum]	NA	QuorumPeps
Bacteriocin-II	CbnK	Receptor (Two-Component)	CbnK CRI06713.1 Histidine protein kinase (plasmid) [Carnobacterium maltaromaticum]	NA	QuorumPeps
Bacteriocin-II	CbnK	Receptor (Two-Component)	EntK AAD29135.1 EntK [Enterococcus faecium]	NA	QuorumPeps
Bacteriocin-II	CbnK	Receptor (Two-Component)	PisK AAK69421.1 putative histidine kinase PisK [Carnobacterium maltaromaticum]	NA	QuorumPeps
Bacteriocin-II	CbnK	Receptor (Two-Component)	PlnB ADE08252.1 PlnB [Lactobacillus plantarum]	NA	QuorumPeps
Bacteriocin-II	CbnK	Receptor (Two-Component)	PltK YP_004889223.1 two-component system histidine protein kinase; sensor protein [Lactobacillus plantarum WCFS1]	NA	QuorumPeps
Bacteriocin-II	CbnK	Receptor (Two-Component)	SapK CAA86944.1 histidine kinase [Lactobacillus sakei]	NA	QuorumPeps
Bacteriocin-II	CbnK	Receptor (Two-Component)	SilB AAM90901.1 SilB [Streptococcus pyogenes]	NA	QuorumPeps
Bacteriocin-II	CbnK	Receptor (Two-Component)	SppK AAW79055.1 SppK [Lactobacillus sakei]	NA	QuorumPeps
Bacteriocin-II	CbnK	Receptor (Two-Component)	StbH WP_002948870.1 sensor histidine kinase [Streptococcus thermophilus]	NA	QuorumPeps
Bacteriocin-II	CbnK	Receptor (Two-Component)	StxK AAP44564.1 StxK [Lactobacillus sakei]	NA	QuorumPeps
Bacteriocin-II	CbnK	Receptor (Two-Component)	ComP NP_391047.2 two-component sensor histidine kinase [Bacillus subtilis subsp. subtilis str. 168]	NA	QuorumPeps
Bradyoxetin	NwsA	Receptor (Two-Component)	CAA80351.1 NwsA [Bradyrhizobium japonicum]	NA	Pubmed_ID 12393811
Butyrolactone	AfsA	Synthase	tr|O86851|O86851_STRCH A-factor biosynthesis hotdog protein OS=Streptomyces coelicolor OX=1902 GN=scbA PE=4 SV=1	1	Pubmed_ID 26904007
Butyrolactone	AfsA	Synthase	sp|P18394|AFSA_STRGR Probable A-factor biosynthesis enzyme OS=Streptomyces griseus OX=1911 GN=afsA PE=4 SV=1	1	Pubmed_ID 26904007
Butyrolactone	AfsA	Synthase	tr|Q56152|Q56152_STRVZ JadW1 OS=Streptomyces venezuelae OX=54571 GN=jadW1 PE=4 SV=2	1	Pubmed_ID 26904007
Butyrolactone	AfsA	Synthase	tr|O24738|O24738_STRVG BarX OS=Streptomyces virginiae OX=1961 GN=barX PE=4 SV=1	1	Pubmed_ID 26904007
Butyrolactone	AfsA	Synthase	tr|Q83X19|Q83X19_STRRO Gamma-butyrolactone biosynthesis protein SrrX OS=Streptomyces rochei OX=1928 GN=srrX PE=4 SV=1	1	Pubmed_ID 26904007
Butyrolactone	AfsA	Synthase	tr|B5UAT3|B5UAT3_STRLA Putative gamma-butyrolactone biosynthesis enzyme OS=Streptomyces lavendulae OX=1914 GN=farX PE=4 SV=1	1	Pubmed_ID 26904007
Butyrolactone	AfsA	Synthase	tr|Q2VQT2|Q2VQT2_9ACTN AfsA/ScbA-like protein OS=Streptomyces natalensis OX=68242 GN=sngA PE=4 SV=1	1	Pubmed_ID 26904007
Butyrolactone	AfsA	Synthase	tr|Q82KU4|Q82KU4_STRAW Putative gamma-butyrolactone biosynthesis protein OS=Streptomyces avermitilis (strain ATCC 31267 / DSM 46492 / JCM 5070 / NBRC 14893 / NCIMB 12804 / NRRL 8165 / MA-4680) OX=227882 GN=avaA PE=4 SV=1	1	Pubmed_ID 26904007
Butyrolactone	AfsA	Synthase	tr|Q9JN90|Q9JN90_STRCH Lactone biosynthesis protein, mmfl OS=Streptomyces coelicolor OX=1902 GN=mmfL PE=4 SV=1	1	Pubmed_ID 26904007
Butyrolactone	AfsA	Synthase	tr|D7C007|D7C007_STRBB Putative AfsA/ScbA-like protein OS=Streptomyces bingchenggensis (strain BCW-1) OX=749414 GN=SBI_08929 PE=4 SV=1	1	Pubmed_ID 26904007
Butyrolactone	AfsA	Synthase	BAF93891.1 hypothetical gamma-butyrolactone biosynthesis enzyme [Streptomyces scabiei]	1	Pubmed_ID 26904007
Butyrolactone	ArpA	Receptor (One-Component)	BAA08617.1 A-factor receptor [Streptomyces griseus]	NA	Pubmed_ID 26904007
Butyrolactone	ArpA	Receptor (One-Component)	AAB36583.1 JadR2 [Streptomyces venezuelae ATCC 10712]	NA	Pubmed_ID 26904007
Butyrolactone	ArpA	Receptor (One-Component)	sp|Q60011|Q60011_STRVG BarA Virginiae butanolide receptor	NA	Pubmed_ID 26904007
Butyrolactone	ArpA	Receptor (One-Component)	BAA23612.1 BarB [Streptomyces virginiae]	NA	Pubmed_ID 26904007
Butyrolactone	ArpA	Receptor (One-Component)	NP_630365.1 ScbR [Streptomyces coelicolor A3(2)]	NA	Pubmed_ID 26904007
Butyrolactone	ArpA	Receptor (One-Component)	NP_851504.2 gamma-butyrolactone receptor SrrA (plasmid) [Streptomyces rochei]	NA	Pubmed_ID 26904007
Butyrolactone	ArpA	Receptor (One-Component)	AAX97699.1 SngR [Streptomyces natalensis ATCC 27448]	NA	Pubmed_ID 26904007
Butyrolactone	ArpA	Receptor (One-Component)	NP_824882.1 gamma-butyrolactone receptor protein [Streptomyces avermitilis MA-4680 = NBRC 14893]	NA	Pubmed_ID 26904007
Butyrolactone	ArpA	Receptor (One-Component)	AAM78022.1 butyrolactone receptor [Streptomyces carzinostaticus subsp. neocarzinostaticus]	NA	Pubmed_ID 26904007
Butyrolactone	ArpA	Receptor (One-Component)	AAR30170.1 putative gamma-butyrolactone binding protein [Streptomyces ambofaciens]	NA	Pubmed_ID 26904007
Butyrolactone	ArpA	Receptor (One-Component)	BAA21859.1 FarA [Streptomyces sp. FRI-5]	NA	Pubmed_ID 26904007
Butyrolactone	ArpA	Receptor (One-Component)	AAF06961.1 TarA [Streptomyces tendae	NA	Pubmed_ID 26904007
DAR/CHD (Dialkylresorcinol/Cyclohexanedione)	DarA	Synthase	AJW31144.1 DarA [Photorhabdus asymbiotica subsp. asymbiotica]	1	Sigmol
DAR/CHD (Dialkylresorcinol/Cyclohexanedione)	DarB	Synthase	AJW31145.1 DarB [Photorhabdus asymbiotica subsp. asymbiotica]	2	Sigmol
DAR/CHD (Dialkylresorcinol/Cyclohexanedione)	PauR	Receptor (One-Component)	AJW31137.1 PauR [Photorhabdus asymbiotica subsp. asymbiotica]	NA	Sigmol
DKP-cPY+cPV+cPL (Diketopiperazine (cyclodipeptides))	PhcE	Synthase	NP_252916.1 dihydroaeruginoic acid synthetase [Pseudomonas aeruginosa PAO1]	1	Pubmed_ID 27900439 and 21482761
DKP-cPY+cPV+cPL (Diketopiperazine (cyclodipeptides))	PhcF	Synthase	NP_252915.1 pyochelin synthetase [Pseudomonas aeruginosa PAO1]	2	Pubmed_ID 27900439 and 21482762
DKP-cPY+cPV+cPL (Diketopiperazine (cyclodipeptides))	LasR	Receptor (One-Component)	NP_250121.1 transcriptional regulator LasR [Pseudomonas aeruginosa PAO1]	NA	Pubmed_ID 27900439 and 21482763
DPO (Dimethyl Pyrazinol)	Tdh	Synthase	NP_233271.1 L-threonine 3-dehydrogenase [Vibrio cholerae O1 biovar El Tor str. N16961]	1	Pubmed_ID 28319101
DPO (Dimethyl Pyrazinol)	VqmA	Receptor (One-Component)	NP_233459.2 LuxR family transcriptional regulator [Vibrio cholerae O1 biovar El Tor str. N16961]	NA	Pubmed_ID 28319101
DPO (Dimethyl Pyrazinol)	VqmA	Receptor (One-Component)	YP_001039867.1 transcriptional regulator [Vibrio virus VP882]	NA	Pubmed_ID 30554875
DSF (Diffusible Small Factor)	RpfB	Synthase	tr|Q3BUB1|Q3BUB1_XANC5 Long-chain-fatty-acid-CoA-ligase RpfB OS=Xanthomonas campestris pv. vesicatoria (strain 85-10) OX=316273 GN=rpfB PE=4 SV=1	1	Pubmed_ID 27979499
DSF (Diffusible Small Factor)	RpfB	Synthase	tr|Q93C70|Q93C70_XANOO RpfB OS=Xanthomonas oryzae pv. oryzae OX=64187 GN=rpfB PE=4 SV=1	1	Pubmed_ID 27979499
DSF (Diffusible Small Factor)	RpfB	Synthase	tr|A7K6P2|A7K6P2_STEMA Long-chain fatty acyl CoA ligase OS=Stenotrophomonas maltophilia OX=40324 GN=rpfB PE=4 SV=1	1	Pubmed_ID 27979499
DSF (Diffusible Small Factor)	RpfB	Synthase	tr|Q87ER5|Q87ER5_XYLFT Regulator of pathogenicity factors OS=Xylella fastidiosa (strain Temecula1 / ATCC 700964) OX=183190 GN=rpfB PE=4 SV=1	1	Pubmed_ID 27979499
DSF (Diffusible Small Factor)	RpfB	Synthase	sp|P69451|LCFA_ECOLI Long-chain-fatty-acid--CoA ligase OS=Escherichia coli (strain K12) OX=83333 GN=fadD PE=1 SV=1	1	Pubmed_ID 27979499
DSF (Diffusible Small Factor)	RpfB	Synthase	sp|P38135|FADK_ECOLI Medium-chain fatty-acid--CoA ligase OS=Escherichia coli (strain K12) OX=83333 GN=fadK PE=1 SV=4	1	Pubmed_ID 27979499
DSF (Diffusible Small Factor)	RpfF	Synthase	tr|B4EKM5|B4EKM5_BURCJ Putative enoyl CoA hydratase OS=Burkholderia cenocepacia (strain ATCC BAA-245 / DSM 16553 / LMG 16656 / NCTC 13227 / J2315 / CF5610) OX=216591 GN=BCAM0581 PE=1 SV=1	2	Pubmed_ID 27979499
DSF (Diffusible Small Factor)	RpfF	Synthase	tr|Q7CLS3|Q7CLS3_XANCP RpfF protein OS=Xanthomonas campestris pv. campestris (strain ATCC 33913 / DSM 3586 / NCPPB 528 / LMG 568 / P 25) OX=190485 GN=rpfF PE=1 SV=1	2	Pubmed_ID 27979499
DSF (Diffusible Small Factor)	RpfF	Synthase	tr|Q93C69|Q93C69_XANOO RpfF OS=Xanthomonas oryzae pv. oryzae OX=64187 GN=rpfF PE=4 SV=1	2	Pubmed_ID 27979499
DSF (Diffusible Small Factor)	RpfF	Synthase	tr|Q19VG8|Q19VG8_STEMA Enoyl-CoA hydratase OS=Stenotrophomonas maltophilia OX=40324 GN=rpfF PE=4 SV=1	2	Pubmed_ID 27979499
DSF (Diffusible Small Factor)	RpfF	Synthase	tr|Q87EB0|Q87EB0_XYLFT Regulator of pathogenicity factors OS=Xylella fastidiosa (strain Temecula1 / ATCC 700964) OX=183190 GN=rpfF PE=4 SV=1	2	Pubmed_ID 27979499
DSF (Diffusible Small Factor)	RpfF	Synthase	tr|A0A0U5FEF7|A0A0U5FEF7_XANCI RpfF protein OS=Xanthomonas citri pv. citri OX=611301 GN=rpfF PE=4 SV=1	2	Pubmed_ID 27979499
DSF (Diffusible Small Factor)	RpfF	Synthase	tr|Q8PLC3|Q8PLC3_XANAC RpfF protein OS=Xanthomonas axonopodis pv. citri (strain 306) OX=190486 GN=rpfF PE=4 SV=1	2	Pubmed_ID 27979499
DSF (Diffusible Small Factor)	RpfF	Synthase	tr|Q9I5I4|Q9I5I4_PSEAE Probable enoyl-CoA hydratase/isomerase OS=Pseudomonas aeruginosa (strain ATCC 15692 / DSM 22644 / CIP 104116 / JCM 14847 / LMG 12228 / 1C / PRS 101 / PAO1) OX=208964 GN=PA0745 PE=1 SV=1	2	Pubmed_ID 27979499
DSF (Diffusible Small Factor)	RpfC	Receptor (Two-Component)	AAG04785.1 probable two-component sensor [Pseudomonas aeruginosa PAO1]	NA	Pubmed_ID 27979499
DSF (Diffusible Small Factor)	RpfC	Receptor (Two-Component)	WP_011269804.1 response regulator [Xanthomonas campestris]	NA	Pubmed_ID 27979499
DSF (Diffusible Small Factor)	RpfC	Receptor (Two-Component)	WP_019299971.1 response regulator [Xanthomonas oryzae]	NA	Pubmed_ID 27979499
DSF (Diffusible Small Factor)	RpfC	Receptor (Two-Component)	PZT02955.1 hybrid sensor histidine kinase/response regulator [Stenotrophomonas maltophilia]	NA	Pubmed_ID 27979499
DSF (Diffusible Small Factor)	RpfC	Receptor (Two-Component)	WP_004085666.1 response regulator [Xylella fastidiosa]	NA	Pubmed_ID 27979499
DSF (Diffusible Small Factor)	RpfC	Receptor (Two-Component)	WP_096035503.1 response regulator [Xanthomonas citri]	NA	Pubmed_ID 27979499
DSF (Diffusible Small Factor)	RpfC	Receptor (Two-Component)	WP_078587657.1 response regulator [Xanthomonas axonopodis]	NA	Pubmed_ID 27979499
DSF (Diffusible Small Factor)	RpfR	Receptor (One-Component)	WP_006488779.1 MULTISPECIES: cyclic di-GMP phosphodiesterase [Burkholderia cepacia complex]	NA	Pubmed_ID 27979499
DSF (Diffusible Small Factor)	BCAM0227	Receptor (Two-Component)	tr|B4EHQ8|B4EHQ8_BURCJ Hybrid two-component system kinase-response regulator protein OS=Burkholderia cenocepacia (strain ATCC BAA-245 / DSM 16553 / LMG 16656 / NCTC 13227 / J2315 / CF5610) OX=216591 GN=BCAM0227 PE=4 SV=1	NA	Pubmed_ID 27979499
DSF (Diffusible Small Factor)	RpfS	Receptor (Two-Component)	tr|B0RUP8|B0RUP8_XANCB Histidine kinase OS=Xanthomonas campestris pv. campestris (strain B100) OX=509169 GN=rpfS PE=4 SV=1	NA	Pubmed_ID 27979499
Ethanolamine	GlpQ	Synthase	AAF96049.1 glycerophosphoryl diester phosphodiesterase [Vibrio cholerae O1 biovar El Tor str. N16961]	1	Pubmed_ID 32059031
Ethanolamine	UgpQ	Synthase	AAF94708.1 glycerophosphoryl diester phosphodiesterase, putative [Vibrio cholerae O1 biovar El Tor str. N16961]	1	Pubmed_ID 32059031
Ethanolamine	CqsR	Receptor (Two-Component)	AAF94979.1 sensor histidine kinase [Vibrio cholerae O1 biovar El Tor str. N16961]	NA	Pubmed_ID 32059031
Farnesol	DPP3	Synthase	AOW30608.1 bifunctional diacylglycerol diphosphate phosphatase/phosphatidate phosphatase [Candida albicans SC5314]	1	Pubmed_ID 12954333
HAQ (Hydroxy Alkyl Quinoline)	PhnA	Synthase	NP_249692.1 anthranilate synthase component I [Pseudomonas aeruginosa PAO1]	1	Sigmol
HAQ (Hydroxy Alkyl Quinoline)	PhnB	Synthase	NP_249693.1 anthranilate synthase component II [Pseudomonas aeruginosa PAO1]	2	Sigmol
HAQ (Hydroxy Alkyl Quinoline)	PqsA	Synthase	NP_249687.1 anthranilate--CoA ligase [Pseudomonas aeruginosa PAO1]	3	Sigmol
HAQ (Hydroxy Alkyl Quinoline)	PqsB	Synthase	NP_249688.1 hypothetical protein PA0997 [Pseudomonas aeruginosa PAO1]	4	Sigmol
HAQ (Hydroxy Alkyl Quinoline)	PqsC	Synthase	NP_249689.1 hypothetical protein PA0998 [Pseudomonas aeruginosa PAO1]	5	Sigmol
HAQ (Hydroxy Alkyl Quinoline)	PqsD	Synthase	NP_249690.1 3-oxoacyl-ACP synthase [Pseudomonas aeruginosa PAO1]	6	Sigmol
HAQ (Hydroxy Alkyl Quinoline)	PqsH	Synthase	NP_251277.1 2-heptyl-3-hydroxy-4(1H)-quinolone synthase [Pseudomonas aeruginosa PAO1]	7	Sigmol
HAQ (Hydroxy Alkyl Quinoline)	PqsR	Receptor (Two-Component)	NP_249694.1 transcriptional regulator MvfR [Pseudomonas aeruginosa PAO1]	NA	Sigmol
Indole	TnaA	Synthase	WP_049843295.1 MULTISPECIES: tryptophanase [Vibrio]	1	Pubmed_ID 22282601
IQS (Hydroxyphenyl thiazole carbaldehyde)	AmbB	Synthase	ARG87130.1 AmbB [Pseudomonas aeruginosa]	1	Pubmed_ID 23542643
IQS (Hydroxyphenyl thiazole carbaldehyde)	AmbC	Synthase	ARG87131.1 AmbC [Pseudomonas aeruginosa]	2	Pubmed_ID 23542643
IQS (Hydroxyphenyl thiazole carbaldehyde)	AmbD	Synthase	ARG87132.1 AmbD [Pseudomonas aeruginosa]	3	Pubmed_ID 23542643
IQS (Hydroxyphenyl thiazole carbaldehyde)	AmbE	Synthase	ARG87133.1 AmbE [Pseudomonas aeruginosa]	4	Pubmed_ID 23542643
Lantibiotic	NisA	Pre-peptide	ADJ56352.1 Nisin precursor peptide [Lactococcus lactis subsp. lactis]	1	QuorumPeps
Lantibiotic	NisA	Pre-peptide	AAB91589.1 Subtilin precursor peptide [Bacillus subtilis subsp. spizizenii ATCC 6633]	1	QuorumPeps
Lantibiotic	NisA	Pre-peptide	BAB08162.1 Streptin precursor peptide Streptococcus pyogenes]	1	QuorumPeps
Lantibiotic	NisA	Pre-peptide	CCQ18695.1 Planosporicin precursor peptide [Planomonospora alba]	1	QuorumPeps
Lantibiotic	NisA	Pre-peptide	EEI16401.1 Flavucin precursor peptide [Corynebacterium lipophiloflavum DSM 44291]	1	QuorumPeps
Lantibiotic	NisA	Pre-peptide	EKQ50563.1 Maddinglicin precursor peptide [Clostridium sp. Maddingley MBC34-26]	1	QuorumPeps
Lantibiotic	NisA	Pre-peptide	WP_073259420.1 Bagelicin precursor peptide [Streptococcus suis]	1	QuorumPeps
Lantibiotic	NisA	Pre-peptide	SUN29001.1 Agalacticin precursor peptide [Streptococcus agalactiae]	1	QuorumPeps
Lantibiotic	NisA	Pre-peptide	EOT66063.1 Moraviancin precursor peptide [Enterococcus moraviensis ATCC BAA-383]	1	QuorumPeps
Lantibiotic	NisA	Pre-peptide	SUQ38584.1 Gallidermin precursor peptide [Staphylococcus gallinarum]	1	QuorumPeps
Lantibiotic	NisA	Pre-peptide	AAK67264.1 CylL [Enterococcus faecalis]	1	QuorumPeps
Lantibiotic	NisA	Pre-peptide	AAK67265.1 CylS [Enterococcus faecalis]	1	QuorumPeps
Lantibiotic	NisA	Pre-peptide	ADM36018.1 LchA1 [Bacillus licheniformis]	1	QuorumPeps
Lantibiotic	NisA	Pre-peptide	ADM36017.1 LchA2 [Bacillus licheniformis]	1	QuorumPeps
Lantibiotic	NisA	Pre-peptide	AAU42940.1 lichenicidin prepeptide LanA [Bacillus licheniformis DSM 13 = ATCC 14580]	1	QuorumPeps
Lantibiotic	NisA	Pre-peptide	LanA2 [Bacillus licheniformis]	1	QuorumPeps
Lantibiotic	NisB	Peptide-processor	ADJ56353.1 NisB [Lactococcus lactis subsp. lactis]	2	QuorumPeps
Lantibiotic	NisB	Peptide-processor	AAB91586.1 SpaB [Bacillus subtilis subsp. spizizenii ATCC 6633]	2	QuorumPeps
Lantibiotic	NisB	Peptide-processor	BAB08165.1 SrtB [Streptococcus pyogenes]	2	QuorumPeps
Lantibiotic	NisB	Peptide-processor	AIL25849.1 lantibiotic dehydratase domain protein LanB [Staphylococcus sp. TE8]	2	QuorumPeps
Lantibiotic	NisB	Peptide-processor	KPX37082.1 hypothetical protein ALO37_200118 [Pseudomonas savastanoi pv. glycinea]	2	QuorumPeps
Lantibiotic	NisB	Peptide-processor	CCQ18696.1 lantibiotic dehydratase [Planomonospora alba]	2	QuorumPeps
Lantibiotic	NisB	Peptide-processor	EKQ50562.1 thiopeptide-type bacteriocin biosynthesis domain containing protein [Clostridium sp. Maddingley MBC34-26]	2	QuorumPeps
Lantibiotic	NisB	Peptide-processor	SUN12062.1 lantibiotic dehydratase [Streptococcus agalactiae]	2	QuorumPeps
Lantibiotic	NisB	Peptide-processor	EOT66066.1 hypothetical protein I586_02335 [Enterococcus moraviensis ATCC BAA-383]	2	QuorumPeps
Lantibiotic	NisB	Peptide-processor	SUQ38583.1 thiopeptide-type bacteriocin biosynthesis domain protein [Staphylococcus gallinarum]	2	QuorumPeps
Lantibiotic	NisC	Peptide-processor	AAB91588.1 SpaC [Bacillus subtilis subsp. spizizenii ATCC 6633]	3	QuorumPeps
Lantibiotic	NisC	Peptide-processor	ADJ56355.1 NisC [Lactococcus lactis subsp. lactis]	3	QuorumPeps
Lantibiotic	NisC	Peptide-processor	BAB08164.1 SrtC [Streptococcus pyogenes]	3	QuorumPeps
Lantibiotic	NisC	Peptide-processor	CCQ18697.1 lantibiotic cyclase [Planomonospora alba]	3	QuorumPeps
Lantibiotic	NisC	Peptide-processor	EKQ50560.1 Lanthionine synthetase C-like protein [Clostridium sp. Maddingley MBC34-26]	3	QuorumPeps
Lantibiotic	NisC	Peptide-processor	SUN12060.1 lanthionine synthetase C-like protein [Streptococcus agalactiae]	3	QuorumPeps
Lantibiotic	NisC	Peptide-processor	SUQ38582.1 lanthionine synthetase C-like family protein [Staphylococcus gallinarum]	3	QuorumPeps
Lantibiotic	CylM	Peptide-processor	AAK67266.1 CylM [Enterococcus faecalis]	2	QuorumPeps
Lantibiotic	CylM	Peptide-processor	AAU25565.2 lantibiotic modifying enzyme [Bacillus licheniformis DSM 13 = ATCC 14580]	2	QuorumPeps
Lantibiotic	CylM	Peptide-processor	AAU25567.1 lantibiotic modifying enzyme [Bacillus licheniformis DSM 13 = ATCC 14580]	2	QuorumPeps
Lantibiotic	NisK	Receptor (Two-Component)	NisK ADJ56359.1 NisK [Lactococcus lactis subsp. lactis]	NA	QuorumPeps
Lantibiotic	NisK	Receptor (Two-Component)	SpaK AAB91593.1 SpaK [Bacillus subtilis subsp. spizizenii ATCC 6633]	NA	QuorumPeps
Lantibiotic	NisK	Receptor (Two-Component)	SrtK BAB08161.1 SrtK [Streptococcus pyogenes]	NA	QuorumPeps
Lantibiotic	NisK	Receptor (Two-Component)	NP_391351.1 two-component sensor histidine kinase [PsdR] response to lantibiotics (nisin and gallidermin) [Bacillus subtilis subsp. subtilis str. 168]	NA	QuorumPeps
Lantibiotic	NisK	Receptor (Two-Component)	MrsK2 KIU09983.1 MrsK2 protein [Bacillus subtilis]	NA	QuorumPeps
Methyl Esther	PhcB	Synthase	AAC45825.1 PhcB [Ralstonia solanacearum]	1	Pubmed_ID 28642776
Methyl Esther	PhcS	Receptor (Two-Component)	AAC45826.1 two-component sensor/histidine kinase [Ralstonia solanacearum]	NA	Pubmed_ID 28642776
Photopyrone	PpyS	Synthase	AGO97075.1 photopyrone synthase [Photorhabdus thracensis]	1	Sigmol
Photopyrone	PluR	Receptor (One-Component)	AGO97068.1 orphan LuxR-type receptor PluR [Photorhabdus thracensis]	NA	Sigmol
TDA (Tropodithietic Acid)	TdaB	Synthase	AFO93379.1 putative beta etherase TdaB (plasmid) [Phaeobacter inhibens DSM 17395]	1	Pubmed_ID 28389641
TDA (Tropodithietic Acid)	TdaC	Synthase	AFO93378.1 prephenate dehydratase TdaC-like protein (plasmid) [Phaeobacter inhibens DSM 17395]	2	Pubmed_ID 28389641
TDA (Tropodithietic Acid)	TdaD	Synthase	AFO93377.1 thioesterase superfamily protein TdaD (plasmid) [Phaeobacter inhibens DSM 17395]	3	Pubmed_ID 28389641
TDA (Tropodithietic Acid)	TdaE	Synthase	AFO93376.1 acyl-CoA dehydrogenase TdaE (plasmid) [Phaeobacter inhibens DSM 17395]	4	Pubmed_ID 28389641
TDA (Tropodithietic Acid)	TdaF	Synthase	AFO93363.1 putative flavoprotein, HFCD family (plasmid) [Phaeobacter inhibens DSM 17395]	5	Pubmed_ID 28389641
TDA (Tropodithietic Acid)	PgaR	Receptor (One-Component)	AFO90122.1 putative transcriptional activator protein RaiR [Phaeobacter inhibens DSM 17395]	NA	Pubmed_ID 28389641

## Sheet: HMM_models
Signal	Family	Function	Database	HMM_Description	HMM_Accession
AHK (Alpha hydroxyketone)	CqsA	Synthase	In-house	CqsA_seed	CqsA_seed
AHK (Alpha hydroxyketone)	CqsS	Receptor (Two-Component)	CATH_Gene3D	CAI-1 autoinducer sensor kinase/phosphatase CqsS	1.10.287.130/FF/15838
AHK (Alpha hydroxyketone)	CqsS	Receptor (Two-Component)	In-house	CqsS_sensory_Nter_seed	CqsS_sensory_Nter_seed
AHL (Acyl-homoserine-lactone)	LuxI	Synthase	CATH_Gene3D	Isovaleryl-homoserine lactone synthase	3.40.630.30/FF/2092
AHL (Acyl-homoserine-lactone)	LuxI	Synthase	CATH_Gene3D	Acyl-homoserine-lactone synthase	3.40.630.30/FF/2322
AHL (Acyl-homoserine-lactone)	LuxI	Synthase	CATH_Gene3D	Probable acyl-homoserine-lactone synthase	3.40.630.30/FF/2364
AHL (Acyl-homoserine-lactone)	LuxI	Synthase	CATH_Gene3D	Acyl-homoserine-lactone synthase	3.40.630.30/FF/2836
AHL (Acyl-homoserine-lactone)	LuxI	Synthase	CATH_Gene3D	Acyl-homoserine-lactone synthase	3.40.630.30/FF/3838
AHL (Acyl-homoserine-lactone)	LuxI	Synthase	CATH_Gene3D	Acyl-homoserine-lactone synthase	3.40.630.30/FF/4300
AHL (Acyl-homoserine-lactone)	LuxI	Synthase	CATH_Gene3D	Acyl-homoserine-lactone synthase	3.40.630.30/FF/4301
AHL (Acyl-homoserine-lactone)	LuxI	Synthase	CATH_Gene3D	Acyl-homoserine-lactone synthase	3.40.630.30/FF/5353
AHL (Acyl-homoserine-lactone)	LuxI	Synthase	CATH_Gene3D	Acyl-homoserine-lactone synthase	3.40.630.30/FF/69868
AHL (Acyl-homoserine-lactone)	LuxI	Synthase	CATH_Gene3D	Acyl-homoserine-lactone synthase	3.40.630.30/FF/70069
AHL (Acyl-homoserine-lactone)	LuxI	Synthase	CATH_Gene3D	Acyl-homoserine-lactone synthase	3.40.630.30/FF/70360
AHL (Acyl-homoserine-lactone)	LuxI	Synthase	CATH_Gene3D	Autoinducer synthetase family protein	3.40.630.30/FF/70380
AHL (Acyl-homoserine-lactone)	LuxI	Synthase	In-house	LuxI_seed	LuxI_seed
AHL (Acyl-homoserine-lactone)	LuxI	Synthase	Pfam	Autoinducer synthase	PF00765.17
AHL (Acyl-homoserine-lactone)	AinS	Synthase	Pfam	Acyl homoserine lactone synthase	PF17327.2
AHL (Acyl-homoserine-lactone)	AinS	Synthase	In-house	AinS_seed	AinS_seed
AHL (Acyl-homoserine-lactone)	HdtS	Synthase	In-house	HdtS_seed	HdtS_seed
AHL (Acyl-homoserine-lactone)	LuxR	Receptor (One-Component)	CATH_Gene3D	LuxR family transcriptional regulator	3.30.450.80/FF/163
AHL (Acyl-homoserine-lactone)	LuxR	Receptor (One-Component)	CATH_Gene3D	Transcriptional regulator LuxR family	3.30.450.80/FF/363
AHL (Acyl-homoserine-lactone)	LuxR	Receptor (One-Component)	CATH_Gene3D	Quorum-sensing control repressor	3.30.450.80/FF/469
AHL (Acyl-homoserine-lactone)	LuxR	Receptor (One-Component)	CATH_Gene3D	Regulatory protein sdiA	3.30.450.80/FF/514
AHL (Acyl-homoserine-lactone)	LuxR	Receptor (One-Component)	CATH_Gene3D	Probable transcriptional activator protein TraR	3.30.450.80/FF/557
AHL (Acyl-homoserine-lactone)	LuxR	Receptor (One-Component)	CATH_Gene3D	Transcriptional activator protein CarR	3.30.450.80/FF/600
AHL (Acyl-homoserine-lactone)	LuxR	Receptor (One-Component)	CATH_Gene3D	LuxR family transcriptional regulator	3.30.450.80/FF/70
AHL (Acyl-homoserine-lactone)	LuxR	Receptor (One-Component)	CATH_Gene3D	N-butyryl-L-homoserine lactone quorum-sensing transcriptional activator	3.30.450.80/FF/710
AHL (Acyl-homoserine-lactone)	LuxR	Receptor (One-Component)	CATH_Gene3D	Transcriptional activator protein PhzR	3.30.450.80/FF/973
AHL (Acyl-homoserine-lactone)	LuxR	Receptor (One-Component)	CATH_Gene3D	Transcriptional activator protein TraR	3.30.450.80/FF/974
AHL (Acyl-homoserine-lactone)	LuxR	Receptor (One-Component)	CATH_Gene3D	Quorum-sensing transcriptional activator EsaR	3.30.450.80/FF/979
AHL (Acyl-homoserine-lactone)	LuxR	Receptor (One-Component)	CATH_Gene3D	Putative transcriptional regulatory protein	3.30.450.80/FF/982
AHL (Acyl-homoserine-lactone)	LuxR	Receptor (One-Component)	CATH_Gene3D	Transcriptional activator protein LuxR	3.30.450.80/FF/983
AHL (Acyl-homoserine-lactone)	LuxR	Receptor (One-Component)	CATH_Gene3D	Transcriptional activator protein SolR	3.30.450.80/FF/985
AHL (Acyl-homoserine-lactone)	LuxR	Receptor (One-Component)	CATH_Gene3D	Transcriptional activator protein AhyR/AsaR	3.30.450.80/FF/98
AHL (Acyl-homoserine-lactone)	LuxR	Receptor (One-Component)	CATH_Gene3D	Transcriptional activator protein RaiR	3.30.450.80/FF/992
AHL (Acyl-homoserine-lactone)	LuxR	Receptor (One-Component)	Pfam	Autoinducer binding domain	PF03472.15
AHL (Acyl-homoserine-lactone)	LuxR	Receptor (One-Component)	In-house	LuxR_sensory_domain_seed	LuxR_sensory_domain_seed
AHL (Acyl-homoserine-lactone)	AinR	Receptor (Two-Component)	CATH_Gene3D	Sensor histidine kinase/response regulator LuxN	1.10.287.130/FF/333
AHL (Acyl-homoserine-lactone)	AinR	Receptor (Two-Component)	CATH_Gene3D	Autoinducer 1 sensor kinase/phosphatase luxN	1.10.287.130/FF/8966
AHL (Acyl-homoserine-lactone)	AinR	Receptor (Two-Component)	In-house	AinR_sensory_domain_seed	AinR_sensory_domain_seed
AI-2 (Autoinducer-2)	LuxS	Synthase	CATH_Gene3D	S-ribosylhomocysteine lyase	3.30.1360.80/FF/529
AI-2 (Autoinducer-2)	Pfs	Synthase	In-house	Pfs_seed	Pfs_seed
AI-2 (Autoinducer-2)	LuxS	Synthase	CATH_Gene3D	S-ribosylhomocysteine lyase	3.30.1360.80/FF/550
AI-2 (Autoinducer-2)	LuxS	Synthase	CATH_Gene3D	S-ribosylhomocysteine lyase	1j98A00-i1
AI-2 (Autoinducer-2)	LuxS	Synthase	CATH_Gene3D	S-ribosylhomocysteine lyase	1vjeB00-i1
AI-2 (Autoinducer-2)	LuxS	Synthase	CATH_Gene3D	S-ribosylhomocysteine lyase	3.30.1360.80/FF/541
AI-2 (Autoinducer-2)	LuxS	Synthase	CATH_Gene3D	S-ribosylhomocysteine lyase	5e68A00-i1
AI-2 (Autoinducer-2)	LuxS	Synthase	Pfam	S-Ribosylhomocysteinase (LuxS)	PF02664.15
AI-2 (Autoinducer-2)	LuxS	Synthase	In-house	LuxS_seed	LuxS_seed
AI-2 (Autoinducer-2)	LsrB	Receptor (Two-Component)	CATH_Gene3D	Autoinducer 2-binding protein LsrB	3.40.50.2300/FF/136858
AI-2 (Autoinducer-2)	LsrB	Receptor (Two-Component)	CATH_Gene3D	Autoinducer 2-binding protein LsrB	3.40.50.2300/FF/150813
AI-2 (Autoinducer-2)	LsrB	Receptor (Two-Component)	CATH_Gene3D	Autoinducer 2-binding protein lsrB	3.40.50.2300/FF/150963
AI-2 (Autoinducer-2)	LsrB	Receptor (Two-Component)	CATH_Gene3D	Autoinducer 2-binding protein lsrB	3.40.50.2300/FF/27785
AI-2 (Autoinducer-2)	LsrB	Receptor (Two-Component)	In-house	LsrB_seed	LsrB_seed
AI-2 (Autoinducer-2)	LuxP	Receptor (Two-Component)	CATH_Gene3D	Autoinducer 2-binding periplasmic protein luxP	3.40.50.2300/FF/150836
AI-2 (Autoinducer-2)	LuxP	Receptor (Two-Component)	CATH_Gene3D	Autoinducer 2-binding periplasmic protein LuxP	3.40.50.2300/FF/151186
AI-2 (Autoinducer-2)	LuxP	Receptor (Two-Component)	In-house	LuxP_seed	LuxP_seed
AI-3 (Autoinducer-3)	QseC	Receptor (Two-Component)	CATH_Gene3D	Sensor protein qseC	3.30.565.10/FF/80483
AI-3 (Autoinducer-3)	QseC	Receptor (Two-Component)	In-house	QseC_periplasmic_domain_seed	QseC_periplasmic_domain_seed
AIP_Agr-Fsr_Like	AgrC	Receptor (Two-Component)	In-house	AgrC_Like_Cter_seed	AgrC_Like_Cter_seed
AIP_Agr-Fsr_Like	AgrC	Receptor (Two-Component)	In-house	AgrC_Like_HATPASE_domain_seed	AgrC_Like_HATPASE_domain_seed
AIP_Arbitrium	AimP	Pre-peptide	In-house	AimP_seed	AimP_seed
AIP_Arbitrium	AimR	Receptor (One-Component)	In-house	AimR_seed	AimR_seed
AIP_Eukaryota	Tup1	Receptor	Pfam	Tup N-terminal	PF08581.10
AIP_RRNPP	Rap-Rgg-NprR-PlcR-PrgX	Receptor (One-Component)	In-house	Rap_Seed	Rap_Seed
Butyrolactone	AfsA	Synthase	Pfam	A-factor biosynthesis hotdog domain	PF03756.13
Butyrolactone	AfsA	Synthase	In-house	AfsA_synthase_domain_seed	AfsA_synthase_domain_seed
Butyrolactone	ArpA	Receptor (One-Component)	In-house	ArpA_seed	ArpA_seed
DAR/CHD (Dialkylresorcinol/Cyclohexanedione)	PauR	Receptor (One-Component)	In-house	PauR_binding_motif_seed	PauR_binding_motif_seed
DPO (Dimethyl Pyrazinol)	VqmA	Receptor (One-Component)	In-house	Vqma_PAS_domain_seed	Vqma_PAS_domain_seed
DSF (Diffusible Small Factor)	RpfB	Synthase	In-house	RpfB_seed	RpfB_seed
DSF (Diffusible Small Factor)	RpfF	Synthase	In-house	RpfF_seed	RpfF_seed
DSF (Diffusible Small Factor)	RpfC	Receptor (Two-Component)	In-house	RpfC_Nter_seed	RpfC_Nter_seed
DSF (Diffusible Small Factor)	RpfC	Receptor (Two-Component)	In-house	RpfC_short_periplasmic_sensor	RpfC_short_periplasmic_sensor
DSF (Diffusible Small Factor)	RpfC	Receptor (Two-Component)	In-house	RpfC_putative_DSF_binding_domain_seed	RpfC_putative_DSF_binding_domain_seed
DSF (Diffusible Small Factor)	RpfR	Receptor (One-Component)	In-house	RpfR_PAS_domain_seed	RpfR_PAS_domain_seed
DSF (Diffusible Small Factor)	BCAM0227	Receptor (Two-Component)	In-house	BCAM0227_Nter_seed	BCAM0227_Nter_seed
DSF (Diffusible Small Factor)	RpfS	Receptor (Two-Component)	In-house	RpfS_PAS4_domain_seed	RpfS_PAS4_domain_seed
Lantibiotic	NisA	Synthase	In-house	Lantibiotic_core_of_propeptide_seed	Lantibiotic_core_of_propeptide_seed
Lantibiotic	NisK	Receptor (Two-Component)	In-house	Lantibiotic_sensor_seed	Lantibiotic_sensor_seed
Photopyrone	PluR	Receptor (One-Component)	In-house	PluR_binding_motif_seed	PluR_binding_motif_seed
