# Supplementary material for: Rich Repertoire of Quorum Sensing Protein Coding Sequences in CPR and DPANN Associated with Interspecies and Interkingdom Communication
Source: mSystems. 2020 Oct 13;5(5):e00414-20. doi: 10.1128/mSystems.00414-20 (PMC7567580; doi:10.1128/mSystems.00414-20)
Supplement: TABLE S2 [file mSystems.00414-20-st002.xlsx]

## Sheet: Table_S2_Feuille1
Target	Query	Iteration	E-value	%Mutual_cover	%identity	Bitscore	QS signal	Family	Genome	Phylum	Genome_id	Genomic_position	Strand	Target_functional_description	E-value	%Identity	Best_match_in_ref_prokaryotic_genomes	Best_match_functional_description
OGF68655.1__983	YP_096734.1 LqsA [Legionella pneumophila subsp. pneumophila str. Philadelphia 1]	1	3e-47	82	28.45	171	AHK	AHK_1S_1_1_SY_CqsA	Candidatus Giovannonibacteria bacterium RIFCSPHIGHO2_02_FULL_44_31	Giovannonibacteria	983	666	+	hypothetical protein	2.1e-88	46.8	WP_004101993.1__236	MULTISPECIES: glycine C-acetyltransferase [Thermosipho]
OGF75949.1__902	YP_096734.1 LqsA [Legionella pneumophila subsp. pneumophila str. Philadelphia 1]	1	3e-47	82	28.45	171	AHK	AHK_1S_1_1_SY_CqsA	Candidatus Giovannonibacteria bacterium RIFCSPHIGHO2_12_FULL_44_29	Giovannonibacteria	902	681	+	hypothetical protein	2.3e-87	46.7	WP_004101993.1__236	MULTISPECIES: glycine C-acetyltransferase [Thermosipho]
OGZ63415.1__1882	YP_096734.1 LqsA [Legionella pneumophila subsp. pneumophila str. Philadelphia 1]	1	3e-47	82	28.30	172	AHK	AHK_1S_1_1_SY_CqsA	Candidatus Staskawiczbacteria bacterium RIFCSPHIGHO2_01_FULL_37_17	Staskawiczbacteria	1882	689	+	hypothetical protein	8.7e-96	43.8	WP_013809398.1__552	8-amino-7-oxononanoate synthase [Desulfotomaculum nigrificans]
OGZ81182.1__1809	YP_096734.1 LqsA [Legionella pneumophila subsp. pneumophila str. Philadelphia 1]	1	3e-47	82	28.30	172	AHK	AHK_1S_1_1_SY_CqsA	Candidatus Staskawiczbacteria bacterium RIFOXYB2_FULL_37_10	Staskawiczbacteria	1809	719	-	hypothetical protein	8.7e-96	43.8	WP_013809398.1__552	8-amino-7-oxononanoate synthase [Desulfotomaculum nigrificans]
OGZ77884.1__1806	YP_096734.1 LqsA [Legionella pneumophila subsp. pneumophila str. Philadelphia 1]	1	3e-47	82	28.30	172	AHK	AHK_1S_1_1_SY_CqsA	Candidatus Staskawiczbacteria bacterium RIFOXYA12_FULL_37_10	Staskawiczbacteria	1806	54	-	hypothetical protein	8.7e-96	43.8	WP_013809398.1__552	8-amino-7-oxononanoate synthase [Desulfotomaculum nigrificans]
OGZ75524.1__1804	YP_096734.1 LqsA [Legionella pneumophila subsp. pneumophila str. Philadelphia 1]	1	3e-47	82	28.30	172	AHK	AHK_1S_1_1_SY_CqsA	Candidatus Staskawiczbacteria bacterium RIFOXYA1_FULL_37_15	Staskawiczbacteria	1804	724	+	hypothetical protein	8.7e-96	43.8	WP_013809398.1__552	8-amino-7-oxononanoate synthase [Desulfotomaculum nigrificans]
OGZ91758.1__1816	YP_096734.1 LqsA [Legionella pneumophila subsp. pneumophila str. Philadelphia 1]	1	3e-47	82	28.30	172	AHK	AHK_1S_1_1_SY_CqsA	Candidatus Staskawiczbacteria bacterium RIFOXYD12_FULL_37_10	Staskawiczbacteria	1816	389	+	hypothetical protein	8.7e-96	43.8	WP_013809398.1__552	8-amino-7-oxononanoate synthase [Desulfotomaculum nigrificans]
OGZ71985.1__1801	YP_096734.1 LqsA [Legionella pneumophila subsp. pneumophila str. Philadelphia 1]	1	3e-47	82	28.30	172	AHK	AHK_1S_1_1_SY_CqsA	Candidatus Staskawiczbacteria bacterium RIFCSPLOWO2_01_FULL_37_19	Staskawiczbacteria	1801	250	+	hypothetical protein	8.7e-96	43.8	WP_013809398.1__552	8-amino-7-oxononanoate synthase [Desulfotomaculum nigrificans]
OGZ82188.1__1810	YP_096734.1 LqsA [Legionella pneumophila subsp. pneumophila str. Philadelphia 1]	1	3e-47	82	28.30	172	AHK	AHK_1S_1_1_SY_CqsA	Candidatus Staskawiczbacteria bacterium RIFOXYC1_FULL_37_43	Staskawiczbacteria	1810	227	-	hypothetical protein	8.7e-96	43.8	WP_013809398.1__552	8-amino-7-oxononanoate synthase [Desulfotomaculum nigrificans]
OGZ87181.1__1812	YP_096734.1 LqsA [Legionella pneumophila subsp. pneumophila str. Philadelphia 1]	1	3e-47	82	28.30	172	AHK	AHK_1S_1_1_SY_CqsA	Candidatus Staskawiczbacteria bacterium RIFOXYC2_FULL_37_17	Staskawiczbacteria	1812	85	+	hypothetical protein	8.7e-96	43.8	WP_013809398.1__552	8-amino-7-oxononanoate synthase [Desulfotomaculum nigrificans]
HCC60308.1__2854	YP_096734.1 LqsA [Legionella pneumophila subsp. pneumophila str. Philadelphia 1]	1	3e-47	82	28.30	172	AHK	AHK_1S_1_1_SY_CqsA	Candidatus Staskawiczbacteria bacterium	Staskawiczbacteria	2854	299	-	8-amino-7-oxononanoate synthase	8.7e-96	43.8	WP_013809398.1__552	8-amino-7-oxononanoate synthase [Desulfotomaculum nigrificans]
OGZ93137.1__1892	YP_096734.1 LqsA [Legionella pneumophila subsp. pneumophila str. Philadelphia 1]	1	3e-47	82	28.30	172	AHK	AHK_1S_1_1_SY_CqsA	Candidatus Staskawiczbacteria bacterium RIFOXYD2_FULL_37_10	Staskawiczbacteria	1892	129	+	hypothetical protein	8.7e-96	43.8	WP_013809398.1__552	8-amino-7-oxononanoate synthase [Desulfotomaculum nigrificans]
OGY92908.1__1711	YP_096734.1 LqsA [Legionella pneumophila subsp. pneumophila str. Philadelphia 1]	1	1e-46	87	30.05	171	AHK	AHK_1S_1_1_SY_CqsA	Candidatus Komeilibacteria bacterium RIFCSPLOWO2_01_FULL_53_11	Komeilibacteria	1711	98	-	hypothetical protein	3e-88	40.1	WP_013809398.1__552	8-amino-7-oxononanoate synthase [Desulfotomaculum nigrificans]
OGH55459.1__1084	YP_096734.1 LqsA [Legionella pneumophila subsp. pneumophila str. Philadelphia 1]	1	2e-45	87	30.34	167	AHK	AHK_1S_1_1_SY_CqsA	Candidatus Levybacteria bacterium RIFOXYC1_FULL_40_10	Levybacteria	1084	78	+	8-amino-7-oxononanoate synthase	1.2e-124	59.3	WP_012057554.1__165	glycine C-acetyltransferase [Thermosipho melanesiensis]
OGH57014.1__1083	YP_096734.1 LqsA [Legionella pneumophila subsp. pneumophila str. Philadelphia 1]	1	2e-45	87	30.34	167	AHK	AHK_1S_1_1_SY_CqsA	Candidatus Levybacteria bacterium RIFOXYA1_FULL_41_10	Levybacteria	1083	705	+	8-amino-7-oxononanoate synthase	1.2e-124	59.3	WP_012057554.1__165	glycine C-acetyltransferase [Thermosipho melanesiensis]
OGH69944.1__1147	YP_096734.1 LqsA [Legionella pneumophila subsp. pneumophila str. Philadelphia 1]	1	2e-45	87	30.34	167	AHK	AHK_1S_1_1_SY_CqsA	Candidatus Levybacteria bacterium RIFOXYB1_FULL_40_17	Levybacteria	1147	747	+	8-amino-7-oxononanoate synthase	1.2e-124	59.3	WP_012057554.1__165	glycine C-acetyltransferase [Thermosipho melanesiensis]
OGH41307.1__1143	YP_096734.1 LqsA [Legionella pneumophila subsp. pneumophila str. Philadelphia 1]	1	2e-45	87	30.34	167	AHK	AHK_1S_1_1_SY_CqsA	Candidatus Levybacteria bacterium RIFCSPLOWO2_01_FULL_40_96	Levybacteria	1143	441	+	8-amino-7-oxononanoate synthase	1.2e-124	59.3	WP_012057554.1__165	glycine C-acetyltransferase [Thermosipho melanesiensis]
OGH55197.1__1085	YP_096734.1 LqsA [Legionella pneumophila subsp. pneumophila str. Philadelphia 1]	1	2e-45	87	30.34	167	AHK	AHK_1S_1_1_SY_CqsA	Candidatus Levybacteria bacterium RIFOXYD1_FULL_40_21	Levybacteria	1085	109	+	8-amino-7-oxononanoate synthase	1.2e-124	59.3	WP_012057554.1__165	glycine C-acetyltransferase [Thermosipho melanesiensis]
OGH25309.1__1061	YP_096734.1 LqsA [Legionella pneumophila subsp. pneumophila str. Philadelphia 1]	1	2e-45	87	30.34	167	AHK	AHK_1S_1_1_SY_CqsA	Candidatus Levybacteria bacterium RIFCSPHIGHO2_02_FULL_40_29	Levybacteria	1061	601	-	8-amino-7-oxononanoate synthase	1.2e-124	59.3	WP_012057554.1__165	glycine C-acetyltransferase [Thermosipho melanesiensis]
HBB76554.1__2777	YP_096734.1 LqsA [Legionella pneumophila subsp. pneumophila str. Philadelphia 1]	1	2e-45	87	30.34	167	AHK	AHK_1S_1_1_SY_CqsA	Candidatus Levybacteria bacterium	Levybacteria	2777	500	+	8-amino-7-oxononanoate synthase	1.2e-124	59.3	WP_012057554.1__165	glycine C-acetyltransferase [Thermosipho melanesiensis]
OGH50639.1__1076	YP_096734.1 LqsA [Legionella pneumophila subsp. pneumophila str. Philadelphia 1]	1	2e-45	87	30.34	167	AHK	AHK_1S_1_1_SY_CqsA	Candidatus Levybacteria bacterium RIFCSPLOWO2_02_FULL_40_18	Levybacteria	1076	122	-	8-amino-7-oxononanoate synthase	1.2e-124	59.3	WP_012057554.1__165	glycine C-acetyltransferase [Thermosipho melanesiensis]
KKR14838.1__231	YP_096734.1 LqsA [Legionella pneumophila subsp. pneumophila str. Philadelphia 1]	1	2e-45	87	30.34	167	AHK	AHK_1S_1_1_SY_CqsA	Candidatus Levybacteria bacterium GW2011_GWA1_39_32	Levybacteria	231	753	+	hypothetical protein	1.2e-124	59.3	WP_012057554.1__165	glycine C-acetyltransferase [Thermosipho melanesiensis]
OGH21052.1__1133	YP_096734.1 LqsA [Legionella pneumophila subsp. pneumophila str. Philadelphia 1]	1	2e-45	87	30.34	167	AHK	AHK_1S_1_1_SY_CqsA	Candidatus Levybacteria bacterium RIFCSPHIGHO2_01_FULL_40_83	Levybacteria	1133	172	-	8-amino-7-oxononanoate synthase	1.2e-124	59.3	WP_012057554.1__165	glycine C-acetyltransferase [Thermosipho melanesiensis]
KKR95294.1__293	YP_096734.1 LqsA [Legionella pneumophila subsp. pneumophila str. Philadelphia 1]	1	2e-45	87	30.34	167	AHK	AHK_1S_1_1_SY_CqsA	Candidatus Levybacteria bacterium GW2011_GWA2_41_15	Levybacteria	293	105	-	hypothetical protein	1.2e-124	59.3	WP_012057554.1__165	glycine C-acetyltransferase [Thermosipho melanesiensis]
OGH52976.1__1148	YP_096734.1 LqsA [Legionella pneumophila subsp. pneumophila str. Philadelphia 1]	1	2e-45	87	30.34	167	AHK	AHK_1S_1_1_SY_CqsA	Candidatus Levybacteria bacterium RIFCSPLOWO2_12_FULL_41_12	Levybacteria	1148	128	-	8-amino-7-oxononanoate synthase	1.2e-124	59.3	WP_012057554.1__165	glycine C-acetyltransferase [Thermosipho melanesiensis]
OGH30302.1__1066	YP_096734.1 LqsA [Legionella pneumophila subsp. pneumophila str. Philadelphia 1]	1	2e-45	87	30.34	167	AHK	AHK_1S_1_1_SY_CqsA	Candidatus Levybacteria bacterium RIFCSPHIGHO2_12_FULL_40_44	Levybacteria	1066	661	+	8-amino-7-oxononanoate synthase	1.2e-124	59.3	WP_012057554.1__165	glycine C-acetyltransferase [Thermosipho melanesiensis]
KKQ18579.1__105	YP_096734.1 LqsA [Legionella pneumophila subsp. pneumophila str. Philadelphia 1]	1	3e-45	86	26.65	167	AHK	AHK_1S_1_1_SY_CqsA	Berkelbacteria bacterium GW2011_GWA1_36_9	Berkelbacteria (ACD58)	105	208	+	hypothetical protein	3.1e-93	42.5	WP_013809398.1__552	8-amino-7-oxononanoate synthase [Desulfotomaculum nigrificans]
PIZ53899.1__2614	YP_096734.1 LqsA [Legionella pneumophila subsp. pneumophila str. Philadelphia 1]	1	8e-45	80	31.58	166	AHK	AHK_1S_1_1_SY_CqsA	Candidatus Woesearchaeota archaeon CG_4_10_14_0_2_um_filter_33_10	Woesearchaeota	2614	340	+	8-amino-7-oxononanoate synthase	5.1e-96	47.2	WP_012548720.1__234	pyridoxal phosphate-dependent aminotransferase family protein [Dictyoglomus thermophilum]
OGM22320.1__1481	YP_096734.1 LqsA [Legionella pneumophila subsp. pneumophila str. Philadelphia 1]	1	3e-44	82	27.71	164	AHK	AHK_1S_1_1_SY_CqsA	Candidatus Woesebacteria bacterium RIFCSPHIGHO2_01_FULL_38_9b	Woesebacteria	1481	64	-	glycine C-acetyltransferase	7.3e-148	66.4	WP_044276488.1__671	glycine C-acetyltransferase [Caldilinea aerophila]
OGG23829.1__1003	YP_096734.1 LqsA [Legionella pneumophila subsp. pneumophila str. Philadelphia 1]	1	1e-43	88	30.28	162	AHK	AHK_1S_1_1_SY_CqsA	Candidatus Gottesmanbacteria bacterium RIFCSPLOWO2_01_FULL_43_11b	Gottesmanbacteria	1003	243	-	glycine C-acetyltransferase	1.9e-135	62.5	WP_012057554.1__165	glycine C-acetyltransferase [Thermosipho melanesiensis]
OGK48742.1__1381	YP_096734.1 LqsA [Legionella pneumophila subsp. pneumophila str. Philadelphia 1]	1	4e-43	88	29.25	161	AHK	AHK_1S_1_1_SY_CqsA	Candidatus Roizmanbacteria bacterium RIFCSPLOWO2_01_FULL_40_32	Roizmanbacteria	1381	832	-	8-amino-7-oxononanoate synthase	6.1e-121	57.6	WP_004101993.1__236	MULTISPECIES: glycine C-acetyltransferase [Thermosipho]
OGK17571.1__1307	YP_096734.1 LqsA [Legionella pneumophila subsp. pneumophila str. Philadelphia 1]	1	4e-43	88	29.25	161	AHK	AHK_1S_1_1_SY_CqsA	Candidatus Roizmanbacteria bacterium RIFCSPHIGHO2_01_FULL_39_24	Roizmanbacteria	1307	785	-	8-amino-7-oxononanoate synthase	6.1e-121	57.6	WP_004101993.1__236	MULTISPECIES: glycine C-acetyltransferase [Thermosipho]
OGK26819.1__1365	YP_096734.1 LqsA [Legionella pneumophila subsp. pneumophila str. Philadelphia 1]	1	4e-43	88	29.25	161	AHK	AHK_1S_1_1_SY_CqsA	Candidatus Roizmanbacteria bacterium RIFCSPHIGHO2_02_FULL_40_13b	Roizmanbacteria	1365	578	-	8-amino-7-oxononanoate synthase	6.1e-121	57.6	WP_004101993.1__236	MULTISPECIES: glycine C-acetyltransferase [Thermosipho]
KKR29936.1__248	YP_096734.1 LqsA [Legionella pneumophila subsp. pneumophila str. Philadelphia 1]	1	4e-43	82	27.14	161	AHK	AHK_1S_1_1_SY_CqsA	Candidatus Woesebacteria bacterium GW2011_GWA1_39_8	Woesebacteria	248	554	+	8-amino-7-oxononanoate synthetase	1.2e-150	66.4	WP_044276488.1__671	glycine C-acetyltransferase [Caldilinea aerophila]
OGM64772.1__1509	YP_096734.1 LqsA [Legionella pneumophila subsp. pneumophila str. Philadelphia 1]	1	4e-43	82	27.14	161	AHK	AHK_1S_1_1_SY_CqsA	Candidatus Woesebacteria bacterium RIFCSPLOWO2_01_FULL_39_25	Woesebacteria	1509	206	-	8-amino-7-oxononanoate synthase	1.2e-150	66.4	WP_044276488.1__671	glycine C-acetyltransferase [Caldilinea aerophila]
OGM25241.1__1485	YP_096734.1 LqsA [Legionella pneumophila subsp. pneumophila str. Philadelphia 1]	1	4e-43	82	27.14	161	AHK	AHK_1S_1_1_SY_CqsA	Candidatus Woesebacteria bacterium RIFCSPHIGHO2_01_FULL_39_32	Woesebacteria	1485	57	-	8-amino-7-oxononanoate synthase	1.2e-150	66.4	WP_044276488.1__671	glycine C-acetyltransferase [Caldilinea aerophila]
OGM37741.1__1495	YP_096734.1 LqsA [Legionella pneumophila subsp. pneumophila str. Philadelphia 1]	1	4e-43	82	27.14	161	AHK	AHK_1S_1_1_SY_CqsA	Candidatus Woesebacteria bacterium RIFCSPHIGHO2_12_FULL_38_11	Woesebacteria	1495	459	-	8-amino-7-oxononanoate synthase	1.2e-150	66.4	WP_044276488.1__671	glycine C-acetyltransferase [Caldilinea aerophila]
OGM04841.1__1464	YP_096734.1 LqsA [Legionella pneumophila subsp. pneumophila str. Philadelphia 1]	1	4e-43	82	27.14	161	AHK	AHK_1S_1_1_SY_CqsA	Candidatus Woesebacteria bacterium GWB1_37_5	Woesebacteria	1464	422	+	8-amino-7-oxononanoate synthase	1.2e-150	66.4	WP_044276488.1__671	glycine C-acetyltransferase [Caldilinea aerophila]
OGH03077.1__1049	YP_096734.1 LqsA [Legionella pneumophila subsp. pneumophila str. Philadelphia 1]	1	1e-42	88	28.12	159	AHK	AHK_1S_1_1_SY_CqsA	Candidatus Levybacteria bacterium RIFCSPHIGHO2_01_FULL_37_17	Levybacteria	1049	280	+	8-amino-7-oxononanoate synthase	7.7e-121	56.6	WP_012057554.1__165	glycine C-acetyltransferase [Thermosipho melanesiensis]
OGM83573.1__1530	YP_096734.1 LqsA [Legionella pneumophila subsp. pneumophila str. Philadelphia 1]	1	1e-42	82	30.17	159	AHK	AHK_1S_1_1_SY_CqsA	Candidatus Woesebacteria bacterium RIFOXYC1_FULL_43_18	Woesebacteria	1530	568	+	glycine C-acetyltransferase	1.6e-142	64	WP_044276488.1__671	glycine C-acetyltransferase [Caldilinea aerophila]
OGM88509.1__1535	YP_096734.1 LqsA [Legionella pneumophila subsp. pneumophila str. Philadelphia 1]	1	1e-42	82	30.17	159	AHK	AHK_1S_1_1_SY_CqsA	Candidatus Woesebacteria bacterium RIFOXYD1_FULL_43_18	Woesebacteria	1535	229	+	glycine C-acetyltransferase	1.6e-142	64	WP_044276488.1__671	glycine C-acetyltransferase [Caldilinea aerophila]
OGM81388.1__1527	YP_096734.1 LqsA [Legionella pneumophila subsp. pneumophila str. Philadelphia 1]	1	1e-42	82	30.17	159	AHK	AHK_1S_1_1_SY_CqsA	Candidatus Woesebacteria bacterium RIFOXYB1_FULL_42_36	Woesebacteria	1527	585	+	glycine C-acetyltransferase	1.6e-142	64	WP_044276488.1__671	glycine C-acetyltransferase [Caldilinea aerophila]
OGH37116.1__1071	YP_096734.1 LqsA [Legionella pneumophila subsp. pneumophila str. Philadelphia 1]	1	1e-42	88	28.12	159	AHK	AHK_1S_1_1_SY_CqsA	Candidatus Levybacteria bacterium RIFCSPLOWO2_01_FULL_38_23	Levybacteria	1071	163	+	8-amino-7-oxononanoate synthase	7.7e-121	56.6	WP_012057554.1__165	glycine C-acetyltransferase [Thermosipho melanesiensis]
OGM76056.1__1519	YP_096734.1 LqsA [Legionella pneumophila subsp. pneumophila str. Philadelphia 1]	1	1e-42	82	30.17	159	AHK	AHK_1S_1_1_SY_CqsA	Candidatus Woesebacteria bacterium RIFOXYA1_FULL_43_16	Woesebacteria	1519	387	-	glycine C-acetyltransferase	1.6e-142	64	WP_044276488.1__671	glycine C-acetyltransferase [Caldilinea aerophila]
PIT84966.1__2314	YP_096734.1 LqsA [Legionella pneumophila subsp. pneumophila str. Philadelphia 1]	1	1e-42	82	28.08	159	AHK	AHK_1S_1_1_SY_CqsA	Candidatus Micrarchaeota archaeon CG10_big_fil_rev_8_21_14_0_10_45_29	Micrarchaeota	2314	299	-	8-amino-7-oxononanoate synthase	5.3e-114	52.6	WP_012057554.1__165	glycine C-acetyltransferase [Thermosipho melanesiensis]
KKQ36053.1__77	YP_096734.1 LqsA [Legionella pneumophila subsp. pneumophila str. Philadelphia 1]	1	2e-42	87	27.03	159	AHK	AHK_1S_1_1_SY_CqsA	Candidatus Woesebacteria bacterium GW2011_GWA1_37_7	Woesebacteria	77	776	+	8-amino-7-oxononanoate synthetase	3.1e-146	65.6	WP_044276488.1__671	glycine C-acetyltransferase [Caldilinea aerophila]
OGF91009.1__993	YP_096734.1 LqsA [Legionella pneumophila subsp. pneumophila str. Philadelphia 1]	1	6e-42	78	27.35	156	AHK	AHK_1S_1_1_SY_CqsA	Candidatus Giovannonibacteria bacterium RIFCSPLOWO2_02_FULL_45_14	Giovannonibacteria	993	333	+	hypothetical protein	1.2e-82	46.1	WP_004101993.1__236	MULTISPECIES: glycine C-acetyltransferase [Thermosipho]
KKR76577.1__191	YP_096734.1 LqsA [Legionella pneumophila subsp. pneumophila str. Philadelphia 1]	1	4e-41	87	29.21	155	AHK	AHK_1S_1_1_SY_CqsA	Candidatus Levybacteria bacterium GW2011_GWA2_40_8	Levybacteria	191	402	+	hypothetical protein	5.7e-124	58.8	WP_012057554.1__165	glycine C-acetyltransferase [Thermosipho melanesiensis]
OGI75843.1__1203	YP_096734.1 LqsA [Legionella pneumophila subsp. pneumophila str. Philadelphia 1]	1	5e-41	91	25.06	155	AHK	AHK_1S_1_1_SY_CqsA	Candidatus Nomurabacteria bacterium RIFCSPHIGHO2_02_FULL_42_19	Nomurabacteria	1203	469	+	glycine C-acetyltransferase	3.1e-117	53.5	WP_014202745.1__606	glycine C-acetyltransferase [Owenweeksia hongkongensis]
OGI66338.1__1189	YP_096734.1 LqsA [Legionella pneumophila subsp. pneumophila str. Philadelphia 1]	1	6e-41	79	28.77	155	AHK	AHK_1S_1_1_SY_CqsA	Candidatus Nomurabacteria bacterium RIFCSPHIGHO2_01_FULL_40_24b	Nomurabacteria	1189	4	-	hypothetical protein	1e-88	42	WP_012158768.1__188	glycine C-acetyltransferase [Alkaliphilus oremlandii]
OHA33051.1__1914	YP_096734.1 LqsA [Legionella pneumophila subsp. pneumophila str. Philadelphia 1]	1	6e-41	79	28.77	155	AHK	AHK_1S_1_1_SY_CqsA	Candidatus Taylorbacteria bacterium RIFCSPLOWO2_01_FULL_45_15b	Taylorbacteria	1914	518	+	hypothetical protein	1e-88	42	WP_012158768.1__188	glycine C-acetyltransferase [Alkaliphilus oremlandii]
HAZ28334.1__2771	YP_096734.1 LqsA [Legionella pneumophila subsp. pneumophila str. Philadelphia 1]	1	7e-41	88	27.32	154	AHK	AHK_1S_1_1_SY_CqsA	Candidatus Magasanikbacteria bacterium	Magasanikbacteria	2771	810	+	glycine C-acetyltransferase	2e-129	58.5	WP_044966702.1__353	glycine C-acetyltransferase [Sorangium cellulosum]
OGH77520.1__1098	YP_096734.1 LqsA [Legionella pneumophila subsp. pneumophila str. Philadelphia 1]	1	7e-41	88	27.32	154	AHK	AHK_1S_1_1_SY_CqsA	Candidatus Magasanikbacteria bacterium RIFCSPLOWO2_02_FULL_47_16	Magasanikbacteria	1098	430	-	glycine C-acetyltransferase	2e-129	58.5	WP_044966702.1__353	glycine C-acetyltransferase [Sorangium cellulosum]
OGH83041.1__1101	YP_096734.1 LqsA [Legionella pneumophila subsp. pneumophila str. Philadelphia 1]	1	7e-41	88	27.32	154	AHK	AHK_1S_1_1_SY_CqsA	Candidatus Magasanikbacteria bacterium RIFCSPLOWO2_12_FULL_47_9b	Magasanikbacteria	1101	251	+	glycine C-acetyltransferase	2e-129	58.5	WP_044966702.1__353	glycine C-acetyltransferase [Sorangium cellulosum]
OGH79819.1__1154	YP_096734.1 LqsA [Legionella pneumophila subsp. pneumophila str. Philadelphia 1]	1	7e-41	88	27.32	154	AHK	AHK_1S_1_1_SY_CqsA	Candidatus Magasanikbacteria bacterium RIFCSPHIGHO2_02_FULL_48_18	Magasanikbacteria	1154	476	+	glycine C-acetyltransferase	2e-129	58.5	WP_044966702.1__353	glycine C-acetyltransferase [Sorangium cellulosum]
OGJ03327.1__1270	YP_096734.1 LqsA [Legionella pneumophila subsp. pneumophila str. Philadelphia 1]	1	2e-40	82	26.59	153	AHK	AHK_1S_1_1_SY_CqsA	Candidatus Nomurabacteria bacterium RIFCSPLOWO2_12_FULL_41_10	Nomurabacteria	1270	566	-	glycine C-acetyltransferase	4.2e-114	52.5	WP_068191018.1__1151	glycine C-acetyltransferase [Hymenobacter sedentarius]
OGI84636.1__1262	YP_096734.1 LqsA [Legionella pneumophila subsp. pneumophila str. Philadelphia 1]	1	2e-40	82	26.59	153	AHK	AHK_1S_1_1_SY_CqsA	Candidatus Nomurabacteria bacterium RIFCSPHIGHO2_12_FULL_42_19	Nomurabacteria	1262	550	-	glycine C-acetyltransferase	4.2e-114	53	WP_014202745.1__606	glycine C-acetyltransferase [Owenweeksia hongkongensis]
OGJ04796.1__1236	YP_096734.1 LqsA [Legionella pneumophila subsp. pneumophila str. Philadelphia 1]	1	4e-40	82	26.67	152	AHK	AHK_1S_1_1_SY_CqsA	Candidatus Nomurabacteria bacterium RIFOXYB1_FULL_43_14	Nomurabacteria	1236	343	+	glycine C-acetyltransferase	1.4e-117	53	WP_068191018.1__1151	glycine C-acetyltransferase [Hymenobacter sedentarius]
HCC67251.1__2857	YP_096734.1 LqsA [Legionella pneumophila subsp. pneumophila str. Philadelphia 1]	1	4e-40	82	26.67	152	AHK	AHK_1S_1_1_SY_CqsA	Candidatus Nomurabacteria bacterium	Nomurabacteria	2857	350	+	glycine C-acetyltransferase	1.4e-117	53	WP_068191018.1__1151	glycine C-acetyltransferase [Hymenobacter sedentarius]
KKS57836.1__274	YP_096734.1 LqsA [Legionella pneumophila subsp. pneumophila str. Philadelphia 1]	1	4e-40	82	26.67	152	AHK	AHK_1S_1_1_SY_CqsA	Candidatus Nomurabacteria bacterium GW2011_GWF1_42_40	Nomurabacteria	274	510	-	2-amino-3-ketobutyrate coenzyme A ligase	1.4e-117	53	WP_068191018.1__1151	glycine C-acetyltransferase [Hymenobacter sedentarius]
OGJ14038.1__1278	YP_096734.1 LqsA [Legionella pneumophila subsp. pneumophila str. Philadelphia 1]	1	4e-40	82	26.67	152	AHK	AHK_1S_1_1_SY_CqsA	Candidatus Nomurabacteria bacterium RIFOXYD1_FULL_42_14	Nomurabacteria	1278	355	+	glycine C-acetyltransferase	1.4e-117	53	WP_068191018.1__1151	glycine C-acetyltransferase [Hymenobacter sedentarius]
KKT00178.1__400	YP_096734.1 LqsA [Legionella pneumophila subsp. pneumophila str. Philadelphia 1]	1	4e-40	82	26.67	152	AHK	AHK_1S_1_1_SY_CqsA	Candidatus Nomurabacteria bacterium GW2011_GWA1_43_17	Nomurabacteria	400	405	-	2-amino-3-ketobutyrate coenzyme A ligase	1.4e-117	53	WP_068191018.1__1151	glycine C-acetyltransferase [Hymenobacter sedentarius]
HBB49616.1__2788	YP_096734.1 LqsA [Legionella pneumophila subsp. pneumophila str. Philadelphia 1]	1	4e-40	82	26.67	152	AHK	AHK_1S_1_1_SY_CqsA	Candidatus Nomurabacteria bacterium	Nomurabacteria	2788	238	-	glycine C-acetyltransferase	1.4e-117	53	WP_068191018.1__1151	glycine C-acetyltransferase [Hymenobacter sedentarius]
OGJ12812.1__1276	YP_096734.1 LqsA [Legionella pneumophila subsp. pneumophila str. Philadelphia 1]	1	4e-40	82	26.67	152	AHK	AHK_1S_1_1_SY_CqsA	Candidatus Nomurabacteria bacterium RIFOXYC1_FULL_43_8	Nomurabacteria	1276	233	-	glycine C-acetyltransferase	1.4e-117	53	WP_068191018.1__1151	glycine C-acetyltransferase [Hymenobacter sedentarius]
OGJ20461.1__1243	YP_096734.1 LqsA [Legionella pneumophila subsp. pneumophila str. Philadelphia 1]	1	4e-40	82	26.67	152	AHK	AHK_1S_1_1_SY_CqsA	Candidatus Nomurabacteria bacterium RIFOXYD2_FULL_42_12	Nomurabacteria	1243	359	+	glycine C-acetyltransferase	1.4e-117	53	WP_068191018.1__1151	glycine C-acetyltransferase [Hymenobacter sedentarius]
OGJ07214.1__1273	YP_096734.1 LqsA [Legionella pneumophila subsp. pneumophila str. Philadelphia 1]	1	4e-40	82	26.67	152	AHK	AHK_1S_1_1_SY_CqsA	Candidatus Nomurabacteria bacterium RIFOXYA1_FULL_42_12	Nomurabacteria	1273	483	-	glycine C-acetyltransferase	1.4e-117	53	WP_068191018.1__1151	glycine C-acetyltransferase [Hymenobacter sedentarius]
HBB53920.1__2785	YP_096734.1 LqsA [Legionella pneumophila subsp. pneumophila str. Philadelphia 1]	1	4e-40	82	26.67	152	AHK	AHK_1S_1_1_SY_CqsA	Candidatus Nomurabacteria bacterium	Nomurabacteria	2785	259	+	glycine C-acetyltransferase	1.4e-117	53	WP_068191018.1__1151	glycine C-acetyltransferase [Hymenobacter sedentarius]
KKT11628.1__414	YP_096734.1 LqsA [Legionella pneumophila subsp. pneumophila str. Philadelphia 1]	1	4e-40	82	26.67	152	AHK	AHK_1S_1_1_SY_CqsA	Candidatus Nomurabacteria bacterium GW2011_GWF2_43_24	Nomurabacteria	414	219	-	2-amino-3-ketobutyrate coenzyme A ligase	1.4e-117	53	WP_068191018.1__1151	glycine C-acetyltransferase [Hymenobacter sedentarius]
KKT18243.1__427	YP_096734.1 LqsA [Legionella pneumophila subsp. pneumophila str. Philadelphia 1]	1	4e-40	82	26.67	152	AHK	AHK_1S_1_1_SY_CqsA	Candidatus Nomurabacteria bacterium GW2011_GWA2_43_66	Nomurabacteria	427	192	+	2-amino-3-ketobutyrate coenzyme A ligase	1.4e-117	53	WP_068191018.1__1151	glycine C-acetyltransferase [Hymenobacter sedentarius]
HCW88410.1__2900	YP_096734.1 LqsA [Legionella pneumophila subsp. pneumophila str. Philadelphia 1]	1	4e-40	82	26.67	152	AHK	AHK_1S_1_1_SY_CqsA	Candidatus Nomurabacteria bacterium	Nomurabacteria	2900	484	+	glycine C-acetyltransferase	1.4e-117	53	WP_068191018.1__1151	glycine C-acetyltransferase [Hymenobacter sedentarius]
OGJ07575.1__1233	YP_096734.1 LqsA [Legionella pneumophila subsp. pneumophila str. Philadelphia 1]	1	4e-40	82	26.67	152	AHK	AHK_1S_1_1_SY_CqsA	Candidatus Nomurabacteria bacterium RIFOXYA2_FULL_42_12	Nomurabacteria	1233	379	+	glycine C-acetyltransferase	1.4e-117	53	WP_068191018.1__1151	glycine C-acetyltransferase [Hymenobacter sedentarius]
OGI74768.1__1194	YP_096734.1 LqsA [Legionella pneumophila subsp. pneumophila str. Philadelphia 1]	1	4e-40	82	26.67	152	AHK	AHK_1S_1_1_SY_CqsA	Candidatus Nomurabacteria bacterium RIFCSPHIGHO2_01_FULL_43_16	Nomurabacteria	1194	215	+	glycine C-acetyltransferase	1.4e-117	53	WP_068191018.1__1151	glycine C-acetyltransferase [Hymenobacter sedentarius]
OGJ10426.1__1238	YP_096734.1 LqsA [Legionella pneumophila subsp. pneumophila str. Philadelphia 1]	1	4e-40	82	26.67	152	AHK	AHK_1S_1_1_SY_CqsA	Candidatus Nomurabacteria bacterium RIFOXYC2_FULL_43_16	Nomurabacteria	1238	90	-	glycine C-acetyltransferase	1.4e-117	53	WP_068191018.1__1151	glycine C-acetyltransferase [Hymenobacter sedentarius]
OGY71570.1__1695	YP_096734.1 LqsA [Legionella pneumophila subsp. pneumophila str. Philadelphia 1]	1	7e-39	80	28.77	148	AHK	AHK_1S_1_1_SY_CqsA	Candidatus Jacksonbacteria bacterium RIFCSPHIGHO2_12_FULL_44_12	Jacksonbacteria	1695	346	+	hypothetical protein	5.5e-86	49.3	WP_014297086.1__637	MULTISPECIES: glycine C-acetyltransferase [Marinitoga]
OGI45571.1__1252	YP_096734.1 LqsA [Legionella pneumophila subsp. pneumophila str. Philadelphia 1]	1	2e-38	82	25.76	147	AHK	AHK_1S_1_1_SY_CqsA	Candidatus Nomurabacteria bacterium GWB1_40_6	Nomurabacteria	1252	446	+	glycine C-acetyltransferase	8.7e-112	51.5	WP_014202745.1__606	glycine C-acetyltransferase [Owenweeksia hongkongensis]
KKU87116.1__565	YP_096734.1 LqsA [Legionella pneumophila subsp. pneumophila str. Philadelphia 1]	1	3e-38	88	30.08	147	AHK	AHK_1S_1_1_SY_CqsA	Candidatus Gottesmanbacteria bacterium GW2011_GWA2_47_9	Gottesmanbacteria	565	931	+	hypothetical protein	6.6e-128	59.3	WP_004101993.1__236	MULTISPECIES: glycine C-acetyltransferase [Thermosipho]
OGG43100.1__943	ELX10346.1 JqsA [Janthinobacterium sp. HH01]	1	9e-38	82	27.90	146	AHK	AHK_1S_1_1_SY_CqsA	Candidatus Jorgensenbacteria bacterium RIFCSPLOWO2_12_FULL_42_11	Jorgensenbacteria	943	321	+	hypothetical protein	2.3e-88	44.4	WP_004101993.1__236	MULTISPECIES: glycine C-acetyltransferase [Thermosipho]
OGK55386.1__1320	YP_096734.1 LqsA [Legionella pneumophila subsp. pneumophila str. Philadelphia 1]	1	9e-38	87	28.95	145	AHK	AHK_1S_1_1_SY_CqsA	Candidatus Roizmanbacteria bacterium RIFCSPLOWO2_02_FULL_36_11	Roizmanbacteria	1320	165	-	8-amino-7-oxononanoate synthase	2.6e-113	55.8	WP_011994463.1__174	MULTISPECIES: glycine C-acetyltransferase [Fervidobacterium]
OGI77962.1__1202	ELX10346.1 JqsA [Janthinobacterium sp. HH01]	1	3e-37	82	28.11	145	AHK	AHK_1S_1_1_SY_CqsA	Candidatus Nomurabacteria bacterium RIFCSPHIGHO2_02_FULL_41_18	Nomurabacteria	1202	103	+	hypothetical protein	1.6e-92	45.1	WP_013724809.1__531	8-amino-7-oxononanoate synthase [Clostridium botulinum]
OGH06312.1__1128	YP_096734.1 LqsA [Legionella pneumophila subsp. pneumophila str. Philadelphia 1]	1	8e-37	84	28.69	143	AHK	AHK_1S_1_1_SY_CqsA	Candidatus Levybacteria bacterium RBG_13_35_9	Levybacteria	1128	329	+	8-amino-7-oxononanoate synthase	2.4e-122	59.6	WP_012057554.1__165	glycine C-acetyltransferase [Thermosipho melanesiensis]
PIN77793.1__2138	ELX10346.1 JqsA [Janthinobacterium sp. HH01]	1	2e-36	78	29.71	142	AHK	AHK_1S_1_1_SY_CqsA	Candidatus Woesearchaeota archaeon CG10_big_fil_rev_8_21_14_0_10_33_12	Woesearchaeota	2138	796	-	8-amino-7-oxononanoate synthase	6.6e-96	47.4	WP_012548720.1__234	pyridoxal phosphate-dependent aminotransferase family protein [Dictyoglomus thermophilum]
OIO62936.1__2088	ELX10346.1 JqsA [Janthinobacterium sp. HH01]	1	2e-36	78	29.71	142	AHK	AHK_1S_1_1_SY_CqsA	Candidatus Woesearchaeota archaeon CG1_02_33_12	Woesearchaeota	2088	379	+	hypothetical protein	6.6e-96	47.4	WP_012548720.1__234	pyridoxal phosphate-dependent aminotransferase family protein [Dictyoglomus thermophilum]
HCC06258.1__2855	YP_096734.1 LqsA [Legionella pneumophila subsp. pneumophila str. Philadelphia 1]	1	2e-36	92	26.58	142	AHK	AHK_1S_1_1_SY_CqsA	Candidatus Nomurabacteria bacterium	Nomurabacteria	2855	620	+	glycine C-acetyltransferase	9.5e-127	57.9	WP_014222803.1__622	glycine C-acetyltransferase [Niastella koreensis]
OGK23123.1__1364	YP_096734.1 LqsA [Legionella pneumophila subsp. pneumophila str. Philadelphia 1]	1	3e-36	86	27.85	142	AHK	AHK_1S_1_1_SY_CqsA	Candidatus Roizmanbacteria bacterium RIFCSPHIGHO2_02_FULL_37_24	Roizmanbacteria	1364	554	-	8-amino-7-oxononanoate synthase	5.5e-119	58	WP_012057554.1__165	glycine C-acetyltransferase [Thermosipho melanesiensis]
OGK45477.1__1378	YP_096734.1 LqsA [Legionella pneumophila subsp. pneumophila str. Philadelphia 1]	1	3e-36	86	27.85	142	AHK	AHK_1S_1_1_SY_CqsA	Candidatus Roizmanbacteria bacterium RIFCSPLOWO2_01_FULL_37_57	Roizmanbacteria	1378	87	+	8-amino-7-oxononanoate synthase	5.5e-119	58	WP_012057554.1__165	glycine C-acetyltransferase [Thermosipho melanesiensis]
OGK14597.1__1305	YP_096734.1 LqsA [Legionella pneumophila subsp. pneumophila str. Philadelphia 1]	1	3e-36	86	27.85	142	AHK	AHK_1S_1_1_SY_CqsA	Candidatus Roizmanbacteria bacterium RIFCSPHIGHO2_01_FULL_38_41	Roizmanbacteria	1305	654	-	8-amino-7-oxononanoate synthase	5.5e-119	58	WP_012057554.1__165	glycine C-acetyltransferase [Thermosipho melanesiensis]
OGK32846.1__1314	YP_096734.1 LqsA [Legionella pneumophila subsp. pneumophila str. Philadelphia 1]	1	3e-36	86	27.85	142	AHK	AHK_1S_1_1_SY_CqsA	Candidatus Roizmanbacteria bacterium RIFCSPHIGHO2_12_FULL_37_23	Roizmanbacteria	1314	454	-	8-amino-7-oxononanoate synthase	5.5e-119	58	WP_012057554.1__165	glycine C-acetyltransferase [Thermosipho melanesiensis]
OGK54259.1__1385	YP_096734.1 LqsA [Legionella pneumophila subsp. pneumophila str. Philadelphia 1]	1	3e-36	86	27.85	142	AHK	AHK_1S_1_1_SY_CqsA	Candidatus Roizmanbacteria bacterium RIFCSPLOWO2_02_FULL_37_19	Roizmanbacteria	1385	406	-	8-amino-7-oxononanoate synthase	5.5e-119	58	WP_012057554.1__165	glycine C-acetyltransferase [Thermosipho melanesiensis]
OGZ69591.1__1798	ELX10346.1 JqsA [Janthinobacterium sp. HH01]	1	3e-36	89	28.23	141	AHK	AHK_1S_1_1_SY_CqsA	Candidatus Staskawiczbacteria bacterium RIFCSPHIGHO2_02_FULL_42_22	Staskawiczbacteria	1798	175	-	glycine C-acetyltransferase	6.4e-128	59.7	WP_015774853.1__268	glycine C-acetyltransferase [Desulfomicrobium baculatum]
OHA81665.1__1958	ELX10346.1 JqsA [Janthinobacterium sp. HH01]	1	4e-36	82	25.96	141	AHK	AHK_1S_1_1_SY_CqsA	Candidatus Yonathbacteria bacterium RIFCSPHIGHO2_02_FULL_44_14	Yonathbacteria	1958	103	+	8-amino-7-oxononanoate synthase	8.3e-99	47.6	WP_071611529.1__1335	8-amino-7-oxononanoate synthase [Clostridium estertheticum]
OHA81846.1__2023	ELX10346.1 JqsA [Janthinobacterium sp. HH01]	1	4e-36	82	25.96	141	AHK	AHK_1S_1_1_SY_CqsA	Candidatus Yonathbacteria bacterium RIFCSPLOWO2_01_FULL_43_20	Yonathbacteria	2023	357	+	8-amino-7-oxononanoate synthase	8.3e-99	47.6	WP_071611529.1__1335	8-amino-7-oxononanoate synthase [Clostridium estertheticum]
OHA80003.1__1956	ELX10346.1 JqsA [Janthinobacterium sp. HH01]	1	4e-36	82	25.96	141	AHK	AHK_1S_1_1_SY_CqsA	Candidatus Yonathbacteria bacterium RIFCSPHIGHO2_01_FULL_44_41	Yonathbacteria	1956	148	+	8-amino-7-oxononanoate synthase	8.3e-99	47.6	WP_071611529.1__1335	8-amino-7-oxononanoate synthase [Clostridium estertheticum]
OGM33779.1__1493	YP_096734.1 LqsA [Legionella pneumophila subsp. pneumophila str. Philadelphia 1]	1	4e-36	82	26.14	141	AHK	AHK_1S_1_1_SY_CqsA	Candidatus Woesebacteria bacterium RIFCSPHIGHO2_02_FULL_39_13	Woesebacteria	1493	442	-	glycine C-acetyltransferase	7.7e-145	65	WP_044276488.1__671	glycine C-acetyltransferase [Caldilinea aerophila]
OGM28918.1__1487	YP_096734.1 LqsA [Legionella pneumophila subsp. pneumophila str. Philadelphia 1]	1	4e-36	82	26.14	141	AHK	AHK_1S_1_1_SY_CqsA	Candidatus Woesebacteria bacterium RIFCSPHIGHO2_01_FULL_39_95	Woesebacteria	1487	54	+	glycine C-acetyltransferase	7.7e-145	65	WP_044276488.1__671	glycine C-acetyltransferase [Caldilinea aerophila]
OGM37584.1__1497	YP_096734.1 LqsA [Legionella pneumophila subsp. pneumophila str. Philadelphia 1]	1	4e-36	82	26.14	141	AHK	AHK_1S_1_1_SY_CqsA	Candidatus Woesebacteria bacterium RIFCSPHIGHO2_12_FULL_40_20	Woesebacteria	1497	683	+	glycine C-acetyltransferase	7.7e-145	65	WP_044276488.1__671	glycine C-acetyltransferase [Caldilinea aerophila]
OGM72522.1__1515	YP_096734.1 LqsA [Legionella pneumophila subsp. pneumophila str. Philadelphia 1]	1	4e-36	82	26.14	141	AHK	AHK_1S_1_1_SY_CqsA	Candidatus Woesebacteria bacterium RIFCSPLOWO2_12_FULL_39_9	Woesebacteria	1515	876	-	glycine C-acetyltransferase	7.7e-145	65	WP_044276488.1__671	glycine C-acetyltransferase [Caldilinea aerophila]
OGI82186.1__1263	YP_096734.1 LqsA [Legionella pneumophila subsp. pneumophila str. Philadelphia 1]	1	7e-36	88	25.63	140	AHK	AHK_1S_1_1_SY_CqsA	Candidatus Nomurabacteria bacterium RIFCSPHIGHO2_12_FULL_44_22b	Nomurabacteria	1263	382	+	glycine C-acetyltransferase	3.4e-119	53	WP_014202745.1__606	glycine C-acetyltransferase [Owenweeksia hongkongensis]
PIN96558.1__2152	YP_096734.1 LqsA [Legionella pneumophila subsp. pneumophila str. Philadelphia 1]	1	7e-36	76	27.69	140	AHK	AHK_1S_1_1_SY_CqsA	Candidatus Micrarchaeota archaeon CG10_big_fil_rev_8_21_14_0_10_60_32	Micrarchaeota	2152	626	-	8-amino-7-oxononanoate synthase	9e-114	53.8	WP_011195999.1__35	glycine C-acetyltransferase [Symbiobacterium thermophilum]
OIO27890.1__2061	YP_096734.1 LqsA [Legionella pneumophila subsp. pneumophila str. Philadelphia 1]	1	7e-36	76	27.69	140	AHK	AHK_1S_1_1_SY_CqsA	Candidatus Micrarchaeota archaeon CG1_02_60_51	Micrarchaeota	2061	351	-	8-amino-7-oxononanoate synthase	9e-114	53.8	WP_011195999.1__35	glycine C-acetyltransferase [Symbiobacterium thermophilum]
OGJ07342.1__1229	YP_096734.1 LqsA [Legionella pneumophila subsp. pneumophila str. Philadelphia 1]	1	7e-36	88	25.63	140	AHK	AHK_1S_1_1_SY_CqsA	Candidatus Nomurabacteria bacterium RIFCSPLOWO2_02_FULL_44_12	Nomurabacteria	1229	455	-	glycine C-acetyltransferase	3.4e-119	53	WP_014202745.1__606	glycine C-acetyltransferase [Owenweeksia hongkongensis]
PIO02010.1__2154	YP_096734.1 LqsA [Legionella pneumophila subsp. pneumophila str. Philadelphia 1]	1	7e-36	76	27.69	140	AHK	AHK_1S_1_1_SY_CqsA	Candidatus Micrarchaeota archaeon CG09_land_8_20_14_0_10_60_16	Micrarchaeota	2154	103	-	8-amino-7-oxononanoate synthase	9e-114	53.8	WP_011195999.1__35	glycine C-acetyltransferase [Symbiobacterium thermophilum]
PIZ91239.1__2648	YP_096734.1 LqsA [Legionella pneumophila subsp. pneumophila str. Philadelphia 1]	1	7e-36	76	27.69	140	AHK	AHK_1S_1_1_SY_CqsA	Candidatus Micrarchaeota archaeon CG_4_10_14_0_2_um_filter_60_11	Micrarchaeota	2648	319	-	8-amino-7-oxononanoate synthase	9e-114	53.8	WP_011195999.1__35	glycine C-acetyltransferase [Symbiobacterium thermophilum]
OGJ01390.1__1271	YP_096734.1 LqsA [Legionella pneumophila subsp. pneumophila str. Philadelphia 1]	1	7e-36	88	25.63	140	AHK	AHK_1S_1_1_SY_CqsA	Candidatus Nomurabacteria bacterium RIFCSPLOWO2_12_FULL_44_11	Nomurabacteria	1271	486	-	glycine C-acetyltransferase	3.4e-119	53	WP_014202745.1__606	glycine C-acetyltransferase [Owenweeksia hongkongensis]
PIY96620.1__2450	YP_096734.1 LqsA [Legionella pneumophila subsp. pneumophila str. Philadelphia 1]	1	1e-35	82	27.65	140	AHK	AHK_1S_1_1_SY_CqsA	Candidatus Kerfeldbacteria bacterium CG_4_10_14_0_8_um_filter_42_10	Kerfeldbacteria	2450	244	-	8-amino-7-oxononanoate synthase	6.7e-80	39.9	WP_006521568.1__598	8-amino-7-oxononanoate synthase [Desulfallas gibsoniae]
PIR80201.1__2242	YP_096734.1 LqsA [Legionella pneumophila subsp. pneumophila str. Philadelphia 1]	1	1e-35	84	28.14	140	AHK	AHK_1S_1_1_SY_CqsA	Candidatus Levybacteria bacterium CG10_big_fil_rev_8_21_14_0_10_35_13	Levybacteria	2242	9	+	8-amino-7-oxononanoate synthase	1.4e-119	58.8	WP_012057554.1__165	glycine C-acetyltransferase [Thermosipho melanesiensis]
OGY83308.1__1705	ELX10346.1 JqsA [Janthinobacterium sp. HH01]	1	2e-35	81	29.48	139	AHK	AHK_1S_1_1_SY_CqsA	Candidatus Kerfeldbacteria bacterium RIFCSPLOWO2_01_FULL_48_11	Kerfeldbacteria	1705	527	-	glycine C-acetyltransferase	1.2e-134	62.2	WP_015774853.1__268	glycine C-acetyltransferase [Desulfomicrobium baculatum]
HCM67447.1__2894	ELX10346.1 JqsA [Janthinobacterium sp. HH01]	1	2e-35	81	29.48	139	AHK	AHK_1S_1_1_SY_CqsA	Candidatus Kerfeldbacteria bacterium	Kerfeldbacteria	2894	538	+	glycine C-acetyltransferase	1.2e-134	62.2	WP_015774853.1__268	glycine C-acetyltransferase [Desulfomicrobium baculatum]
OHA70967.1__2017	ELX10346.1 JqsA [Janthinobacterium sp. HH01]	1	3e-35	86	27.10	139	AHK	AHK_1S_1_1_SY_CqsA	Candidatus Wildermuthbacteria bacterium RIFCSPHIGHO2_12_FULL_45_9	Wildermuthbacteria	2017	397	+	glycine C-acetyltransferase	4e-138	61.7	WP_015774853.1__268	glycine C-acetyltransferase [Desulfomicrobium baculatum]
OHA67577.1__1942	ELX10346.1 JqsA [Janthinobacterium sp. HH01]	1	3e-35	86	27.10	139	AHK	AHK_1S_1_1_SY_CqsA	Candidatus Wildermuthbacteria bacterium RIFCSPHIGHO2_02_FULL_45_25	Wildermuthbacteria	1942	172	-	glycine C-acetyltransferase	4e-138	61.7	WP_015774853.1__268	glycine C-acetyltransferase [Desulfomicrobium baculatum]
OHA62991.1__1938	ELX10346.1 JqsA [Janthinobacterium sp. HH01]	1	3e-35	86	27.10	139	AHK	AHK_1S_1_1_SY_CqsA	Candidatus Wildermuthbacteria bacterium RIFCSPHIGHO2_01_FULL_45_20	Wildermuthbacteria	1938	242	-	glycine C-acetyltransferase	4e-138	61.7	WP_015774853.1__268	glycine C-acetyltransferase [Desulfomicrobium baculatum]
KKQ46278.1__115	ELX10346.1 JqsA [Janthinobacterium sp. HH01]	1	4e-35	79	28.45	138	AHK	AHK_1S_1_1_SY_CqsA	Candidatus Woesebacteria bacterium GW2011_GWA1_37_8	Woesebacteria	115	89	-	8-amino-7-oxononanoate synthetase	5.4e-135	62	WP_044276488.1__671	glycine C-acetyltransferase [Caldilinea aerophila]
OGH34712.1__1067	YP_096734.1 LqsA [Legionella pneumophila subsp. pneumophila str. Philadelphia 1]	1	4e-35	88	28.95	138	AHK	AHK_1S_1_1_SY_CqsA	Candidatus Levybacteria bacterium RIFCSPLOWO2_01_FULL_36_13	Levybacteria	1067	572	-	8-amino-7-oxononanoate synthase	4.5e-121	59.4	WP_012057554.1__165	glycine C-acetyltransferase [Thermosipho melanesiensis]
OGH11694.1__1050	YP_096734.1 LqsA [Legionella pneumophila subsp. pneumophila str. Philadelphia 1]	1	4e-35	88	28.95	138	AHK	AHK_1S_1_1_SY_CqsA	Candidatus Levybacteria bacterium RIFCSPHIGHO2_01_FULL_36_15b	Levybacteria	1050	81	-	8-amino-7-oxononanoate synthase	4.5e-121	59.4	WP_012057554.1__165	glycine C-acetyltransferase [Thermosipho melanesiensis]
OGZ72001.1__1802	ELX10346.1 JqsA [Janthinobacterium sp. HH01]	1	5e-35	79	30.17	138	AHK	AHK_1S_1_1_SY_CqsA	Candidatus Staskawiczbacteria bacterium RIFCSPLOWO2_01_FULL_38_12b	Staskawiczbacteria	1802	798	+	glycine C-acetyltransferase	2e-129	58.6	WP_015774853.1__268	glycine C-acetyltransferase [Desulfomicrobium baculatum]
OGI68532.1__1192	YP_096734.1 LqsA [Legionella pneumophila subsp. pneumophila str. Philadelphia 1]	1	6e-35	82	25.00	138	AHK	AHK_1S_1_1_SY_CqsA	Candidatus Nomurabacteria bacterium RIFCSPHIGHO2_01_FULL_42_15	Nomurabacteria	1192	242	+	glycine C-acetyltransferase	6.4e-115	53.3	WP_014202745.1__606	glycine C-acetyltransferase [Owenweeksia hongkongensis]
OGI93043.1__1216	YP_096734.1 LqsA [Legionella pneumophila subsp. pneumophila str. Philadelphia 1]	1	6e-35	82	25.00	138	AHK	AHK_1S_1_1_SY_CqsA	Candidatus Nomurabacteria bacterium RIFCSPLOWO2_01_FULL_41_18	Nomurabacteria	1216	393	-	glycine C-acetyltransferase	6.4e-115	53.3	WP_014202745.1__606	glycine C-acetyltransferase [Owenweeksia hongkongensis]
OGY43702.1__1657	ELX10346.1 JqsA [Janthinobacterium sp. HH01]	1	7e-35	82	26.02	137	AHK	AHK_1S_1_1_SY_CqsA	Candidatus Buchananbacteria bacterium RIFCSPHIGHO2_01_FULL_39_8	Buchananbacteria	1657	550	+	8-amino-7-oxononanoate synthase	2.6e-100	47	WP_071611529.1__1335	8-amino-7-oxononanoate synthase [Clostridium estertheticum]
OGY47046.1__1662	ELX10346.1 JqsA [Janthinobacterium sp. HH01]	1	7e-35	82	26.02	137	AHK	AHK_1S_1_1_SY_CqsA	Candidatus Buchananbacteria bacterium RIFCSPHIGHO2_02_FULL_38_8	Buchananbacteria	1662	553	+	8-amino-7-oxononanoate synthase	2.6e-100	47	WP_071611529.1__1335	8-amino-7-oxononanoate synthase [Clostridium estertheticum]
OGH39732.1__1141	YP_096734.1 LqsA [Legionella pneumophila subsp. pneumophila str. Philadelphia 1]	1	7e-35	87	28.04	137	AHK	AHK_1S_1_1_SY_CqsA	Candidatus Levybacteria bacterium RIFCSPLOWO2_01_FULL_37_26	Levybacteria	1141	319	-	8-amino-7-oxononanoate synthase	3e-125	58.8	WP_011994463.1__174	MULTISPECIES: glycine C-acetyltransferase [Fervidobacterium]
OGH20684.1__1057	YP_096734.1 LqsA [Legionella pneumophila subsp. pneumophila str. Philadelphia 1]	1	7e-35	87	28.04	137	AHK	AHK_1S_1_1_SY_CqsA	Candidatus Levybacteria bacterium RIFCSPHIGHO2_02_FULL_37_13	Levybacteria	1057	122	-	8-amino-7-oxononanoate synthase	3e-125	58.8	WP_011994463.1__174	MULTISPECIES: glycine C-acetyltransferase [Fervidobacterium]
OGH29068.1__1063	YP_096734.1 LqsA [Legionella pneumophila subsp. pneumophila str. Philadelphia 1]	1	7e-35	87	28.04	137	AHK	AHK_1S_1_1_SY_CqsA	Candidatus Levybacteria bacterium RIFCSPHIGHO2_12_FULL_37_9	Levybacteria	1063	785	-	8-amino-7-oxononanoate synthase	3e-125	58.8	WP_011994463.1__174	MULTISPECIES: glycine C-acetyltransferase [Fervidobacterium]
KKW46941.1__632	ELX10346.1 JqsA [Janthinobacterium sp. HH01]	1	1e-34	83	28.13	137	AHK	AHK_1S_1_1_SY_CqsA	Candidatus Kaiserbacteria bacterium GW2011_GWA2_58_9	Kaiserbacteria	632	408	-	2-amino-3-ketobutyrate coenzyme A ligase	2.5e-124	57	WP_015774853.1__268	glycine C-acetyltransferase [Desulfomicrobium baculatum]
OGD63479.1__797	YP_096734.1 LqsA [Legionella pneumophila subsp. pneumophila str. Philadelphia 1]	1	2e-34	79	26.05	137	AHK	AHK_1S_1_1_SY_CqsA	Candidatus Berkelbacteria bacterium RIFCSPHIGHO2_12_FULL_50_11	Berkelbacteria (ACD58)	797	263	-	hypothetical protein	9.8e-66	36.9	WP_011197984.1__60	MULTISPECIES: glycine C-acetyltransferase [Bacillus]
PIR43218.1__2304	ELX10346.1 JqsA [Janthinobacterium sp. HH01]	1	2e-34	82	27.25	137	AHK	AHK_1S_1_1_SY_CqsA	candidate division WWE3 bacterium CG10_big_fil_rev_8_21_14_0_10_32_10	Katanobacteria (WWE3)	2304	31	-	8-amino-7-oxononanoate synthase	5.6e-95	45	WP_015614776.1__771	8-amino-7-oxononanoate synthase [Clostridium pasteurianum]
OGD64651.1__728	YP_096734.1 LqsA [Legionella pneumophila subsp. pneumophila str. Philadelphia 1]	1	2e-34	79	26.05	137	AHK	AHK_1S_1_1_SY_CqsA	Candidatus Berkelbacteria bacterium RIFCSPLOWO2_01_FULL_50_28	Berkelbacteria (ACD58)	728	350	+	hypothetical protein	9.8e-66	36.9	WP_011197984.1__60	MULTISPECIES: glycine C-acetyltransferase [Bacillus]
OGD61193.1__795	YP_096734.1 LqsA [Legionella pneumophila subsp. pneumophila str. Philadelphia 1]	1	2e-34	79	26.05	137	AHK	AHK_1S_1_1_SY_CqsA	Candidatus Berkelbacteria bacterium RIFCSPHIGHO2_01_FULL_50_36	Berkelbacteria (ACD58)	795	336	+	hypothetical protein	9.8e-66	36.9	WP_011197984.1__60	MULTISPECIES: glycine C-acetyltransferase [Bacillus]
KKQ74793.1__145	YP_096734.1 LqsA [Legionella pneumophila subsp. pneumophila str. Philadelphia 1]	1	2e-34	82	26.54	137	AHK	AHK_1S_1_1_SY_CqsA	Candidatus Woesebacteria bacterium GW2011_GWB1_38_5b	Woesebacteria	145	576	+	hypothetical protein	2.7e-113	57.6	WP_012057554.1__165	glycine C-acetyltransferase [Thermosipho melanesiensis]
PIN84224.1__2141	YP_096734.1 LqsA [Legionella pneumophila subsp. pneumophila str. Philadelphia 1]	1	3e-34	88	25.40	136	AHK	AHK_1S_1_1_SY_CqsA	Candidatus Micrarchaeota archaeon CG11_big_fil_rev_8_21_14_0_20_47_5	Micrarchaeota	2141	816	-	glycine C-acetyltransferase	2.9e-122	55.2	AGB04224.1__147	7-keto-8-aminopelargonate synthetase-like enzyme [Aciduliprofundum sp. MAR08-339]
OIO20629.1__2055	YP_096734.1 LqsA [Legionella pneumophila subsp. pneumophila str. Philadelphia 1]	1	3e-34	88	25.40	135	AHK	AHK_1S_1_1_SY_CqsA	Candidatus Micrarchaeota archaeon CG1_02_47_40	Micrarchaeota	2055	558	+	8-amino-7-oxononanoate synthase	4.9e-122	55.2	AGB04224.1__147	7-keto-8-aminopelargonate synthetase-like enzyme [Aciduliprofundum sp. MAR08-339]
OGY84760.1__1729	ELX10346.1 JqsA [Janthinobacterium sp. HH01]	1	5e-34	81	26.97	135	AHK	AHK_1S_1_1_SY_CqsA	Candidatus Kerfeldbacteria bacterium RIFCSPHIGHO2_12_FULL_48_17	Kerfeldbacteria	1729	190	-	8-amino-7-oxononanoate synthase	2.4e-98	50.1	WP_006521568.1__598	8-amino-7-oxononanoate synthase [Desulfallas gibsoniae]
OGZ90679.1__1893	ELX10346.1 JqsA [Janthinobacterium sp. HH01]	1	6e-34	79	26.50	135	AHK	AHK_1S_1_1_SY_CqsA	Candidatus Staskawiczbacteria bacterium RIFOXYD1_FULL_39_28	Staskawiczbacteria	1893	531	-	hypothetical protein	1.6e-86	43.2	WP_071611529.1__1335	8-amino-7-oxononanoate synthase [Clostridium estertheticum]
OGZ85479.1__1890	ELX10346.1 JqsA [Janthinobacterium sp. HH01]	1	6e-34	79	26.50	135	AHK	AHK_1S_1_1_SY_CqsA	Candidatus Staskawiczbacteria bacterium RIFOXYC1_FULL_38_18	Staskawiczbacteria	1890	67	-	hypothetical protein	1.6e-86	43.2	WP_071611529.1__1335	8-amino-7-oxononanoate synthase [Clostridium estertheticum]
OGY45806.1__1659	ELX10346.1 JqsA [Janthinobacterium sp. HH01]	1	2e-33	81	28.30	134	AHK	AHK_1S_1_1_SY_CqsA	Candidatus Buchananbacteria bacterium RIFCSPHIGHO2_01_FULL_44_11	Buchananbacteria	1659	469	+	hypothetical protein	1.4e-85	40.6	WP_014968682.1__698	8-amino-7-oxononanoate synthase [Gottschalkia acidurici]
OGH90614.1__1106	ELX10346.1 JqsA [Janthinobacterium sp. HH01]	1	2e-33	87	27.69	134	AHK	AHK_1S_1_1_SY_CqsA	Candidatus Magasanikbacteria bacterium RIFOXYC2_FULL_39_8	Magasanikbacteria	1106	660	+	glycine C-acetyltransferase	9.2e-151	68.6	WP_015774853.1__268	glycine C-acetyltransferase [Desulfomicrobium baculatum]
HAT03494.1__2757	ELX10346.1 JqsA [Janthinobacterium sp. HH01]	1	2e-33	87	27.69	134	AHK	AHK_1S_1_1_SY_CqsA	Candidatus Magasanikbacteria bacterium	Magasanikbacteria	2757	940	-	glycine C-acetyltransferase	9.2e-151	68.6	WP_015774853.1__268	glycine C-acetyltransferase [Desulfomicrobium baculatum]
OGZ01709.1__1735	ELX10346.1 JqsA [Janthinobacterium sp. HH01]	1	3e-33	79	31.23	133	AHK	AHK_1S_1_1_SY_CqsA	Candidatus Liptonbacteria bacterium RIFCSPLOWO2_01_FULL_53_13	Liptonbacteria	1735	354	-	glycine C-acetyltransferase	3.8e-128	59.8	WP_067963297.1__1209	glycine C-acetyltransferase [Aminobacter aminovorans]
OGM22955.1__1482	ELX10346.1 JqsA [Janthinobacterium sp. HH01]	1	3e-33	79	26.36	133	AHK	AHK_1S_1_1_SY_CqsA	Candidatus Woesebacteria bacterium RIFCSPHIGHO2_01_FULL_39_17	Woesebacteria	1482	615	-	glycine C-acetyltransferase	9.7e-148	64.5	WP_044276488.1__671	glycine C-acetyltransferase [Caldilinea aerophila]
OGM63655.1__1506	ELX10346.1 JqsA [Janthinobacterium sp. HH01]	1	3e-33	79	26.36	133	AHK	AHK_1S_1_1_SY_CqsA	Candidatus Woesebacteria bacterium RIFCSPLOWO2_01_FULL_39_14	Woesebacteria	1506	435	-	glycine C-acetyltransferase	9.7e-148	64.5	WP_044276488.1__671	glycine C-acetyltransferase [Caldilinea aerophila]
OGY57309.1__1675	ELX10346.1 JqsA [Janthinobacterium sp. HH01]	1	4e-33	82	27.17	133	AHK	AHK_1S_1_1_SY_CqsA	Candidatus Colwellbacteria bacterium RIFCSPHIGHO2_02_FULL_43_15	Colwellbacteria	1675	313	+	hypothetical protein	6.4e-83	44.5	WP_006521568.1__598	8-amino-7-oxononanoate synthase [Desulfallas gibsoniae]
OHA37331.1__1847	ELX10346.1 JqsA [Janthinobacterium sp. HH01]	1	4e-33	81	26.11	132	AHK	AHK_1S_1_1_SY_CqsA	Candidatus Taylorbacteria bacterium RIFCSPLOWO2_02_FULL_43_11	Taylorbacteria	1847	225	+	hypothetical protein	4.2e-95	46.3	WP_070968249.1__1328	8-amino-7-oxononanoate synthase [Clostridium formicaceticum]
OHA23734.1__1836	ELX10346.1 JqsA [Janthinobacterium sp. HH01]	1	4e-33	81	26.11	132	AHK	AHK_1S_1_1_SY_CqsA	Candidatus Taylorbacteria bacterium RIFCSPHIGHO2_02_FULL_43_32b	Taylorbacteria	1836	415	+	hypothetical protein	6.5e-96	46.3	WP_070968249.1__1328	8-amino-7-oxononanoate synthase [Clostridium formicaceticum]
PIS41512.1__2297	ELX10346.1 JqsA [Janthinobacterium sp. HH01]	1	5e-33	84	26.11	132	AHK	AHK_1S_1_1_SY_CqsA	Candidatus Kerfeldbacteria bacterium CG08_land_8_20_14_0_20_42_7	Kerfeldbacteria	2297	472	-	glycine C-acetyltransferase	8.9e-154	67.8	WP_014682671.1__618	glycine C-acetyltransferase [Solitalea canadensis]
OGM71360.1__1513	ELX10346.1 JqsA [Janthinobacterium sp. HH01]	1	6e-33	77	28.48	132	AHK	AHK_1S_1_1_SY_CqsA	Candidatus Woesebacteria bacterium RIFCSPLOWO2_01_FULL_44_24b	Woesebacteria	1513	130	+	glycine C-acetyltransferase	6.4e-136	61.6	WP_012843209.1__308	glycine C-acetyltransferase [Rhodothermus marinus]
OGM31690.1__1490	ELX10346.1 JqsA [Janthinobacterium sp. HH01]	1	6e-33	77	28.48	132	AHK	AHK_1S_1_1_SY_CqsA	Candidatus Woesebacteria bacterium RIFCSPHIGHO2_01_FULL_44_21	Woesebacteria	1490	794	+	glycine C-acetyltransferase	6.4e-136	61.6	WP_012843209.1__308	glycine C-acetyltransferase [Rhodothermus marinus]
HCE87024.1__2870	ELX10346.1 JqsA [Janthinobacterium sp. HH01]	1	7e-33	79	26.70	132	AHK	AHK_1S_1_1_SY_CqsA	Candidatus Jacksonbacteria bacterium	Jacksonbacteria	2870	192	+	8-amino-7-oxononanoate synthase	2.1e-94	45.1	WP_006521568.1__598	8-amino-7-oxononanoate synthase [Desulfallas gibsoniae]
HCA67694.1__2868	ELX10346.1 JqsA [Janthinobacterium sp. HH01]	1	7e-33	79	26.70	132	AHK	AHK_1S_1_1_SY_CqsA	Candidatus Jacksonbacteria bacterium	Jacksonbacteria	2868	209	-	8-amino-7-oxononanoate synthase	2.1e-94	45.1	WP_006521568.1__598	8-amino-7-oxononanoate synthase [Desulfallas gibsoniae]
OGY73310.1__1699	ELX10346.1 JqsA [Janthinobacterium sp. HH01]	1	7e-33	79	26.70	132	AHK	AHK_1S_1_1_SY_CqsA	Candidatus Jacksonbacteria bacterium RIFCSPLOWO2_12_FULL_44_15b	Jacksonbacteria	1699	755	-	hypothetical protein	2.1e-94	45.1	WP_006521568.1__598	8-amino-7-oxononanoate synthase [Desulfallas gibsoniae]
OGY73730.1__1698	ELX10346.1 JqsA [Janthinobacterium sp. HH01]	1	7e-33	79	26.70	132	AHK	AHK_1S_1_1_SY_CqsA	Candidatus Jacksonbacteria bacterium RIFCSPLOWO2_02_FULL_44_20	Jacksonbacteria	1698	163	-	hypothetical protein	2.1e-94	45.1	WP_006521568.1__598	8-amino-7-oxononanoate synthase [Desulfallas gibsoniae]
OGY72028.1__1694	ELX10346.1 JqsA [Janthinobacterium sp. HH01]	1	7e-33	79	26.70	132	AHK	AHK_1S_1_1_SY_CqsA	Candidatus Jacksonbacteria bacterium RIFCSPHIGHO2_02_FULL_44_25	Jacksonbacteria	1694	14	-	hypothetical protein	2.1e-94	45.1	WP_006521568.1__598	8-amino-7-oxononanoate synthase [Desulfallas gibsoniae]
OGY77229.1__1701	ELX10346.1 JqsA [Janthinobacterium sp. HH01]	1	7e-33	79	26.70	132	AHK	AHK_1S_1_1_SY_CqsA	Candidatus Jacksonbacteria bacterium RIFOXYA2_FULL_44_7	Jacksonbacteria	1701	91	-	hypothetical protein	2.1e-94	45.1	WP_006521568.1__598	8-amino-7-oxononanoate synthase [Desulfallas gibsoniae]
OGN13589.1__1569	ELX10346.1 JqsA [Janthinobacterium sp. HH01]	1	7e-33	76	28.75	132	AHK	AHK_1S_1_1_SY_CqsA	Candidatus Yanofskybacteria bacterium RIFCSPHIGHO2_02_FULL_43_17	Yanofskybacteria	1569	124	-	glycine C-acetyltransferase	3.1e-130	58.8	WP_015774853.1__268	glycine C-acetyltransferase [Desulfomicrobium baculatum]
PIR83598.1__2247	ELX10346.1 JqsA [Janthinobacterium sp. HH01]	1	9e-33	83	29.58	131	AHK	AHK_1S_1_1_SY_CqsA	Candidatus Kaiserbacteria bacterium CG10_big_fil_rev_8_21_14_0_10_51_14	Kaiserbacteria	2247	328	-	glycine C-acetyltransferase	3.4e-129	59.4	WP_015774853.1__268	glycine C-acetyltransferase [Desulfomicrobium baculatum]
OGY61215.1__1682	ELX10346.1 JqsA [Janthinobacterium sp. HH01]	1	1e-32	82	26.90	131	AHK	AHK_1S_1_1_SY_CqsA	Candidatus Colwellbacteria bacterium RIFCSPLOWO2_12_FULL_43_11	Colwellbacteria	1682	191	+	hypothetical protein	6.4e-83	44.5	WP_006521568.1__598	8-amino-7-oxononanoate synthase [Desulfallas gibsoniae]
PIY96749.1__2450	ELX10346.1 JqsA [Janthinobacterium sp. HH01]	1	1e-32	80	26.74	131	AHK	AHK_1S_1_1_SY_CqsA	Candidatus Kerfeldbacteria bacterium CG_4_10_14_0_8_um_filter_42_10	Kerfeldbacteria	2450	299	+	glycine C-acetyltransferase	2.2e-136	61	WP_015774853.1__268	glycine C-acetyltransferase [Desulfomicrobium baculatum]
HBU06702.1__2831	ELX10346.1 JqsA [Janthinobacterium sp. HH01]	1	2e-32	82	27.97	130	AHK	AHK_1S_1_1_SY_CqsA	Candidatus Magasanikbacteria bacterium	Magasanikbacteria	2831	393	+	glycine C-acetyltransferase	4.8e-139	62.4	WP_060583512.1__1128	glycine C-acetyltransferase [Aeromonas schubertii]
OGZ58503.1__1877	ELX10346.1 JqsA [Janthinobacterium sp. HH01]	1	4e-32	79	26.76	129	AHK	AHK_1S_1_1_SY_CqsA	Candidatus Spechtbacteria bacterium RIFCSPHIGHO2_01_FULL_43_30	Spechtbacteria	1877	185	+	glycine C-acetyltransferase	1.5e-129	57.5	WP_068406884.1__1203	glycine C-acetyltransferase [Pedobacter cryoconitis]
OGK30670.1__1312	YP_096734.1 LqsA [Legionella pneumophila subsp. pneumophila str. Philadelphia 1]	1	4e-32	84	26.06	130	AHK	AHK_1S_1_1_SY_CqsA	Candidatus Roizmanbacteria bacterium RIFCSPHIGHO2_12_FULL_33_9	Roizmanbacteria	1312	532	-	hypothetical protein	1.4e-96	45.8	WP_011026436.1__6	pyridoxal phosphate-dependent aminotransferase family protein [Caldanaerobacter subterraneus]
KKR10437.1__178	ELX10346.1 JqsA [Janthinobacterium sp. HH01]	1	6e-32	79	26.91	129	AHK	AHK_1S_1_1_SY_CqsA	Candidatus Woesebacteria bacterium GW2011_GWA1_39_21	Woesebacteria	178	923	-	8-amino-7-oxononanoate synthetase	7.4e-148	63.9	WP_044276488.1__671	glycine C-acetyltransferase [Caldilinea aerophila]
OGZ60440.1__1789	ELX10346.1 JqsA [Janthinobacterium sp. HH01]	1	6e-32	79	26.76	129	AHK	AHK_1S_1_1_SY_CqsA	Candidatus Spechtbacteria bacterium RIFCSPHIGHO2_02_FULL_43_15b	Spechtbacteria	1789	28	+	glycine C-acetyltransferase	2.6e-129	57.2	WP_068406884.1__1203	glycine C-acetyltransferase [Pedobacter cryoconitis]
OGM19643.1__1478	ELX10346.1 JqsA [Janthinobacterium sp. HH01]	1	8e-32	78	25.74	129	AHK	AHK_1S_1_1_SY_CqsA	Candidatus Woesebacteria bacterium RIFCSPHIGHO2_01_FULL_38_10	Woesebacteria	1478	158	+	glycine C-acetyltransferase	2.8e-131	60.3	WP_044276488.1__671	glycine C-acetyltransferase [Caldilinea aerophila]
KKQ94904.1__162	ELX10346.1 JqsA [Janthinobacterium sp. HH01]	1	1e-31	82	26.56	129	AHK	AHK_1S_1_1_SY_CqsA	candidate division CPR2 bacterium GW2011_GWC2_39_10	CPR2	162	274	-	hypothetical protein	7.2e-85	42.4	WP_075526808.1__1316	8-amino-7-oxononanoate synthase [Sporosarcina ureilytica]
KKR32572.1__254	ELX10346.1 JqsA [Janthinobacterium sp. HH01]	1	1e-31	82	26.56	129	AHK	AHK_1S_1_1_SY_CqsA	candidate division CPR2 bacterium GW2011_GWC1_39_9	CPR2	254	1128	-	hypothetical protein	7.2e-85	42.4	WP_075526808.1__1316	8-amino-7-oxononanoate synthase [Sporosarcina ureilytica]
OHA26283.1__1839	ELX10346.1 JqsA [Janthinobacterium sp. HH01]	1	3e-31	82	26.29	127	AHK	AHK_1S_1_1_SY_CqsA	Candidatus Taylorbacteria bacterium RIFCSPHIGHO2_02_FULL_46_13	Taylorbacteria	1839	662	+	8-amino-7-oxononanoate synthase	1.7e-91	44.5	WP_013352322.1__519	glycine C-acetyltransferase [Bacillus amyloliquefaciens]
OGM29184.1__1489	ELX10346.1 JqsA [Janthinobacterium sp. HH01]	1	3e-31	80	25.87	127	AHK	AHK_1S_1_1_SY_CqsA	Candidatus Woesebacteria bacterium RIFCSPHIGHO2_01_FULL_41_10	Woesebacteria	1489	339	-	8-amino-7-oxononanoate synthase	2.7e-150	66.7	WP_044276488.1__671	glycine C-acetyltransferase [Caldilinea aerophila]
OGZ70147.1__1800	ELX10346.1 JqsA [Janthinobacterium sp. HH01]	1	3e-31	81	27.50	127	AHK	AHK_1S_1_1_SY_CqsA	Candidatus Staskawiczbacteria bacterium RIFCSPLOWO2_01_FULL_33_13	Staskawiczbacteria	1800	536	-	glycine C-acetyltransferase	3e-125	55.1	WP_015774853.1__268	glycine C-acetyltransferase [Desulfomicrobium baculatum]
OGZ66209.1__1796	ELX10346.1 JqsA [Janthinobacterium sp. HH01]	1	3e-31	81	27.50	127	AHK	AHK_1S_1_1_SY_CqsA	Candidatus Staskawiczbacteria bacterium RIFCSPHIGHO2_02_FULL_33_16	Staskawiczbacteria	1796	406	-	glycine C-acetyltransferase	3e-125	55.1	WP_015774853.1__268	glycine C-acetyltransferase [Desulfomicrobium baculatum]
OHA45297.1__1918	ELX10346.1 JqsA [Janthinobacterium sp. HH01]	1	4e-31	88	26.09	127	AHK	AHK_1S_1_1_SY_CqsA	Candidatus Taylorbacteria bacterium RIFCSPLOWO2_12_FULL_44_9	Taylorbacteria	1918	16	+	hypothetical protein	5.3e-85	39.2	WP_044977580.1__892	glycine C-acetyltransferase [Treponema putidum]
KKQ74222.1__143	ELX10346.1 JqsA [Janthinobacterium sp. HH01]	1	4e-31	80	25.22	127	AHK	AHK_1S_1_1_SY_CqsA	Candidatus Woesebacteria bacterium GW2011_GWB1_38_5	Woesebacteria	143	484	+	8-amino-7-oxononanoate synthetase	2e-148	64.6	WP_044276488.1__671	glycine C-acetyltransferase [Caldilinea aerophila]
KKQ56463.1__125	ELX10346.1 JqsA [Janthinobacterium sp. HH01]	1	4e-31	80	25.22	127	AHK	AHK_1S_1_1_SY_CqsA	Candidatus Woesebacteria bacterium GW2011_GWC1_38_13	Woesebacteria	125	265	+	8-amino-7-oxononanoate synthetase	2e-148	64.6	WP_044276488.1__671	glycine C-acetyltransferase [Caldilinea aerophila]
PJA63069.1__2582	ELX10346.1 JqsA [Janthinobacterium sp. HH01]	1	5e-31	82	28.86	126	AHK	AHK_1S_1_1_SY_CqsA	Candidatus Portnoybacteria bacterium CG_4_9_14_3_um_filter_44_9	Portnoybacteria	2582	967	+	glycine C-acetyltransferase	1.5e-156	68.5	WP_038564330.1__850	glycine C-acetyltransferase [Draconibacterium orientale]
OGM58779.1__1504	ELX10346.1 JqsA [Janthinobacterium sp. HH01]	1	5e-31	80	26.59	126	AHK	AHK_1S_1_1_SY_CqsA	Candidatus Woesebacteria bacterium RIFCSPLOWO2_01_FULL_39_10	Woesebacteria	1504	862	+	8-amino-7-oxononanoate synthase	4e-149	66.3	WP_044276488.1__671	glycine C-acetyltransferase [Caldilinea aerophila]
OGM21623.1__1480	ELX10346.1 JqsA [Janthinobacterium sp. HH01]	1	5e-31	80	26.59	126	AHK	AHK_1S_1_1_SY_CqsA	Candidatus Woesebacteria bacterium RIFCSPHIGHO2_01_FULL_38_9	Woesebacteria	1480	157	-	8-amino-7-oxononanoate synthase	4e-149	66.3	WP_044276488.1__671	glycine C-acetyltransferase [Caldilinea aerophila]
PIZ71769.1__2628	ELX10346.1 JqsA [Janthinobacterium sp. HH01]	1	6e-31	79	29.41	126	AHK	AHK_1S_1_1_SY_CqsA	Candidatus Portnoybacteria bacterium CG_4_10_14_0_2_um_filter_44_20	Portnoybacteria	2628	620	-	glycine C-acetyltransferase	1.1e-156	68.9	WP_038564330.1__850	glycine C-acetyltransferase [Draconibacterium orientale]
OGI39280.1__1178	ZP_05420646.1 CqsA [Vibrio cholera CIRS 101]	1	1e-30	89	25.96	125	AHK	AHK_1S_1_1_SY_CqsA	Candidatus Moranbacteria bacterium RIFOXYB1_FULL_44_23	Moranbacteria	1178	839	+	hypothetical protein	1.1e-40	28.6	WP_041100610.1__944	8-amino-7-oxononanoate synthase [Sulfuritalea hydrogenivorans]
OGI34537.1__1180	ZP_05420646.1 CqsA [Vibrio cholera CIRS 101]	1	1e-30	83	25.82	125	AHK	AHK_1S_1_1_SY_CqsA	Candidatus Moranbacteria bacterium RIFOXYC1_FULL_44_8	Moranbacteria	1180	824	+	hypothetical protein	4.9e-40	28.6	WP_041100610.1__944	8-amino-7-oxononanoate synthase [Sulfuritalea hydrogenivorans]
KKT99958.1__485	ZP_05420646.1 CqsA [Vibrio cholera CIRS 101]	1	1e-30	89	25.96	125	AHK	AHK_1S_1_1_SY_CqsA	Candidatus Moranbacteria bacterium GW2011_GWC1_45_18	Moranbacteria	485	672	+	hypothetical protein	1.1e-40	28.6	WP_041100610.1__944	8-amino-7-oxononanoate synthase [Sulfuritalea hydrogenivorans]
HBB37073.1__2786	ZP_05420646.1 CqsA [Vibrio cholera CIRS 101]	1	1e-30	89	25.96	125	AHK	AHK_1S_1_1_SY_CqsA	Candidatus Moranbacteria bacterium	Moranbacteria	2786	580	+	hypothetical protein	1.1e-40	28.6	WP_041100610.1__944	8-amino-7-oxononanoate synthase [Sulfuritalea hydrogenivorans]
HBU24913.1__2830	ZP_05420646.1 CqsA [Vibrio cholera CIRS 101]	1	1e-30	89	25.96	125	AHK	AHK_1S_1_1_SY_CqsA	Candidatus Moranbacteria bacterium	Moranbacteria	2830	313	-	hypothetical protein	1.1e-40	28.6	WP_041100610.1__944	8-amino-7-oxononanoate synthase [Sulfuritalea hydrogenivorans]
OGI43364.1__1183	ZP_05420646.1 CqsA [Vibrio cholera CIRS 101]	1	1e-30	89	25.96	125	AHK	AHK_1S_1_1_SY_CqsA	Candidatus Moranbacteria bacterium RIFOXYD1_FULL_44_9	Moranbacteria	1183	18	+	hypothetical protein	1.1e-40	28.6	WP_041100610.1__944	8-amino-7-oxononanoate synthase [Sulfuritalea hydrogenivorans]
OGG35101.1__937	YP_096734.1 LqsA [Legionella pneumophila subsp. pneumophila str. Philadelphia 1]	1	1e-30	88	26.63	125	AHK	AHK_1S_1_1_SY_CqsA	Candidatus Gottesmanbacteria bacterium RIFOXYB1_FULL_47_11	Gottesmanbacteria	937	482	+	8-amino-7-oxononanoate synthase	1.2e-126	60	WP_014452128.1__601	glycine C-acetyltransferase [Fervidobacterium pennivorans]
OGJ22557.1__1280	YP_096734.1 LqsA [Legionella pneumophila subsp. pneumophila str. Philadelphia 1]	1	1e-30	82	27.79	125	AHK	AHK_1S_1_1_SY_CqsA	Candidatus Pacebacteria bacterium RIFCSPHIGHO2_01_FULL_46_10	Pacebacteria	1280	101	-	hypothetical protein	4.3e-90	42.3	WP_014148913.1__993	aminotransferase class I/II-fold pyridoxal phosphate-dependent enzyme [Methylomicrobium alcaliphilum]
OGM13046.1__1472	ELX10346.1 JqsA [Janthinobacterium sp. HH01]	1	2e-30	78	25.81	124	AHK	AHK_1S_1_1_SY_CqsA	Candidatus Woesebacteria bacterium RBG_16_40_11	Woesebacteria	1472	845	+	glycine C-acetyltransferase	1.5e-145	66.2	WP_044276488.1__671	glycine C-acetyltransferase [Caldilinea aerophila]
OGM37686.1__1496	ELX10346.1 JqsA [Janthinobacterium sp. HH01]	1	2e-30	78	25.81	124	AHK	AHK_1S_1_1_SY_CqsA	Candidatus Woesebacteria bacterium RIFCSPHIGHO2_12_FULL_38_9	Woesebacteria	1496	266	-	glycine C-acetyltransferase	1.5e-145	66.2	WP_044276488.1__671	glycine C-acetyltransferase [Caldilinea aerophila]
OGM62973.1__1508	ELX10346.1 JqsA [Janthinobacterium sp. HH01]	1	2e-30	78	25.81	124	AHK	AHK_1S_1_1_SY_CqsA	Candidatus Woesebacteria bacterium RIFCSPLOWO2_01_FULL_39_23	Woesebacteria	1508	327	-	glycine C-acetyltransferase	1.5e-145	66.2	WP_044276488.1__671	glycine C-acetyltransferase [Caldilinea aerophila]
OGM26521.1__1486	ELX10346.1 JqsA [Janthinobacterium sp. HH01]	1	2e-30	78	25.81	124	AHK	AHK_1S_1_1_SY_CqsA	Candidatus Woesebacteria bacterium RIFCSPHIGHO2_01_FULL_40_22	Woesebacteria	1486	854	-	glycine C-acetyltransferase	1.5e-145	66.2	WP_044276488.1__671	glycine C-acetyltransferase [Caldilinea aerophila]
OGY81985.1__1729	ELX10346.1 JqsA [Janthinobacterium sp. HH01]	1	2e-30	80	28.61	125	AHK	AHK_1S_1_1_SY_CqsA	Candidatus Kerfeldbacteria bacterium RIFCSPHIGHO2_12_FULL_48_17	Kerfeldbacteria	1729	824	+	glycine C-acetyltransferase	4.6e-126	57.5	WP_044003588.1__836	glycine C-acetyltransferase [Hymenobacter swuensis]
HCC09151.1__2863	ELX10346.1 JqsA [Janthinobacterium sp. HH01]	1	3e-30	79	25.59	124	AHK	AHK_1S_1_1_SY_CqsA	Candidatus Woesebacteria bacterium	Woesebacteria	2863	146	+	8-amino-7-oxononanoate synthase	1.1e-151	66.6	WP_044276488.1__671	glycine C-acetyltransferase [Caldilinea aerophila]
KKR56942.1__205	ELX10346.1 JqsA [Janthinobacterium sp. HH01]	1	3e-30	79	25.59	124	AHK	AHK_1S_1_1_SY_CqsA	Candidatus Woesebacteria bacterium GW2011_GWC2_40_30	Woesebacteria	205	520	+	8-amino-7-oxononanoate synthetase	1.1e-151	66.6	WP_044276488.1__671	glycine C-acetyltransferase [Caldilinea aerophila]
KKR63326.1__187	ELX10346.1 JqsA [Janthinobacterium sp. HH01]	1	3e-30	79	25.59	124	AHK	AHK_1S_1_1_SY_CqsA	Candidatus Woesebacteria bacterium GW2011_GWA1_40_43	Woesebacteria	187	367	-	8-amino-7-oxononanoate synthetase	1.1e-151	66.6	WP_044276488.1__671	glycine C-acetyltransferase [Caldilinea aerophila]
KKR51731.1__276	ELX10346.1 JqsA [Janthinobacterium sp. HH01]	1	3e-30	79	25.59	124	AHK	AHK_1S_1_1_SY_CqsA	Candidatus Woesebacteria bacterium GW2011_GWD2_40_19	Woesebacteria	276	689	+	8-amino-7-oxononanoate synthetase	1.1e-151	66.6	WP_044276488.1__671	glycine C-acetyltransferase [Caldilinea aerophila]
OGM19382.1__1479	ELX10346.1 JqsA [Janthinobacterium sp. HH01]	1	4e-30	79	25.36	124	AHK	AHK_1S_1_1_SY_CqsA	Candidatus Woesebacteria bacterium RIFCSPHIGHO2_01_FULL_38_26b	Woesebacteria	1479	668	+	8-amino-7-oxononanoate synthase	2.1e-142	63.8	WP_012843209.1__308	glycine C-acetyltransferase [Rhodothermus marinus]
OGY55491.1__1670	ELX10346.1 JqsA [Janthinobacterium sp. HH01]	1	4e-30	83	28.61	124	AHK	AHK_1S_1_1_SY_CqsA	Candidatus Buchananbacteria bacterium RIFCSPLOWO2_01_FULL_46_12	Buchananbacteria	1670	66	-	glycine C-acetyltransferase	6.3e-110	52	WP_044003588.1__836	glycine C-acetyltransferase [Hymenobacter swuensis]
OGM61358.1__1502	ELX10346.1 JqsA [Janthinobacterium sp. HH01]	1	4e-30	78	25.59	124	AHK	AHK_1S_1_1_SY_CqsA	Candidatus Woesebacteria bacterium RIFCSPLOWO2_01_FULL_37_19	Woesebacteria	1502	43	+	8-amino-7-oxononanoate synthase	8.4e-144	64.1	WP_012843209.1__308	glycine C-acetyltransferase [Rhodothermus marinus]
OGE78832.1__960	YP_096734.1 LqsA [Legionella pneumophila subsp. pneumophila str. Philadelphia 1]	1	4e-30	87	26.01	124	AHK	AHK_1S_1_1_SY_CqsA	Candidatus Doudnabacteria bacterium RIFCSPHIGHO2_01_FULL_46_14	Doudnabacteria (SM2F11)	960	570	-	hypothetical protein	6.3e-116	51.1	WP_014102942.1__585	glycine C-acetyltransferase [Micavibrio aeruginosavorus]
OGY46216.1__1659	ELX10346.1 JqsA [Janthinobacterium sp. HH01]	1	4e-30	83	28.61	124	AHK	AHK_1S_1_1_SY_CqsA	Candidatus Buchananbacteria bacterium RIFCSPHIGHO2_01_FULL_44_11	Buchananbacteria	1659	286	+	glycine C-acetyltransferase	6.3e-110	52	WP_044003588.1__836	glycine C-acetyltransferase [Hymenobacter swuensis]
OHA21554.1__1835	ELX10346.1 JqsA [Janthinobacterium sp. HH01]	1	5e-30	85	28.92	123	AHK	AHK_1S_1_1_SY_CqsA	Candidatus Taylorbacteria bacterium RIFCSPHIGHO2_01_FULL_51_15	Taylorbacteria	1835	173	-	glycine C-acetyltransferase	4.1e-122	56.4	WP_045218869.1__981	glycine C-acetyltransferase [Ralstonia mannitolilytica]
OGF00627.1__870	ELX10346.1 JqsA [Janthinobacterium sp. HH01]	1	5e-30	81	29.91	124	AHK	AHK_1S_1_1_SY_CqsA	Candidatus Doudnabacteria bacterium RIFCSPLOWO2_12_FULL_47_12	Doudnabacteria (SM2F11)	870	704	-	glycine C-acetyltransferase	3.7e-123	57.7	WP_053381698.1__1073	glycine C-acetyltransferase [Nitrospira moscoviensis]
OGE90983.1__863	ELX10346.1 JqsA [Janthinobacterium sp. HH01]	1	5e-30	81	29.91	124	AHK	AHK_1S_1_1_SY_CqsA	Candidatus Doudnabacteria bacterium RIFCSPHIGHO2_12_FULL_47_25	Doudnabacteria (SM2F11)	863	814	-	glycine C-acetyltransferase	3.7e-123	57.7	WP_053381698.1__1073	glycine C-acetyltransferase [Nitrospira moscoviensis]
OGE77055.1__857	ELX10346.1 JqsA [Janthinobacterium sp. HH01]	1	5e-30	81	29.91	124	AHK	AHK_1S_1_1_SY_CqsA	Candidatus Doudnabacteria bacterium RIFCSPHIGHO2_01_FULL_48_180	Doudnabacteria (SM2F11)	857	846	-	glycine C-acetyltransferase	3.7e-123	57.7	WP_053381698.1__1073	glycine C-acetyltransferase [Nitrospira moscoviensis]
OGE96345.1__967	ELX10346.1 JqsA [Janthinobacterium sp. HH01]	1	5e-30	81	29.91	124	AHK	AHK_1S_1_1_SY_CqsA	Candidatus Doudnabacteria bacterium RIFCSPLOWO2_01_FULL_48_57	Doudnabacteria (SM2F11)	967	821	-	glycine C-acetyltransferase	3.7e-123	57.7	WP_053381698.1__1073	glycine C-acetyltransferase [Nitrospira moscoviensis]
OGE98584.1__969	ELX10346.1 JqsA [Janthinobacterium sp. HH01]	1	5e-30	81	29.91	124	AHK	AHK_1S_1_1_SY_CqsA	Candidatus Doudnabacteria bacterium RIFCSPLOWO2_02_FULL_48_13	Doudnabacteria (SM2F11)	969	774	-	glycine C-acetyltransferase	3.7e-123	57.7	WP_053381698.1__1073	glycine C-acetyltransferase [Nitrospira moscoviensis]
OGE76466.1__852	ELX10346.1 JqsA [Janthinobacterium sp. HH01]	1	5e-30	81	29.91	124	AHK	AHK_1S_1_1_SY_CqsA	Candidatus Doudnabacteria bacterium RIFCSPHIGHO2_01_48_18	Doudnabacteria (SM2F11)	852	394	-	glycine C-acetyltransferase	3.7e-123	57.7	WP_053381698.1__1073	glycine C-acetyltransferase [Nitrospira moscoviensis]
OHA35223.1__1846	ELX10346.1 JqsA [Janthinobacterium sp. HH01]	1	1e-29	87	28.57	122	AHK	AHK_1S_1_1_SY_CqsA	Candidatus Taylorbacteria bacterium RIFCSPLOWO2_02_50_13	Taylorbacteria	1846	916	+	glycine C-acetyltransferase	4.1e-117	53.4	WP_045218869.1__981	glycine C-acetyltransferase [Ralstonia mannitolilytica]
OHA48105.1__2005	ELX10346.1 JqsA [Janthinobacterium sp. HH01]	1	1e-29	87	28.57	122	AHK	AHK_1S_1_1_SY_CqsA	Candidatus Taylorbacteria bacterium RIFCSPLOWO2_12_FULL_49_67	Taylorbacteria	2005	101	+	glycine C-acetyltransferase	4.1e-117	53.4	WP_045218869.1__981	glycine C-acetyltransferase [Ralstonia mannitolilytica]
OHA21173.1__1834	ELX10346.1 JqsA [Janthinobacterium sp. HH01]	1	1e-29	87	28.57	122	AHK	AHK_1S_1_1_SY_CqsA	Candidatus Taylorbacteria bacterium RIFCSPHIGHO2_01_FULL_49_60	Taylorbacteria	1834	180	+	glycine C-acetyltransferase	4.1e-117	53.4	WP_045218869.1__981	glycine C-acetyltransferase [Ralstonia mannitolilytica]
OHA41624.1__1851	ELX10346.1 JqsA [Janthinobacterium sp. HH01]	1	1e-29	87	28.57	122	AHK	AHK_1S_1_1_SY_CqsA	Candidatus Taylorbacteria bacterium RIFCSPLOWO2_02_FULL_50_120	Taylorbacteria	1851	354	+	glycine C-acetyltransferase	4.1e-117	53.4	WP_045218869.1__981	glycine C-acetyltransferase [Ralstonia mannitolilytica]
OHA36275.1__1845	ELX10346.1 JqsA [Janthinobacterium sp. HH01]	1	1e-29	87	28.57	122	AHK	AHK_1S_1_1_SY_CqsA	Candidatus Taylorbacteria bacterium RIFCSPLOWO2_01_FULL_50_130	Taylorbacteria	1845	332	-	glycine C-acetyltransferase	4.1e-117	53.4	WP_045218869.1__981	glycine C-acetyltransferase [Ralstonia mannitolilytica]
HCB35741.1__2867	ELX10346.1 JqsA [Janthinobacterium sp. HH01]	1	1e-29	87	28.57	122	AHK	AHK_1S_1_1_SY_CqsA	Candidatus Taylorbacteria bacterium	Taylorbacteria	2867	511	-	glycine C-acetyltransferase	3.1e-117	53.4	WP_045218869.1__981	glycine C-acetyltransferase [Ralstonia mannitolilytica]
OGZ71756.1__1885	ELX10346.1 JqsA [Janthinobacterium sp. HH01]	1	1e-29	80	26.74	122	AHK	AHK_1S_1_1_SY_CqsA	Candidatus Staskawiczbacteria bacterium RIFCSPLOWO2_01_FULL_37_25b	Staskawiczbacteria	1885	543	+	8-amino-7-oxononanoate synthase	4e-101	48.6	WP_015614776.1__771	8-amino-7-oxononanoate synthase [Clostridium pasteurianum]
OHA21210.1__1908	ELX10346.1 JqsA [Janthinobacterium sp. HH01]	1	1e-29	87	28.57	122	AHK	AHK_1S_1_1_SY_CqsA	Candidatus Taylorbacteria bacterium RIFCSPHIGHO2_02_49_25	Taylorbacteria	1908	799	+	glycine C-acetyltransferase	4.1e-117	53.4	WP_045218869.1__981	glycine C-acetyltransferase [Ralstonia mannitolilytica]
OHA65329.1__1941	ELX10346.1 JqsA [Janthinobacterium sp. HH01]	1	1e-29	79	27.43	122	AHK	AHK_1S_1_1_SY_CqsA	Candidatus Wildermuthbacteria bacterium RIFCSPHIGHO2_01_FULL_50_47	Wildermuthbacteria	1941	543	-	glycine C-acetyltransferase	1.3e-133	59.6	WP_014812992.1__659	glycine C-acetyltransferase [Desulfomonile tiedjei]
OHA69550.1__2016	ELX10346.1 JqsA [Janthinobacterium sp. HH01]	1	1e-29	79	27.43	122	AHK	AHK_1S_1_1_SY_CqsA	Candidatus Wildermuthbacteria bacterium RIFCSPHIGHO2_02_FULL_49_17	Wildermuthbacteria	2016	476	+	glycine C-acetyltransferase	1.3e-133	59.6	WP_014812992.1__659	glycine C-acetyltransferase [Desulfomonile tiedjei]
PIR75809.1__2237	ELX10346.1 JqsA [Janthinobacterium sp. HH01]	1	1e-29	81	26.69	122	AHK	AHK_1S_1_1_SY_CqsA	Candidatus Magasanikbacteria bacterium CG10_big_fil_rev_8_21_14_0_10_43_9	Magasanikbacteria	2237	429	-	glycine C-acetyltransferase	3.9e-125	57.6	WP_015852763.1__273	glycine C-acetyltransferase [Desulfovibrio salexigens]
PIZ92593.1__2652	ELX10346.1 JqsA [Janthinobacterium sp. HH01]	1	1e-29	79	26.25	122	AHK	AHK_1S_1_1_SY_CqsA	Candidatus Magasanikbacteria bacterium CG_4_10_14_0_2_um_filter_41_10	Magasanikbacteria	2652	109	-	glycine C-acetyltransferase	6e-126	57.2	WP_050434885.1__1060	glycine C-acetyltransferase [Chondromyces crocatus]
PIY92727.1__2446	ELX10346.1 JqsA [Janthinobacterium sp. HH01]	1	1e-29	81	26.69	122	AHK	AHK_1S_1_1_SY_CqsA	Candidatus Magasanikbacteria bacterium CG_4_10_14_0_8_um_filter_42_12	Magasanikbacteria	2446	717	-	glycine C-acetyltransferase	3.9e-125	57.6	WP_015852763.1__273	glycine C-acetyltransferase [Desulfovibrio salexigens]
OHA61819.1__2012	ELX10346.1 JqsA [Janthinobacterium sp. HH01]	1	1e-29	79	27.43	122	AHK	AHK_1S_1_1_SY_CqsA	Candidatus Wildermuthbacteria bacterium GWA1_49_26	Wildermuthbacteria	2012	130	-	glycine C-acetyltransferase	1.3e-133	59.6	WP_014812992.1__659	glycine C-acetyltransferase [Desulfomonile tiedjei]
OHA72194.1__1948	ELX10346.1 JqsA [Janthinobacterium sp. HH01]	1	1e-29	79	27.43	122	AHK	AHK_1S_1_1_SY_CqsA	Candidatus Wildermuthbacteria bacterium RIFCSPHIGHO2_12_FULL_49_13	Wildermuthbacteria	1948	309	+	glycine C-acetyltransferase	1.3e-133	59.6	WP_014812992.1__659	glycine C-acetyltransferase [Desulfomonile tiedjei]
PJC52642.1__2514	ELX10346.1 JqsA [Janthinobacterium sp. HH01]	1	1e-29	81	26.69	122	AHK	AHK_1S_1_1_SY_CqsA	Candidatus Magasanikbacteria bacterium CG_4_9_14_0_2_um_filter_42_11	Magasanikbacteria	2514	119	-	glycine C-acetyltransferase	3.9e-125	57.6	WP_015852763.1__273	glycine C-acetyltransferase [Desulfovibrio salexigens]
HCM36574.1__2915	ELX10346.1 JqsA [Janthinobacterium sp. HH01]	1	1e-29	79	27.43	122	AHK	AHK_1S_1_1_SY_CqsA	Candidatus Wildermuthbacteria bacterium	Wildermuthbacteria	2915	208	-	glycine C-acetyltransferase	1.3e-133	59.6	WP_014812992.1__659	glycine C-acetyltransferase [Desulfomonile tiedjei]
OGG22604.1__928	YP_096734.1 LqsA [Legionella pneumophila subsp. pneumophila str. Philadelphia 1]	1	1e-29	81	26.24	122	AHK	AHK_1S_1_1_SY_CqsA	Candidatus Gottesmanbacteria bacterium RIFCSPLOWO2_01_FULL_40_10	Gottesmanbacteria	928	493	-	hypothetical protein	4e-88	44	WP_011026436.1__6	pyridoxal phosphate-dependent aminotransferase family protein [Caldanaerobacter subterraneus]
OHA78075.1__2020	ELX10346.1 JqsA [Janthinobacterium sp. HH01]	1	1e-29	79	27.43	122	AHK	AHK_1S_1_1_SY_CqsA	Candidatus Wildermuthbacteria bacterium RIFOXYD1_FULL_50_12	Wildermuthbacteria	2020	136	+	glycine C-acetyltransferase	1.3e-133	59.6	WP_014812992.1__659	glycine C-acetyltransferase [Desulfomonile tiedjei]
OGG16527.1__927	YP_096734.1 LqsA [Legionella pneumophila subsp. pneumophila str. Philadelphia 1]	1	1e-29	81	26.24	122	AHK	AHK_1S_1_1_SY_CqsA	Candidatus Gottesmanbacteria bacterium RIFCSPHIGHO2_02_FULL_40_24	Gottesmanbacteria	927	1065	-	hypothetical protein	4e-88	44	WP_011026436.1__6	pyridoxal phosphate-dependent aminotransferase family protein [Caldanaerobacter subterraneus]
OGG08205.1__920	YP_096734.1 LqsA [Legionella pneumophila subsp. pneumophila str. Philadelphia 1]	1	1e-29	81	26.24	122	AHK	AHK_1S_1_1_SY_CqsA	Candidatus Gottesmanbacteria bacterium RIFCSPHIGHO2_01_FULL_40_15	Gottesmanbacteria	920	367	-	hypothetical protein	4e-88	44	WP_011026436.1__6	pyridoxal phosphate-dependent aminotransferase family protein [Caldanaerobacter subterraneus]
OHA76117.1__1953	ELX10346.1 JqsA [Janthinobacterium sp. HH01]	1	1e-29	79	27.43	122	AHK	AHK_1S_1_1_SY_CqsA	Candidatus Wildermuthbacteria bacterium RIFCSPLOWO2_02_FULL_47_9c	Wildermuthbacteria	1953	530	-	glycine C-acetyltransferase	1.3e-133	59.6	WP_014812992.1__659	glycine C-acetyltransferase [Desulfomonile tiedjei]
KKU93536.1__572	ELX10346.1 JqsA [Janthinobacterium sp. HH01]	1	1e-29	79	27.43	122	AHK	AHK_1S_1_1_SY_CqsA	Candidatus Yanofskybacteria bacterium GW2011_GWC1_48_11	Yanofskybacteria	572	29	-	2-amino-3-ketobutyrate coenzyme A ligase	1.3e-133	59.6	WP_014812992.1__659	glycine C-acetyltransferase [Desulfomonile tiedjei]
OHA74712.1__1951	ELX10346.1 JqsA [Janthinobacterium sp. HH01]	1	1e-29	79	27.43	122	AHK	AHK_1S_1_1_SY_CqsA	Candidatus Wildermuthbacteria bacterium RIFCSPLOWO2_01_FULL_50_46	Wildermuthbacteria	1951	365	+	glycine C-acetyltransferase	1.3e-133	59.6	WP_014812992.1__659	glycine C-acetyltransferase [Desulfomonile tiedjei]
OGG32643.1__934	YP_096734.1 LqsA [Legionella pneumophila subsp. pneumophila str. Philadelphia 1]	1	2e-29	81	26.24	122	AHK	AHK_1S_1_1_SY_CqsA	Candidatus Gottesmanbacteria bacterium RIFCSPLOWO2_02_FULL_40_10	Gottesmanbacteria	934	598	-	hypothetical protein	1.4e-88	44.3	WP_011026436.1__6	pyridoxal phosphate-dependent aminotransferase family protein [Caldanaerobacter subterraneus]
OGM10474.1__1467	ELX10346.1 JqsA [Janthinobacterium sp. HH01]	1	2e-29	78	25.52	121	AHK	AHK_1S_1_1_SY_CqsA	Candidatus Woesebacteria bacterium RBG_13_34_9	Woesebacteria	1467	54	-	glycine C-acetyltransferase	2.1e-142	61.4	WP_044276488.1__671	glycine C-acetyltransferase [Caldilinea aerophila]
OGG25640.1__929	YP_096734.1 LqsA [Legionella pneumophila subsp. pneumophila str. Philadelphia 1]	1	2e-29	81	26.24	122	AHK	AHK_1S_1_1_SY_CqsA	Candidatus Gottesmanbacteria bacterium RIFCSPHIGHO2_12_FULL_40_13	Gottesmanbacteria	929	342	-	hypothetical protein	1.4e-88	44.3	WP_011026436.1__6	pyridoxal phosphate-dependent aminotransferase family protein [Caldanaerobacter subterraneus]
KKQ97428.1__165	ELX10346.1 JqsA [Janthinobacterium sp. HH01]	1	3e-29	75	25.99	121	AHK	AHK_1S_1_1_SY_CqsA	Candidatus Woesebacteria bacterium GW2011_GWA1_39_12	Woesebacteria	165	953	-	8-amino-7-oxononanoate synthetase	1.7e-138	66.2	WP_044276488.1__671	glycine C-acetyltransferase [Caldilinea aerophila]
OGG57393.1__1009	ELX10346.1 JqsA [Janthinobacterium sp. HH01]	1	4e-29	82	28.57	120	AHK	AHK_1S_1_1_SY_CqsA	Candidatus Kaiserbacteria bacterium RIFCSPHIGHO2_01_FULL_55_17	Kaiserbacteria	1009	770	-	glycine C-acetyltransferase	2.2e-128	58.9	WP_015774853.1__268	glycine C-acetyltransferase [Desulfomicrobium baculatum]
OHA41933.1__1850	ELX10346.1 JqsA [Janthinobacterium sp. HH01]	1	1e-28	84	25.07	119	AHK	AHK_1S_1_1_SY_CqsA	Candidatus Taylorbacteria bacterium RIFCSPLOWO2_02_FULL_46_40	Taylorbacteria	1850	193	+	hypothetical protein	2.3e-96	42.6	WP_004101993.1__236	MULTISPECIES: glycine C-acetyltransferase [Thermosipho]
OGG60714.1__1025	ELX10346.1 JqsA [Janthinobacterium sp. HH01]	1	1e-28	79	27.22	119	AHK	AHK_1S_1_1_SY_CqsA	Candidatus Kaiserbacteria bacterium RIFCSPHIGHO2_02_FULL_49_16	Kaiserbacteria	1025	196	+	glycine C-acetyltransferase	2.3e-125	58.6	WP_015774853.1__268	glycine C-acetyltransferase [Desulfomicrobium baculatum]
KKW09371.1__585	ELX10346.1 JqsA [Janthinobacterium sp. HH01]	1	1e-28	79	27.22	119	AHK	AHK_1S_1_1_SY_CqsA	Candidatus Kaiserbacteria bacterium GW2011_GWA2_49_19	Kaiserbacteria	585	89	+	2-amino-3-ketobutyrate coenzyme A ligase	2.3e-125	58.6	WP_015774853.1__268	glycine C-acetyltransferase [Desulfomicrobium baculatum]
PJC53109.1__2510	ELX10346.1 JqsA [Janthinobacterium sp. HH01]	1	2e-28	79	26.25	118	AHK	AHK_1S_1_1_SY_CqsA	Candidatus Magasanikbacteria bacterium CG_4_9_14_0_2_um_filter_41_10	Magasanikbacteria	2510	120	-	glycine C-acetyltransferase	1.6e-123	56.7	WP_050434885.1__1060	glycine C-acetyltransferase [Chondromyces crocatus]
OIO19081.1__2054	ELX10346.1 JqsA [Janthinobacterium sp. HH01]	1	4e-28	79	26.25	117	AHK	AHK_1S_1_1_SY_CqsA	Candidatus Magasanikbacteria bacterium CG1_02_41_34	Magasanikbacteria	2054	195	-	glycine C-acetyltransferase	4.8e-123	56.7	WP_050434885.1__1060	glycine C-acetyltransferase [Chondromyces crocatus]
PIZ92241.1__2651	ELX10346.1 JqsA [Janthinobacterium sp. HH01]	1	4e-28	79	26.25	117	AHK	AHK_1S_1_1_SY_CqsA	Candidatus Magasanikbacteria bacterium CG_4_10_14_0_2_um_filter_41_31	Magasanikbacteria	2651	232	-	glycine C-acetyltransferase	4.8e-123	56.7	WP_050434885.1__1060	glycine C-acetyltransferase [Chondromyces crocatus]
OGH75426.1__1092	ELX10346.1 JqsA [Janthinobacterium sp. HH01]	1	4e-28	79	25.82	118	AHK	AHK_1S_1_1_SY_CqsA	Candidatus Magasanikbacteria bacterium RIFCSPHIGHO2_12_FULL_41_16	Magasanikbacteria	1092	359	+	glycine C-acetyltransferase	9e-130	58.7	WP_015774853.1__268	glycine C-acetyltransferase [Desulfomicrobium baculatum]
OGH78744.1__1156	ELX10346.1 JqsA [Janthinobacterium sp. HH01]	1	4e-28	79	25.82	118	AHK	AHK_1S_1_1_SY_CqsA	Candidatus Magasanikbacteria bacterium RIFCSPLOWO2_01_FULL_40_15	Magasanikbacteria	1156	186	-	glycine C-acetyltransferase	9e-130	58.7	WP_015774853.1__268	glycine C-acetyltransferase [Desulfomicrobium baculatum]
OGH67208.1__1090	ELX10346.1 JqsA [Janthinobacterium sp. HH01]	1	4e-28	79	25.82	118	AHK	AHK_1S_1_1_SY_CqsA	Candidatus Magasanikbacteria bacterium RIFCSPHIGHO2_02_FULL_41_35	Magasanikbacteria	1090	226	-	glycine C-acetyltransferase	9e-130	58.7	WP_015774853.1__268	glycine C-acetyltransferase [Desulfomicrobium baculatum]
OGH64706.1__1086	ELX10346.1 JqsA [Janthinobacterium sp. HH01]	1	4e-28	79	25.82	118	AHK	AHK_1S_1_1_SY_CqsA	Candidatus Magasanikbacteria bacterium RIFCSPHIGHO2_01_FULL_41_23	Magasanikbacteria	1086	400	-	glycine C-acetyltransferase	9e-130	58.7	WP_015774853.1__268	glycine C-acetyltransferase [Desulfomicrobium baculatum]
OGG19044.1__925	YP_096734.1 LqsA [Legionella pneumophila subsp. pneumophila str. Philadelphia 1]	1	5e-28	88	26.45	117	AHK	AHK_1S_1_1_SY_CqsA	Candidatus Gottesmanbacteria bacterium RIFCSPHIGHO2_02_FULL_39_14	Gottesmanbacteria	925	136	+	hypothetical protein	7.9e-92	46.4	WP_011026436.1__6	pyridoxal phosphate-dependent aminotransferase family protein [Caldanaerobacter subterraneus]
HCC73491.1__2859	ELX10346.1 JqsA [Janthinobacterium sp. HH01]	1	3e-27	93	27.29	115	AHK	AHK_1S_1_1_SY_CqsA	Candidatus Komeilibacteria bacterium	Komeilibacteria	2859	843	+	glycine C-acetyltransferase	1.3e-112	50.4	WP_053236571.1__879	glycine C-acetyltransferase [Sandaracinus amylolyticus]
OGY94492.1__1714	ELX10346.1 JqsA [Janthinobacterium sp. HH01]	1	3e-27	93	27.29	115	AHK	AHK_1S_1_1_SY_CqsA	Candidatus Komeilibacteria bacterium RIFOXYC2_FULL_45_12	Komeilibacteria	1714	503	-	glycine C-acetyltransferase	1.3e-112	50.4	WP_053236571.1__879	glycine C-acetyltransferase [Sandaracinus amylolyticus]
OGF41331.1__886	ELX10346.1 JqsA [Janthinobacterium sp. HH01]	1	3e-27	82	25.90	115	AHK	AHK_1S_1_1_SY_CqsA	Candidatus Falkowbacteria bacterium RIFOXYC2_FULL_47_12	Falkowbacteria	886	140	+	glycine C-acetyltransferase	9.9e-116	53.5	WP_064977302.1__1506	glycine C-acetyltransferase [Plesiomonas shigelloides]
OGF26696.1__876	ELX10346.1 JqsA [Janthinobacterium sp. HH01]	1	3e-27	82	25.90	115	AHK	AHK_1S_1_1_SY_CqsA	Candidatus Falkowbacteria bacterium RIFOXYA2_FULL_47_9	Falkowbacteria	876	563	+	glycine C-acetyltransferase	9.9e-116	53.5	WP_064977302.1__1506	glycine C-acetyltransferase [Plesiomonas shigelloides]
OGZ67520.1__1881	ELX10346.1 JqsA [Janthinobacterium sp. HH01]	1	4e-27	86	27.66	115	AHK	AHK_1S_1_1_SY_CqsA	Candidatus Staskawiczbacteria bacterium RIFCSPHIGHO2_02_FULL_34_10	Staskawiczbacteria	1881	159	+	glycine C-acetyltransferase	5.3e-122	56.9	WP_012153382.1__187	glycine C-acetyltransferase [Shewanella pealeana]
PIR96068.1__2262	ELX10346.1 JqsA [Janthinobacterium sp. HH01]	1	4e-27	80	27.43	115	AHK	AHK_1S_1_1_SY_CqsA	Candidatus Doudnabacteria bacterium CG10_big_fil_rev_8_21_14_0_10_42_18	Doudnabacteria (SM2F11)	2262	513	-	glycine C-acetyltransferase	5.4e-127	58.8	WP_044003588.1__836	glycine C-acetyltransferase [Hymenobacter swuensis]
OGN28452.1__1591	ELX10346.1 JqsA [Janthinobacterium sp. HH01]	1	5e-27	81	28.77	114	AHK	AHK_1S_1_1_SY_CqsA	Candidatus Yanofskybacteria bacterium RIFCSPLOWO2_01_FULL_49_25	Yanofskybacteria	1591	600	-	glycine C-acetyltransferase	5.9e-118	56.5	WP_048875640.1__1052	glycine C-acetyltransferase [Candidatus Coxiella mudrowiae]
PIT96123.1__2326	ELX10346.1 JqsA [Janthinobacterium sp. HH01]	1	6e-27	81	26.59	114	AHK	AHK_1S_1_1_SY_CqsA	Candidatus Falkowbacteria bacterium CG10_big_fil_rev_8_21_14_0_10_37_14	Falkowbacteria	2326	400	+	glycine C-acetyltransferase	1.9e-164	70.6	WP_014682671.1__618	glycine C-acetyltransferase [Solitalea canadensis]
OGG36359.1__930	YP_096734.1 LqsA [Legionella pneumophila subsp. pneumophila str. Philadelphia 1]	1	8e-27	87	27.44	114	AHK	AHK_1S_1_1_SY_CqsA	Candidatus Gottesmanbacteria bacterium RIFCSPLOWO2_01_FULL_42_22	Gottesmanbacteria	930	422	-	hypothetical protein	6e-92	45.4	WP_011026436.1__6	pyridoxal phosphate-dependent aminotransferase family protein [Caldanaerobacter subterraneus]
KKS75202.1__183	YP_096734.1 LqsA [Legionella pneumophila subsp. pneumophila str. Philadelphia 1]	1	8e-27	87	27.44	114	AHK	AHK_1S_1_1_SY_CqsA	Candidatus Gottesmanbacteria bacterium GW2011_GWC2_42_8	Gottesmanbacteria	183	500	-	7-keto-8-aminopelargonate synthetase	6e-92	45.4	WP_011026436.1__6	pyridoxal phosphate-dependent aminotransferase family protein [Caldanaerobacter subterraneus]
OGG39100.1__935	YP_096734.1 LqsA [Legionella pneumophila subsp. pneumophila str. Philadelphia 1]	1	8e-27	87	27.44	114	AHK	AHK_1S_1_1_SY_CqsA	Candidatus Gottesmanbacteria bacterium RIFCSPLOWO2_02_FULL_42_29	Gottesmanbacteria	935	244	-	hypothetical protein	6e-92	45.4	WP_011026436.1__6	pyridoxal phosphate-dependent aminotransferase family protein [Caldanaerobacter subterraneus]
OGG22941.1__1000	YP_096734.1 LqsA [Legionella pneumophila subsp. pneumophila str. Philadelphia 1]	1	8e-27	87	27.44	114	AHK	AHK_1S_1_1_SY_CqsA	Candidatus Gottesmanbacteria bacterium RIFCSPHIGHO2_12_FULL_43_26	Gottesmanbacteria	1000	24	-	hypothetical protein	6e-92	45.4	WP_011026436.1__6	pyridoxal phosphate-dependent aminotransferase family protein [Caldanaerobacter subterraneus]
OGG33559.1__936	YP_096734.1 LqsA [Legionella pneumophila subsp. pneumophila str. Philadelphia 1]	1	8e-27	87	27.44	114	AHK	AHK_1S_1_1_SY_CqsA	Candidatus Gottesmanbacteria bacterium RIFCSPLOWO2_12_FULL_42_10	Gottesmanbacteria	936	969	-	hypothetical protein	6e-92	45.4	WP_011026436.1__6	pyridoxal phosphate-dependent aminotransferase family protein [Caldanaerobacter subterraneus]
OGG10918.1__921	YP_096734.1 LqsA [Legionella pneumophila subsp. pneumophila str. Philadelphia 1]	1	8e-27	87	27.44	114	AHK	AHK_1S_1_1_SY_CqsA	Candidatus Gottesmanbacteria bacterium RIFCSPHIGHO2_01_FULL_42_27	Gottesmanbacteria	921	626	-	hypothetical protein	6e-92	45.4	WP_011026436.1__6	pyridoxal phosphate-dependent aminotransferase family protein [Caldanaerobacter subterraneus]
KKS45080.1__366	YP_096734.1 LqsA [Legionella pneumophila subsp. pneumophila str. Philadelphia 1]	1	8e-27	87	27.44	114	AHK	AHK_1S_1_1_SY_CqsA	Candidatus Gottesmanbacteria bacterium GW2011_GWA2_42_18	Gottesmanbacteria	366	1282	-	7-keto-8-aminopelargonate synthetase	6e-92	45.4	WP_011026436.1__6	pyridoxal phosphate-dependent aminotransferase family protein [Caldanaerobacter subterraneus]
PJA93145.1__2561	ELX10346.1 JqsA [Janthinobacterium sp. HH01]	1	3e-26	80	27.19	112	AHK	AHK_1S_1_1_SY_CqsA	Candidatus Kerfeldbacteria bacterium CG_4_9_14_3_um_filter_45_8	Kerfeldbacteria	2561	44	-	glycine C-acetyltransferase	2.4e-119	52.9	WP_068406884.1__1203	glycine C-acetyltransferase [Pedobacter cryoconitis]
PIW37333.1__2386	ELX10346.1 JqsA [Janthinobacterium sp. HH01]	1	3e-26	80	27.19	112	AHK	AHK_1S_1_1_SY_CqsA	Candidatus Kerfeldbacteria bacterium CG15_BIG_FIL_POST_REV_8_21_14_020_45_12	Kerfeldbacteria	2386	982	-	glycine C-acetyltransferase	2.4e-119	52.9	WP_068406884.1__1203	glycine C-acetyltransferase [Pedobacter cryoconitis]
OGM78364.1__1522	ELX10346.1 JqsA [Janthinobacterium sp. HH01]	1	5e-26	82	25.21	111	AHK	AHK_1S_1_1_SY_CqsA	Candidatus Woesebacteria bacterium RIFOXYB1_FULL_31_120	Woesebacteria	1522	156	-	glycine C-acetyltransferase	1.9e-148	66.6	WP_044276488.1__671	glycine C-acetyltransferase [Caldilinea aerophila]
KKP31689.1__11	ELX10346.1 JqsA [Janthinobacterium sp. HH01]	1	5e-26	82	25.21	111	AHK	AHK_1S_1_1_SY_CqsA	Candidatus Woesebacteria bacterium GW2011_GWC2_31_9	Woesebacteria	11	378	+	8-amino-7-oxononanoate synthetase	1.9e-148	66.6	WP_044276488.1__671	glycine C-acetyltransferase [Caldilinea aerophila]
KKP33794.1__14	ELX10346.1 JqsA [Janthinobacterium sp. HH01]	1	5e-26	82	25.21	111	AHK	AHK_1S_1_1_SY_CqsA	Candidatus Woesebacteria bacterium GW2011_GWF2_32_16	Woesebacteria	14	568	-	8-amino-7-oxononanoate synthetase	1.9e-148	66.6	WP_044276488.1__671	glycine C-acetyltransferase [Caldilinea aerophila]
KKU29784.1__524	ELX10346.1 JqsA [Janthinobacterium sp. HH01]	1	1e-25	81	26.54	110	AHK	AHK_1S_1_1_SY_CqsA	Candidatus Collierbacteria bacterium GW2011_GWE1_46_18	Collierbacteria	524	255	-	8-amino-7-oxononanoate synthase	1.3e-128	57.2	WP_014297086.1__637	MULTISPECIES: glycine C-acetyltransferase [Marinitoga]
KKT39368.1__450	ELX10346.1 JqsA [Janthinobacterium sp. HH01]	1	1e-25	81	26.54	110	AHK	AHK_1S_1_1_SY_CqsA	Candidatus Collierbacteria bacterium GW2011_GWF1_44_12	Collierbacteria	450	136	-	8-amino-7-oxononanoate synthase	1.3e-128	57.2	WP_014297086.1__637	MULTISPECIES: glycine C-acetyltransferase [Marinitoga]
KKT46912.1__457	ELX10346.1 JqsA [Janthinobacterium sp. HH01]	1	1e-25	81	26.54	110	AHK	AHK_1S_1_1_SY_CqsA	Candidatus Collierbacteria bacterium GW2011_GWF2_44_15	Collierbacteria	457	210	+	8-amino-7-oxononanoate synthase	1.3e-128	57.2	WP_014297086.1__637	MULTISPECIES: glycine C-acetyltransferase [Marinitoga]
KKT99271.1__483	ELX10346.1 JqsA [Janthinobacterium sp. HH01]	1	1e-25	81	26.54	110	AHK	AHK_1S_1_1_SY_CqsA	Candidatus Collierbacteria bacterium GW2011_GWC2_45_15	Collierbacteria	483	170	+	8-amino-7-oxononanoate synthase	1.3e-128	57.2	WP_014297086.1__637	MULTISPECIES: glycine C-acetyltransferase [Marinitoga]
KKT34983.1__447	ELX10346.1 JqsA [Janthinobacterium sp. HH01]	1	1e-25	81	26.54	110	AHK	AHK_1S_1_1_SY_CqsA	Candidatus Collierbacteria bacterium GW2011_GWA1_44_12	Collierbacteria	447	596	-	8-amino-7-oxononanoate synthase	1.3e-128	57.2	WP_014297086.1__637	MULTISPECIES: glycine C-acetyltransferase [Marinitoga]
PIO06493.1__2158	YP_096734.1 LqsA [Legionella pneumophila subsp. pneumophila str. Philadelphia 1]	1	1e-25	80	25.44	110	AHK	AHK_1S_1_1_SY_CqsA	Candidatus Micrarchaeota archaeon CG08_land_8_20_14_0_20_59_11	Micrarchaeota	2158	595	-	8-amino-7-oxononanoate synthase	5.8e-115	52.1	ADG91364.1__78	2-amino-3-ketobutyrate coenzyme A ligase [Thermosphaera aggregans DSM 11486]
KKS71450.1__305	ELX10346.1 JqsA [Janthinobacterium sp. HH01]	1	2e-25	79	25.29	110	AHK	AHK_1S_1_1_SY_CqsA	Candidatus Magasanikbacteria bacterium GW2011_GWE2_42_7	Magasanikbacteria	305	620	+	2-amino-3-ketobutyrate coenzyme A ligase	6.2e-123	57.5	WP_015774853.1__268	glycine C-acetyltransferase [Desulfomicrobium baculatum]
OGI97832.1__1228	ELX10346.1 JqsA [Janthinobacterium sp. HH01]	1	2e-25	82	25.14	110	AHK	AHK_1S_1_1_SY_CqsA	Candidatus Nomurabacteria bacterium RIFCSPLOWO2_02_FULL_42_24	Nomurabacteria	1228	608	-	glycine C-acetyltransferase	6.4e-109	53.3	WP_068191018.1__1151	glycine C-acetyltransferase [Hymenobacter sedentarius]
HBB38268.1__2778	ELX10346.1 JqsA [Janthinobacterium sp. HH01]	1	2e-25	79	25.29	110	AHK	AHK_1S_1_1_SY_CqsA	Candidatus Magasanikbacteria bacterium	Magasanikbacteria	2778	672	+	glycine C-acetyltransferase	6.2e-123	57.5	WP_015774853.1__268	glycine C-acetyltransferase [Desulfomicrobium baculatum]
KKT24504.1__435	ELX10346.1 JqsA [Janthinobacterium sp. HH01]	1	2e-25	79	25.29	110	AHK	AHK_1S_1_1_SY_CqsA	Candidatus Magasanikbacteria bacterium GW2011_GWA2_43_9	Magasanikbacteria	435	980	+	2-amino-3-ketobutyrate coenzyme A ligase	6.2e-123	57.5	WP_015774853.1__268	glycine C-acetyltransferase [Desulfomicrobium baculatum]
HCM54172.1__2896	ELX10346.1 JqsA [Janthinobacterium sp. HH01]	1	2e-25	79	25.29	110	AHK	AHK_1S_1_1_SY_CqsA	Candidatus Magasanikbacteria bacterium	Magasanikbacteria	2896	710	-	glycine C-acetyltransferase	6.2e-123	57.5	WP_015774853.1__268	glycine C-acetyltransferase [Desulfomicrobium baculatum]
KKT04953.1__404	ELX10346.1 JqsA [Janthinobacterium sp. HH01]	1	2e-25	79	25.29	110	AHK	AHK_1S_1_1_SY_CqsA	Candidatus Magasanikbacteria bacterium GW2011_GWD2_43_18	Magasanikbacteria	404	256	+	2-amino-3-ketobutyrate coenzyme A ligase	6.2e-123	57.5	WP_015774853.1__268	glycine C-acetyltransferase [Desulfomicrobium baculatum]
HCC13580.1__2862	ELX10346.1 JqsA [Janthinobacterium sp. HH01]	1	2e-25	79	25.29	110	AHK	AHK_1S_1_1_SY_CqsA	Candidatus Magasanikbacteria bacterium	Magasanikbacteria	2862	461	+	glycine C-acetyltransferase	6.2e-123	57.5	WP_015774853.1__268	glycine C-acetyltransferase [Desulfomicrobium baculatum]
PID99391.1__2125	ELX10346.1 JqsA [Janthinobacterium sp. HH01]	1	3e-25	79	26.39	109	AHK	AHK_1S_1_1_SY_CqsA	Candidatus Saccharibacteria bacterium	Saccharibacteria (TM7)	2125	702	+	glycine C-acetyltransferase	7.5e-121	58	WP_067963297.1__1209	glycine C-acetyltransferase [Aminobacter aminovorans]
OGI74363.1__1190	ELX10346.1 JqsA [Janthinobacterium sp. HH01]	1	6e-25	80	25.14	108	AHK	AHK_1S_1_1_SY_CqsA	Candidatus Nomurabacteria bacterium RIFCSPHIGHO2_01_FULL_41_71	Nomurabacteria	1190	121	+	glycine C-acetyltransferase	2.8e-110	51	WP_011711216.1__349	glycine C-acetyltransferase [Gramella forsetii]
OGI90300.1__1219	ELX10346.1 JqsA [Janthinobacterium sp. HH01]	1	6e-25	80	25.14	108	AHK	AHK_1S_1_1_SY_CqsA	Candidatus Nomurabacteria bacterium RIFCSPLOWO2_01_FULL_41_52b	Nomurabacteria	1219	46	+	glycine C-acetyltransferase	2.8e-110	51	WP_011711216.1__349	glycine C-acetyltransferase [Gramella forsetii]
OGJ00536.1__1226	ELX10346.1 JqsA [Janthinobacterium sp. HH01]	1	8e-25	80	25.14	108	AHK	AHK_1S_1_1_SY_CqsA	Candidatus Nomurabacteria bacterium RIFCSPLOWO2_02_FULL_41_9	Nomurabacteria	1226	20	+	glycine C-acetyltransferase	2.8e-110	51	WP_011711216.1__349	glycine C-acetyltransferase [Gramella forsetii]
OGD70707.1__736	ELX10346.1 JqsA [Janthinobacterium sp. HH01]	1	6e-24	80	25.43	105	AHK	AHK_1S_1_1_SY_CqsA	Candidatus Collierbacteria bacterium RIFOXYA1_FULL_46_24	Collierbacteria	736	191	+	8-amino-7-oxononanoate synthase	1.6e-123	61.4	WP_011994463.1__174	MULTISPECIES: glycine C-acetyltransferase [Fervidobacterium]
HBV01512.1__2848	ELX10346.1 JqsA [Janthinobacterium sp. HH01]	1	1e-23	85	27.27	105	AHK	AHK_1S_1_1_SY_CqsA	Candidatus Taylorbacteria bacterium	Taylorbacteria	2848	649	-	glycine C-acetyltransferase	8.3e-118	53.4	WP_011711216.1__349	glycine C-acetyltransferase [Gramella forsetii]
HBO10850.1__2817	ELX10346.1 JqsA [Janthinobacterium sp. HH01]	1	2e-23	75	25.31	104	AHK	AHK_1S_1_1_SY_CqsA	Candidatus Collierbacteria bacterium	Collierbacteria	2817	647	-	glycine C-acetyltransferase	5.5e-124	61.4	WP_011994463.1__174	MULTISPECIES: glycine C-acetyltransferase [Fervidobacterium]
OGD85046.1__802	ELX10346.1 JqsA [Janthinobacterium sp. HH01]	1	2e-23	75	25.31	103	AHK	AHK_1S_1_1_SY_CqsA	Candidatus Collierbacteria bacterium RIFOXYD1_FULL_46_26	Collierbacteria	802	204	+	8-amino-7-oxononanoate synthase	4.2e-124	61.4	WP_011994463.1__174	MULTISPECIES: glycine C-acetyltransferase [Fervidobacterium]
HBD02565.1__2795	ELX10346.1 JqsA [Janthinobacterium sp. HH01]	1	2e-23	75	25.31	104	AHK	AHK_1S_1_1_SY_CqsA	Candidatus Collierbacteria bacterium	Collierbacteria	2795	732	-	glycine C-acetyltransferase	5.5e-124	61.4	WP_011994463.1__174	MULTISPECIES: glycine C-acetyltransferase [Fervidobacterium]
PIP27400.1__2196	ELX10346.1 JqsA [Janthinobacterium sp. HH01]	1	3e-22	78	25.68	101	AHK	AHK_1S_1_1_SY_CqsA	Candidatus Moranbacteria bacterium CG23_combo_of_CG06-09_8_20_14_all_39_10	Moranbacteria	2196	596	-	hypothetical protein	8.2e-36	30.5	WP_075792866.1__1370	aminotransferase class I/II-fold pyridoxal phosphate-dependent enzyme [Massilia putida]
HBR71374.1__2836	ZP_05420646.1 CqsA [Vibrio cholera CIRS 101]	1	7e-21	88	25.59	97.1	AHK	AHK_1S_1_1_SY_CqsA	Candidatus Moranbacteria bacterium	Moranbacteria	2836	800	+	hypothetical protein	1.1e-43	31.2	WP_015423569.1__409	8-amino-7-oxononanoate synthase [uncultured Termite group 1 bacterium]
OGY90876.1__1712	ELX10346.1 JqsA [Janthinobacterium sp. HH01]	1	7e-20	78	25.29	94.4	AHK	AHK_1S_1_1_SY_CqsA	Candidatus Komeilibacteria bacterium RIFCSPLOWO2_02_FULL_48_11	Komeilibacteria	1712	965	-	glycine C-acetyltransferase	1.5e-106	50.5	WP_068191018.1__1151	glycine C-acetyltransferase [Hymenobacter sedentarius]
HCR81662.1__2878	ELX10346.1 JqsA [Janthinobacterium sp. HH01]	1	2e-19	87	25.38	93.2	AHK	AHK_1S_1_1_SY_CqsA	Candidatus Pacebacteria bacterium	Pacebacteria	2878	286	-	7-keto-8-aminopelargonate synthetase	1.9e-93	45.1	WP_011026436.1__6	pyridoxal phosphate-dependent aminotransferase family protein [Caldanaerobacter subterraneus]
KKU18067.1__512	ELX10346.1 JqsA [Janthinobacterium sp. HH01]	1	2e-19	87	25.38	93.2	AHK	AHK_1S_1_1_SY_CqsA	Candidatus Pacebacteria bacterium GW2011_GWA1_46_10	Pacebacteria	512	615	+	7-keto-8-aminopelargonate synthetase	1.9e-93	45.1	WP_011026436.1__6	pyridoxal phosphate-dependent aminotransferase family protein [Caldanaerobacter subterraneus]
OGY89502.1__1732	ELX10346.1 JqsA [Janthinobacterium sp. HH01]	1	7e-19	80	26.35	91.7	AHK	AHK_1S_1_1_SY_CqsA	Candidatus Komeilibacteria bacterium RIFCSPLOWO2_01_FULL_45_10	Komeilibacteria	1732	203	-	glycine C-acetyltransferase	2.5e-106	49	WP_014682671.1__618	glycine C-acetyltransferase [Solitalea canadensis]
KKP52420.1__31	ELX10346.1 JqsA [Janthinobacterium sp. HH01]	1	4e-18	85	25.13	89.4	AHK	AHK_1S_1_1_SY_CqsA	Candidatus Roizmanbacteria bacterium GW2011_GWA2_33_33	Roizmanbacteria	31	125	-	2-amino-3-ketobutyrate CoA ligase	5.2e-88	44	WP_014148913.1__993	aminotransferase class I/II-fold pyridoxal phosphate-dependent enzyme [Methylomicrobium alcaliphilum]
KKP61528.1__42	ELX10346.1 JqsA [Janthinobacterium sp. HH01]	1	4e-18	85	25.13	89.4	AHK	AHK_1S_1_1_SY_CqsA	Candidatus Roizmanbacteria bacterium GW2011_GWC2_34_23	Roizmanbacteria	42	435	-	2-amino-3-ketobutyrate CoA ligase	5.2e-88	44	WP_014148913.1__993	aminotransferase class I/II-fold pyridoxal phosphate-dependent enzyme [Methylomicrobium alcaliphilum]
OGD08253.1__709	ELX10346.1 JqsA [Janthinobacterium sp. HH01]	1	2e-15	87	25.50	81.3	AHK	AHK_1S_1_1_SY_CqsA	Candidatus Amesbacteria bacterium RIFOXYB1_FULL_44_23	Amesbacteria	709	1130	-	hypothetical protein	4.1e-93	44.4	WP_014148913.1__993	aminotransferase class I/II-fold pyridoxal phosphate-dependent enzyme [Methylomicrobium alcaliphilum]
PIV08208.1__2366	ELX10346.1 JqsA [Janthinobacterium sp. HH01]	1	3e-15	77	25.00	80.5	AHK	AHK_1S_1_1_SY_CqsA	Candidatus Roizmanbacteria bacterium CG03_land_8_20_14_0_80_39_12	Roizmanbacteria	2366	837	+	7-keto-8-aminopelargonate synthetase	9.7e-86	48.9	WP_014148913.1__993	aminotransferase class I/II-fold pyridoxal phosphate-dependent enzyme [Methylomicrobium alcaliphilum]
HAX01565.1__2773	ELX10346.1 JqsA [Janthinobacterium sp. HH01]	1	1e-14	79	26.03	79.0	AHK	AHK_1S_1_1_SY_CqsA	Candidatus Pacebacteria bacterium	Pacebacteria	2773	758	+	7-keto-8-aminopelargonate synthetase	8.1e-89	45.1	WP_012615697.1__249	aminotransferase class I/II-fold pyridoxal phosphate-dependent enzyme [Chloroflexus aggregans]
OGJ41429.1__1331	ELX10346.1 JqsA [Janthinobacterium sp. HH01]	1	1e-14	79	26.03	79.0	AHK	AHK_1S_1_1_SY_CqsA	Candidatus Pacebacteria bacterium RIFOXYB1_FULL_44_10	Pacebacteria	1331	333	+	hypothetical protein	8.1e-89	45.1	WP_012615697.1__249	aminotransferase class I/II-fold pyridoxal phosphate-dependent enzyme [Chloroflexus aggregans]
HAU99429.1__2767	ELX10346.1 JqsA [Janthinobacterium sp. HH01]	1	1e-14	79	26.03	79.0	AHK	AHK_1S_1_1_SY_CqsA	Candidatus Pacebacteria bacterium	Pacebacteria	2767	407	-	7-keto-8-aminopelargonate synthetase	8.1e-89	45.1	WP_012615697.1__249	aminotransferase class I/II-fold pyridoxal phosphate-dependent enzyme [Chloroflexus aggregans]
HCC84239.1__2860	ELX10346.1 JqsA [Janthinobacterium sp. HH01]	1	9e-12	82	25.33	70.1	AHK	AHK_1S_1_1_SY_CqsA	Candidatus Pacebacteria bacterium	Pacebacteria	2860	83	-	7-keto-8-aminopelargonate synthetase	6.8e-83	44.1	WP_014148913.1__993	aminotransferase class I/II-fold pyridoxal phosphate-dependent enzyme [Methylomicrobium alcaliphilum]
PIS16854.1__2281	HCM36574.1__2915	2	2e-123	82	27.43;59.06	122;367	AHK	AHK_1S_1_1_SY_CqsA	Candidatus Portnoybacteria bacterium CG09_land_8_20_14_0_10_44_13	Portnoybacteria	2281	670	-	glycine C-acetyltransferase	1.3e-129	69.8	WP_038564330.1__850	glycine C-acetyltransferase [Draconibacterium orientale]
OGI90346.1__1214	TSC56187.1__2926	2	7e-118	93	26.75;44.60	119;357	AHK	AHK_1S_1_1_SY_CqsA	Candidatus Nomurabacteria bacterium RIFCSPLOWO2_01_FULL_40_15	Nomurabacteria	1214	219	+	glycine C-acetyltransferase	8.4e-115	52	WP_068191018.1__1151	glycine C-acetyltransferase [Hymenobacter sedentarius]
OGI94835.1__1215	TSC56187.1__2926	2	2e-110	93	26.75;44.21	119;338	AHK	AHK_1S_1_1_SY_CqsA	Candidatus Nomurabacteria bacterium RIFCSPLOWO2_01_FULL_40_18	Nomurabacteria	1215	94	-	glycine C-acetyltransferase	6.1e-113	51.3	WP_014202745.1__606	glycine C-acetyltransferase [Owenweeksia hongkongensis]
OGI79661.1__1260	TSC56187.1__2926	2	9e-108	93	26.75;45.22	119;331	AHK	AHK_1S_1_1_SY_CqsA	Candidatus Nomurabacteria bacterium RIFCSPHIGHO2_12_40_11	Nomurabacteria	1260	577	+	glycine C-acetyltransferase	4.5e-116	53.1	WP_068191018.1__1151	glycine C-acetyltransferase [Hymenobacter sedentarius]
KKR59328.1__212	TSC56187.1__2926	2	9e-108	93	26.75;45.22	119;331	AHK	AHK_1S_1_1_SY_CqsA	Candidatus Nomurabacteria bacterium GW2011_GWF2_40_31	Nomurabacteria	212	368	+	2-amino-3-ketobutyrate coenzyme A ligase	4.5e-116	53.1	WP_068191018.1__1151	glycine C-acetyltransferase [Hymenobacter sedentarius]
OGI82858.1__1261	TSC56187.1__2926	2	9e-108	93	26.75;45.22	119;331	AHK	AHK_1S_1_1_SY_CqsA	Candidatus Nomurabacteria bacterium RIFCSPHIGHO2_12_FULL_40_77	Nomurabacteria	1261	347	-	glycine C-acetyltransferase	4.5e-116	53.1	WP_068191018.1__1151	glycine C-acetyltransferase [Hymenobacter sedentarius]
KKR36994.1__260	TSC56187.1__2926	2	9e-108	93	26.75;45.22	119;331	AHK	AHK_1S_1_1_SY_CqsA	Candidatus Nomurabacteria bacterium GW2011_GWE2_40_10	Nomurabacteria	260	351	+	2-amino-3-ketobutyrate coenzyme A ligase	4.5e-116	53.1	WP_068191018.1__1151	glycine C-acetyltransferase [Hymenobacter sedentarius]
KKR74890.1__208	TSC56187.1__2926	2	9e-108	93	26.75;45.22	119;331	AHK	AHK_1S_1_1_SY_CqsA	Candidatus Nomurabacteria bacterium GW2011_GWA1_40_8	Nomurabacteria	208	157	+	2-amino-3-ketobutyrate coenzyme A ligase	4.5e-116	53.1	WP_068191018.1__1151	glycine C-acetyltransferase [Hymenobacter sedentarius]
KKR02177.1__169	TSC56187.1__2926	2	9e-108	93	26.75;45.22	119;331	AHK	AHK_1S_1_1_SY_CqsA	Candidatus Nomurabacteria bacterium GW2011_GWD2_39_12	Nomurabacteria	169	121	+	2-amino-3-ketobutyrate coenzyme A ligase	4.5e-116	53.1	WP_068191018.1__1151	glycine C-acetyltransferase [Hymenobacter sedentarius]
OGI96268.1__1268	TSC56187.1__2926	2	9e-108	93	26.75;45.22	119;331	AHK	AHK_1S_1_1_SY_CqsA	Candidatus Nomurabacteria bacterium RIFCSPLOWO2_02_40_28	Nomurabacteria	1268	314	-	glycine C-acetyltransferase	4.5e-116	53.1	WP_068191018.1__1151	glycine C-acetyltransferase [Hymenobacter sedentarius]
HBG69081.1__2798	TSC56187.1__2926	2	9e-108	93	26.75;45.22	119;331	AHK	AHK_1S_1_1_SY_CqsA	Candidatus Nomurabacteria bacterium	Nomurabacteria	2798	192	+	glycine C-acetyltransferase	4.5e-116	53.1	WP_068191018.1__1151	glycine C-acetyltransferase [Hymenobacter sedentarius]
OGI74092.1__1195	TSC56187.1__2926	2	9e-108	93	26.75;45.22	119;331	AHK	AHK_1S_1_1_SY_CqsA	Candidatus Nomurabacteria bacterium RIFCSPHIGHO2_02_40_30	Nomurabacteria	1195	319	+	glycine C-acetyltransferase	4.5e-116	53.1	WP_068191018.1__1151	glycine C-acetyltransferase [Hymenobacter sedentarius]
KKR20992.1__237	TSC56187.1__2926	2	9e-108	93	26.75;45.22	119;331	AHK	AHK_1S_1_1_SY_CqsA	Candidatus Nomurabacteria bacterium GW2011_GWC2_39_41	Nomurabacteria	237	130	+	2-amino-3-ketobutyrate coenzyme A ligase	4.5e-116	53.1	WP_068191018.1__1151	glycine C-acetyltransferase [Hymenobacter sedentarius]
KKR83572.1__198	TSC56187.1__2926	2	9e-108	93	26.75;45.22	119;331	AHK	AHK_1S_1_1_SY_CqsA	Candidatus Nomurabacteria bacterium GW2011_GWA2_40_97	Nomurabacteria	198	587	-	2-amino-3-ketobutyrate coenzyme A ligase	4.5e-116	53.1	WP_068191018.1__1151	glycine C-acetyltransferase [Hymenobacter sedentarius]
HBA45947.1__2780	TSC56187.1__2926	2	9e-108	93	26.75;45.22	119;331	AHK	AHK_1S_1_1_SY_CqsA	Candidatus Nomurabacteria bacterium	Nomurabacteria	2780	623	-	glycine C-acetyltransferase	4.5e-116	53.1	WP_068191018.1__1151	glycine C-acetyltransferase [Hymenobacter sedentarius]
OGI98864.1__1230	TSC56187.1__2926	2	9e-108	93	26.75;45.22	119;331	AHK	AHK_1S_1_1_SY_CqsA	Candidatus Nomurabacteria bacterium RIFCSPLOWO2_12_40_14	Nomurabacteria	1230	498	+	glycine C-acetyltransferase	4.5e-116	53.1	WP_068191018.1__1151	glycine C-acetyltransferase [Hymenobacter sedentarius]
OGI88333.1__1217	TSC56187.1__2926	2	1e-103	92	26.75;44.02	119;321	AHK	AHK_1S_1_1_SY_CqsA	Candidatus Nomurabacteria bacterium RIFCSPLOWO2_01_FULL_41_21	Nomurabacteria	1217	350	+	glycine C-acetyltransferase	1.7e-115	51.8	WP_068191018.1__1151	glycine C-acetyltransferase [Hymenobacter sedentarius]
OGI64183.1__1258	TSC56187.1__2926	2	1e-103	92	26.75;44.02	119;321	AHK	AHK_1S_1_1_SY_CqsA	Candidatus Nomurabacteria bacterium RIFCSPHIGHO2_01_FULL_40_20	Nomurabacteria	1258	131	+	glycine C-acetyltransferase	1.7e-115	51.8	WP_068191018.1__1151	glycine C-acetyltransferase [Hymenobacter sedentarius]
KKR10742.1__226	TSC56187.1__2926	2	4e-87	84	26.75;43.01	119;276	AHK	AHK_1S_1_1_SY_CqsA	Candidatus Woesebacteria bacterium GW2011_GWA1_39_21b	Woesebacteria	226	1133	-	8-amino-7-oxononanoate synthetase	7e-132	65.1	WP_044276488.1__671	glycine C-acetyltransferase [Caldilinea aerophila]
KKS99026.1__398	HCM36574.1__2915	2	1e-82	79	27.43;45.87	122;262	AHK	AHK_1S_1_1_SY_CqsA	Candidatus Nomurabacteria bacterium GW2011_GWA2_43_15	Nomurabacteria	398	773	-	2-amino-3-ketobutyrate coenzyme A ligase	2.4e-70	47.5	WP_014202745.1__606	glycine C-acetyltransferase [Owenweeksia hongkongensis]
PIU74470.1__2345	TSC56187.1__2926	2	1e-79	90	26.75;38.98	119;259	AHK	AHK_1S_1_1_SY_CqsA	Candidatus Roizmanbacteria bacterium CG06_land_8_20_14_3_00_34_14	Roizmanbacteria	2345	467	+	7-keto-8-aminopelargonate synthetase	1.8e-88	45.2	WP_014063525.1__413	aminotransferase class I/II-fold pyridoxal phosphate-dependent enzyme [Thermoanaerobacter wiegelii]
PIW73370.1__2392	TSC56187.1__2926	2	4e-79	90	26.75;38.74	119;257	AHK	AHK_1S_1_1_SY_CqsA	Candidatus Roizmanbacteria bacterium CG_4_8_14_3_um_filter_34_9	Roizmanbacteria	2392	309	-	7-keto-8-aminopelargonate synthetase	2.4e-88	45.2	WP_014063525.1__413	aminotransferase class I/II-fold pyridoxal phosphate-dependent enzyme [Thermoanaerobacter wiegelii]
OGJ40430.1__1281	TSC56187.1__2926	2	2e-78	91	26.75;37.47	119;255	AHK	AHK_1S_1_1_SY_CqsA	Candidatus Pacebacteria bacterium RIFOXYC1_FULL_39_21	Pacebacteria	1281	486	-	hypothetical protein	6.2e-97	49.6	WP_011026436.1__6	pyridoxal phosphate-dependent aminotransferase family protein [Caldanaerobacter subterraneus]
OGJ38385.1__1284	TSC56187.1__2926	2	2e-78	91	26.75;37.47	119;255	AHK	AHK_1S_1_1_SY_CqsA	Candidatus Pacebacteria bacterium RIFOXYA1_FULL_38_18	Pacebacteria	1284	412	-	hypothetical protein	6.2e-97	49.6	WP_011026436.1__6	pyridoxal phosphate-dependent aminotransferase family protein [Caldanaerobacter subterraneus]
OGJ38570.1__1330	TSC56187.1__2926	2	2e-78	91	26.75;37.47	119;255	AHK	AHK_1S_1_1_SY_CqsA	Candidatus Pacebacteria bacterium RIFOXYB1_FULL_39_46	Pacebacteria	1330	317	-	hypothetical protein	6.2e-97	49.6	WP_011026436.1__6	pyridoxal phosphate-dependent aminotransferase family protein [Caldanaerobacter subterraneus]
OGJ40549.1__1283	TSC56187.1__2926	2	2e-78	91	26.75;37.47	119;255	AHK	AHK_1S_1_1_SY_CqsA	Candidatus Pacebacteria bacterium RIFOXYD1_FULL_39_27	Pacebacteria	1283	292	-	hypothetical protein	6.2e-97	49.6	WP_011026436.1__6	pyridoxal phosphate-dependent aminotransferase family protein [Caldanaerobacter subterraneus]
PIZ67914.1__2627	TSC56187.1__2926	2	8e-74	84	26.75;39.02	119;243	AHK	AHK_1S_1_1_SY_CqsA	Candidatus Roizmanbacteria bacterium CG_4_10_14_0_2_um_filter_33_96	Roizmanbacteria	2627	487	+	7-keto-8-aminopelargonate synthetase	1.5e-87	45.2	WP_014063525.1__413	aminotransferase class I/II-fold pyridoxal phosphate-dependent enzyme [Thermoanaerobacter wiegelii]
PJA55624.1__2585	TSC56187.1__2926	2	8e-74	84	26.75;39.02	119;243	AHK	AHK_1S_1_1_SY_CqsA	Candidatus Roizmanbacteria bacterium CG_4_9_14_3_um_filter_33_18	Roizmanbacteria	2585	140	-	7-keto-8-aminopelargonate synthetase	1.5e-87	45.2	WP_014063525.1__413	aminotransferase class I/II-fold pyridoxal phosphate-dependent enzyme [Thermoanaerobacter wiegelii]
PIP63747.1__2468	TSC56187.1__2926	2	8e-74	84	26.75;39.02	119;243	AHK	AHK_1S_1_1_SY_CqsA	Candidatus Roizmanbacteria bacterium CG22_combo_CG10-13_8_21_14_all_34_12	Roizmanbacteria	2468	623	+	7-keto-8-aminopelargonate synthetase	1.5e-87	45.2	WP_014063525.1__413	aminotransferase class I/II-fold pyridoxal phosphate-dependent enzyme [Thermoanaerobacter wiegelii]
KKR32130.1__249	TSC56187.1__2926	2	2e-73	88	26.75;36.79	119;243	AHK	AHK_1S_1_1_SY_CqsA	Candidatus Gottesmanbacteria bacterium GW2011_GWC2_39_8	Gottesmanbacteria	249	924	+	7-keto-8-aminopelargonate synthetase	1.6e-92	46.9	WP_011026436.1__6	pyridoxal phosphate-dependent aminotransferase family protein [Caldanaerobacter subterraneus]
PIU36884.1__2353	TSC56187.1__2926	2	3e-69	84	26.75;38.08	119;230	AHK	AHK_1S_1_1_SY_CqsA	Candidatus Roizmanbacteria bacterium CG07_land_8_20_14_0_80_34_15	Roizmanbacteria	2353	1165	+	7-keto-8-aminopelargonate synthetase	3e-82	45.5	WP_014063525.1__413	aminotransferase class I/II-fold pyridoxal phosphate-dependent enzyme [Thermoanaerobacter wiegelii]
OGK71870.1__1324	TSC56187.1__2926	2	2e-68	91	26.75;35.08	119;229	AHK	AHK_1S_1_1_SY_CqsA	Candidatus Roizmanbacteria bacterium RIFOXYC2_FULL_38_9	Roizmanbacteria	1324	866	-	hypothetical protein	1e-91	45.6	WP_011026436.1__6	pyridoxal phosphate-dependent aminotransferase family protein [Caldanaerobacter subterraneus]
OGK67781.1__1396	TSC56187.1__2926	2	2e-68	91	26.75;35.08	119;229	AHK	AHK_1S_1_1_SY_CqsA	Candidatus Roizmanbacteria bacterium RIFOXYB2_FULL_38_10	Roizmanbacteria	1396	959	-	hypothetical protein	1e-91	45.6	WP_011026436.1__6	pyridoxal phosphate-dependent aminotransferase family protein [Caldanaerobacter subterraneus]
PJE62636.1__2679	TSC56187.1__2926	2	3e-66	92	26.75;34.60	119;224	AHK	AHK_1S_1_1_SY_CqsA	Candidatus Roizmanbacteria bacterium CG10_big_fil_rev_8_21_14_0_10_39_6	Roizmanbacteria	2679	182	+	7-keto-8-aminopelargonate synthetase	8.1e-89	43.5	WP_014063525.1__413	aminotransferase class I/II-fold pyridoxal phosphate-dependent enzyme [Thermoanaerobacter wiegelii]
KKS95983.1__395	TSC56187.1__2926	2	8e-66	85	26.75;36.86	119;222	AHK	AHK_1S_1_1_SY_CqsA	Candidatus Gottesmanbacteria bacterium GW2011_GWA2_43_14	Gottesmanbacteria	395	1321	+	7-keto-8-aminopelargonate synthetase and related enzyme, glycine C-acetyltransferase	4.3e-90	45.4	WP_011026436.1__6	pyridoxal phosphate-dependent aminotransferase family protein [Caldanaerobacter subterraneus]
PJE63640.1__2678	HCM36574.1__2915	2	1e-63	83	27.43;38.07	122;214	AHK	AHK_1S_1_1_SY_CqsA	Candidatus Roizmanbacteria bacterium CG10_big_fil_rev_8_21_14_0_10_45_7	Roizmanbacteria	2678	263	+	7-keto-8-aminopelargonate synthetase	3.2e-78	44.8	WP_014063525.1__413	aminotransferase class I/II-fold pyridoxal phosphate-dependent enzyme [Thermoanaerobacter wiegelii]
OGK75671.1__1326	TSC56187.1__2926	2	6e-61	87	26.75;36.02	119;209	AHK	AHK_1S_1_1_SY_CqsA	Candidatus Roizmanbacteria bacterium RIFOXYD1_FULL_41_24	Roizmanbacteria	1326	232	-	hypothetical protein	1.7e-86	44	WP_011026436.1__6	pyridoxal phosphate-dependent aminotransferase family protein [Caldanaerobacter subterraneus]
OGK76332.1__1325	TSC56187.1__2926	2	6e-61	87	26.75;36.02	119;209	AHK	AHK_1S_1_1_SY_CqsA	Candidatus Roizmanbacteria bacterium RIFOXYC2_FULL_41_10	Roizmanbacteria	1325	19	-	hypothetical protein	1.7e-86	44	WP_011026436.1__6	pyridoxal phosphate-dependent aminotransferase family protein [Caldanaerobacter subterraneus]
OGK66877.1__1395	TSC56187.1__2926	2	6e-61	87	26.75;36.02	119;209	AHK	AHK_1S_1_1_SY_CqsA	Candidatus Roizmanbacteria bacterium RIFOXYB1_FULL_41_27	Roizmanbacteria	1395	691	-	hypothetical protein	1.7e-86	44	WP_011026436.1__6	pyridoxal phosphate-dependent aminotransferase family protein [Caldanaerobacter subterraneus]
OGK70749.1__1323	TSC56187.1__2926	2	6e-61	87	26.75;36.02	119;209	AHK	AHK_1S_1_1_SY_CqsA	Candidatus Roizmanbacteria bacterium RIFOXYC1_FULL_41_16	Roizmanbacteria	1323	669	+	hypothetical protein	1.7e-86	44	WP_011026436.1__6	pyridoxal phosphate-dependent aminotransferase family protein [Caldanaerobacter subterraneus]
OGK64862.1__1394	TSC56187.1__2926	2	6e-61	87	26.75;36.02	119;209	AHK	AHK_1S_1_1_SY_CqsA	Candidatus Roizmanbacteria bacterium RIFOXYA1_FULL_41_12	Roizmanbacteria	1394	404	+	hypothetical protein	1.7e-86	44	WP_011026436.1__6	pyridoxal phosphate-dependent aminotransferase family protein [Caldanaerobacter subterraneus]
OGK68867.1__1322	TSC56187.1__2926	2	6e-61	87	26.75;36.02	119;209	AHK	AHK_1S_1_1_SY_CqsA	Candidatus Roizmanbacteria bacterium RIFOXYA2_FULL_41_8	Roizmanbacteria	1322	18	+	hypothetical protein	1.7e-86	44	WP_011026436.1__6	pyridoxal phosphate-dependent aminotransferase family protein [Caldanaerobacter subterraneus]
OGF43313.1__880	TSC56187.1__2926	2	1e-59	86	26.75;35.14	119;206	AHK	AHK_1S_1_1_SY_CqsA	Candidatus Falkowbacteria bacterium RIFOXYB2_FULL_47_14	Falkowbacteria	880	696	+	7-keto-8-aminopelargonate synthetase	4.5e-132	57.1	WP_057952757.1__1122	aminotransferase class I/II-fold pyridoxal phosphate-dependent enzyme [Salinivirga cyanobacteriivorans]
OGF26762.1__975	TSC56187.1__2926	2	1e-59	86	26.75;35.14	119;206	AHK	AHK_1S_1_1_SY_CqsA	Candidatus Falkowbacteria bacterium RIFOXYA2_FULL_47_19	Falkowbacteria	975	689	+	7-keto-8-aminopelargonate synthetase	4.5e-132	57.1	WP_057952757.1__1122	aminotransferase class I/II-fold pyridoxal phosphate-dependent enzyme [Salinivirga cyanobacteriivorans]
OGF35754.1__884	TSC56187.1__2926	2	1e-59	86	26.75;35.14	119;206	AHK	AHK_1S_1_1_SY_CqsA	Candidatus Falkowbacteria bacterium RIFOXYC2_FULL_46_15	Falkowbacteria	884	590	+	7-keto-8-aminopelargonate synthetase	4.5e-132	57.1	WP_057952757.1__1122	aminotransferase class I/II-fold pyridoxal phosphate-dependent enzyme [Salinivirga cyanobacteriivorans]
KKP60774.1__39	TSC56187.1__2926	2	5e-58	84	26.75;35.86	119;201	AHK	AHK_1S_1_1_SY_CqsA	Candidatus Roizmanbacteria bacterium GW2011_GWA2_34_18	Roizmanbacteria	39	174	+	Glycine C-acetyltransferase	1.8e-71	41	WP_011026436.1__6	pyridoxal phosphate-dependent aminotransferase family protein [Caldanaerobacter subterraneus]
KKQ38214.1__47	TSC56187.1__2926	2	6e-23	77	26.75;25.36	119;102	AHK	AHK_1S_1_1_SY_CqsA	Candidatus Roizmanbacteria bacterium GW2011_GWA2_37_7	Roizmanbacteria	47	397	-	Polyketide synthase-related protein	5.3e-75	43.3	WP_053066431.1__1032	pyridoxal phosphate-dependent aminotransferase family protein [Archangium gephyra]
OGZ34271.1__1765	OGY61215.1__1682	2	2e-09	85	26.90;27.42	131;62.8	AHK	AHK_1S_1_1_SY_CqsA	Candidatus Portnoybacteria bacterium RBG_19FT_COMBO_36_7	Portnoybacteria	1765	212	-	serine hydroxymethyltransferase	5.1e-136	58.5	WP_012548053.1__234	serine hydroxymethyltransferase [Dictyoglomus thermophilum]
PJE73618.1__2684	PIR96068.1__2262	2	5e-09	86	27.43;25.14	115;61.6	AHK	AHK_1S_1_1_SY_CqsA	Candidatus Terrybacteria bacterium CG10_big_fil_rev_8_21_14_0_10_41_10	Terrybacteria	2684	454	+	serine hydroxymethyltransferase	3.3e-135	55.4	WP_014547092.1__411	serine hydroxymethyltransferase [Fibrobacter succinogenes]
PIR74887.1__2238	OGY61215.1__1682	2	3e-08	85	26.90;25.28	131;58.9	AHK	AHK_1S_1_1_SY_CqsA	Candidatus Magasanikbacteria bacterium CG10_big_fil_rev_8_21_14_0_10_47_10	Magasanikbacteria	2238	817	+	serine hydroxymethyltransferase	2.5e-138	59.6	WP_083780266.1__388	serine hydroxymethyltransferase [Kyrpidia tusciae]
OHA65310.1__1941	OGZ67520.1__1881	2	3e-08	78	27.66;25.98	115;58.9	AHK	AHK_1S_1_1_SY_CqsA	Candidatus Wildermuthbacteria bacterium RIFCSPHIGHO2_01_FULL_50_47	Wildermuthbacteria	1941	524	-	serine hydroxymethyltransferase	5.9e-124	55.3	WP_039631362.1__1430	serine hydroxymethyltransferase [Clostridium argentinense]
HCM36557.1__2915	OGZ67520.1__1881	2	3e-08	78	27.66;25.98	115;58.9	AHK	AHK_1S_1_1_SY_CqsA	Candidatus Wildermuthbacteria bacterium	Wildermuthbacteria	2915	191	-	serine hydroxymethyltransferase	5.9e-124	55.3	WP_039631362.1__1430	serine hydroxymethyltransferase [Clostridium argentinense]
OHA61802.1__2012	OGZ67520.1__1881	2	3e-08	78	27.66;25.98	115;58.9	AHK	AHK_1S_1_1_SY_CqsA	Candidatus Wildermuthbacteria bacterium GWA1_49_26	Wildermuthbacteria	2012	113	-	serine hydroxymethyltransferase	5.9e-124	55.3	WP_039631362.1__1430	serine hydroxymethyltransferase [Clostridium argentinense]
OHA74731.1__1951	OGZ67520.1__1881	2	3e-08	78	27.66;25.98	115;58.9	AHK	AHK_1S_1_1_SY_CqsA	Candidatus Wildermuthbacteria bacterium RIFCSPLOWO2_01_FULL_50_46	Wildermuthbacteria	1951	384	+	serine hydroxymethyltransferase	5.9e-124	55.3	WP_039631362.1__1430	serine hydroxymethyltransferase [Clostridium argentinense]
KKU93516.1__572	OGZ67520.1__1881	2	3e-08	78	27.66;25.98	115;58.9	AHK	AHK_1S_1_1_SY_CqsA	Candidatus Yanofskybacteria bacterium GW2011_GWC1_48_11	Yanofskybacteria	572	9	-	Serine hydroxymethyltransferase	5.9e-124	55.3	WP_039631362.1__1430	serine hydroxymethyltransferase [Clostridium argentinense]
OHA78091.1__2020	OGZ67520.1__1881	2	3e-08	78	27.66;25.98	115;58.9	AHK	AHK_1S_1_1_SY_CqsA	Candidatus Wildermuthbacteria bacterium RIFOXYD1_FULL_50_12	Wildermuthbacteria	2020	153	+	serine hydroxymethyltransferase	5.9e-124	55.3	WP_039631362.1__1430	serine hydroxymethyltransferase [Clostridium argentinense]
OHA69568.1__2016	OGZ67520.1__1881	2	3e-08	78	27.66;25.98	115;58.9	AHK	AHK_1S_1_1_SY_CqsA	Candidatus Wildermuthbacteria bacterium RIFCSPHIGHO2_02_FULL_49_17	Wildermuthbacteria	2016	494	+	serine hydroxymethyltransferase	5.9e-124	55.3	WP_039631362.1__1430	serine hydroxymethyltransferase [Clostridium argentinense]
OHA76772.1__1953	OGZ67520.1__1881	2	3e-08	78	27.66;25.98	115;58.9	AHK	AHK_1S_1_1_SY_CqsA	Candidatus Wildermuthbacteria bacterium RIFCSPLOWO2_02_FULL_47_9c	Wildermuthbacteria	1953	273	+	serine hydroxymethyltransferase	5.9e-124	55.3	WP_039631362.1__1430	serine hydroxymethyltransferase [Clostridium argentinense]
OHA72212.1__1948	OGZ67520.1__1881	2	3e-08	78	27.66;25.98	115;58.9	AHK	AHK_1S_1_1_SY_CqsA	Candidatus Wildermuthbacteria bacterium RIFCSPHIGHO2_12_FULL_49_13	Wildermuthbacteria	1948	328	+	serine hydroxymethyltransferase	5.9e-124	55.3	WP_039631362.1__1430	serine hydroxymethyltransferase [Clostridium argentinense]
OHA77758.1__1955	OGZ67520.1__1881	2	4e-08	78	27.66;25.98	115;58.5	AHK	AHK_1S_1_1_SY_CqsA	Candidatus Wildermuthbacteria bacterium RIFCSPLOWO2_12_FULL_49_9	Wildermuthbacteria	1955	287	-	serine hydroxymethyltransferase	1.3e-123	55	WP_039631362.1__1430	serine hydroxymethyltransferase [Clostridium argentinense]
PIZ96730.1__2654	OGY61215.1__1682	2	5e-08	85	26.90;25.00	131;58.5	AHK	AHK_1S_1_1_SY_CqsA	Candidatus Magasanikbacteria bacterium CG_4_10_14_0_2_um_filter_33_14	Magasanikbacteria	2654	810	+	serine hydroxymethyltransferase	9.1e-141	60.7	WP_053550862.1__1079	serine hydroxymethyltransferase [Desulfuromonas soudanensis]
OGK69166.1__1397	OHA81846.1__2023	2	6e-08	76	25.96;25.39	141;57.8	AHK	AHK_1S_1_1_SY_CqsA	Candidatus Roizmanbacteria bacterium RIFOXYB2_FULL_41_10	Roizmanbacteria	1397	786	-	hypothetical protein	5.1e-44	39.7	WP_014939639.1__695	histidinol-phosphate transaminase [Lactobacillus buchneri]
OGK64512.1__1394	OHA81846.1__2023	2	6e-08	76	25.96;25.39	141;57.8	AHK	AHK_1S_1_1_SY_CqsA	Candidatus Roizmanbacteria bacterium RIFOXYA1_FULL_41_12	Roizmanbacteria	1394	720	+	hypothetical protein	5.1e-44	39.7	WP_014939639.1__695	histidinol-phosphate transaminase [Lactobacillus buchneri]
OGK67308.1__1395	OHA81846.1__2023	2	6e-08	76	25.96;25.39	141;57.8	AHK	AHK_1S_1_1_SY_CqsA	Candidatus Roizmanbacteria bacterium RIFOXYB1_FULL_41_27	Roizmanbacteria	1395	302	-	hypothetical protein	5.1e-44	39.7	WP_014939639.1__695	histidinol-phosphate transaminase [Lactobacillus buchneri]
OGK71841.1__1323	OHA81846.1__2023	2	6e-08	76	25.96;25.39	141;57.8	AHK	AHK_1S_1_1_SY_CqsA	Candidatus Roizmanbacteria bacterium RIFOXYC1_FULL_41_16	Roizmanbacteria	1323	258	-	hypothetical protein	5.1e-44	39.7	WP_014939639.1__695	histidinol-phosphate transaminase [Lactobacillus buchneri]
PIR03944.1__2485	OGY61215.1__1682	2	3e-07	87	26.90;25.98	131;56.2	AHK	AHK_1S_1_1_SY_CqsA	Candidatus Magasanikbacteria bacterium CG11_big_fil_rev_8_21_14_0_20_39_34	Magasanikbacteria	2485	280	-	serine hydroxymethyltransferase	5.7e-135	60.2	WP_011938774.1__162	serine hydroxymethyltransferase [Geobacter uraniireducens]
OGZ23806.1__1862	OGN28452.1__1591	2	4e-07	84	28.77;25.29	114;55.5	AHK	AHK_1S_1_1_SY_CqsA	Candidatus Nealsonbacteria bacterium RIFCSPLOWO2_01_FULL_41_9	Nealsonbacteria	1862	98	+	serine hydroxymethyltransferase	7.4e-135	59.2	WP_003441788.1__921	serine hydroxymethyltransferase [Clostridium pasteurianum]
OGD34537.1__718	OGY61215.1__1682	2	5e-07	85	26.90;25.97	131;55.1	AHK	AHK_1S_1_1_SY_CqsA	Candidatus Azambacteria bacterium RIFCSPLOWO2_01_FULL_46_25	Azambacteria	718	267	-	serine hydroxymethyltransferase	2.1e-134	61	WP_012909054.1__318	serine hydroxymethyltransferase [Pirellula staleyi]
OGD36411.1__715	OGY61215.1__1682	2	5e-07	85	26.90;25.97	131;55.1	AHK	AHK_1S_1_1_SY_CqsA	Candidatus Azambacteria bacterium RIFCSPHIGHO2_01_FULL_51_74	Azambacteria	715	862	-	serine hydroxymethyltransferase	2.1e-134	61	WP_012909054.1__318	serine hydroxymethyltransferase [Pirellula staleyi]
PIX90208.1__2418	OGY61215.1__1682	2	1e-06	78	26.90;26.69	131;53.5	AHK	AHK_1S_1_1_SY_CqsA	Candidatus Moranbacteria bacterium CG_4_10_14_3_um_filter_45_9	Moranbacteria	2418	30	+	serine hydroxymethyltransferase	5.3e-121	59.1	WP_039811548.1__937	serine hydroxymethyltransferase [Jeotgalibacillus malaysiensis]
PJE50562.1__2692	OGN28452.1__1591	2	4e-06	82	28.77;25.29	114;52.4	AHK	AHK_1S_1_1_SY_CqsA	Candidatus Yanofskybacteria bacterium CG10_big_fil_rev_8_21_14_0_10_36_16	Yanofskybacteria	2692	397	+	serine hydroxymethyltransferase	9.3e-116	54.4	WP_012548053.1__234	serine hydroxymethyltransferase [Dictyoglomus thermophilum]
OGN05289.1__1559	PIR96068.1__2262	2	6e-06	77	27.43;26.04	115;51.6	AHK	AHK_1S_1_1_SY_CqsA	Candidatus Yanofskybacteria bacterium RIFCSPHIGHO2_01_FULL_44_24	Yanofskybacteria	1559	202	-	serine hydroxymethyltransferase	1.5e-115	54.7	ABK15020.1__26	serine hydroxymethyltransferase [Methanothrix thermoacetophila PT]
OGN26434.1__1588	PIR96068.1__2262	2	6e-06	77	27.43;26.04	115;51.6	AHK	AHK_1S_1_1_SY_CqsA	Candidatus Yanofskybacteria bacterium RIFCSPLOWO2_01_FULL_44_22	Yanofskybacteria	1588	317	-	serine hydroxymethyltransferase	1.5e-115	54.7	ABK15020.1__26	serine hydroxymethyltransferase [Methanothrix thermoacetophila PT]
OGN14987.1__1571	PIR96068.1__2262	2	6e-06	77	27.43;26.04	115;51.6	AHK	AHK_1S_1_1_SY_CqsA	Candidatus Yanofskybacteria bacterium RIFCSPHIGHO2_02_FULL_44_12b	Yanofskybacteria	1571	702	-	serine hydroxymethyltransferase	1.5e-115	54.7	ABK15020.1__26	serine hydroxymethyltransferase [Methanothrix thermoacetophila PT]
KKT82715.1__188	PIR96068.1__2262	2	6e-06	77	27.43;26.04	115;51.6	AHK	AHK_1S_1_1_SY_CqsA	Candidatus Yanofskybacteria bacterium GW2011_GWA2_44_9	Yanofskybacteria	188	87	-	Serine hydroxymethyltransferase	9.2e-116	54.7	ABK15020.1__26	serine hydroxymethyltransferase [Methanothrix thermoacetophila PT]
PIS13373.1__2277	AEI89699.1 autoinducer synthesis protein I (plasmid) [Sinorhizobium fredii GR64]	1	5e-08	79	27.13	55.1	AHL	AHL_1S_1_1_SY_LuxI	Candidatus Tagabacteria bacterium CG09_land_8_20_14_0_10_41_14	Tagabacteria	2277	145	+	hypothetical protein	5.7e-23	35.1	WP_015862480.1__51	GNAT family N-acetyltransferase [Desulfovibrio magneticus]
PJE72960.1__2670	AEI89699.1 autoinducer synthesis protein I (plasmid) [Sinorhizobium fredii GR64]	1	5e-08	79	27.13	55.1	AHL	AHL_1S_1_1_SY_LuxI	Candidatus Tagabacteria bacterium CG10_big_fil_rev_8_21_14_0_10_40_13	Tagabacteria	2670	70	+	hypothetical protein	5.7e-23	35.1	WP_015862480.1__51	GNAT family N-acetyltransferase [Desulfovibrio magneticus]
PIR44755.1__2306	ADN34748.1 autoinducer synthase CmrI [Pseudomonas sp. CMR12a]	1	1e-07	83	31.40	53.1	AHL	AHL_1S_1_1_SY_LuxI	Candidatus Vogelbacteria bacterium CG10_big_fil_rev_8_21_14_0_10_51_16	Vogelbacteria	2306	690	+	hypothetical protein	2.5e-17	32.3	WP_011939942.1__162	GNAT family N-acetyltransferase [Geobacter uraniireducens]
OGZ33548.1__1765	PJE72960.1__2670	2	6e-31	77	27.13;37.84	55.1;119	AHL	AHL_1S_1_1_SY_LuxI	Candidatus Portnoybacteria bacterium RBG_19FT_COMBO_36_7	Portnoybacteria	1765	548	+	hypothetical protein
OGY84289.1__1705	PJE72960.1__2670	2	4e-14	81	27.13;29.35	55.1;72.8	AHL	AHL_1S_1_1_SY_LuxI	Candidatus Kerfeldbacteria bacterium RIFCSPLOWO2_01_FULL_48_11	Kerfeldbacteria	1705	298	-	hypothetical protein	1.4e-21	30.1	WP_015906428.1__221	PEP-CTERM/exosortase system-associated acyltransferase [Desulfobacterium autotrophicum]
HCJ52961.1__2881	PJE72960.1__2670	2	4e-14	81	27.13;29.35	55.1;72.8	AHL	AHL_1S_1_1_SY_LuxI	Candidatus Kerfeldbacteria bacterium	Kerfeldbacteria	2881	849	-	hypothetical protein	1.4e-21	30.1	WP_015906428.1__221	PEP-CTERM/exosortase system-associated acyltransferase [Desulfobacterium autotrophicum]
HCM68015.1__2894	PJE72960.1__2670	2	4e-14	81	27.13;29.35	55.1;72.8	AHL	AHL_1S_1_1_SY_LuxI	Candidatus Kerfeldbacteria bacterium	Kerfeldbacteria	2894	699	+	hypothetical protein	1.4e-21	30.1	WP_015906428.1__221	PEP-CTERM/exosortase system-associated acyltransferase [Desulfobacterium autotrophicum]
PIS42786.1__2299	PJE72960.1__2670	2	5e-09	75	27.13;25.27	55.1;57.8	AHL	AHL_1S_1_1_SY_LuxI	Candidatus Kerfeldbacteria bacterium CG08_land_8_20_14_0_20_40_16	Kerfeldbacteria	2299	135	-	hypothetical protein
PIP60426.1__2466	PJE72960.1__2670	2	3e-08	78	27.13;25.89	55.1;55.8	AHL	AHL_1S_1_1_SY_LuxI	Candidatus Uhrbacteria bacterium CG22_combo_CG10-13_8_21_14_all_47_17	Uhrbacteria	2466	253	+	hypothetical protein
TSC92749.1__2930	tr|G8PW50|G8PW50_PSEFL HdtS, LptA OS=Pseudomonas fluorescens F113 OX=1114970 GN=hdtS PE=4 SV=1	1	3e-17	80	29.25	81.3	AHL	AHL_1S_3_1_SY_HdtS	Candidatus Berkelbacteria bacterium Athens1014_28	Berkelbacteria (ACD58)	2930	16	+	1-acyl-sn-glycerol-3-phosphate acyltransferase	5e-69	54.7	WP_083832050.1__640	1-acyl-sn-glycerol-3-phosphate acyltransferase [Ignavibacterium album]
PIS05939.1__2269	TSC92749.1__2930	2	7e-25	97	29.25;29.79	81.3;102	AHL	AHL_1S_3_1_SY_HdtS	Candidatus Buchananbacteria bacterium CG10_big_fil_rev_8_21_14_0_10_33_19	Buchananbacteria	2269	722	+	hypothetical protein	4.2e-31	35.6	WP_011340346.1__87	1-acyl-sn-glycerol-3-phosphate acyltransferase [Pelobacter carbinolicus]
PIU43663.1__2342	TSC92749.1__2930	2	2e-12	76	29.25;29.17	81.3;67.0	AHL	AHL_1S_3_1_SY_HdtS	Candidatus Nealsonbacteria bacterium CG07_land_8_20_14_0_80_39_13	Nealsonbacteria	2342	595	+	hypothetical protein
OIO30597.1__2063	TSC92749.1__2930	2	2e-12	94	29.25;26.72	81.3;67.4	AHL	AHL_1S_3_1_SY_HdtS	Candidatus Nomurabacteria bacterium CG1_02_43_90	Nomurabacteria	2063	150	+	hypothetical protein	8.5e-24	38	WP_014374417.1__675	1-acyl-sn-glycerol-3-phosphate acyltransferase [Blastococcus saxobsidens]
PIW91490.1__2395	TSC92749.1__2930	2	2e-12	76	29.25;29.17	81.3;67.0	AHL	AHL_1S_3_1_SY_HdtS	Candidatus Nealsonbacteria bacterium CG_4_8_14_3_um_filter_39_7	Nealsonbacteria	2395	420	+	hypothetical protein
PIP22875.1__2180	TSC92749.1__2930	2	3e-12	76	29.25;29.17	81.3;66.2	AHL	AHL_1S_3_1_SY_HdtS	Candidatus Nealsonbacteria bacterium CG23_combo_of_CG06-09_8_20_14_all_39_17	Nealsonbacteria	2180	158	+	hypothetical protein
PIR02627.1__2484	TSC92749.1__2930	2	8e-12	76	29.25;32.64	81.3;65.1	AHL	AHL_1S_3_1_SY_HdtS	Candidatus Nealsonbacteria bacterium CG11_big_fil_rev_8_21_14_0_20_35_11	Nealsonbacteria	2484	496	-	hypothetical protein	1.8e-20	33.6	WP_014847069.1__668	1-acyl-sn-glycerol-3-phosphate acyltransferase [Pseudopropionibacterium propionicum]
PIW92454.1__2399	TSC92749.1__2930	2	8e-12	76	29.25;32.64	81.3;65.1	AHL	AHL_1S_3_1_SY_HdtS	Candidatus Nealsonbacteria bacterium CG_4_8_14_3_um_filter_34_13	Nealsonbacteria	2399	376	-	hypothetical protein	1.8e-20	33.6	WP_014847069.1__668	1-acyl-sn-glycerol-3-phosphate acyltransferase [Pseudopropionibacterium propionicum]
HBB44449.1__2783	TSC92749.1__2930	2	8e-12	78	29.25;27.72	81.3;65.1	AHL	AHL_1S_3_1_SY_HdtS	Candidatus Yonathbacteria bacterium	Yonathbacteria	2783	523	-	hypothetical protein
PIZ90138.1__2647	TSC92749.1__2930	2	8e-12	76	29.25;32.64	81.3;65.1	AHL	AHL_1S_3_1_SY_HdtS	Candidatus Nealsonbacteria bacterium CG_4_10_14_0_2_um_filter_35_20	Nealsonbacteria	2647	375	+	hypothetical protein	1.8e-20	33.6	WP_014847069.1__668	1-acyl-sn-glycerol-3-phosphate acyltransferase [Pseudopropionibacterium propionicum]
HAS84761.1__2761	TSC92749.1__2930	2	2e-11	87	29.25;26.64	81.3;64.7	AHL	AHL_1S_3_1_SY_HdtS	Candidatus Yonathbacteria bacterium	Yonathbacteria	2761	598	-	hypothetical protein	5.5e-19	32	WP_012946781.1__323	1-acyl-sn-glycerol-3-phosphate acyltransferase [Geodermatophilus obscurus]
PIU22553.1__2336	TSC92749.1__2930	2	3e-09	84	29.25;26.11	81.3;57.8	AHL	AHL_1S_3_1_SY_HdtS	Candidatus Diapherotrites archaeon CG08_land_8_20_14_0_20_30_16	Diapherotrites	2336	172	+	hypothetical protein	1.6e-24	35.5	WP_083795871.1__286	1-acyl-sn-glycerol-3-phosphate acyltransferase [Catenulispora acidiphila]
KKR89021.1__285	TSC92749.1__2930	2	9e-08	77	29.25;27.51	81.3;53.5	AHL	AHL_1S_3_1_SY_HdtS	Candidatus Wolfebacteria bacterium GW2011_GWB1_41_12	Wolfebacteria	285	222	-	1-acyl-sn-glycerol-3-phosphate acyltransferase
KKR55681.1__275	TSC92749.1__2930	2	9e-08	77	29.25;27.51	81.3;53.5	AHL	AHL_1S_3_1_SY_HdtS	Candidatus Curtissbacteria bacterium GW2011_GWA1_40_24	Curtissbacteria	275	24	-	1-acyl-sn-glycerol-3-phosphate acyltransferase
KKR78536.1__185	TSC92749.1__2930	2	3e-07	75	29.25;25.41	81.3;52.4	AHL	AHL_1S_3_1_SY_HdtS	Candidatus Nomurabacteria bacterium GW2011_GWA2_40_9	Nomurabacteria	185	581	-	Acyltransferase family protein
OHA13958.1__1829	TSC92749.1__2930	2	4e-07	81	29.25;27.01	81.3;52.4	AHL	AHL_1S_3_1_SY_HdtS	Candidatus Tagabacteria bacterium RIFCSPLOWO2_01_FULL_39_11	Tagabacteria	1829	260	+	hypothetical protein	2.2e-14	32.4	WP_003516217.1__149	1-acyl-sn-glycerol-3-phosphate acyltransferase [Hungateiclostridium thermocellum]
OHA81583.1__1958	TSC92749.1__2930	2	2e-06	75	29.25;28.95	81.3;50.4	AHL	AHL_1S_3_1_SY_HdtS	Candidatus Yonathbacteria bacterium RIFCSPHIGHO2_02_FULL_44_14	Yonathbacteria	1958	102	+	hypothetical protein	1.3e-16	31.6	WP_012946781.1__323	1-acyl-sn-glycerol-3-phosphate acyltransferase [Geodermatophilus obscurus]
OHA79921.1__1956	TSC92749.1__2930	2	2e-06	75	29.25;28.95	81.3;50.4	AHL	AHL_1S_3_1_SY_HdtS	Candidatus Yonathbacteria bacterium RIFCSPHIGHO2_01_FULL_44_41	Yonathbacteria	1956	147	+	hypothetical protein	1.3e-16	31.6	WP_012946781.1__323	1-acyl-sn-glycerol-3-phosphate acyltransferase [Geodermatophilus obscurus]
PIS40439.1__2296	TSC92749.1__2930	2	2e-06	76	29.25;25.76	81.3;50.4	AHL	AHL_1S_3_1_SY_HdtS	Candidatus Kerfeldbacteria bacterium CG08_land_8_20_14_0_20_43_14	Kerfeldbacteria	2296	613	+	hypothetical protein
OHA81764.1__2023	TSC92749.1__2930	2	2e-06	75	29.25;28.95	81.3;50.4	AHL	AHL_1S_3_1_SY_HdtS	Candidatus Yonathbacteria bacterium RIFCSPLOWO2_01_FULL_43_20	Yonathbacteria	2023	356	+	hypothetical protein	1.3e-16	31.6	WP_012946781.1__323	1-acyl-sn-glycerol-3-phosphate acyltransferase [Geodermatophilus obscurus]
OHA23948.1__1910	TSC92749.1__2930	2	6e-06	76	29.25;25.91	81.3;48.9	AHL	AHL_1S_3_1_SY_HdtS	Candidatus Taylorbacteria bacterium RIFCSPHIGHO2_02_FULL_44_12	Taylorbacteria	1910	351	+	hypothetical protein
OHA31438.1__1842	TSC92749.1__2930	2	6e-06	76	29.25;25.91	81.3;48.9	AHL	AHL_1S_3_1_SY_HdtS	Candidatus Taylorbacteria bacterium RIFCSPLOWO2_01_FULL_44_26	Taylorbacteria	1842	87	-	hypothetical protein
OGD67499.1__733	TSC92749.1__2930	2	1e-05	84	29.25;25.12	81.3;48.1	AHL	AHL_1S_3_1_SY_HdtS	Candidatus Campbellbacteria bacterium RIFOXYC2_FULL_35_25	Campbellbacteria	733	281	-	hypothetical protein	1.6e-16	28.8	WP_013637652.1__489	1-acyl-sn-glycerol-3-phosphate acyltransferase [Desulfurobacterium thermolithotrophum]
OGZ32756.1__1868	TSC92749.1__2930	2	1e-05	85	29.25;25.81	81.3;48.1	AHL	AHL_1S_3_1_SY_HdtS	Candidatus Niyogibacteria bacterium RIFCSPLOWO2_12_FULL_41_13	Niyogibacteria	1868	30	+	hypothetical protein	6.2e-21	38.5	WP_052877885.1__413	1-acyl-sn-glycerol-3-phosphate acyltransferase [Thermoanaerobacter wiegelii]
PIZ50563.1__2617	NP_459212.1 Pfs [Salmonella enterica subsp. enterica serovar Typhimurium str. LT2]	1	2e-30	98	32.05	117	AI-2	AI-2_1S_1_1_SY_Pfs	Candidatus Woesearchaeota archaeon CG_4_10_14_0_2_um_filter_33_13	Woesearchaeota	2617	1350	+	5'-methylthioadenosine/adenosylhomocysteine nucleosidase	3.1e-50	45.5	WP_013917607.1__628	5'-methylthioadenosine/adenosylhomocysteine nucleosidase [Paenibacillus mucilaginosus]
KKQ75161.1__145	NP_459212.1 Pfs [Salmonella enterica subsp. enterica serovar Typhimurium str. LT2]	1	7e-29	96	33.92	113	AI-2	AI-2_1S_1_1_SY_Pfs	Candidatus Woesebacteria bacterium GW2011_GWB1_38_5b	Woesebacteria	145	441	-	5''-methylthioadenosine/S-adenosylhomocysteine nucleosidase	4.4e-44	40.7	WP_054818041.1__1136	5'-methylthioadenosine/adenosylhomocysteine nucleosidase [Paenibacillus naphthalenovorans]
OGD79096.1__738	NP_459212.1 Pfs [Salmonella enterica subsp. enterica serovar Typhimurium str. LT2]	1	7e-28	98	32.03	110	AI-2	AI-2_1S_1_1_SY_Pfs	Candidatus Collierbacteria bacterium RIFOXYB1_FULL_49_13	Collierbacteria	738	334	+	hypothetical protein	1.9e-42	40.8	WP_036686141.1__898	MULTISPECIES: 5'-methylthioadenosine/adenosylhomocysteine nucleosidase [Paenibacillus]
KKT69867.1__266	NP_459212.1 Pfs [Salmonella enterica subsp. enterica serovar Typhimurium str. LT2]	1	2e-24	77	32.63	100	AI-2	AI-2_1S_1_1_SY_Pfs	Candidatus Uhrbacteria bacterium GW2011_GWF2_44_350	Uhrbacteria	266	650	-	Adenosylhomocysteine nucleosidase	1e-31	41.7	WP_036686141.1__898	MULTISPECIES: 5'-methylthioadenosine/adenosylhomocysteine nucleosidase [Paenibacillus]
HCU32204.1__2905	NP_459212.1 Pfs [Salmonella enterica subsp. enterica serovar Typhimurium str. LT2]	1	2e-24	77	32.63	100	AI-2	AI-2_1S_1_1_SY_Pfs	Candidatus Uhrbacteria bacterium	Uhrbacteria	2905	858	+	5'-methylthioadenosine/S-adenosylhomocysteine nucleosidase	1e-31	41.7	WP_036686141.1__898	MULTISPECIES: 5'-methylthioadenosine/adenosylhomocysteine nucleosidase [Paenibacillus]
HBR80096.1__2839	NP_459212.1 Pfs [Salmonella enterica subsp. enterica serovar Typhimurium str. LT2]	1	2e-24	77	32.63	100	AI-2	AI-2_1S_1_1_SY_Pfs	Candidatus Uhrbacteria bacterium	Uhrbacteria	2839	198	-	5'-methylthioadenosine/S-adenosylhomocysteine nucleosidase	1e-31	41.7	WP_036686141.1__898	MULTISPECIES: 5'-methylthioadenosine/adenosylhomocysteine nucleosidase [Paenibacillus]
PIZ86909.1__2641	NP_459212.1 Pfs [Salmonella enterica subsp. enterica serovar Typhimurium str. LT2]	1	3e-24	95	30.04	100	AI-2	AI-2_1S_1_1_SY_Pfs	Candidatus Nomurabacteria bacterium CG_4_10_14_0_2_um_filter_30_12	Nomurabacteria	2641	383	+	5'-methylthioadenosine/S-adenosylhomocysteine nucleosidase	1.1e-26	32.5	WP_003152774.1__519	MULTISPECIES: 5'-methylthioadenosine/S-adenosylhomocysteine nucleosidase [Bacillus]
OGG28142.1__933	NP_459212.1 Pfs [Salmonella enterica subsp. enterica serovar Typhimurium str. LT2]	1	2e-22	96	30.45	95.9	AI-2	AI-2_1S_1_1_SY_Pfs	Candidatus Gottesmanbacteria bacterium RIFCSPLOWO2_01_FULL_48_11	Gottesmanbacteria	933	301	-	hypothetical protein	2.3e-40	42.3	WP_054818041.1__1136	5'-methylthioadenosine/adenosylhomocysteine nucleosidase [Paenibacillus naphthalenovorans]
OGG11600.1__916	NP_459212.1 Pfs [Salmonella enterica subsp. enterica serovar Typhimurium str. LT2]	1	1e-19	97	29.84	88.2	AI-2	AI-2_1S_1_1_SY_Pfs	Candidatus Gottesmanbacteria bacterium RBG_13_45_10	Gottesmanbacteria	916	539	-	hypothetical protein	8.1e-20	30.7	WP_079558449.1__1473	5'-methylthioadenosine nucleosidase [Alkalitalea saponilacus]
OGG08470.1__923	NP_459212.1 Pfs [Salmonella enterica subsp. enterica serovar Typhimurium str. LT2]	1	8e-14	97	25.11	70.5	AI-2	AI-2_1S_1_1_SY_Pfs	Candidatus Gottesmanbacteria bacterium RIFCSPHIGHO2_01_FULL_43_15	Gottesmanbacteria	923	938	-	hypothetical protein	3e-21	29.1	WP_012101578.1__158	5'-methylthioadenosine/adenosylhomocysteine nucleosidase [Clostridium kluyveri]
HCE48731.1__2850	NP_459212.1 Pfs [Salmonella enterica subsp. enterica serovar Typhimurium str. LT2]	1	2e-13	87	30.24	68.9	AI-2	AI-2_1S_1_1_SY_Pfs	Candidatus Jacksonbacteria bacterium	Jacksonbacteria	2850	509	-	hypothetical protein	1.1e-17	28.9	WP_080238889.1__1427	5'-methylthioadenosine/adenosylhomocysteine nucleosidase [Spirosoma rigui]
OGY82183.1__1704	NP_459212.1 Pfs [Salmonella enterica subsp. enterica serovar Typhimurium str. LT2]	1	2e-13	87	30.24	68.9	AI-2	AI-2_1S_1_1_SY_Pfs	Candidatus Jacksonbacteria bacterium RIFOXYD2_FULL_43_21	Jacksonbacteria	1704	23	+	hypothetical protein	1.1e-17	28.9	WP_080238889.1__1427	5'-methylthioadenosine/adenosylhomocysteine nucleosidase [Spirosoma rigui]
HBH45834.1__2816	NP_459212.1 Pfs [Salmonella enterica subsp. enterica serovar Typhimurium str. LT2]	1	2e-13	87	30.24	68.9	AI-2	AI-2_1S_1_1_SY_Pfs	Candidatus Jacksonbacteria bacterium	Jacksonbacteria	2816	1133	-	hypothetical protein	1.1e-17	28.9	WP_080238889.1__1427	5'-methylthioadenosine/adenosylhomocysteine nucleosidase [Spirosoma rigui]
HCC50462.1__2852	NP_459212.1 Pfs [Salmonella enterica subsp. enterica serovar Typhimurium str. LT2]	1	2e-13	87	30.24	68.9	AI-2	AI-2_1S_1_1_SY_Pfs	Candidatus Jacksonbacteria bacterium	Jacksonbacteria	2852	184	+	hypothetical protein	1.1e-17	28.9	WP_080238889.1__1427	5'-methylthioadenosine/adenosylhomocysteine nucleosidase [Spirosoma rigui]
OGY76453.1__1702	NP_459212.1 Pfs [Salmonella enterica subsp. enterica serovar Typhimurium str. LT2]	1	2e-13	87	30.24	68.9	AI-2	AI-2_1S_1_1_SY_Pfs	Candidatus Jacksonbacteria bacterium RIFOXYB2_FULL_44_15	Jacksonbacteria	1702	677	+	hypothetical protein	1.1e-17	28.9	WP_080238889.1__1427	5'-methylthioadenosine/adenosylhomocysteine nucleosidase [Spirosoma rigui]
OGY76824.1__1700	NP_459212.1 Pfs [Salmonella enterica subsp. enterica serovar Typhimurium str. LT2]	1	2e-13	87	30.24	68.9	AI-2	AI-2_1S_1_1_SY_Pfs	Candidatus Jacksonbacteria bacterium RIFOXYA2_FULL_43_12	Jacksonbacteria	1700	59	+	hypothetical protein	1.1e-17	28.9	WP_080238889.1__1427	5'-methylthioadenosine/adenosylhomocysteine nucleosidase [Spirosoma rigui]
HCR14908.1__2886	NP_459212.1 Pfs [Salmonella enterica subsp. enterica serovar Typhimurium str. LT2]	1	2e-13	87	30.24	68.9	AI-2	AI-2_1S_1_1_SY_Pfs	Candidatus Jacksonbacteria bacterium	Jacksonbacteria	2886	783	-	hypothetical protein	1.1e-17	28.9	WP_080238889.1__1427	5'-methylthioadenosine/adenosylhomocysteine nucleosidase [Spirosoma rigui]
KKS42089.1__361	NP_459212.1 Pfs [Salmonella enterica subsp. enterica serovar Typhimurium str. LT2]	1	3e-13	86	26.24	68.9	AI-2	AI-2_1S_1_1_SY_Pfs	Candidatus Gottesmanbacteria bacterium GW2011_GWA2_42_16	Gottesmanbacteria	361	247	+	Methylthioadenosine nucleosidase	6.8e-20	28.8	WP_012101578.1__158	5'-methylthioadenosine/adenosylhomocysteine nucleosidase [Clostridium kluyveri]
OGG26326.1__1002	NP_459212.1 Pfs [Salmonella enterica subsp. enterica serovar Typhimurium str. LT2]	1	5e-13	86	26.24	68.6	AI-2	AI-2_1S_1_1_SY_Pfs	Candidatus Gottesmanbacteria bacterium RIFCSPLOWO2_01_FULL_42_10	Gottesmanbacteria	1002	565	+	hypothetical protein	3.1e-21	28.7	WP_012101578.1__158	5'-methylthioadenosine/adenosylhomocysteine nucleosidase [Clostridium kluyveri]
KKS82488.1__247	NP_459212.1 Pfs [Salmonella enterica subsp. enterica serovar Typhimurium str. LT2]	1	5e-13	86	26.24	68.6	AI-2	AI-2_1S_1_1_SY_Pfs	Candidatus Gottesmanbacteria bacterium GW2011_GWC1_43_10	Gottesmanbacteria	247	131	+	5''''-methylthioadenosine/S-adenosylhomocysteine nucleosidase	3.1e-21	28.7	WP_012101578.1__158	5'-methylthioadenosine/adenosylhomocysteine nucleosidase [Clostridium kluyveri]
PIQ10871.1__2474	NP_459212.1 Pfs [Salmonella enterica subsp. enterica serovar Typhimurium str. LT2]	1	9e-13	87	28.50	67.4	AI-2	AI-2_1S_1_1_SY_Pfs	Candidatus Gracilibacteria bacterium CG18_big_fil_WC_8_21_14_2_50_38_16	Gracilibacteria (BD1-5)	2474	350	-	hypothetical protein	8.5e-21	33.2	WP_007063849.1__1038	5'-methylthioadenosine/adenosylhomocysteine nucleosidase [Clostridium carboxidivorans]
PIQ41186.1__2164	NP_459212.1 Pfs [Salmonella enterica subsp. enterica serovar Typhimurium str. LT2]	1	9e-13	87	28.50	67.4	AI-2	AI-2_1S_1_1_SY_Pfs	Candidatus Gracilibacteria bacterium CG12_big_fil_rev_8_21_14_0_65_38_15	Gracilibacteria (BD1-5)	2164	577	+	hypothetical protein	8.5e-21	33.2	WP_007063849.1__1038	5'-methylthioadenosine/adenosylhomocysteine nucleosidase [Clostridium carboxidivorans]
PIZ01541.1__2461	NP_459212.1 Pfs [Salmonella enterica subsp. enterica serovar Typhimurium str. LT2]	1	9e-13	87	28.50	67.4	AI-2	AI-2_1S_1_1_SY_Pfs	Candidatus Gracilibacteria bacterium CG_4_10_14_0_8_um_filter_38_28	Gracilibacteria (BD1-5)	2461	586	-	hypothetical protein	8.5e-21	33.2	WP_007063849.1__1038	5'-methylthioadenosine/adenosylhomocysteine nucleosidase [Clostridium carboxidivorans]
PJC56867.1__2507	NP_459212.1 Pfs [Salmonella enterica subsp. enterica serovar Typhimurium str. LT2]	1	9e-13	87	28.50	67.4	AI-2	AI-2_1S_1_1_SY_Pfs	Candidatus Gracilibacteria bacterium CG_4_9_14_0_2_um_filter_38_7	Gracilibacteria (BD1-5)	2507	351	+	hypothetical protein	8.5e-21	33.2	WP_007063849.1__1038	5'-methylthioadenosine/adenosylhomocysteine nucleosidase [Clostridium carboxidivorans]
OGM77758.1__1520	NP_459212.1 Pfs [Salmonella enterica subsp. enterica serovar Typhimurium str. LT2]	1	1e-12	86	26.72	67.8	AI-2	AI-2_1S_1_1_SY_Pfs	Candidatus Woesebacteria bacterium RIFOXYA1_FULL_43_9	Woesebacteria	1520	96	+	hypothetical protein	5.1e-09	26.1	WP_038497859.1__886	5'-methylthioadenosine/adenosylhomocysteine nucleosidase [Basilea psittacipulmonis]
OGG24051.1__1003	AET27460.1 Pfs [Vibrio cholerae O1 str. 2010EL-1786]	1	7e-11	97	26.52	62.4	AI-2	AI-2_1S_1_1_SY_Pfs	Candidatus Gottesmanbacteria bacterium RIFCSPLOWO2_01_FULL_43_11b	Gottesmanbacteria	1003	476	+	hypothetical protein	4.7e-19	28.3	WP_055259554.1__1398	5'-methylthioadenosine/adenosylhomocysteine nucleosidase [Anaerostipes hadrus]
KKQ71609.1__141	NP_459212.1 Pfs [Salmonella enterica subsp. enterica serovar Typhimurium str. LT2]	1	1e-06	96	27.35	50.8	AI-2	AI-2_1S_1_1_SY_Pfs	Candidatus Peregrinibacteria bacterium GW2011_GWA2_38_36	Peregrinibacteria (PER)	141	436	-	hypothetical protein	6.7e-10	27.6	WP_015770323.1__283	5'-methylthioadenosine/adenosylhomocysteine nucleosidase [Leptotrichia buccalis]
KKR06711.1__174	NP_459212.1 Pfs [Salmonella enterica subsp. enterica serovar Typhimurium str. LT2]	1	1e-06	96	27.35	50.8	AI-2	AI-2_1S_1_1_SY_Pfs	Candidatus Peregrinibacteria bacterium GW2011_GWC2_39_14	Peregrinibacteria (PER)	174	468	-	hypothetical protein	6.7e-10	27.6	WP_015770323.1__283	5'-methylthioadenosine/adenosylhomocysteine nucleosidase [Leptotrichia buccalis]
OGK56774.1__1387	OGV96777.1__1606	2	7e-94	100	25.30;50.00	55.5;283	AI-2	AI-2_1S_1_1_SY_Pfs	Candidatus Roizmanbacteria bacterium RIFCSPLOWO2_02_FULL_37_9	Roizmanbacteria	1387	367	-	hypothetical protein	7.8e-13	30.5	WP_011070240.1__26	5'-methylthioadenosine/adenosylhomocysteine nucleosidase [Wigglesworthia glossinidia]
OGK22329.1__1363	OGV96777.1__1606	2	1e-90	100	25.30;48.85	55.5;275	AI-2	AI-2_1S_1_1_SY_Pfs	Candidatus Roizmanbacteria bacterium RIFCSPHIGHO2_02_FULL_37_15	Roizmanbacteria	1363	238	-	hypothetical protein	1.2e-10	29.2	WP_011070240.1__26	5'-methylthioadenosine/adenosylhomocysteine nucleosidase [Wigglesworthia glossinidia]
OGG39498.1__935	OGV96777.1__1606	2	5e-89	97	25.30;50.38	55.5;271	AI-2	AI-2_1S_1_1_SY_Pfs	Candidatus Gottesmanbacteria bacterium RIFCSPLOWO2_02_FULL_42_29	Gottesmanbacteria	935	60	+	hypothetical protein
KKS46348.1__366	OGV96777.1__1606	2	5e-89	97	25.30;50.38	55.5;271	AI-2	AI-2_1S_1_1_SY_Pfs	Candidatus Gottesmanbacteria bacterium GW2011_GWA2_42_18	Gottesmanbacteria	366	804	-	hypothetical protein
OGG36117.1__936	OGV96777.1__1606	2	5e-89	97	25.30;50.38	55.5;271	AI-2	AI-2_1S_1_1_SY_Pfs	Candidatus Gottesmanbacteria bacterium RIFCSPLOWO2_12_FULL_42_10	Gottesmanbacteria	936	8	+	hypothetical protein
OGG34205.1__930	OGV96777.1__1606	2	5e-89	97	25.30;50.38	55.5;271	AI-2	AI-2_1S_1_1_SY_Pfs	Candidatus Gottesmanbacteria bacterium RIFCSPLOWO2_01_FULL_42_22	Gottesmanbacteria	930	1134	-	hypothetical protein
OGG10736.1__921	OGV96777.1__1606	2	5e-89	97	25.30;50.38	55.5;271	AI-2	AI-2_1S_1_1_SY_Pfs	Candidatus Gottesmanbacteria bacterium RIFCSPHIGHO2_01_FULL_42_27	Gottesmanbacteria	921	741	+	hypothetical protein
OGG21899.1__1000	OGV96777.1__1606	2	5e-89	97	25.30;50.38	55.5;271	AI-2	AI-2_1S_1_1_SY_Pfs	Candidatus Gottesmanbacteria bacterium RIFCSPHIGHO2_12_FULL_43_26	Gottesmanbacteria	1000	321	+	hypothetical protein
OGG12131.1__916	OGV96777.1__1606	2	3e-72	91	25.30;48.12	55.5;228	AI-2	AI-2_1S_1_1_SY_Pfs	Candidatus Gottesmanbacteria bacterium RBG_13_45_10	Gottesmanbacteria	916	23	-	hypothetical protein	1.2e-08	25.5	WP_038497859.1__886	5'-methylthioadenosine/adenosylhomocysteine nucleosidase [Basilea psittacipulmonis]
OGG03704.1__917	OGV96777.1__1606	2	4e-69	90	25.30;45.99	55.5;219	AI-2	AI-2_1S_1_1_SY_Pfs	Candidatus Gottesmanbacteria bacterium RBG_16_37_8	Gottesmanbacteria	917	308	-	hypothetical protein
PJA45000.1__2591	HAW92632.1__2793	2	2e-66	97	28.65;50.64	52.4;211	AI-2	AI-2_1S_1_1_SY_Pfs	Candidatus Uhrbacteria bacterium CG_4_9_14_3_um_filter_50_9	Uhrbacteria	2591	384	-	purine-nucleoside phosphorylase	1.6e-65	55.8	WP_013967846.1__571	purine-nucleoside phosphorylase [Treponema caldarium]
KKQ97869.1__165	OGV96777.1__1606	2	4e-62	95	25.30;41.86	55.5;202	AI-2	AI-2_1S_1_1_SY_Pfs	Candidatus Woesebacteria bacterium GW2011_GWA1_39_12	Woesebacteria	165	647	+	5'-methylthioadenosine nucleosidase	3.2e-09	25.4	WP_014499368.1__582	5'-methylthioadenosine/adenosylhomocysteine nucleosidase [Buchnera aphidicola]
OIP03544.1__2065	HAW92632.1__2793	2	2e-22	75	28.65;32.98	52.4;95.1	AI-2	AI-2_1S_1_1_SY_Pfs	Candidatus Beckwithbacteria bacterium CG2_30_44_31	Beckwithbacteria	2065	32	-	hypothetical protein
OGG14182.1__999	HAW92632.1__2793	2	1e-21	85	28.65;31.13	52.4;94.4	AI-2	AI-2_1S_1_1_SY_Pfs	Candidatus Gottesmanbacteria bacterium RIFCSPHIGHO2_01_FULL_46_14	Gottesmanbacteria	999	466	-	uridine phosphorylase
OGG29736.1__932	HAW92632.1__2793	2	1e-21	85	28.65;31.13	52.4;94.4	AI-2	AI-2_1S_1_1_SY_Pfs	Candidatus Gottesmanbacteria bacterium RIFCSPLOWO2_01_FULL_46_21	Gottesmanbacteria	932	382	+	uridine phosphorylase
OGK50271.1__1319	HAW92632.1__2793	2	6e-21	86	28.65;28.77	52.4;91.7	AI-2	AI-2_1S_1_1_SY_Pfs	Candidatus Roizmanbacteria bacterium RIFCSPLOWO2_01_FULL_40_14	Roizmanbacteria	1319	165	-	hypothetical protein
KKS80665.1__256	HAW92632.1__2793	2	6e-21	87	28.65;29.68	52.4;91.7	AI-2	AI-2_1S_1_1_SY_Pfs	Candidatus Beckwithbacteria bacterium GW2011_GWA2_43_10	Beckwithbacteria	256	15	-	Uridine phosphorylase (Udp)
KKR72125.1__214	HAW92632.1__2793	2	6e-21	86	28.65;28.77	52.4;91.7	AI-2	AI-2_1S_1_1_SY_Pfs	Candidatus Roizmanbacteria bacterium GW2011_GWB1_40_7	Roizmanbacteria	214	517	+	Uridine phosphorylase
KKS19290.1__329	HAW92632.1__2793	2	6e-21	86	28.65;28.77	52.4;91.7	AI-2	AI-2_1S_1_1_SY_Pfs	Candidatus Roizmanbacteria bacterium GW2011_GWC2_41_7	Roizmanbacteria	329	967	-	Uridine phosphorylase
KKR94333.1__287	HAW92632.1__2793	2	6e-21	86	28.65;28.77	52.4;91.7	AI-2	AI-2_1S_1_1_SY_Pfs	Candidatus Roizmanbacteria bacterium GW2011_GWA1_41_13	Roizmanbacteria	287	368	+	Uridine phosphorylase
HBR13284.1__2883	HAW92632.1__2793	2	3e-20	87	28.65;29.68	52.4;89.7	AI-2	AI-2_1S_1_1_SY_Pfs	Candidatus Komeilibacteria bacterium	Komeilibacteria	2883	252	+	uridine phosphorylase
OGD55791.1__793	HAW92632.1__2793	2	4e-20	87	28.65;29.68	52.4;89.4	AI-2	AI-2_1S_1_1_SY_Pfs	Candidatus Beckwithbacteria bacterium RIFCSPHIGHO2_12_FULL_47_17	Beckwithbacteria	793	390	+	hypothetical protein
OGD59289.1__794	HAW92632.1__2793	2	4e-20	87	28.65;29.68	52.4;89.4	AI-2	AI-2_1S_1_1_SY_Pfs	Candidatus Beckwithbacteria bacterium RIFCSPLOWO2_02_FULL_47_23	Beckwithbacteria	794	453	+	hypothetical protein
PIT94838.1__2324	HAW92632.1__2793	2	2e-19	85	28.65;31.88	52.4;87.4	AI-2	AI-2_1S_1_1_SY_Pfs	Candidatus Falkowbacteria bacterium CG10_big_fil_rev_8_21_14_0_10_39_9	Falkowbacteria	2324	685	-	uridine phosphorylase
PIR49258.1__2221	HAW92632.1__2793	2	6e-19	97	28.65;28.63	52.4;86.3	AI-2	AI-2_1S_1_1_SY_Pfs	Candidatus Peregrinibacteria bacterium CG10_big_fil_rev_8_21_14_0_10_55_24	Peregrinibacteria (PER)	2221	394	-	uridine phosphorylase	5.2e-41	45.1	WP_067554189.1__1189	uridine phosphorylase [Faecalibaculum rodentium]
HBX16370.1__2847	HAW92632.1__2793	2	3e-18	84	28.65;31.43	52.4;83.6	AI-2	AI-2_1S_1_1_SY_Pfs	Candidatus Magasanikbacteria bacterium	Magasanikbacteria	2847	417	-	uridine phosphorylase
KKS13077.1__319	HAW92632.1__2793	2	4e-18	84	28.65;31.43	52.4;83.6	AI-2	AI-2_1S_1_1_SY_Pfs	Candidatus Magasanikbacteria bacterium GW2011_GWA2_41_55	Magasanikbacteria	319	323	+	Uridine phosphorylase (Udp)
HBV57733.1__2844	HAW92632.1__2793	2	4e-18	84	28.65;31.43	52.4;83.6	AI-2	AI-2_1S_1_1_SY_Pfs	Candidatus Magasanikbacteria bacterium	Magasanikbacteria	2844	342	-	uridine phosphorylase
PJA23311.1__2666	HAW92632.1__2793	2	4e-18	82	28.65;29.61	52.4;83.6	AI-2	AI-2_1S_1_1_SY_Pfs	Candidatus Beckwithbacteria bacterium CG_4_10_14_0_2_um_filter_47_25	Beckwithbacteria	2666	119	-	uridine phosphorylase
PIP52202.1__2206	HAW92632.1__2793	2	4e-18	82	28.65;29.61	52.4;83.6	AI-2	AI-2_1S_1_1_SY_Pfs	Candidatus Beckwithbacteria bacterium CG23_combo_of_CG06-09_8_20_14_all_47_9	Beckwithbacteria	2206	360	-	uridine phosphorylase
OIN89109.1__2068	HAW92632.1__2793	2	4e-18	82	28.65;29.61	52.4;83.6	AI-2	AI-2_1S_1_1_SY_Pfs	Candidatus Beckwithbacteria bacterium CG1_02_47_37	Beckwithbacteria	2068	779	+	uridine phosphorylase
KKQ89646.1__157	HAW92632.1__2793	2	6e-18	87	28.65;31.07	52.4;82.8	AI-2	AI-2_1S_1_1_SY_Pfs	Candidatus Curtissbacteria bacterium GW2011_GWC2_38_9	Curtissbacteria	157	301	-	Purine or other phosphorylase family 1
OGE06760.1__756	HAW92632.1__2793	2	6e-18	87	28.65;31.07	52.4;82.8	AI-2	AI-2_1S_1_1_SY_Pfs	Candidatus Curtissbacteria bacterium RIFCSPLOWO2_02_41_11	Curtissbacteria	756	666	-	hypothetical protein
HBD05464.1__2794	HAW92632.1__2793	2	6e-18	85	28.65;27.91	52.4;82.8	AI-2	AI-2_1S_1_1_SY_Pfs	Candidatus Uhrbacteria bacterium	Uhrbacteria	2794	749	-	uridine phosphorylase
KKS04632.1__303	HAW92632.1__2793	2	6e-18	87	28.65;31.07	52.4;82.8	AI-2	AI-2_1S_1_1_SY_Pfs	Candidatus Curtissbacteria bacterium GW2011_GWA2_41_24	Curtissbacteria	303	313	-	Purine or other phosphorylase family 1
PIP87921.1__2186	HAW92632.1__2793	2	2e-17	82	28.65;29.13	52.4;81.6	AI-2	AI-2_1S_1_1_SY_Pfs	Candidatus Beckwithbacteria bacterium CG22_combo_CG10-13_8_21_14_all_01_47_9	Beckwithbacteria	2186	341	+	uridine phosphorylase
PJC66238.1__2504	HAW92632.1__2793	2	2e-17	82	28.65;29.13	52.4;81.6	AI-2	AI-2_1S_1_1_SY_Pfs	Candidatus Beckwithbacteria bacterium CG_4_9_14_0_2_um_filter_47_11	Beckwithbacteria	2504	43	+	uridine phosphorylase
OGE65220.1__845	HAW92632.1__2793	2	3e-17	86	28.65;26.54	52.4;80.9	AI-2	AI-2_1S_1_1_SY_Pfs	Candidatus Daviesbacteria bacterium RIFCSPLOWO2_01_FULL_40_24	Daviesbacteria	845	688	-	hypothetical protein
OGE34868.1__825	HAW92632.1__2793	2	3e-17	86	28.65;26.54	52.4;80.9	AI-2	AI-2_1S_1_1_SY_Pfs	Candidatus Daviesbacteria bacterium RIFCSPHIGHO2_02_FULL_41_14	Daviesbacteria	825	361	-	hypothetical protein
HBB37904.1__2778	HAW92632.1__2793	2	7e-17	86	28.65;27.83	52.4;79.7	AI-2	AI-2_1S_1_1_SY_Pfs	Candidatus Magasanikbacteria bacterium	Magasanikbacteria	2778	855	-	uridine phosphorylase
KKS72141.1__305	HAW92632.1__2793	2	7e-17	86	28.65;27.83	52.4;79.7	AI-2	AI-2_1S_1_1_SY_Pfs	Candidatus Magasanikbacteria bacterium GW2011_GWE2_42_7	Magasanikbacteria	305	334	+	Uridine phosphorylase
KKT04232.1__404	HAW92632.1__2793	2	7e-17	86	28.65;27.83	52.4;79.7	AI-2	AI-2_1S_1_1_SY_Pfs	Candidatus Magasanikbacteria bacterium GW2011_GWD2_43_18	Magasanikbacteria	404	761	-	Uridine phosphorylase
HCC13426.1__2862	HAW92632.1__2793	2	7e-17	86	28.65;27.83	52.4;79.7	AI-2	AI-2_1S_1_1_SY_Pfs	Candidatus Magasanikbacteria bacterium	Magasanikbacteria	2862	1031	+	uridine phosphorylase
KKT25928.1__435	HAW92632.1__2793	2	7e-17	86	28.65;27.83	52.4;79.7	AI-2	AI-2_1S_1_1_SY_Pfs	Candidatus Magasanikbacteria bacterium GW2011_GWA2_43_9	Magasanikbacteria	435	226	-	Uridine phosphorylase
KKR92051.1__289	HAW92632.1__2793	2	8e-17	86	28.65;27.96	52.4;79.7	AI-2	AI-2_1S_1_1_SY_Pfs	Candidatus Woesebacteria bacterium GW2011_GWA1_41_13b	Woesebacteria	289	467	+	Uridine phosphorylase
KKU88381.1__565	HAW92632.1__2793	2	8e-17	86	28.65;27.96	52.4;79.7	AI-2	AI-2_1S_1_1_SY_Pfs	Candidatus Gottesmanbacteria bacterium GW2011_GWA2_47_9	Gottesmanbacteria	565	272	+	Uridine phosphorylase
KKQ39185.1__111	HAW92632.1__2793	2	1e-15	80	28.65;28.71	52.4;76.3	AI-2	AI-2_1S_1_1_SY_Pfs	Candidatus Magasanikbacteria bacterium GW2011_GWA2_37_8	Magasanikbacteria	111	797	+	Uridine phosphorylase
PIR74608.1__2238	HAW92632.1__2793	2	2e-15	86	28.65;28.17	52.4;75.9	AI-2	AI-2_1S_1_1_SY_Pfs	Candidatus Magasanikbacteria bacterium CG10_big_fil_rev_8_21_14_0_10_47_10	Magasanikbacteria	2238	422	+	uridine phosphorylase
PIP34278.1__2201	HAW92632.1__2793	2	5e-15	96	28.65;28.09	52.4;74.3	AI-2	AI-2_1S_1_1_SY_Pfs	Candidatus Falkowbacteria bacterium CG23_combo_of_CG06-09_8_20_14_all_41_10	Falkowbacteria	2201	656	-	uridine phosphorylase	2.7e-50	45.5	WP_011196280.1__35	nucleoside phosphorylase [Symbiobacterium thermophilum]
PIZ11489.1__2462	HAW92632.1__2793	2	5e-15	96	28.65;28.09	52.4;74.3	AI-2	AI-2_1S_1_1_SY_Pfs	Candidatus Falkowbacteria bacterium CG_4_10_14_0_8_um_filter_41_36	Falkowbacteria	2462	452	+	uridine phosphorylase	2.7e-50	45.5	WP_011196280.1__35	nucleoside phosphorylase [Symbiobacterium thermophilum]
OIO08090.1__2049	HAW92632.1__2793	2	5e-15	96	28.65;28.09	52.4;74.3	AI-2	AI-2_1S_1_1_SY_Pfs	Candidatus Falkowbacteria bacterium CG1_02_41_21	Falkowbacteria	2049	144	+	hypothetical protein	2.7e-50	45.5	WP_011196280.1__35	nucleoside phosphorylase [Symbiobacterium thermophilum]
PJA10402.1__2660	HAW92632.1__2793	2	5e-15	96	28.65;28.09	52.4;74.3	AI-2	AI-2_1S_1_1_SY_Pfs	Candidatus Falkowbacteria bacterium CG_4_10_14_0_2_um_filter_41_15	Falkowbacteria	2660	21	-	uridine phosphorylase	2.7e-50	45.5	WP_011196280.1__35	nucleoside phosphorylase [Symbiobacterium thermophilum]
KKW42104.1__627	HAW92632.1__2793	2	1e-13	81	28.65;28.64	52.4;70.9	AI-2	AI-2_1S_1_1_SY_Pfs	Candidatus Magasanikbacteria bacterium GW2011_GWA2_56_11	Magasanikbacteria	627	697	+	Uridine phosphorylase
OJI06937.1__2109	HAW92632.1__2793	2	4e-10	84	28.65;26.26	52.4;60.8	AI-2	AI-2_1S_1_1_SY_Pfs	Candidatus Micrarchaeum acidiphilum	Micrarchaeota	2109	79	+	hypothetical protein
KKR99934.1__297	HAW92632.1__2793	2	4e-10	84	28.65;28.57	52.4;60.5	AI-2	AI-2_1S_1_1_SY_Pfs	Candidatus Magasanikbacteria bacterium GW2011_GWC2_41_17	Magasanikbacteria	297	108	+	Uridine phosphorylase (Udp)
OGI34471.1__1175	HAW92632.1__2793	2	7e-10	79	28.65;27.36	52.4;59.7	AI-2	AI-2_1S_1_1_SY_Pfs	Candidatus Moranbacteria bacterium RIFOXYA2_FULL_43_15	Moranbacteria	1175	693	-	hypothetical protein
OGK33653.1__1313	HAW91566.1__2793	2	5e-08	81	50.64;25.22	235;55.1	AI-2	AI-2_1S_1_1_SY_Pfs	Candidatus Roizmanbacteria bacterium RIFCSPHIGHO2_12_FULL_36_11	Roizmanbacteria	1313	298	-	hypothetical protein	4.3e-11	29.6	WP_011070240.1__26	5'-methylthioadenosine/adenosylhomocysteine nucleosidase [Wigglesworthia glossinidia]
OGK44146.1__1377	HAW91566.1__2793	2	5e-08	81	50.64;25.22	235;55.1	AI-2	AI-2_1S_1_1_SY_Pfs	Candidatus Roizmanbacteria bacterium RIFCSPLOWO2_01_FULL_37_16	Roizmanbacteria	1377	686	-	hypothetical protein	4.3e-11	29.6	WP_011070240.1__26	5'-methylthioadenosine/adenosylhomocysteine nucleosidase [Wigglesworthia glossinidia]
PJC56868.1__2507	NP_461743.1 S-ribosylhomocysteine lyase [Salmonella enterica subsp. enterica serovar Typhimurium str. LT2]	1	2e-16	85	34.46	76.6	AI-2	AI-2_1S_1_2_SY_LuxS	Candidatus Gracilibacteria bacterium CG_4_9_14_0_2_um_filter_38_7	Gracilibacteria (BD1-5)	2507	352	+	S-ribosylhomocysteine lyase	1.6e-69	76.1	WP_015393937.1__749	S-ribosylhomocysteine lyase [Clostridium saccharoperbutylacetonicum]
PIQ10870.1__2474	NP_461743.1 S-ribosylhomocysteine lyase [Salmonella enterica subsp. enterica serovar Typhimurium str. LT2]	1	2e-16	85	34.46	76.6	AI-2	AI-2_1S_1_2_SY_LuxS	Candidatus Gracilibacteria bacterium CG18_big_fil_WC_8_21_14_2_50_38_16	Gracilibacteria (BD1-5)	2474	349	-	S-ribosylhomocysteine lyase	1.6e-69	76.1	WP_015393937.1__749	S-ribosylhomocysteine lyase [Clostridium saccharoperbutylacetonicum]
PIQ41187.1__2164	NP_461743.1 S-ribosylhomocysteine lyase [Salmonella enterica subsp. enterica serovar Typhimurium str. LT2]	1	2e-16	85	34.46	76.6	AI-2	AI-2_1S_1_2_SY_LuxS	Candidatus Gracilibacteria bacterium CG12_big_fil_rev_8_21_14_0_65_38_15	Gracilibacteria (BD1-5)	2164	578	+	S-ribosylhomocysteine lyase	1.6e-69	76.1	WP_015393937.1__749	S-ribosylhomocysteine lyase [Clostridium saccharoperbutylacetonicum]
PIZ01540.1__2461	NP_461743.1 S-ribosylhomocysteine lyase [Salmonella enterica subsp. enterica serovar Typhimurium str. LT2]	1	2e-16	85	34.46	76.6	AI-2	AI-2_1S_1_2_SY_LuxS	Candidatus Gracilibacteria bacterium CG_4_10_14_0_8_um_filter_38_28	Gracilibacteria (BD1-5)	2461	585	-	S-ribosylhomocysteine lyase	1.6e-69	76.1	WP_015393937.1__749	S-ribosylhomocysteine lyase [Clostridium saccharoperbutylacetonicum]
OHA52118.1__1926	tr|B5ZA64|B5ZA64_HELPG AibA: Periplasmic dipeptide-binding protein OS=Helicobacter pylori (strain G27) OX=563041 GN=hbpA PE=4 SV=1	1	2e-46	95	27.07	175	AI-2	AI-2_2R_3_1_TC_AibA	Candidatus Terrybacteria bacterium RIFCSPLOWO2_01_FULL_40_23	Terrybacteria	1926	295	+	hypothetical protein	1.2e-100	40	WP_013218018.1__395	peptide ABC transporter substrate-binding protein [Dehalogenimonas lykanthroporepellens]
OGC37920.1__656	tr|B5ZA64|B5ZA64_HELPG AibA: Periplasmic dipeptide-binding protein OS=Helicobacter pylori (strain G27) OX=563041 GN=hbpA PE=4 SV=1	1	9e-44	95	26.97	167	AI-2	AI-2_2R_3_1_TC_AibA	candidate division WWE3 bacterium RBG_16_52_45	Katanobacteria (WWE3)	656	394	+	hypothetical protein	2.8e-126	44.7	WP_034376656.1__954	peptide ABC transporter substrate-binding protein [Dehalococcoides mccartyi]
OGC60083.1__676	tr|B5ZA64|B5ZA64_HELPG AibA: Periplasmic dipeptide-binding protein OS=Helicobacter pylori (strain G27) OX=563041 GN=hbpA PE=4 SV=1	1	3e-43	83	27.94	166	AI-2	AI-2_2R_3_1_TC_AibA	candidate division WWE3 bacterium RIFCSPLOWO2_01_FULL_53_14	Katanobacteria (WWE3)	676	293	-	hypothetical protein	8e-126	45.5	WP_041223341.1__62	peptide ABC transporter substrate-binding protein [Dehalococcoides mccartyi]
OGM33341.1__1493	tr|B5ZA64|B5ZA64_HELPG AibA: Periplasmic dipeptide-binding protein OS=Helicobacter pylori (strain G27) OX=563041 GN=hbpA PE=4 SV=1	1	1e-42	95	26.37	164	AI-2	AI-2_2R_3_1_TC_AibA	Candidatus Woesebacteria bacterium RIFCSPHIGHO2_02_FULL_39_13	Woesebacteria	1493	739	+	hypothetical protein	1.3e-80	36.5	WP_041528138.1__782	ABC transporter substrate-binding protein [Paracoccus aminophilus]
OGD25623.1__782	tr|B5ZA64|B5ZA64_HELPG AibA: Periplasmic dipeptide-binding protein OS=Helicobacter pylori (strain G27) OX=563041 GN=hbpA PE=4 SV=1	1	3e-35	90	27.39	142	AI-2	AI-2_2R_3_1_TC_AibA	Candidatus Azambacteria bacterium RIFCSPHIGHO2_01_FULL_40_24	Azambacteria	782	100	-	hypothetical protein	2.5e-61	29	WP_012871731.1__314	peptide ABC transporter substrate-binding protein [Sphaerobacter thermophilus]
KKS75877.1__221	tr|B5ZA64|B5ZA64_HELPG AibA: Periplasmic dipeptide-binding protein OS=Helicobacter pylori (strain G27) OX=563041 GN=hbpA PE=4 SV=1	1	2e-33	91	27.12	137	AI-2	AI-2_2R_3_1_TC_AibA	Candidatus Azambacteria bacterium GW2011_GWA2_42_9	Azambacteria	221	141	-	Extracellular solute-binding protein family 5	1.7e-70	31.3	WP_012871731.1__314	peptide ABC transporter substrate-binding protein [Sphaerobacter thermophilus]
KKS45976.1__367	tr|B5ZA64|B5ZA64_HELPG AibA: Periplasmic dipeptide-binding protein OS=Helicobacter pylori (strain G27) OX=563041 GN=hbpA PE=4 SV=1	1	2e-33	91	27.12	137	AI-2	AI-2_2R_3_1_TC_AibA	Candidatus Azambacteria bacterium GW2011_GWA1_42_19	Azambacteria	367	310	+	Extracellular solute-binding protein family 5	1.7e-70	31.3	WP_012871731.1__314	peptide ABC transporter substrate-binding protein [Sphaerobacter thermophilus]
OHA68301.1__2015	tr|B5ZA64|B5ZA64_HELPG AibA: Periplasmic dipeptide-binding protein OS=Helicobacter pylori (strain G27) OX=563041 GN=hbpA PE=4 SV=1	1	3e-32	84	26.40	133	AI-2	AI-2_2R_3_1_TC_AibA	Candidatus Wildermuthbacteria bacterium RIFCSPHIGHO2_02_FULL_47_17	Wildermuthbacteria	2015	304	+	hypothetical protein	5.7e-95	37.3	WP_041223341.1__62	peptide ABC transporter substrate-binding protein [Dehalococcoides mccartyi]
OHA63623.1__2013	tr|B5ZA64|B5ZA64_HELPG AibA: Periplasmic dipeptide-binding protein OS=Helicobacter pylori (strain G27) OX=563041 GN=hbpA PE=4 SV=1	1	3e-32	84	26.40	133	AI-2	AI-2_2R_3_1_TC_AibA	Candidatus Wildermuthbacteria bacterium RIFCSPHIGHO2_01_FULL_47_27	Wildermuthbacteria	2013	456	+	hypothetical protein	5.7e-95	37.3	WP_041223341.1__62	peptide ABC transporter substrate-binding protein [Dehalococcoides mccartyi]
OHA76003.1__1952	tr|B5ZA64|B5ZA64_HELPG AibA: Periplasmic dipeptide-binding protein OS=Helicobacter pylori (strain G27) OX=563041 GN=hbpA PE=4 SV=1	1	3e-32	84	26.40	133	AI-2	AI-2_2R_3_1_TC_AibA	Candidatus Wildermuthbacteria bacterium RIFCSPLOWO2_02_FULL_47_10	Wildermuthbacteria	1952	243	+	hypothetical protein	5.7e-95	37.3	WP_041223341.1__62	peptide ABC transporter substrate-binding protein [Dehalococcoides mccartyi]
OHA73754.1__1950	tr|B5ZA64|B5ZA64_HELPG AibA: Periplasmic dipeptide-binding protein OS=Helicobacter pylori (strain G27) OX=563041 GN=hbpA PE=4 SV=1	1	3e-32	84	26.40	133	AI-2	AI-2_2R_3_1_TC_AibA	Candidatus Wildermuthbacteria bacterium RIFCSPLOWO2_01_FULL_48_35	Wildermuthbacteria	1950	693	+	hypothetical protein	5.7e-95	37.3	WP_041223341.1__62	peptide ABC transporter substrate-binding protein [Dehalococcoides mccartyi]
OGF34858.1__875	tr|B5ZA64|B5ZA64_HELPG AibA: Periplasmic dipeptide-binding protein OS=Helicobacter pylori (strain G27) OX=563041 GN=hbpA PE=4 SV=1	1	6e-32	79	27.29	133	AI-2	AI-2_2R_3_1_TC_AibA	Candidatus Falkowbacteria bacterium RIFOXYA2_FULL_35_8	Falkowbacteria	875	6	+	hypothetical protein	4.5e-72	31.1	WP_087862409.1__1530	peptide ABC transporter substrate-binding protein [Brevefilum fermentans]
OGF33308.1__883	tr|B5ZA64|B5ZA64_HELPG AibA: Periplasmic dipeptide-binding protein OS=Helicobacter pylori (strain G27) OX=563041 GN=hbpA PE=4 SV=1	1	6e-32	79	27.29	133	AI-2	AI-2_2R_3_1_TC_AibA	Candidatus Falkowbacteria bacterium RIFOXYC2_FULL_36_12	Falkowbacteria	883	8	+	hypothetical protein	4.5e-72	31.1	WP_087862409.1__1530	peptide ABC transporter substrate-binding protein [Brevefilum fermentans]
OGF31566.1__879	tr|B5ZA64|B5ZA64_HELPG AibA: Periplasmic dipeptide-binding protein OS=Helicobacter pylori (strain G27) OX=563041 GN=hbpA PE=4 SV=1	1	6e-32	79	27.29	133	AI-2	AI-2_2R_3_1_TC_AibA	Candidatus Falkowbacteria bacterium RIFOXYB2_FULL_35_7	Falkowbacteria	879	100	+	hypothetical protein	4.5e-72	31.1	WP_087862409.1__1530	peptide ABC transporter substrate-binding protein [Brevefilum fermentans]
OGI88792.1__1217	tr|B5ZA64|B5ZA64_HELPG AibA: Periplasmic dipeptide-binding protein OS=Helicobacter pylori (strain G27) OX=563041 GN=hbpA PE=4 SV=1	1	1e-31	80	28.24	132	AI-2	AI-2_2R_3_1_TC_AibA	Candidatus Nomurabacteria bacterium RIFCSPLOWO2_01_FULL_41_21	Nomurabacteria	1217	115	+	hypothetical protein	3e-62	31.9	WP_052294049.1__243	peptide ABC transporter substrate-binding protein [Thermomicrobium roseum]
OGI64130.1__1258	tr|B5ZA64|B5ZA64_HELPG AibA: Periplasmic dipeptide-binding protein OS=Helicobacter pylori (strain G27) OX=563041 GN=hbpA PE=4 SV=1	1	1e-31	80	28.24	132	AI-2	AI-2_2R_3_1_TC_AibA	Candidatus Nomurabacteria bacterium RIFCSPHIGHO2_01_FULL_40_20	Nomurabacteria	1258	212	+	hypothetical protein	3e-62	31.9	WP_052294049.1__243	peptide ABC transporter substrate-binding protein [Thermomicrobium roseum]
OHA10565.1__1905	tr|B5ZA64|B5ZA64_HELPG AibA: Periplasmic dipeptide-binding protein OS=Helicobacter pylori (strain G27) OX=563041 GN=hbpA PE=4 SV=1	1	5e-31	88	25.28	130	AI-2	AI-2_2R_3_1_TC_AibA	Candidatus Sungbacteria bacterium RIFCSPLOWO2_02_FULL_48_13b	Sungbacteria	1905	293	+	hypothetical protein	8.9e-78	32.5	WP_012871731.1__314	peptide ABC transporter substrate-binding protein [Sphaerobacter thermophilus]
OHA02317.1__1819	tr|B5ZA64|B5ZA64_HELPG AibA: Periplasmic dipeptide-binding protein OS=Helicobacter pylori (strain G27) OX=563041 GN=hbpA PE=4 SV=1	1	5e-31	88	25.28	130	AI-2	AI-2_2R_3_1_TC_AibA	Candidatus Sungbacteria bacterium RIFCSPHIGHO2_02_FULL_49_20	Sungbacteria	1819	35	+	hypothetical protein	8.9e-78	32.5	WP_012871731.1__314	peptide ABC transporter substrate-binding protein [Sphaerobacter thermophilus]
HCC23336.1__2856	tr|B5ZA64|B5ZA64_HELPG AibA: Periplasmic dipeptide-binding protein OS=Helicobacter pylori (strain G27) OX=563041 GN=hbpA PE=4 SV=1	1	8e-31	84	27.54	129	AI-2	AI-2_2R_3_1_TC_AibA	Candidatus Falkowbacteria bacterium	Falkowbacteria	2856	988	+	hypothetical protein	3.9e-76	32	WP_087862409.1__1530	peptide ABC transporter substrate-binding protein [Brevefilum fermentans]
OGF48569.1__977	tr|B5ZA64|B5ZA64_HELPG AibA: Periplasmic dipeptide-binding protein OS=Helicobacter pylori (strain G27) OX=563041 GN=hbpA PE=4 SV=1	1	1e-30	79	27.10	129	AI-2	AI-2_2R_3_1_TC_AibA	Candidatus Falkowbacteria bacterium RIFOXYD2_FULL_35_9	Falkowbacteria	977	9	-	hypothetical protein	5e-71	30.9	WP_087862409.1__1530	peptide ABC transporter substrate-binding protein [Brevefilum fermentans]
OHA48511.1__1923	tr|B5ZA64|B5ZA64_HELPG AibA: Periplasmic dipeptide-binding protein OS=Helicobacter pylori (strain G27) OX=563041 GN=hbpA PE=4 SV=1	1	1e-30	89	25.54	128	AI-2	AI-2_2R_3_1_TC_AibA	Candidatus Terrybacteria bacterium RIFCSPHIGHO2_01_FULL_48_17	Terrybacteria	1923	441	-	hypothetical protein	1.1e-93	39.8	WP_083635370.1__1377	peptide ABC transporter substrate-binding protein [Dehalogenimonas formicexedens]
OGY25531.1__1627	tr|B5ZA64|B5ZA64_HELPG AibA: Periplasmic dipeptide-binding protein OS=Helicobacter pylori (strain G27) OX=563041 GN=hbpA PE=4 SV=1	1	1e-30	83	26.60	128	AI-2	AI-2_2R_3_1_TC_AibA	Candidatus Woykebacteria bacterium RBG_16_43_9	Woykebacteria	1627	546	-	hypothetical protein	1.8e-45	28.8	WP_019383469.1__693	glutathione ABC transporter substrate-binding protein [Bacillus oceanisediminis]
OHA52574.1__1928	tr|B5ZA64|B5ZA64_HELPG AibA: Periplasmic dipeptide-binding protein OS=Helicobacter pylori (strain G27) OX=563041 GN=hbpA PE=4 SV=1	1	1e-30	89	25.54	128	AI-2	AI-2_2R_3_1_TC_AibA	Candidatus Terrybacteria bacterium RIFCSPLOWO2_01_FULL_48_14	Terrybacteria	1928	730	-	hypothetical protein	1.1e-93	39.8	WP_083635370.1__1377	peptide ABC transporter substrate-binding protein [Dehalogenimonas formicexedens]
OGY27079.1__1642	tr|B5ZA64|B5ZA64_HELPG AibA: Periplasmic dipeptide-binding protein OS=Helicobacter pylori (strain G27) OX=563041 GN=hbpA PE=4 SV=1	1	2e-29	81	28.57	125	AI-2	AI-2_2R_3_1_TC_AibA	Candidatus Woykebacteria bacterium RBG_19FT_COMBO_43_10	Woykebacteria	1642	480	-	hypothetical protein	5.9e-52	31.2	WP_075799674.1__1371	ABC transporter substrate-binding protein [Roseomonas gilardii]
OGG48848.1__1007	tr|B5ZA64|B5ZA64_HELPG AibA: Periplasmic dipeptide-binding protein OS=Helicobacter pylori (strain G27) OX=563041 GN=hbpA PE=4 SV=1	1	1e-28	86	26.50	123	AI-2	AI-2_2R_3_1_TC_AibA	Candidatus Kaiserbacteria bacterium RIFCSPHIGHO2_01_FULL_53_31	Kaiserbacteria	1007	308	-	hypothetical protein	8.7e-65	32.1	WP_012871731.1__314	peptide ABC transporter substrate-binding protein [Sphaerobacter thermophilus]
OGG94348.1__1041	tr|B5ZA64|B5ZA64_HELPG AibA: Periplasmic dipeptide-binding protein OS=Helicobacter pylori (strain G27) OX=563041 GN=hbpA PE=4 SV=1	1	1e-28	86	26.50	123	AI-2	AI-2_2R_3_1_TC_AibA	Candidatus Kaiserbacteria bacterium RIFCSPLOWO2_12_FULL_52_8	Kaiserbacteria	1041	177	-	hypothetical protein	8.7e-65	32.1	WP_012871731.1__314	peptide ABC transporter substrate-binding protein [Sphaerobacter thermophilus]
OGN40129.1__1603	tr|B5ZA64|B5ZA64_HELPG AibA: Periplasmic dipeptide-binding protein OS=Helicobacter pylori (strain G27) OX=563041 GN=hbpA PE=4 SV=1	1	2e-28	87	25.50	122	AI-2	AI-2_2R_3_1_TC_AibA	Candidatus Yanofskybacteria bacterium RIFOXYC2_FULL_44_13	Yanofskybacteria	1603	158	-	hypothetical protein	1.5e-72	31.7	WP_013559552.1__523	peptide ABC transporter substrate-binding protein [Anaerolinea thermophila]
OGN40709.1__1605	tr|B5ZA64|B5ZA64_HELPG AibA: Periplasmic dipeptide-binding protein OS=Helicobacter pylori (strain G27) OX=563041 GN=hbpA PE=4 SV=1	1	2e-28	87	25.50	122	AI-2	AI-2_2R_3_1_TC_AibA	Candidatus Yanofskybacteria bacterium RIFOXYD1_FULL_44_17	Yanofskybacteria	1605	59	-	hypothetical protein	1.5e-72	31.7	WP_013559552.1__523	peptide ABC transporter substrate-binding protein [Anaerolinea thermophila]
OGN38219.1__1585	tr|B5ZA64|B5ZA64_HELPG AibA: Periplasmic dipeptide-binding protein OS=Helicobacter pylori (strain G27) OX=563041 GN=hbpA PE=4 SV=1	1	2e-28	87	25.50	122	AI-2	AI-2_2R_3_1_TC_AibA	Candidatus Yanofskybacteria bacterium RIFOXYB1_FULL_44_29	Yanofskybacteria	1585	360	+	hypothetical protein	1.5e-72	31.7	WP_013559552.1__523	peptide ABC transporter substrate-binding protein [Anaerolinea thermophila]
OGN35578.1__1584	tr|B5ZA64|B5ZA64_HELPG AibA: Periplasmic dipeptide-binding protein OS=Helicobacter pylori (strain G27) OX=563041 GN=hbpA PE=4 SV=1	1	2e-28	87	25.50	122	AI-2	AI-2_2R_3_1_TC_AibA	Candidatus Yanofskybacteria bacterium RIFOXYA1_FULL_44_17	Yanofskybacteria	1584	638	+	hypothetical protein	1.5e-72	31.7	WP_013559552.1__523	peptide ABC transporter substrate-binding protein [Anaerolinea thermophila]
HBT80381.1__2825	tr|B5ZA64|B5ZA64_HELPG AibA: Periplasmic dipeptide-binding protein OS=Helicobacter pylori (strain G27) OX=563041 GN=hbpA PE=4 SV=1	1	2e-28	87	25.50	122	AI-2	AI-2_2R_3_1_TC_AibA	Candidatus Yanofskybacteria bacterium	Yanofskybacteria	2825	77	-	hypothetical protein	1.5e-72	31.7	WP_013559552.1__523	peptide ABC transporter substrate-binding protein [Anaerolinea thermophila]
KKT15539.1__422	tr|B5ZA64|B5ZA64_HELPG AibA: Periplasmic dipeptide-binding protein OS=Helicobacter pylori (strain G27) OX=563041 GN=hbpA PE=4 SV=1	1	2e-28	87	25.50	122	AI-2	AI-2_2R_3_1_TC_AibA	Candidatus Yanofskybacteria bacterium GW2011_GWF2_43_596	Yanofskybacteria	422	365	+	hypothetical protein	1.5e-72	31.7	WP_013559552.1__523	peptide ABC transporter substrate-binding protein [Anaerolinea thermophila]
KKT69485.1__266	tr|B5ZA64|B5ZA64_HELPG AibA: Periplasmic dipeptide-binding protein OS=Helicobacter pylori (strain G27) OX=563041 GN=hbpA PE=4 SV=1	1	2e-28	81	27.22	122	AI-2	AI-2_2R_3_1_TC_AibA	Candidatus Uhrbacteria bacterium GW2011_GWF2_44_350	Uhrbacteria	266	756	+	Extracellular solute-binding protein	3.9e-70	32.3	WP_013559552.1__523	peptide ABC transporter substrate-binding protein [Anaerolinea thermophila]
KKU06345.1__491	tr|B5ZA64|B5ZA64_HELPG AibA: Periplasmic dipeptide-binding protein OS=Helicobacter pylori (strain G27) OX=563041 GN=hbpA PE=4 SV=1	1	2e-28	81	27.22	122	AI-2	AI-2_2R_3_1_TC_AibA	Candidatus Uhrbacteria bacterium GW2011_GWE2_45_35	Uhrbacteria	491	899	-	Extracellular solute-binding protein	3.9e-70	32.3	WP_013559552.1__523	peptide ABC transporter substrate-binding protein [Anaerolinea thermophila]
OGN39005.1__1601	tr|B5ZA64|B5ZA64_HELPG AibA: Periplasmic dipeptide-binding protein OS=Helicobacter pylori (strain G27) OX=563041 GN=hbpA PE=4 SV=1	1	2e-28	87	25.50	122	AI-2	AI-2_2R_3_1_TC_AibA	Candidatus Yanofskybacteria bacterium RIFOXYB2_FULL_44_18	Yanofskybacteria	1601	118	+	hypothetical protein	1.5e-72	31.7	WP_013559552.1__523	peptide ABC transporter substrate-binding protein [Anaerolinea thermophila]
KKR37146.1__258	tr|B5ZA64|B5ZA64_HELPG AibA: Periplasmic dipeptide-binding protein OS=Helicobacter pylori (strain G27) OX=563041 GN=hbpA PE=4 SV=1	1	2e-28	87	25.50	122	AI-2	AI-2_2R_3_1_TC_AibA	Candidatus Yanofskybacteria bacterium GW2011_GWE1_40_10	Yanofskybacteria	258	333	+	hypothetical protein	1.5e-72	31.7	WP_013559552.1__523	peptide ABC transporter substrate-binding protein [Anaerolinea thermophila]
OGN39198.1__1602	tr|B5ZA64|B5ZA64_HELPG AibA: Periplasmic dipeptide-binding protein OS=Helicobacter pylori (strain G27) OX=563041 GN=hbpA PE=4 SV=1	1	2e-28	87	25.50	122	AI-2	AI-2_2R_3_1_TC_AibA	Candidatus Yanofskybacteria bacterium RIFOXYC1_FULL_44_16	Yanofskybacteria	1602	121	+	hypothetical protein	1.5e-72	31.7	WP_013559552.1__523	peptide ABC transporter substrate-binding protein [Anaerolinea thermophila]
OGN36717.1__1600	tr|B5ZA64|B5ZA64_HELPG AibA: Periplasmic dipeptide-binding protein OS=Helicobacter pylori (strain G27) OX=563041 GN=hbpA PE=4 SV=1	1	2e-28	87	25.50	122	AI-2	AI-2_2R_3_1_TC_AibA	Candidatus Yanofskybacteria bacterium RIFOXYA2_FULL_45_28	Yanofskybacteria	1600	64	-	hypothetical protein	1.5e-72	31.7	WP_013559552.1__523	peptide ABC transporter substrate-binding protein [Anaerolinea thermophila]
KKR40981.1__264	tr|B5ZA64|B5ZA64_HELPG AibA: Periplasmic dipeptide-binding protein OS=Helicobacter pylori (strain G27) OX=563041 GN=hbpA PE=4 SV=1	1	2e-28	87	25.50	122	AI-2	AI-2_2R_3_1_TC_AibA	Candidatus Yanofskybacteria bacterium GW2011_GWE2_40_11	Yanofskybacteria	264	180	-	hypothetical protein	1.5e-72	31.7	WP_013559552.1__523	peptide ABC transporter substrate-binding protein [Anaerolinea thermophila]
HBX58151.1__2846	tr|B5ZA64|B5ZA64_HELPG AibA: Periplasmic dipeptide-binding protein OS=Helicobacter pylori (strain G27) OX=563041 GN=hbpA PE=4 SV=1	1	2e-28	87	25.50	122	AI-2	AI-2_2R_3_1_TC_AibA	Candidatus Yanofskybacteria bacterium	Yanofskybacteria	2846	297	-	hypothetical protein	1.5e-72	31.7	WP_013559552.1__523	peptide ABC transporter substrate-binding protein [Anaerolinea thermophila]
HCY17602.1__2898	tr|B5ZA64|B5ZA64_HELPG AibA: Periplasmic dipeptide-binding protein OS=Helicobacter pylori (strain G27) OX=563041 GN=hbpA PE=4 SV=1	1	4e-28	80	26.24	121	AI-2	AI-2_2R_3_1_TC_AibA	Candidatus Nomurabacteria bacterium	Nomurabacteria	2898	266	+	hypothetical protein	2.8e-60	30.5	WP_013006891.1__53	peptide-binding protein [Deferribacter desulfuricans]
KKP64704.1__46	tr|B5ZA64|B5ZA64_HELPG AibA: Periplasmic dipeptide-binding protein OS=Helicobacter pylori (strain G27) OX=563041 GN=hbpA PE=4 SV=1	1	4e-28	80	26.24	121	AI-2	AI-2_2R_3_1_TC_AibA	Candidatus Nomurabacteria bacterium GW2011_GWF2_35_12	Nomurabacteria	46	184	+	Peptide/nickel ABC transporter, substrate-binding protein	2.8e-60	30.5	WP_013006891.1__53	peptide-binding protein [Deferribacter desulfuricans]
KKP97375.1__86	tr|B5ZA64|B5ZA64_HELPG AibA: Periplasmic dipeptide-binding protein OS=Helicobacter pylori (strain G27) OX=563041 GN=hbpA PE=4 SV=1	1	4e-28	80	26.24	121	AI-2	AI-2_2R_3_1_TC_AibA	Candidatus Nomurabacteria bacterium GW2011_GWA1_36_15	Nomurabacteria	86	627	-	Peptide/nickel ABC transporter, substrate-binding protein	2.8e-60	30.5	WP_013006891.1__53	peptide-binding protein [Deferribacter desulfuricans]
OGY83968.1__1705	tr|B5ZA64|B5ZA64_HELPG AibA: Periplasmic dipeptide-binding protein OS=Helicobacter pylori (strain G27) OX=563041 GN=hbpA PE=4 SV=1	1	4e-27	86	25.90	118	AI-2	AI-2_2R_3_1_TC_AibA	Candidatus Kerfeldbacteria bacterium RIFCSPLOWO2_01_FULL_48_11	Kerfeldbacteria	1705	361	-	hypothetical protein	2.6e-85	34.2	WP_083857731.1__671	peptide ABC transporter substrate-binding protein [Caldilinea aerophila]
HCJ52715.1__2881	tr|B5ZA64|B5ZA64_HELPG AibA: Periplasmic dipeptide-binding protein OS=Helicobacter pylori (strain G27) OX=563041 GN=hbpA PE=4 SV=1	1	4e-27	86	25.90	118	AI-2	AI-2_2R_3_1_TC_AibA	Candidatus Kerfeldbacteria bacterium	Kerfeldbacteria	2881	66	-	hypothetical protein	2.6e-85	34.2	WP_083857731.1__671	peptide ABC transporter substrate-binding protein [Caldilinea aerophila]
PKL72609.1__2715	tr|B5ZA64|B5ZA64_HELPG AibA: Periplasmic dipeptide-binding protein OS=Helicobacter pylori (strain G27) OX=563041 GN=hbpA PE=4 SV=1	1	6e-27	78	27.70	118	AI-2	AI-2_2R_3_1_TC_AibA	Candidatus Kuenenbacteria bacterium HGW-Kuenenbacteria-1	Kuenenbacteria	2715	459	-	hypothetical protein	1.3e-74	33	WP_013559552.1__523	peptide ABC transporter substrate-binding protein [Anaerolinea thermophila]
OGN02870.1__1553	tr|B5ZA64|B5ZA64_HELPG AibA: Periplasmic dipeptide-binding protein OS=Helicobacter pylori (strain G27) OX=563041 GN=hbpA PE=4 SV=1	1	8e-27	81	27.29	117	AI-2	AI-2_2R_3_1_TC_AibA	Candidatus Yanofskybacteria bacterium RIFCSPHIGHO2_01_FULL_42_12	Yanofskybacteria	1553	242	+	hypothetical protein	4.2e-75	31.8	WP_013559552.1__523	peptide ABC transporter substrate-binding protein [Anaerolinea thermophila]
OGZ45208.1__1778	tr|B5ZA64|B5ZA64_HELPG AibA: Periplasmic dipeptide-binding protein OS=Helicobacter pylori (strain G27) OX=563041 GN=hbpA PE=4 SV=1	1	9e-27	89	28.20	117	AI-2	AI-2_2R_3_1_TC_AibA	Candidatus Ryanbacteria bacterium RIFCSPHIGHO2_01_FULL_48_27	Ryanbacteria	1778	653	+	hypothetical protein	1.3e-78	36.2	WP_052294049.1__243	peptide ABC transporter substrate-binding protein [Thermomicrobium roseum]
OGI89776.1__1214	tr|B5ZA64|B5ZA64_HELPG AibA: Periplasmic dipeptide-binding protein OS=Helicobacter pylori (strain G27) OX=563041 GN=hbpA PE=4 SV=1	1	1e-26	86	25.67	117	AI-2	AI-2_2R_3_1_TC_AibA	Candidatus Nomurabacteria bacterium RIFCSPLOWO2_01_FULL_40_15	Nomurabacteria	1214	344	+	hypothetical protein	2.7e-58	28.7	WP_083857731.1__671	peptide ABC transporter substrate-binding protein [Caldilinea aerophila]
HAI74037.1__2742	tr|B5ZA64|B5ZA64_HELPG AibA: Periplasmic dipeptide-binding protein OS=Helicobacter pylori (strain G27) OX=563041 GN=hbpA PE=4 SV=1	1	2e-26	88	25.86	116	AI-2	AI-2_2R_3_1_TC_AibA	Candidatus Moranbacteria bacterium	Moranbacteria	2742	226	-	hypothetical protein	5.4e-80	34.5	WP_013886882.1__566	peptide-binding protein [Flexistipes sinusarabici]
OGZ49006.1__1784	tr|B5ZA64|B5ZA64_HELPG AibA: Periplasmic dipeptide-binding protein OS=Helicobacter pylori (strain G27) OX=563041 GN=hbpA PE=4 SV=1	1	2e-26	89	28.01	116	AI-2	AI-2_2R_3_1_TC_AibA	Candidatus Ryanbacteria bacterium RIFCSPHIGHO2_02_FULL_48_12	Ryanbacteria	1784	690	+	hypothetical protein	2.3e-78	36	WP_052294049.1__243	peptide ABC transporter substrate-binding protein [Thermomicrobium roseum]
OGZ38063.1__1770	tr|B5ZA64|B5ZA64_HELPG AibA: Periplasmic dipeptide-binding protein OS=Helicobacter pylori (strain G27) OX=563041 GN=hbpA PE=4 SV=1	1	2e-26	82	26.71	115	AI-2	AI-2_2R_3_1_TC_AibA	Candidatus Portnoybacteria bacterium RIFCSPLOWO2_01_FULL_38_39	Portnoybacteria	1770	515	-	hypothetical protein	4e-69	31.8	WP_013559552.1__523	peptide ABC transporter substrate-binding protein [Anaerolinea thermophila]
PIP28412.1__2197	tr|B5ZA64|B5ZA64_HELPG AibA: Periplasmic dipeptide-binding protein OS=Helicobacter pylori (strain G27) OX=563041 GN=hbpA PE=4 SV=1	1	2e-26	88	27.39	116	AI-2	AI-2_2R_3_1_TC_AibA	Candidatus Moranbacteria bacterium CG23_combo_of_CG06-09_8_20_14_all_35_22	Moranbacteria	2197	747	-	hypothetical protein	1.9e-64	28.2	WP_087862409.1__1530	peptide ABC transporter substrate-binding protein [Brevefilum fermentans]
HAT75051.1__2758	tr|B5ZA64|B5ZA64_HELPG AibA: Periplasmic dipeptide-binding protein OS=Helicobacter pylori (strain G27) OX=563041 GN=hbpA PE=4 SV=1	1	2e-26	88	25.86	116	AI-2	AI-2_2R_3_1_TC_AibA	Candidatus Moranbacteria bacterium	Moranbacteria	2758	440	+	hypothetical protein	5.4e-80	34.5	WP_013886882.1__566	peptide-binding protein [Flexistipes sinusarabici]
OGZ41093.1__1774	tr|B5ZA64|B5ZA64_HELPG AibA: Periplasmic dipeptide-binding protein OS=Helicobacter pylori (strain G27) OX=563041 GN=hbpA PE=4 SV=1	1	2e-26	82	26.71	115	AI-2	AI-2_2R_3_1_TC_AibA	Candidatus Portnoybacteria bacterium RIFCSPLOWO2_12_FULL_39_9	Portnoybacteria	1774	151	-	hypothetical protein	4e-69	31.8	WP_013559552.1__523	peptide ABC transporter substrate-binding protein [Anaerolinea thermophila]
OGZ36800.1__1870	tr|B5ZA64|B5ZA64_HELPG AibA: Periplasmic dipeptide-binding protein OS=Helicobacter pylori (strain G27) OX=563041 GN=hbpA PE=4 SV=1	1	2e-26	82	26.71	115	AI-2	AI-2_2R_3_1_TC_AibA	Candidatus Portnoybacteria bacterium RIFCSPHIGHO2_12_FULL_38_9	Portnoybacteria	1870	422	-	hypothetical protein	4e-69	31.8	WP_013559552.1__523	peptide ABC transporter substrate-binding protein [Anaerolinea thermophila]
OGZ31913.1__1869	tr|B5ZA64|B5ZA64_HELPG AibA: Periplasmic dipeptide-binding protein OS=Helicobacter pylori (strain G27) OX=563041 GN=hbpA PE=4 SV=1	1	2e-26	82	26.71	115	AI-2	AI-2_2R_3_1_TC_AibA	Candidatus Portnoybacteria bacterium RBG_13_40_8	Portnoybacteria	1869	596	+	hypothetical protein	4e-69	31.8	WP_013559552.1__523	peptide ABC transporter substrate-binding protein [Anaerolinea thermophila]
OGD23295.1__712	tr|B5ZA64|B5ZA64_HELPG AibA: Periplasmic dipeptide-binding protein OS=Helicobacter pylori (strain G27) OX=563041 GN=hbpA PE=4 SV=1	1	3e-26	88	26.16	115	AI-2	AI-2_2R_3_1_TC_AibA	Candidatus Azambacteria bacterium RBG_16_47_10	Azambacteria	712	520	-	hypothetical protein	3.8e-86	34.7	WP_083857731.1__671	peptide ABC transporter substrate-binding protein [Caldilinea aerophila]
OGI32858.1__1179	tr|B5ZA64|B5ZA64_HELPG AibA: Periplasmic dipeptide-binding protein OS=Helicobacter pylori (strain G27) OX=563041 GN=hbpA PE=4 SV=1	1	4e-26	91	27.58	115	AI-2	AI-2_2R_3_1_TC_AibA	Candidatus Moranbacteria bacterium RIFOXYB12_FULL_35_8	Moranbacteria	1179	98	-	hypothetical protein	8.9e-64	27.9	WP_087862409.1__1530	peptide ABC transporter substrate-binding protein [Brevefilum fermentans]
OGI36175.1__1173	tr|B5ZA64|B5ZA64_HELPG AibA: Periplasmic dipeptide-binding protein OS=Helicobacter pylori (strain G27) OX=563041 GN=hbpA PE=4 SV=1	1	4e-26	91	27.58	115	AI-2	AI-2_2R_3_1_TC_AibA	Candidatus Moranbacteria bacterium RIFOXYA12_FULL_35_19	Moranbacteria	1173	468	-	hypothetical protein	8.9e-64	27.9	WP_087862409.1__1530	peptide ABC transporter substrate-binding protein [Brevefilum fermentans]
KKP80123.1__59	tr|B5ZA64|B5ZA64_HELPG AibA: Periplasmic dipeptide-binding protein OS=Helicobacter pylori (strain G27) OX=563041 GN=hbpA PE=4 SV=1	1	4e-26	91	27.58	115	AI-2	AI-2_2R_3_1_TC_AibA	Candidatus Moranbacteria bacterium GW2011_GWF2_35_39	Moranbacteria	59	258	-	Extracellular solute-binding protein	8.9e-64	27.9	WP_087862409.1__1530	peptide ABC transporter substrate-binding protein [Brevefilum fermentans]
OGI32847.1__1181	tr|B5ZA64|B5ZA64_HELPG AibA: Periplasmic dipeptide-binding protein OS=Helicobacter pylori (strain G27) OX=563041 GN=hbpA PE=4 SV=1	1	4e-26	91	27.58	115	AI-2	AI-2_2R_3_1_TC_AibA	Candidatus Moranbacteria bacterium RIFOXYC12_FULL_36_13	Moranbacteria	1181	386	-	hypothetical protein	8.9e-64	27.9	WP_087862409.1__1530	peptide ABC transporter substrate-binding protein [Brevefilum fermentans]
OGY84302.1__1729	tr|B5ZA64|B5ZA64_HELPG AibA: Periplasmic dipeptide-binding protein OS=Helicobacter pylori (strain G27) OX=563041 GN=hbpA PE=4 SV=1	1	4e-26	77	26.29	115	AI-2	AI-2_2R_3_1_TC_AibA	Candidatus Kerfeldbacteria bacterium RIFCSPHIGHO2_12_FULL_48_17	Kerfeldbacteria	1729	363	+	hypothetical protein	1e-76	34.2	WP_013559552.1__523	peptide ABC transporter substrate-binding protein [Anaerolinea thermophila]
OGZ51853.1__1786	tr|B5ZA64|B5ZA64_HELPG AibA: Periplasmic dipeptide-binding protein OS=Helicobacter pylori (strain G27) OX=563041 GN=hbpA PE=4 SV=1	1	7e-26	81	25.90	114	AI-2	AI-2_2R_3_1_TC_AibA	Candidatus Ryanbacteria bacterium RIFCSPHIGHO2_12_FULL_47_12b	Ryanbacteria	1786	485	+	hypothetical protein	2.4e-72	33.3	WP_012871731.1__314	peptide ABC transporter substrate-binding protein [Sphaerobacter thermophilus]
OGZ56472.1__1876	tr|B5ZA64|B5ZA64_HELPG AibA: Periplasmic dipeptide-binding protein OS=Helicobacter pylori (strain G27) OX=563041 GN=hbpA PE=4 SV=1	1	7e-26	81	25.90	114	AI-2	AI-2_2R_3_1_TC_AibA	Candidatus Ryanbacteria bacterium RIFCSPLOWO2_12_FULL_47_9c	Ryanbacteria	1876	643	+	hypothetical protein	2.4e-72	33.3	WP_012871731.1__314	peptide ABC transporter substrate-binding protein [Sphaerobacter thermophilus]
OGZ55534.1__1875	tr|B5ZA64|B5ZA64_HELPG AibA: Periplasmic dipeptide-binding protein OS=Helicobacter pylori (strain G27) OX=563041 GN=hbpA PE=4 SV=1	1	7e-26	81	25.90	114	AI-2	AI-2_2R_3_1_TC_AibA	Candidatus Ryanbacteria bacterium RIFCSPLOWO2_02_FULL_47_14	Ryanbacteria	1875	594	+	hypothetical protein	2.4e-72	33.3	WP_012871731.1__314	peptide ABC transporter substrate-binding protein [Sphaerobacter thermophilus]
OGZ50436.1__1783	tr|B5ZA64|B5ZA64_HELPG AibA: Periplasmic dipeptide-binding protein OS=Helicobacter pylori (strain G27) OX=563041 GN=hbpA PE=4 SV=1	1	7e-26	81	25.90	114	AI-2	AI-2_2R_3_1_TC_AibA	Candidatus Ryanbacteria bacterium RIFCSPHIGHO2_02_FULL_47_25	Ryanbacteria	1783	88	+	hypothetical protein	2.4e-72	33.3	WP_012871731.1__314	peptide ABC transporter substrate-binding protein [Sphaerobacter thermophilus]
OGZ51814.1__1872	tr|B5ZA64|B5ZA64_HELPG AibA: Periplasmic dipeptide-binding protein OS=Helicobacter pylori (strain G27) OX=563041 GN=hbpA PE=4 SV=1	1	7e-26	81	25.90	114	AI-2	AI-2_2R_3_1_TC_AibA	Candidatus Ryanbacteria bacterium RIFCSPLOWO2_01_FULL_47_79	Ryanbacteria	1872	427	+	hypothetical protein	2.4e-72	33.3	WP_012871731.1__314	peptide ABC transporter substrate-binding protein [Sphaerobacter thermophilus]
OGF37578.1__882	tr|B5ZA64|B5ZA64_HELPG AibA: Periplasmic dipeptide-binding protein OS=Helicobacter pylori (strain G27) OX=563041 GN=hbpA PE=4 SV=1	1	2e-25	99	25.29	113	AI-2	AI-2_2R_3_1_TC_AibA	Candidatus Falkowbacteria bacterium RIFOXYC2_FULL_34_220	Falkowbacteria	882	428	+	hypothetical protein	5.5e-125	42.1	WP_013637861.1__489	ABC transporter substrate-binding protein [Desulfurobacterium thermolithotrophum]
OGY74364.1__1699	tr|B5ZA64|B5ZA64_HELPG AibA: Periplasmic dipeptide-binding protein OS=Helicobacter pylori (strain G27) OX=563041 GN=hbpA PE=4 SV=1	1	2e-25	84	25.15	113	AI-2	AI-2_2R_3_1_TC_AibA	Candidatus Jacksonbacteria bacterium RIFCSPLOWO2_12_FULL_44_15b	Jacksonbacteria	1699	323	+	hypothetical protein	1.5e-69	30.5	WP_083857731.1__671	peptide ABC transporter substrate-binding protein [Caldilinea aerophila]
OGF41839.1__887	tr|B5ZA64|B5ZA64_HELPG AibA: Periplasmic dipeptide-binding protein OS=Helicobacter pylori (strain G27) OX=563041 GN=hbpA PE=4 SV=1	1	2e-25	99	25.29	113	AI-2	AI-2_2R_3_1_TC_AibA	Candidatus Falkowbacteria bacterium RIFOXYD2_FULL_34_120	Falkowbacteria	887	107	+	hypothetical protein	5.5e-125	42.1	WP_013637861.1__489	ABC transporter substrate-binding protein [Desulfurobacterium thermolithotrophum]
OGY72146.1__1695	tr|B5ZA64|B5ZA64_HELPG AibA: Periplasmic dipeptide-binding protein OS=Helicobacter pylori (strain G27) OX=563041 GN=hbpA PE=4 SV=1	1	2e-25	84	25.15	113	AI-2	AI-2_2R_3_1_TC_AibA	Candidatus Jacksonbacteria bacterium RIFCSPHIGHO2_12_FULL_44_12	Jacksonbacteria	1695	148	+	hypothetical protein	1.5e-69	30.5	WP_083857731.1__671	peptide ABC transporter substrate-binding protein [Caldilinea aerophila]
OGF39334.1__976	tr|B5ZA64|B5ZA64_HELPG AibA: Periplasmic dipeptide-binding protein OS=Helicobacter pylori (strain G27) OX=563041 GN=hbpA PE=4 SV=1	1	2e-25	99	25.29	113	AI-2	AI-2_2R_3_1_TC_AibA	Candidatus Falkowbacteria bacterium RIFOXYD12_FULL_34_57	Falkowbacteria	976	361	+	hypothetical protein	5.5e-125	42.1	WP_013637861.1__489	ABC transporter substrate-binding protein [Desulfurobacterium thermolithotrophum]
PJA86306.1__2571	tr|B5ZA64|B5ZA64_HELPG AibA: Periplasmic dipeptide-binding protein OS=Helicobacter pylori (strain G27) OX=563041 GN=hbpA PE=4 SV=1	1	2e-25	88	25.83	113	AI-2	AI-2_2R_3_1_TC_AibA	Candidatus Moranbacteria bacterium CG_4_9_14_3_um_filter_44_28	Moranbacteria	2571	36	-	hypothetical protein	1.8e-80	31.3	WP_083857731.1__671	peptide ABC transporter substrate-binding protein [Caldilinea aerophila]
OGY73194.1__1698	tr|B5ZA64|B5ZA64_HELPG AibA: Periplasmic dipeptide-binding protein OS=Helicobacter pylori (strain G27) OX=563041 GN=hbpA PE=4 SV=1	1	2e-25	84	25.15	113	AI-2	AI-2_2R_3_1_TC_AibA	Candidatus Jacksonbacteria bacterium RIFCSPLOWO2_02_FULL_44_20	Jacksonbacteria	1698	435	-	hypothetical protein	1.5e-69	30.5	WP_083857731.1__671	peptide ABC transporter substrate-binding protein [Caldilinea aerophila]
OGF30088.1__974	tr|B5ZA64|B5ZA64_HELPG AibA: Periplasmic dipeptide-binding protein OS=Helicobacter pylori (strain G27) OX=563041 GN=hbpA PE=4 SV=1	1	2e-25	99	25.29	113	AI-2	AI-2_2R_3_1_TC_AibA	Candidatus Falkowbacteria bacterium RIFOXYC12_FULL_34_55	Falkowbacteria	974	143	-	hypothetical protein	5.5e-125	42.1	WP_013637861.1__489	ABC transporter substrate-binding protein [Desulfurobacterium thermolithotrophum]
PIV83818.1__2421	tr|B5ZA64|B5ZA64_HELPG AibA: Periplasmic dipeptide-binding protein OS=Helicobacter pylori (strain G27) OX=563041 GN=hbpA PE=4 SV=1	1	2e-25	88	25.83	113	AI-2	AI-2_2R_3_1_TC_AibA	Candidatus Moranbacteria bacterium CG17_big_fil_post_rev_8_21_14_2_50_44_12	Moranbacteria	2421	562	+	hypothetical protein	1.4e-80	31.3	WP_083857731.1__671	peptide ABC transporter substrate-binding protein [Caldilinea aerophila]
OGF27234.1__878	tr|B5ZA64|B5ZA64_HELPG AibA: Periplasmic dipeptide-binding protein OS=Helicobacter pylori (strain G27) OX=563041 GN=hbpA PE=4 SV=1	1	2e-25	99	25.29	113	AI-2	AI-2_2R_3_1_TC_AibA	Candidatus Falkowbacteria bacterium RIFOXYB2_FULL_34_18	Falkowbacteria	878	512	+	hypothetical protein	5.5e-125	42.1	WP_013637861.1__489	ABC transporter substrate-binding protein [Desulfurobacterium thermolithotrophum]
HCE86207.1__2870	tr|B5ZA64|B5ZA64_HELPG AibA: Periplasmic dipeptide-binding protein OS=Helicobacter pylori (strain G27) OX=563041 GN=hbpA PE=4 SV=1	1	2e-25	84	25.15	113	AI-2	AI-2_2R_3_1_TC_AibA	Candidatus Jacksonbacteria bacterium	Jacksonbacteria	2870	154	-	hypothetical protein	1.5e-69	30.5	WP_083857731.1__671	peptide ABC transporter substrate-binding protein [Caldilinea aerophila]
PIW93121.1__2397	tr|B5ZA64|B5ZA64_HELPG AibA: Periplasmic dipeptide-binding protein OS=Helicobacter pylori (strain G27) OX=563041 GN=hbpA PE=4 SV=1	1	2e-25	88	25.83	113	AI-2	AI-2_2R_3_1_TC_AibA	Candidatus Moranbacteria bacterium CG_4_8_14_3_um_filter_43_15	Moranbacteria	2397	685	-	hypothetical protein	1.4e-80	31.3	WP_083857731.1__671	peptide ABC transporter substrate-binding protein [Caldilinea aerophila]
OGY75142.1__1701	tr|B5ZA64|B5ZA64_HELPG AibA: Periplasmic dipeptide-binding protein OS=Helicobacter pylori (strain G27) OX=563041 GN=hbpA PE=4 SV=1	1	2e-25	84	25.15	113	AI-2	AI-2_2R_3_1_TC_AibA	Candidatus Jacksonbacteria bacterium RIFOXYA2_FULL_44_7	Jacksonbacteria	1701	506	+	hypothetical protein	1.5e-69	30.5	WP_083857731.1__671	peptide ABC transporter substrate-binding protein [Caldilinea aerophila]
PIU79398.1__2348	tr|B5ZA64|B5ZA64_HELPG AibA: Periplasmic dipeptide-binding protein OS=Helicobacter pylori (strain G27) OX=563041 GN=hbpA PE=4 SV=1	1	3e-25	88	25.83	112	AI-2	AI-2_2R_3_1_TC_AibA	Candidatus Moranbacteria bacterium CG06_land_8_20_14_3_00_43_56	Moranbacteria	2348	714	+	hypothetical protein	1.4e-80	31.3	WP_083857731.1__671	peptide ABC transporter substrate-binding protein [Caldilinea aerophila]
OGY49691.1__1664	tr|B5ZA64|B5ZA64_HELPG AibA: Periplasmic dipeptide-binding protein OS=Helicobacter pylori (strain G27) OX=563041 GN=hbpA PE=4 SV=1	1	3e-25	77	26.33	113	AI-2	AI-2_2R_3_1_TC_AibA	Candidatus Buchananbacteria bacterium RIFCSPHIGHO2_02_FULL_40_13	Buchananbacteria	1664	688	+	hypothetical protein	1.1e-75	33.8	WP_087862409.1__1530	peptide ABC transporter substrate-binding protein [Brevefilum fermentans]
OGY52141.1__1667	tr|B5ZA64|B5ZA64_HELPG AibA: Periplasmic dipeptide-binding protein OS=Helicobacter pylori (strain G27) OX=563041 GN=hbpA PE=4 SV=1	1	3e-25	77	26.33	113	AI-2	AI-2_2R_3_1_TC_AibA	Candidatus Buchananbacteria bacterium RIFCSPLOWO2_01_FULL_39_33	Buchananbacteria	1667	497	+	hypothetical protein	1.1e-75	33.8	WP_087862409.1__1530	peptide ABC transporter substrate-binding protein [Brevefilum fermentans]
OGY44005.1__1658	tr|B5ZA64|B5ZA64_HELPG AibA: Periplasmic dipeptide-binding protein OS=Helicobacter pylori (strain G27) OX=563041 GN=hbpA PE=4 SV=1	1	3e-25	77	26.33	113	AI-2	AI-2_2R_3_1_TC_AibA	Candidatus Buchananbacteria bacterium RIFCSPHIGHO2_01_FULL_40_35	Buchananbacteria	1658	339	+	hypothetical protein	1.1e-75	33.8	WP_087862409.1__1530	peptide ABC transporter substrate-binding protein [Brevefilum fermentans]
PIX90755.1__2428	tr|B5ZA64|B5ZA64_HELPG AibA: Periplasmic dipeptide-binding protein OS=Helicobacter pylori (strain G27) OX=563041 GN=hbpA PE=4 SV=1	1	4e-25	88	25.83	112	AI-2	AI-2_2R_3_1_TC_AibA	Candidatus Moranbacteria bacterium CG_4_10_14_3_um_filter_44_15	Moranbacteria	2428	619	+	hypothetical protein	1.1e-80	31.3	WP_083857731.1__671	peptide ABC transporter substrate-binding protein [Caldilinea aerophila]
KKP28357.1__8	tr|B5ZA64|B5ZA64_HELPG AibA: Periplasmic dipeptide-binding protein OS=Helicobacter pylori (strain G27) OX=563041 GN=hbpA PE=4 SV=1	1	7e-25	81	25.10	111	AI-2	AI-2_2R_3_1_TC_AibA	Candidatus Nomurabacteria bacterium GW2011_GWE2_31_40	Nomurabacteria	8	592	+	hypothetical protein	2.1e-55	28.1	WP_052294049.1__243	peptide ABC transporter substrate-binding protein [Thermomicrobium roseum]
KKP22883.1__4	tr|B5ZA64|B5ZA64_HELPG AibA: Periplasmic dipeptide-binding protein OS=Helicobacter pylori (strain G27) OX=563041 GN=hbpA PE=4 SV=1	1	7e-25	81	25.10	111	AI-2	AI-2_2R_3_1_TC_AibA	Candidatus Nomurabacteria bacterium GW2011_GWF2_30_133	Nomurabacteria	4	595	+	hypothetical protein	2.1e-55	28.1	WP_052294049.1__243	peptide ABC transporter substrate-binding protein [Thermomicrobium roseum]
HAS80943.1__2764	tr|B5ZA64|B5ZA64_HELPG AibA: Periplasmic dipeptide-binding protein OS=Helicobacter pylori (strain G27) OX=563041 GN=hbpA PE=4 SV=1	1	7e-25	81	25.10	111	AI-2	AI-2_2R_3_1_TC_AibA	Candidatus Nomurabacteria bacterium	Nomurabacteria	2764	563	-	hypothetical protein	2.1e-55	28.1	WP_052294049.1__243	peptide ABC transporter substrate-binding protein [Thermomicrobium roseum]
HBR66305.1__2837	tr|B5ZA64|B5ZA64_HELPG AibA: Periplasmic dipeptide-binding protein OS=Helicobacter pylori (strain G27) OX=563041 GN=hbpA PE=4 SV=1	1	7e-25	81	25.10	111	AI-2	AI-2_2R_3_1_TC_AibA	Candidatus Nomurabacteria bacterium	Nomurabacteria	2837	660	-	hypothetical protein	2.1e-55	28.1	WP_052294049.1__243	peptide ABC transporter substrate-binding protein [Thermomicrobium roseum]
KKP35131.1__16	tr|B5ZA64|B5ZA64_HELPG AibA: Periplasmic dipeptide-binding protein OS=Helicobacter pylori (strain G27) OX=563041 GN=hbpA PE=4 SV=1	1	7e-25	81	25.10	111	AI-2	AI-2_2R_3_1_TC_AibA	Candidatus Nomurabacteria bacterium GW2011_GWE1_32_28	Nomurabacteria	16	43	-	hypothetical protein	2.1e-55	28.1	WP_052294049.1__243	peptide ABC transporter substrate-binding protein [Thermomicrobium roseum]
KKP29942.1__9	tr|B5ZA64|B5ZA64_HELPG AibA: Periplasmic dipeptide-binding protein OS=Helicobacter pylori (strain G27) OX=563041 GN=hbpA PE=4 SV=1	1	7e-25	81	25.10	111	AI-2	AI-2_2R_3_1_TC_AibA	Candidatus Nomurabacteria bacterium GW2011_GWF1_31_48	Nomurabacteria	9	596	+	hypothetical protein	2.1e-55	28.1	WP_052294049.1__243	peptide ABC transporter substrate-binding protein [Thermomicrobium roseum]
OGG47180.1__949	tr|B5ZA64|B5ZA64_HELPG AibA: Periplasmic dipeptide-binding protein OS=Helicobacter pylori (strain G27) OX=563041 GN=hbpA PE=4 SV=1	1	8e-25	88	25.14	111	AI-2	AI-2_2R_3_1_TC_AibA	Candidatus Kaiserbacteria bacterium RIFCSPHIGHO2_01_FULL_49_13	Kaiserbacteria	949	319	+	hypothetical protein	2.1e-71	32.8	WP_012871731.1__314	peptide ABC transporter substrate-binding protein [Sphaerobacter thermophilus]
OGI25175.1__1166	tr|B5ZA64|B5ZA64_HELPG AibA: Periplasmic dipeptide-binding protein OS=Helicobacter pylori (strain G27) OX=563041 GN=hbpA PE=4 SV=1	1	8e-25	81	25.78	111	AI-2	AI-2_2R_3_1_TC_AibA	Candidatus Moranbacteria bacterium RBG_13_45_13	Moranbacteria	1166	903	+	hypothetical protein	9.3e-77	32.5	WP_083857731.1__671	peptide ABC transporter substrate-binding protein [Caldilinea aerophila]
OGY87673.1__1731	tr|B5ZA64|B5ZA64_HELPG AibA: Periplasmic dipeptide-binding protein OS=Helicobacter pylori (strain G27) OX=563041 GN=hbpA PE=4 SV=1	1	1e-24	79	25.15	110	AI-2	AI-2_2R_3_1_TC_AibA	Candidatus Kerfeldbacteria bacterium RIFOXYB2_FULL_38_14	Kerfeldbacteria	1731	335	+	hypothetical protein	1.1e-75	30.2	WP_083857731.1__671	peptide ABC transporter substrate-binding protein [Caldilinea aerophila]
OGY87862.1__1730	tr|B5ZA64|B5ZA64_HELPG AibA: Periplasmic dipeptide-binding protein OS=Helicobacter pylori (strain G27) OX=563041 GN=hbpA PE=4 SV=1	1	1e-24	79	25.15	110	AI-2	AI-2_2R_3_1_TC_AibA	Candidatus Kerfeldbacteria bacterium RIFOXYA2_FULL_38_24	Kerfeldbacteria	1730	144	+	hypothetical protein	1.1e-75	30.2	WP_083857731.1__671	peptide ABC transporter substrate-binding protein [Caldilinea aerophila]
OGY24722.1__1624	tr|B5ZA64|B5ZA64_HELPG AibA: Periplasmic dipeptide-binding protein OS=Helicobacter pylori (strain G27) OX=563041 GN=hbpA PE=4 SV=1	1	1e-24	82	26.82	109	AI-2	AI-2_2R_3_1_TC_AibA	Candidatus Woykebacteria bacterium GWB1_45_5	Woykebacteria	1624	64	+	hypothetical protein	2.9e-60	34.5	WP_053201713.1__1072	ABC transporter substrate-binding protein [Herbaspirillum hiltneri]
OGZ60638.1__1878	tr|B5ZA64|B5ZA64_HELPG AibA: Periplasmic dipeptide-binding protein OS=Helicobacter pylori (strain G27) OX=563041 GN=hbpA PE=4 SV=1	1	2e-24	84	25.10	110	AI-2	AI-2_2R_3_1_TC_AibA	Candidatus Spechtbacteria bacterium RIFCSPLOWO2_01_FULL_38_20	Spechtbacteria	1878	176	-	hypothetical protein	8.9e-78	30.7	WP_083857731.1__671	peptide ABC transporter substrate-binding protein [Caldilinea aerophila]
OGY32996.1__1644	tr|B5ZA64|B5ZA64_HELPG AibA: Periplasmic dipeptide-binding protein OS=Helicobacter pylori (strain G27) OX=563041 GN=hbpA PE=4 SV=1	1	2e-24	90	26.65	110	AI-2	AI-2_2R_3_1_TC_AibA	Candidatus Andersenbacteria bacterium RIFCSPHIGHO2_02_FULL_45_11	Andersenbacteria	1644	442	+	hypothetical protein	1.1e-69	33.9	WP_012871731.1__314	peptide ABC transporter substrate-binding protein [Sphaerobacter thermophilus]
OGY33288.1__1646	tr|B5ZA64|B5ZA64_HELPG AibA: Periplasmic dipeptide-binding protein OS=Helicobacter pylori (strain G27) OX=563041 GN=hbpA PE=4 SV=1	1	2e-24	90	26.65	110	AI-2	AI-2_2R_3_1_TC_AibA	Candidatus Andersenbacteria bacterium RIFCSPHIGHO2_12_FULL_45_11	Andersenbacteria	1646	853	+	hypothetical protein	1.1e-69	33.9	WP_012871731.1__314	peptide ABC transporter substrate-binding protein [Sphaerobacter thermophilus]
OGI91723.1__1223	tr|B5ZA64|B5ZA64_HELPG AibA: Periplasmic dipeptide-binding protein OS=Helicobacter pylori (strain G27) OX=563041 GN=hbpA PE=4 SV=1	1	2e-24	82	26.98	110	AI-2	AI-2_2R_3_1_TC_AibA	Candidatus Nomurabacteria bacterium RIFCSPLOWO2_01_FULL_46_18	Nomurabacteria	1223	335	-	hypothetical protein	5.1e-62	31.3	WP_012871731.1__314	peptide ABC transporter substrate-binding protein [Sphaerobacter thermophilus]
OGY21187.1__1623	tr|B5ZA64|B5ZA64_HELPG AibA: Periplasmic dipeptide-binding protein OS=Helicobacter pylori (strain G27) OX=563041 GN=hbpA PE=4 SV=1	1	3e-24	82	26.82	109	AI-2	AI-2_2R_3_1_TC_AibA	Candidatus Woykebacteria bacterium GWA1_44_8	Woykebacteria	1623	685	-	hypothetical protein	2.3e-61	33.3	WP_053201713.1__1072	ABC transporter substrate-binding protein [Herbaspirillum hiltneri]
OHA58341.1__1934	tr|B5ZA64|B5ZA64_HELPG AibA: Periplasmic dipeptide-binding protein OS=Helicobacter pylori (strain G27) OX=563041 GN=hbpA PE=4 SV=1	1	3e-24	79	26.05	110	AI-2	AI-2_2R_3_1_TC_AibA	Candidatus Vogelbacteria bacterium RIFOXYB1_FULL_42_16	Vogelbacteria	1934	307	+	hypothetical protein	2.9e-68	29.7	WP_083857731.1__671	peptide ABC transporter substrate-binding protein [Caldilinea aerophila]
PIR94347.1__2258	tr|B5ZA64|B5ZA64_HELPG AibA: Periplasmic dipeptide-binding protein OS=Helicobacter pylori (strain G27) OX=563041 GN=hbpA PE=4 SV=1	1	3e-24	79	25.00	109	AI-2	AI-2_2R_3_1_TC_AibA	Candidatus Falkowbacteria bacterium CG10_big_fil_rev_8_21_14_0_10_39_11	Falkowbacteria	2258	307	-	hypothetical protein	2.1e-74	31.7	WP_087862409.1__1530	peptide ABC transporter substrate-binding protein [Brevefilum fermentans]
OHA28903.1__1840	tr|B5ZA64|B5ZA64_HELPG AibA: Periplasmic dipeptide-binding protein OS=Helicobacter pylori (strain G27) OX=563041 GN=hbpA PE=4 SV=1	1	4e-24	83	27.37	109	AI-2	AI-2_2R_3_1_TC_AibA	Candidatus Taylorbacteria bacterium RIFCSPHIGHO2_12_FULL_42_34	Taylorbacteria	1840	548	+	hypothetical protein	1.7e-65	31	WP_012871731.1__314	peptide ABC transporter substrate-binding protein [Sphaerobacter thermophilus]
OHA30887.1__1913	tr|B5ZA64|B5ZA64_HELPG AibA: Periplasmic dipeptide-binding protein OS=Helicobacter pylori (strain G27) OX=563041 GN=hbpA PE=4 SV=1	1	4e-24	83	27.37	109	AI-2	AI-2_2R_3_1_TC_AibA	Candidatus Taylorbacteria bacterium RIFCSPLOWO2_01_FULL_43_83	Taylorbacteria	1913	561	+	hypothetical protein	1.7e-65	31	WP_012871731.1__314	peptide ABC transporter substrate-binding protein [Sphaerobacter thermophilus]
OHA16508.1__1830	tr|B5ZA64|B5ZA64_HELPG AibA: Periplasmic dipeptide-binding protein OS=Helicobacter pylori (strain G27) OX=563041 GN=hbpA PE=4 SV=1	1	4e-24	83	27.37	109	AI-2	AI-2_2R_3_1_TC_AibA	Candidatus Taylorbacteria bacterium RIFCSPHIGHO2_01_FULL_43_120	Taylorbacteria	1830	211	+	hypothetical protein	1.7e-65	31	WP_012871731.1__314	peptide ABC transporter substrate-binding protein [Sphaerobacter thermophilus]
OHA39319.1__1848	tr|B5ZA64|B5ZA64_HELPG AibA: Periplasmic dipeptide-binding protein OS=Helicobacter pylori (strain G27) OX=563041 GN=hbpA PE=4 SV=1	1	4e-24	83	27.37	109	AI-2	AI-2_2R_3_1_TC_AibA	Candidatus Taylorbacteria bacterium RIFCSPLOWO2_02_FULL_43_22b	Taylorbacteria	1848	297	-	hypothetical protein	1.7e-65	31	WP_012871731.1__314	peptide ABC transporter substrate-binding protein [Sphaerobacter thermophilus]
OGC82803.1__696	tr|B5ZA64|B5ZA64_HELPG AibA: Periplasmic dipeptide-binding protein OS=Helicobacter pylori (strain G27) OX=563041 GN=hbpA PE=4 SV=1	1	4e-24	81	26.35	109	AI-2	AI-2_2R_3_1_TC_AibA	Candidatus Adlerbacteria bacterium RIFCSPHIGHO2_02_FULL_52_17	Adlerbacteria	696	441	-	hypothetical protein	2.9e-60	30.3	WP_083857731.1__671	peptide ABC transporter substrate-binding protein [Caldilinea aerophila]
OHA42160.1__1852	tr|B5ZA64|B5ZA64_HELPG AibA: Periplasmic dipeptide-binding protein OS=Helicobacter pylori (strain G27) OX=563041 GN=hbpA PE=4 SV=1	1	4e-24	83	27.37	109	AI-2	AI-2_2R_3_1_TC_AibA	Candidatus Taylorbacteria bacterium RIFCSPLOWO2_12_FULL_43_20	Taylorbacteria	1852	481	+	hypothetical protein	1.7e-65	31	WP_012871731.1__314	peptide ABC transporter substrate-binding protein [Sphaerobacter thermophilus]
OHA23116.1__1909	tr|B5ZA64|B5ZA64_HELPG AibA: Periplasmic dipeptide-binding protein OS=Helicobacter pylori (strain G27) OX=563041 GN=hbpA PE=4 SV=1	1	4e-24	83	27.37	109	AI-2	AI-2_2R_3_1_TC_AibA	Candidatus Taylorbacteria bacterium RIFCSPHIGHO2_02_FULL_43_55	Taylorbacteria	1909	423	-	hypothetical protein	1.7e-65	31	WP_012871731.1__314	peptide ABC transporter substrate-binding protein [Sphaerobacter thermophilus]
OGN15120.1__1570	tr|B5ZA64|B5ZA64_HELPG AibA: Periplasmic dipeptide-binding protein OS=Helicobacter pylori (strain G27) OX=563041 GN=hbpA PE=4 SV=1	1	5e-24	80	25.96	109	AI-2	AI-2_2R_3_1_TC_AibA	Candidatus Yanofskybacteria bacterium RIFCSPHIGHO2_02_FULL_43_22	Yanofskybacteria	1570	253	+	hypothetical protein	4.1e-75	31.5	WP_013559552.1__523	peptide ABC transporter substrate-binding protein [Anaerolinea thermophila]
OGN06668.1__1560	tr|B5ZA64|B5ZA64_HELPG AibA: Periplasmic dipeptide-binding protein OS=Helicobacter pylori (strain G27) OX=563041 GN=hbpA PE=4 SV=1	1	5e-24	80	25.96	109	AI-2	AI-2_2R_3_1_TC_AibA	Candidatus Yanofskybacteria bacterium RIFCSPHIGHO2_01_FULL_45_42	Yanofskybacteria	1560	609	+	hypothetical protein	4.1e-75	31.5	WP_013559552.1__523	peptide ABC transporter substrate-binding protein [Anaerolinea thermophila]
OGZ38933.1__1871	tr|B5ZA64|B5ZA64_HELPG AibA: Periplasmic dipeptide-binding protein OS=Helicobacter pylori (strain G27) OX=563041 GN=hbpA PE=4 SV=1	1	6e-24	85	25.79	108	AI-2	AI-2_2R_3_1_TC_AibA	Candidatus Portnoybacteria bacterium RIFCSPHIGHO2_12_FULL_40_11	Portnoybacteria	1871	161	-	hypothetical protein	7e-75	32.2	WP_012871731.1__314	peptide ABC transporter substrate-binding protein [Sphaerobacter thermophilus]
OGJ42086.1__1332	tr|B5ZA64|B5ZA64_HELPG AibA: Periplasmic dipeptide-binding protein OS=Helicobacter pylori (strain G27) OX=563041 GN=hbpA PE=4 SV=1	1	6e-24	80	25.28	108	AI-2	AI-2_2R_3_1_TC_AibA	Candidatus Peregrinibacteria bacterium RIFCSPLOWO2_02_FULL_39_10	Peregrinibacteria (PER)	1332	529	+	hypothetical protein	8.6e-45	27.3	WP_011246449.1__32	ABC transporter substrate-binding protein [Bacillus clausii]
PIP73293.1__2181	tr|B5ZA64|B5ZA64_HELPG AibA: Periplasmic dipeptide-binding protein OS=Helicobacter pylori (strain G27) OX=563041 GN=hbpA PE=4 SV=1	1	7e-24	87	25.05	108	AI-2	AI-2_2R_3_1_TC_AibA	Candidatus Lloydbacteria bacterium CG22_combo_CG10-13_8_21_14_all_47_15	Lloydbacteria	2181	191	-	hypothetical protein	1e-70	31	WP_083857731.1__671	peptide ABC transporter substrate-binding protein [Caldilinea aerophila]
PIR37966.1__2492	tr|B5ZA64|B5ZA64_HELPG AibA: Periplasmic dipeptide-binding protein OS=Helicobacter pylori (strain G27) OX=563041 GN=hbpA PE=4 SV=1	1	7e-24	81	25.84	108	AI-2	AI-2_2R_3_1_TC_AibA	Candidatus Zambryskibacteria bacterium CG10_big_fil_rev_8_21_14_0_10_42_12	Zambryskibacteria	2492	595	+	hypothetical protein	1.9e-61	32.2	WP_083857731.1__671	peptide ABC transporter substrate-binding protein [Caldilinea aerophila]
OGI28733.1__1171	tr|B5ZA64|B5ZA64_HELPG AibA: Periplasmic dipeptide-binding protein OS=Helicobacter pylori (strain G27) OX=563041 GN=hbpA PE=4 SV=1	1	8e-24	79	26.68	108	AI-2	AI-2_2R_3_1_TC_AibA	Candidatus Moranbacteria bacterium RIFOXYA1_FULL_44_7	Moranbacteria	1171	144	+	hypothetical protein	3.5e-76	33	WP_013559552.1__523	peptide ABC transporter substrate-binding protein [Anaerolinea thermophila]
OGI33110.1__1177	tr|B5ZA64|B5ZA64_HELPG AibA: Periplasmic dipeptide-binding protein OS=Helicobacter pylori (strain G27) OX=563041 GN=hbpA PE=4 SV=1	1	8e-24	79	26.68	108	AI-2	AI-2_2R_3_1_TC_AibA	Candidatus Moranbacteria bacterium RIFOXYC1_FULL_44_13	Moranbacteria	1177	758	+	hypothetical protein	3.5e-76	33	WP_013559552.1__523	peptide ABC transporter substrate-binding protein [Anaerolinea thermophila]
OGI38646.1__1182	tr|B5ZA64|B5ZA64_HELPG AibA: Periplasmic dipeptide-binding protein OS=Helicobacter pylori (strain G27) OX=563041 GN=hbpA PE=4 SV=1	1	8e-24	79	26.68	108	AI-2	AI-2_2R_3_1_TC_AibA	Candidatus Moranbacteria bacterium RIFOXYD1_FULL_44_12	Moranbacteria	1182	145	+	hypothetical protein	3.5e-76	33	WP_013559552.1__523	peptide ABC transporter substrate-binding protein [Anaerolinea thermophila]
OGI26960.1__1176	tr|B5ZA64|B5ZA64_HELPG AibA: Periplasmic dipeptide-binding protein OS=Helicobacter pylori (strain G27) OX=563041 GN=hbpA PE=4 SV=1	1	8e-24	79	26.68	108	AI-2	AI-2_2R_3_1_TC_AibA	Candidatus Moranbacteria bacterium RIFOXYB1_FULL_43_19	Moranbacteria	1176	783	+	hypothetical protein	3.5e-76	33	WP_013559552.1__523	peptide ABC transporter substrate-binding protein [Anaerolinea thermophila]
OGB65594.1__645	tr|B5ZA64|B5ZA64_HELPG AibA: Periplasmic dipeptide-binding protein OS=Helicobacter pylori (strain G27) OX=563041 GN=hbpA PE=4 SV=1	1	9e-24	83	26.72	108	AI-2	AI-2_2R_3_1_TC_AibA	candidate division CPR3 bacterium RIFOXYA2_FULL_35_13	CPR3	645	272	+	hypothetical protein	1.6e-41	27.3	WP_052294049.1__243	peptide ABC transporter substrate-binding protein [Thermomicrobium roseum]
KKP70120.1__53	tr|B5ZA64|B5ZA64_HELPG AibA: Periplasmic dipeptide-binding protein OS=Helicobacter pylori (strain G27) OX=563041 GN=hbpA PE=4 SV=1	1	9e-24	83	26.72	108	AI-2	AI-2_2R_3_1_TC_AibA	candidate division CPR3 bacterium GW2011_GWF2_35_18	CPR3	53	29	-	Extracellular solute-binding protein	1.6e-41	27.3	WP_052294049.1__243	peptide ABC transporter substrate-binding protein [Thermomicrobium roseum]
OGB79575.1__651	tr|B5ZA64|B5ZA64_HELPG AibA: Periplasmic dipeptide-binding protein OS=Helicobacter pylori (strain G27) OX=563041 GN=hbpA PE=4 SV=1	1	9e-24	83	26.72	108	AI-2	AI-2_2R_3_1_TC_AibA	candidate division CPR3 bacterium RIFOXYB2_FULL_35_8	CPR3	651	35	+	hypothetical protein	1.6e-41	27.3	WP_052294049.1__243	peptide ABC transporter substrate-binding protein [Thermomicrobium roseum]
OGY26260.1__1628	tr|B5ZA64|B5ZA64_HELPG AibA: Periplasmic dipeptide-binding protein OS=Helicobacter pylori (strain G27) OX=563041 GN=hbpA PE=4 SV=1	1	9e-24	82	27.25	108	AI-2	AI-2_2R_3_1_TC_AibA	Candidatus Woykebacteria bacterium RBG_16_44_10	Woykebacteria	1628	191	+	hypothetical protein	1.6e-46	29.9	WP_066344961.1__1258	ABC transporter substrate-binding protein [Bordetella bronchialis]
KKP68023.1__51	tr|B5ZA64|B5ZA64_HELPG AibA: Periplasmic dipeptide-binding protein OS=Helicobacter pylori (strain G27) OX=563041 GN=hbpA PE=4 SV=1	1	1e-23	90	25.33	107	AI-2	AI-2_2R_3_1_TC_AibA	Candidatus Moranbacteria bacterium GW2011_GWE1_35_17	Moranbacteria	51	959	-	Extracellular solute-binding protein	1.7e-67	29.2	WP_013559552.1__523	peptide ABC transporter substrate-binding protein [Anaerolinea thermophila]
KKP80611.1__62	tr|B5ZA64|B5ZA64_HELPG AibA: Periplasmic dipeptide-binding protein OS=Helicobacter pylori (strain G27) OX=563041 GN=hbpA PE=4 SV=1	1	1e-23	90	25.33	107	AI-2	AI-2_2R_3_1_TC_AibA	Candidatus Moranbacteria bacterium GW2011_GWF1_35_5	Moranbacteria	62	1132	-	Extracellular solute-binding protein	1.7e-67	29.2	WP_013559552.1__523	peptide ABC transporter substrate-binding protein [Anaerolinea thermophila]
OGZ36814.1__1769	tr|B5ZA64|B5ZA64_HELPG AibA: Periplasmic dipeptide-binding protein OS=Helicobacter pylori (strain G27) OX=563041 GN=hbpA PE=4 SV=1	1	1e-23	83	25.97	108	AI-2	AI-2_2R_3_1_TC_AibA	Candidatus Portnoybacteria bacterium RIFCSPHIGHO2_02_FULL_40_23	Portnoybacteria	1769	250	-	hypothetical protein	9.1e-75	32.5	WP_068549135.1__1167	peptide-binding protein [Thermosulfidibacter takaii]
HBR79287.1__2835	tr|B5ZA64|B5ZA64_HELPG AibA: Periplasmic dipeptide-binding protein OS=Helicobacter pylori (strain G27) OX=563041 GN=hbpA PE=4 SV=1	1	2e-23	88	25.00	107	AI-2	AI-2_2R_3_1_TC_AibA	Candidatus Moranbacteria bacterium	Moranbacteria	2835	222	-	hypothetical protein	1.4e-67	29.2	WP_013559552.1__523	peptide ABC transporter substrate-binding protein [Anaerolinea thermophila]
OGM00596.1__1458	tr|B5ZA64|B5ZA64_HELPG AibA: Periplasmic dipeptide-binding protein OS=Helicobacter pylori (strain G27) OX=563041 GN=hbpA PE=4 SV=1	1	2e-23	77	25.15	107	AI-2	AI-2_2R_3_1_TC_AibA	Candidatus Uhrbacteria bacterium RIFOXYC12_FULL_57_11	Uhrbacteria	1458	24	+	hypothetical protein	4.9e-63	32.6	WP_013559552.1__523	peptide ABC transporter substrate-binding protein [Anaerolinea thermophila]
OGL98600.1__1457	tr|B5ZA64|B5ZA64_HELPG AibA: Periplasmic dipeptide-binding protein OS=Helicobacter pylori (strain G27) OX=563041 GN=hbpA PE=4 SV=1	1	2e-23	77	25.15	107	AI-2	AI-2_2R_3_1_TC_AibA	Candidatus Uhrbacteria bacterium RIFOXYB2_FULL_57_15	Uhrbacteria	1457	496	+	hypothetical protein	4.9e-63	32.6	WP_013559552.1__523	peptide ABC transporter substrate-binding protein [Anaerolinea thermophila]
KKP81729.1__65	tr|B5ZA64|B5ZA64_HELPG AibA: Periplasmic dipeptide-binding protein OS=Helicobacter pylori (strain G27) OX=563041 GN=hbpA PE=4 SV=1	1	2e-23	90	25.33	107	AI-2	AI-2_2R_3_1_TC_AibA	Candidatus Moranbacteria bacterium GW2011_GWF2_35_54	Moranbacteria	65	1181	+	Extracellular solute-binding protein	2.7e-65	29.1	WP_013559552.1__523	peptide ABC transporter substrate-binding protein [Anaerolinea thermophila]
KKQ00283.1__89	tr|B5ZA64|B5ZA64_HELPG AibA: Periplasmic dipeptide-binding protein OS=Helicobacter pylori (strain G27) OX=563041 GN=hbpA PE=4 SV=1	1	3e-23	84	26.60	106	AI-2	AI-2_2R_3_1_TC_AibA	Candidatus Moranbacteria bacterium GW2011_GWD2_36_198	Moranbacteria	89	668	-	Extracellular solute-binding protein	5.3e-69	31.2	WP_013559552.1__523	peptide ABC transporter substrate-binding protein [Anaerolinea thermophila]
PJA64410.1__2581	tr|B5ZA64|B5ZA64_HELPG AibA: Periplasmic dipeptide-binding protein OS=Helicobacter pylori (strain G27) OX=563041 GN=hbpA PE=4 SV=1	1	3e-23	85	25.20	106	AI-2	AI-2_2R_3_1_TC_AibA	Candidatus Portnoybacteria bacterium CG_4_9_14_3_um_filter_40_10	Portnoybacteria	2581	597	+	hypothetical protein	2.5e-82	33.4	WP_083857731.1__671	peptide ABC transporter substrate-binding protein [Caldilinea aerophila]
OHA83916.1__2024	tr|B5ZA64|B5ZA64_HELPG AibA: Periplasmic dipeptide-binding protein OS=Helicobacter pylori (strain G27) OX=563041 GN=hbpA PE=4 SV=1	1	5e-23	85	26.02	106	AI-2	AI-2_2R_3_1_TC_AibA	Candidatus Yonathbacteria bacterium RIFOXYC2_FULL_47_9	Yonathbacteria	2024	568	+	hypothetical protein	6.2e-71	29.7	WP_083857731.1__671	peptide ABC transporter substrate-binding protein [Caldilinea aerophila]
PIS30098.1__2290	tr|B5ZA64|B5ZA64_HELPG AibA: Periplasmic dipeptide-binding protein OS=Helicobacter pylori (strain G27) OX=563041 GN=hbpA PE=4 SV=1	1	5e-23	83	25.00	106	AI-2	AI-2_2R_3_1_TC_AibA	Candidatus Portnoybacteria bacterium CG08_land_8_20_14_0_20_40_83	Portnoybacteria	2290	371	-	hypothetical protein	2.6e-82	33.4	WP_083857731.1__671	peptide ABC transporter substrate-binding protein [Caldilinea aerophila]
PIY74365.1__2439	tr|B5ZA64|B5ZA64_HELPG AibA: Periplasmic dipeptide-binding protein OS=Helicobacter pylori (strain G27) OX=563041 GN=hbpA PE=4 SV=1	1	5e-23	83	25.00	106	AI-2	AI-2_2R_3_1_TC_AibA	Candidatus Portnoybacteria bacterium CG_4_10_14_0_8_um_filter_40_50	Portnoybacteria	2439	244	-	hypothetical protein	2.6e-82	33.4	WP_083857731.1__671	peptide ABC transporter substrate-binding protein [Caldilinea aerophila]
HAT68714.1__2763	tr|B5ZA64|B5ZA64_HELPG AibA: Periplasmic dipeptide-binding protein OS=Helicobacter pylori (strain G27) OX=563041 GN=hbpA PE=4 SV=1	1	5e-23	85	26.02	106	AI-2	AI-2_2R_3_1_TC_AibA	Candidatus Yonathbacteria bacterium	Yonathbacteria	2763	852	-	hypothetical protein	6.2e-71	29.7	WP_083857731.1__671	peptide ABC transporter substrate-binding protein [Caldilinea aerophila]
PIW76116.1__2423	tr|B5ZA64|B5ZA64_HELPG AibA: Periplasmic dipeptide-binding protein OS=Helicobacter pylori (strain G27) OX=563041 GN=hbpA PE=4 SV=1	1	5e-23	83	25.00	106	AI-2	AI-2_2R_3_1_TC_AibA	Candidatus Portnoybacteria bacterium CG_4_8_14_3_um_filter_40_10	Portnoybacteria	2423	100	+	hypothetical protein	2.6e-82	33.4	WP_083857731.1__671	peptide ABC transporter substrate-binding protein [Caldilinea aerophila]
OGI29095.1__1174	tr|B5ZA64|B5ZA64_HELPG AibA: Periplasmic dipeptide-binding protein OS=Helicobacter pylori (strain G27) OX=563041 GN=hbpA PE=4 SV=1	1	6e-23	89	26.00	105	AI-2	AI-2_2R_3_1_TC_AibA	Candidatus Moranbacteria bacterium RIFOXYA12_FULL_44_15	Moranbacteria	1174	478	+	hypothetical protein	8.7e-75	30.6	WP_083857731.1__671	peptide ABC transporter substrate-binding protein [Caldilinea aerophila]
OGI34516.1__1175	tr|B5ZA64|B5ZA64_HELPG AibA: Periplasmic dipeptide-binding protein OS=Helicobacter pylori (strain G27) OX=563041 GN=hbpA PE=4 SV=1	1	6e-23	89	26.00	105	AI-2	AI-2_2R_3_1_TC_AibA	Candidatus Moranbacteria bacterium RIFOXYA2_FULL_43_15	Moranbacteria	1175	740	-	hypothetical protein	8.7e-75	30.6	WP_083857731.1__671	peptide ABC transporter substrate-binding protein [Caldilinea aerophila]
PIT90118.1__2318	tr|B5ZA64|B5ZA64_HELPG AibA: Periplasmic dipeptide-binding protein OS=Helicobacter pylori (strain G27) OX=563041 GN=hbpA PE=4 SV=1	1	1e-22	77	25.35	105	AI-2	AI-2_2R_3_1_TC_AibA	Candidatus Kuenenbacteria bacterium CG10_big_fil_rev_8_21_14_0_10_36_11	Kuenenbacteria	2318	132	-	hypothetical protein	3.8e-71	33.4	WP_013450986.1__460	peptide-binding protein [Calditerrivibrio nitroreducens]
OGY28928.1__1632	tr|B5ZA64|B5ZA64_HELPG AibA: Periplasmic dipeptide-binding protein OS=Helicobacter pylori (strain G27) OX=563041 GN=hbpA PE=4 SV=1	1	1e-22	80	25.32	104	AI-2	AI-2_2R_3_1_TC_AibA	Candidatus Woykebacteria bacterium RIFCSPHIGHO2_12_FULL_43_10	Woykebacteria	1632	512	+	hypothetical protein	4.7e-76	37.1	WP_075799674.1__1371	ABC transporter substrate-binding protein [Roseomonas gilardii]
OGF66144.1__982	tr|B5ZA64|B5ZA64_HELPG AibA: Periplasmic dipeptide-binding protein OS=Helicobacter pylori (strain G27) OX=563041 GN=hbpA PE=4 SV=1	1	1e-22	88	25.19	105	AI-2	AI-2_2R_3_1_TC_AibA	Candidatus Giovannonibacteria bacterium RIFCSPHIGHO2_02_FULL_43_32	Giovannonibacteria	982	702	+	hypothetical protein	4.2e-69	30.8	WP_013559552.1__523	peptide ABC transporter substrate-binding protein [Anaerolinea thermophila]
OGF78163.1__989	tr|B5ZA64|B5ZA64_HELPG AibA: Periplasmic dipeptide-binding protein OS=Helicobacter pylori (strain G27) OX=563041 GN=hbpA PE=4 SV=1	1	1e-22	88	25.19	105	AI-2	AI-2_2R_3_1_TC_AibA	Candidatus Giovannonibacteria bacterium RIFCSPLOWO2_01_FULL_43_60	Giovannonibacteria	989	643	+	hypothetical protein	4.2e-69	30.8	WP_013559552.1__523	peptide ABC transporter substrate-binding protein [Anaerolinea thermophila]
OGF89112.1__908	tr|B5ZA64|B5ZA64_HELPG AibA: Periplasmic dipeptide-binding protein OS=Helicobacter pylori (strain G27) OX=563041 GN=hbpA PE=4 SV=1	1	1e-22	88	25.19	105	AI-2	AI-2_2R_3_1_TC_AibA	Candidatus Giovannonibacteria bacterium RIFCSPLOWO2_02_FULL_43_11b	Giovannonibacteria	908	784	+	hypothetical protein	4.2e-69	30.8	WP_013559552.1__523	peptide ABC transporter substrate-binding protein [Anaerolinea thermophila]
OGF77260.1__986	tr|B5ZA64|B5ZA64_HELPG AibA: Periplasmic dipeptide-binding protein OS=Helicobacter pylori (strain G27) OX=563041 GN=hbpA PE=4 SV=1	1	1e-22	88	25.19	105	AI-2	AI-2_2R_3_1_TC_AibA	Candidatus Giovannonibacteria bacterium RIFCSPHIGHO2_12_FULL_43_15	Giovannonibacteria	986	694	+	hypothetical protein	4.2e-69	30.8	WP_013559552.1__523	peptide ABC transporter substrate-binding protein [Anaerolinea thermophila]
OGE81059.1__853	tr|B5ZA64|B5ZA64_HELPG AibA: Periplasmic dipeptide-binding protein OS=Helicobacter pylori (strain G27) OX=563041 GN=hbpA PE=4 SV=1	1	1e-22	82	26.51	104	AI-2	AI-2_2R_3_1_TC_AibA	Candidatus Doudnabacteria bacterium RIFCSPHIGHO2_01_FULL_43_23	Doudnabacteria (SM2F11)	853	193	+	hypothetical protein	8.8e-78	33.4	WP_013559552.1__523	peptide ABC transporter substrate-binding protein [Anaerolinea thermophila]
KKT70818.1__421	tr|B5ZA64|B5ZA64_HELPG AibA: Periplasmic dipeptide-binding protein OS=Helicobacter pylori (strain G27) OX=563041 GN=hbpA PE=4 SV=1	1	1e-22	83	25.83	104	AI-2	AI-2_2R_3_1_TC_AibA	Candidatus Moranbacteria bacterium GW2011_GWF1_44_4	Moranbacteria	421	446	-	hypothetical protein	1.9e-74	32.5	WP_013559552.1__523	peptide ABC transporter substrate-binding protein [Anaerolinea thermophila]
OGF51481.1__979	tr|B5ZA64|B5ZA64_HELPG AibA: Periplasmic dipeptide-binding protein OS=Helicobacter pylori (strain G27) OX=563041 GN=hbpA PE=4 SV=1	1	1e-22	88	25.19	105	AI-2	AI-2_2R_3_1_TC_AibA	Candidatus Giovannonibacteria bacterium RIFCSPHIGHO2_01_FULL_43_100	Giovannonibacteria	979	544	+	hypothetical protein	4.2e-69	30.8	WP_013559552.1__523	peptide ABC transporter substrate-binding protein [Anaerolinea thermophila]
OGF92543.1__996	tr|B5ZA64|B5ZA64_HELPG AibA: Periplasmic dipeptide-binding protein OS=Helicobacter pylori (strain G27) OX=563041 GN=hbpA PE=4 SV=1	1	1e-22	88	25.19	105	AI-2	AI-2_2R_3_1_TC_AibA	Candidatus Giovannonibacteria bacterium RIFCSPLOWO2_12_FULL_43_11c	Giovannonibacteria	996	161	+	hypothetical protein	4.2e-69	30.8	WP_013559552.1__523	peptide ABC transporter substrate-binding protein [Anaerolinea thermophila]
OGY32213.1__1634	tr|B5ZA64|B5ZA64_HELPG AibA: Periplasmic dipeptide-binding protein OS=Helicobacter pylori (strain G27) OX=563041 GN=hbpA PE=4 SV=1	1	1e-22	80	25.32	104	AI-2	AI-2_2R_3_1_TC_AibA	Candidatus Woykebacteria bacterium RIFCSPLOWO2_01_FULL_43_14	Woykebacteria	1634	343	-	hypothetical protein	4.7e-76	37.1	WP_075799674.1__1371	ABC transporter substrate-binding protein [Roseomonas gilardii]
OGY29937.1__1631	tr|B5ZA64|B5ZA64_HELPG AibA: Periplasmic dipeptide-binding protein OS=Helicobacter pylori (strain G27) OX=563041 GN=hbpA PE=4 SV=1	1	1e-22	80	25.32	104	AI-2	AI-2_2R_3_1_TC_AibA	Candidatus Woykebacteria bacterium RIFCSPHIGHO2_02_FULL_43_16b	Woykebacteria	1631	234	+	hypothetical protein	4.7e-76	37.1	WP_075799674.1__1371	ABC transporter substrate-binding protein [Roseomonas gilardii]
HCB36267.1__2864	tr|B5ZA64|B5ZA64_HELPG AibA: Periplasmic dipeptide-binding protein OS=Helicobacter pylori (strain G27) OX=563041 GN=hbpA PE=4 SV=1	1	2e-22	81	25.60	104	AI-2	AI-2_2R_3_1_TC_AibA	Candidatus Azambacteria bacterium	Azambacteria	2864	462	+	hypothetical protein	4.3e-80	32.3	WP_083857731.1__671	peptide ABC transporter substrate-binding protein [Caldilinea aerophila]
OGB61440.1__643	tr|B5ZA64|B5ZA64_HELPG AibA: Periplasmic dipeptide-binding protein OS=Helicobacter pylori (strain G27) OX=563041 GN=hbpA PE=4 SV=1	1	2e-22	88	25.57	104	AI-2	AI-2_2R_3_1_TC_AibA	candidate division CPR2 bacterium GWD1_39_7	CPR2	643	131	-	hypothetical protein	6.7e-62	30.5	WP_013559552.1__523	peptide ABC transporter substrate-binding protein [Anaerolinea thermophila]
OGB71165.1__644	tr|B5ZA64|B5ZA64_HELPG AibA: Periplasmic dipeptide-binding protein OS=Helicobacter pylori (strain G27) OX=563041 GN=hbpA PE=4 SV=1	1	2e-22	88	25.57	104	AI-2	AI-2_2R_3_1_TC_AibA	candidate division CPR2 bacterium GWD2_39_7	CPR2	644	637	-	hypothetical protein	6.7e-62	30.5	WP_013559552.1__523	peptide ABC transporter substrate-binding protein [Anaerolinea thermophila]
OGF79973.1__990	tr|B5ZA64|B5ZA64_HELPG AibA: Periplasmic dipeptide-binding protein OS=Helicobacter pylori (strain G27) OX=563041 GN=hbpA PE=4 SV=1	1	2e-22	92	25.90	104	AI-2	AI-2_2R_3_1_TC_AibA	Candidatus Giovannonibacteria bacterium RIFCSPLOWO2_01_FULL_44_40	Giovannonibacteria	990	442	-	hypothetical protein	8.6e-64	30.8	WP_052294049.1__243	peptide ABC transporter substrate-binding protein [Thermomicrobium roseum]
HAM95517.1__2748	tr|B5ZA64|B5ZA64_HELPG AibA: Periplasmic dipeptide-binding protein OS=Helicobacter pylori (strain G27) OX=563041 GN=hbpA PE=4 SV=1	1	2e-22	81	25.60	104	AI-2	AI-2_2R_3_1_TC_AibA	Candidatus Azambacteria bacterium	Azambacteria	2748	63	-	hypothetical protein	4.3e-80	32.3	WP_083857731.1__671	peptide ABC transporter substrate-binding protein [Caldilinea aerophila]
HAR99585.1__2756	tr|B5ZA64|B5ZA64_HELPG AibA: Periplasmic dipeptide-binding protein OS=Helicobacter pylori (strain G27) OX=563041 GN=hbpA PE=4 SV=1	1	2e-22	84	26.22	103	AI-2	AI-2_2R_3_1_TC_AibA	Candidatus Moranbacteria bacterium	Moranbacteria	2756	809	-	hypothetical protein	7.5e-71	31.6	WP_013559552.1__523	peptide ABC transporter substrate-binding protein [Anaerolinea thermophila]
OGF75736.1__899	tr|B5ZA64|B5ZA64_HELPG AibA: Periplasmic dipeptide-binding protein OS=Helicobacter pylori (strain G27) OX=563041 GN=hbpA PE=4 SV=1	1	2e-22	92	25.90	104	AI-2	AI-2_2R_3_1_TC_AibA	Candidatus Giovannonibacteria bacterium RIFCSPHIGHO2_02_FULL_45_13	Giovannonibacteria	899	399	-	hypothetical protein	8.6e-64	30.8	WP_052294049.1__243	peptide ABC transporter substrate-binding protein [Thermomicrobium roseum]
KKU38526.1__534	tr|B5ZA64|B5ZA64_HELPG AibA: Periplasmic dipeptide-binding protein OS=Helicobacter pylori (strain G27) OX=563041 GN=hbpA PE=4 SV=1	1	2e-22	81	25.60	104	AI-2	AI-2_2R_3_1_TC_AibA	Candidatus Azambacteria bacterium GW2011_GWB2_46_37	Azambacteria	534	541	-	hypothetical protein	4.2e-80	32.3	WP_083857731.1__671	peptide ABC transporter substrate-binding protein [Caldilinea aerophila]
HBA52771.1__2782	tr|B5ZA64|B5ZA64_HELPG AibA: Periplasmic dipeptide-binding protein OS=Helicobacter pylori (strain G27) OX=563041 GN=hbpA PE=4 SV=1	1	2e-22	81	25.60	104	AI-2	AI-2_2R_3_1_TC_AibA	Candidatus Azambacteria bacterium	Azambacteria	2782	299	+	hypothetical protein	4.3e-80	32.3	WP_083857731.1__671	peptide ABC transporter substrate-binding protein [Caldilinea aerophila]
HBC58895.1__2790	tr|B5ZA64|B5ZA64_HELPG AibA: Periplasmic dipeptide-binding protein OS=Helicobacter pylori (strain G27) OX=563041 GN=hbpA PE=4 SV=1	1	2e-22	81	25.60	104	AI-2	AI-2_2R_3_1_TC_AibA	Candidatus Azambacteria bacterium	Azambacteria	2790	360	+	hypothetical protein	4.3e-80	32.3	WP_083857731.1__671	peptide ABC transporter substrate-binding protein [Caldilinea aerophila]
OHA43988.1__1917	tr|B5ZA64|B5ZA64_HELPG AibA: Periplasmic dipeptide-binding protein OS=Helicobacter pylori (strain G27) OX=563041 GN=hbpA PE=4 SV=1	1	2e-22	80	25.05	104	AI-2	AI-2_2R_3_1_TC_AibA	Candidatus Taylorbacteria bacterium RIFCSPLOWO2_12_FULL_44_15c	Taylorbacteria	1917	177	+	hypothetical protein	1e-73	30.5	WP_083857731.1__671	peptide ABC transporter substrate-binding protein [Caldilinea aerophila]
KKR29342.1__246	tr|B5ZA64|B5ZA64_HELPG AibA: Periplasmic dipeptide-binding protein OS=Helicobacter pylori (strain G27) OX=563041 GN=hbpA PE=4 SV=1	1	2e-22	91	25.57	104	AI-2	AI-2_2R_3_1_TC_AibA	candidate division CPR2 bacterium GW2011_GWD2_39_7	CPR2	246	109	-	Extracellular solute-binding protein family 5	4.7e-62	30.7	WP_013559552.1__523	peptide ABC transporter substrate-binding protein [Anaerolinea thermophila]
KKP99928.1__88	tr|B5ZA64|B5ZA64_HELPG AibA: Periplasmic dipeptide-binding protein OS=Helicobacter pylori (strain G27) OX=563041 GN=hbpA PE=4 SV=1	1	2e-22	84	26.22	103	AI-2	AI-2_2R_3_1_TC_AibA	Candidatus Moranbacteria bacterium GW2011_GWD1_36_198	Moranbacteria	88	774	-	Extracellular solute-binding protein	7.5e-71	31.6	WP_013559552.1__523	peptide ABC transporter substrate-binding protein [Anaerolinea thermophila]
KKU37492.1__532	tr|B5ZA64|B5ZA64_HELPG AibA: Periplasmic dipeptide-binding protein OS=Helicobacter pylori (strain G27) OX=563041 GN=hbpA PE=4 SV=1	1	2e-22	81	25.60	104	AI-2	AI-2_2R_3_1_TC_AibA	Candidatus Azambacteria bacterium GW2011_GWF2_46_32	Azambacteria	532	367	-	hypothetical protein	4.2e-80	32.3	WP_083857731.1__671	peptide ABC transporter substrate-binding protein [Caldilinea aerophila]
KKT19153.1__430	tr|B5ZA64|B5ZA64_HELPG AibA: Periplasmic dipeptide-binding protein OS=Helicobacter pylori (strain G27) OX=563041 GN=hbpA PE=4 SV=1	1	2e-22	84	25.90	104	AI-2	AI-2_2R_3_1_TC_AibA	Candidatus Peregrinibacteria bacterium GW2011_GWA2_43_8	Peregrinibacteria (PER)	430	793	-	Oligopeptide ABC transporter substrate-binding protein	3.4e-39	28.2	WP_087915216.1__1470	ABC transporter substrate-binding protein [Paenibacillus donghaensis]
KKT01616.1__403	tr|B5ZA64|B5ZA64_HELPG AibA: Periplasmic dipeptide-binding protein OS=Helicobacter pylori (strain G27) OX=563041 GN=hbpA PE=4 SV=1	1	2e-22	88	25.90	103	AI-2	AI-2_2R_3_1_TC_AibA	Candidatus Peregrinibacteria bacterium GW2011_GWF2_43_17	Peregrinibacteria (PER)	403	1051	-	oligopeptide ABC transporter substrate-binding protein	3.2e-39	28.2	WP_087915216.1__1470	ABC transporter substrate-binding protein [Paenibacillus donghaensis]
KKQ39146.1__55	tr|B5ZA64|B5ZA64_HELPG AibA: Periplasmic dipeptide-binding protein OS=Helicobacter pylori (strain G27) OX=563041 GN=hbpA PE=4 SV=1	1	2e-22	84	26.22	103	AI-2	AI-2_2R_3_1_TC_AibA	Candidatus Moranbacteria bacterium GW2011_GWC2_37_73	Moranbacteria	55	899	-	Extracellular solute-binding protein	7.5e-71	31.6	WP_013559552.1__523	peptide ABC transporter substrate-binding protein [Anaerolinea thermophila]
KKU40827.1__536	tr|B5ZA64|B5ZA64_HELPG AibA: Periplasmic dipeptide-binding protein OS=Helicobacter pylori (strain G27) OX=563041 GN=hbpA PE=4 SV=1	1	2e-22	81	25.60	104	AI-2	AI-2_2R_3_1_TC_AibA	Candidatus Azambacteria bacterium GW2011_GWD2_46_48	Azambacteria	536	393	-	hypothetical protein	4.2e-80	32.3	WP_083857731.1__671	peptide ABC transporter substrate-binding protein [Caldilinea aerophila]
HAU39960.1__2768	tr|B5ZA64|B5ZA64_HELPG AibA: Periplasmic dipeptide-binding protein OS=Helicobacter pylori (strain G27) OX=563041 GN=hbpA PE=4 SV=1	1	2e-22	88	25.90	103	AI-2	AI-2_2R_3_1_TC_AibA	Candidatus Peregrinibacteria bacterium	Peregrinibacteria (PER)	2768	794	-	hypothetical protein	3.2e-39	28.2	WP_087915216.1__1470	ABC transporter substrate-binding protein [Paenibacillus donghaensis]
OGF62534.1__891	tr|B5ZA64|B5ZA64_HELPG AibA: Periplasmic dipeptide-binding protein OS=Helicobacter pylori (strain G27) OX=563041 GN=hbpA PE=4 SV=1	1	2e-22	92	25.90	104	AI-2	AI-2_2R_3_1_TC_AibA	Candidatus Giovannonibacteria bacterium RIFCSPHIGHO2_01_FULL_45_23	Giovannonibacteria	891	491	-	hypothetical protein	8.6e-64	30.8	WP_052294049.1__243	peptide ABC transporter substrate-binding protein [Thermomicrobium roseum]
HAQ05363.1__2755	tr|B5ZA64|B5ZA64_HELPG AibA: Periplasmic dipeptide-binding protein OS=Helicobacter pylori (strain G27) OX=563041 GN=hbpA PE=4 SV=1	1	2e-22	81	25.60	104	AI-2	AI-2_2R_3_1_TC_AibA	Candidatus Azambacteria bacterium	Azambacteria	2755	218	+	hypothetical protein	4.3e-80	32.3	WP_083857731.1__671	peptide ABC transporter substrate-binding protein [Caldilinea aerophila]
KKU21758.1__517	tr|B5ZA64|B5ZA64_HELPG AibA: Periplasmic dipeptide-binding protein OS=Helicobacter pylori (strain G27) OX=563041 GN=hbpA PE=4 SV=1	1	2e-22	81	25.60	104	AI-2	AI-2_2R_3_1_TC_AibA	Candidatus Azambacteria bacterium GW2011_GWC1_46_13	Azambacteria	517	418	+	extracellular solute-binding protein family 5, peptide/nickel transport system substrate-binding protein	4.2e-80	32.3	WP_083857731.1__671	peptide ABC transporter substrate-binding protein [Caldilinea aerophila]
HCO99705.1__2910	tr|B5ZA64|B5ZA64_HELPG AibA: Periplasmic dipeptide-binding protein OS=Helicobacter pylori (strain G27) OX=563041 GN=hbpA PE=4 SV=1	1	2e-22	84	26.22	103	AI-2	AI-2_2R_3_1_TC_AibA	Candidatus Moranbacteria bacterium	Moranbacteria	2910	736	-	hypothetical protein	7.5e-71	31.6	WP_013559552.1__523	peptide ABC transporter substrate-binding protein [Anaerolinea thermophila]
KKR18046.1__233	tr|B5ZA64|B5ZA64_HELPG AibA: Periplasmic dipeptide-binding protein OS=Helicobacter pylori (strain G27) OX=563041 GN=hbpA PE=4 SV=1	1	2e-22	91	25.57	104	AI-2	AI-2_2R_3_1_TC_AibA	candidate division CPR2 bacterium GW2011_GWC2_39_35	CPR2	233	675	-	Extracellular solute-binding protein family 5	4.7e-62	30.7	WP_013559552.1__523	peptide ABC transporter substrate-binding protein [Anaerolinea thermophila]
HBI50884.1__2810	tr|B5ZA64|B5ZA64_HELPG AibA: Periplasmic dipeptide-binding protein OS=Helicobacter pylori (strain G27) OX=563041 GN=hbpA PE=4 SV=1	1	2e-22	84	26.22	103	AI-2	AI-2_2R_3_1_TC_AibA	Candidatus Moranbacteria bacterium	Moranbacteria	2810	539	-	hypothetical protein	7.6e-71	31.6	WP_013559552.1__523	peptide ABC transporter substrate-binding protein [Anaerolinea thermophila]
HBU10413.1__2833	tr|B5ZA64|B5ZA64_HELPG AibA: Periplasmic dipeptide-binding protein OS=Helicobacter pylori (strain G27) OX=563041 GN=hbpA PE=4 SV=1	1	2e-22	84	26.22	103	AI-2	AI-2_2R_3_1_TC_AibA	Candidatus Moranbacteria bacterium	Moranbacteria	2833	853	-	hypothetical protein	7.5e-71	31.6	WP_013559552.1__523	peptide ABC transporter substrate-binding protein [Anaerolinea thermophila]
OGF82852.1__905	tr|B5ZA64|B5ZA64_HELPG AibA: Periplasmic dipeptide-binding protein OS=Helicobacter pylori (strain G27) OX=563041 GN=hbpA PE=4 SV=1	1	3e-22	83	25.41	103	AI-2	AI-2_2R_3_1_TC_AibA	Candidatus Giovannonibacteria bacterium RIFCSPLOWO2_01_FULL_46_13	Giovannonibacteria	905	229	-	hypothetical protein	4.2e-69	32.1	WP_052294049.1__243	peptide ABC transporter substrate-binding protein [Thermomicrobium roseum]
PIW95109.1__2400	tr|B5ZA64|B5ZA64_HELPG AibA: Periplasmic dipeptide-binding protein OS=Helicobacter pylori (strain G27) OX=563041 GN=hbpA PE=4 SV=1	1	4e-22	89	25.39	103	AI-2	AI-2_2R_3_1_TC_AibA	Candidatus Moranbacteria bacterium CG_4_8_14_3_um_filter_34_16	Moranbacteria	2400	173	+	hypothetical protein	1.2e-66	33	WP_013006891.1__53	peptide-binding protein [Deferribacter desulfuricans]
PJE57789.1__2690	tr|B5ZA64|B5ZA64_HELPG AibA: Periplasmic dipeptide-binding protein OS=Helicobacter pylori (strain G27) OX=563041 GN=hbpA PE=4 SV=1	1	4e-22	81	26.35	103	AI-2	AI-2_2R_3_1_TC_AibA	Candidatus Portnoybacteria bacterium CG10_big_fil_rev_8_21_14_0_10_38_18	Portnoybacteria	2690	38	-	hypothetical protein	1.4e-80	32.9	WP_083857731.1__671	peptide ABC transporter substrate-binding protein [Caldilinea aerophila]
PIU09217.1__2331	tr|B5ZA64|B5ZA64_HELPG AibA: Periplasmic dipeptide-binding protein OS=Helicobacter pylori (strain G27) OX=563041 GN=hbpA PE=4 SV=1	1	4e-22	89	25.39	103	AI-2	AI-2_2R_3_1_TC_AibA	Candidatus Moranbacteria bacterium CG08_land_8_20_14_0_20_34_16	Moranbacteria	2331	737	+	hypothetical protein	1.2e-66	33	WP_013006891.1__53	peptide-binding protein [Deferribacter desulfuricans]
PIR68244.1__2229	tr|B5ZA64|B5ZA64_HELPG AibA: Periplasmic dipeptide-binding protein OS=Helicobacter pylori (strain G27) OX=563041 GN=hbpA PE=4 SV=1	1	4e-22	83	25.78	103	AI-2	AI-2_2R_3_1_TC_AibA	Candidatus Nomurabacteria bacterium CG10_big_fil_rev_8_21_14_0_10_35_16	Nomurabacteria	2229	53	-	hypothetical protein	3.6e-55	28.9	WP_083857731.1__671	peptide ABC transporter substrate-binding protein [Caldilinea aerophila]
OGD38367.1__719	tr|B5ZA64|B5ZA64_HELPG AibA: Periplasmic dipeptide-binding protein OS=Helicobacter pylori (strain G27) OX=563041 GN=hbpA PE=4 SV=1	1	5e-22	82	25.54	103	AI-2	AI-2_2R_3_1_TC_AibA	Candidatus Azambacteria bacterium RIFCSPLOWO2_01_FULL_46_26	Azambacteria	719	534	+	hypothetical protein	9.5e-80	32.3	WP_083857731.1__671	peptide ABC transporter substrate-binding protein [Caldilinea aerophila]
OGD43304.1__721	tr|B5ZA64|B5ZA64_HELPG AibA: Periplasmic dipeptide-binding protein OS=Helicobacter pylori (strain G27) OX=563041 GN=hbpA PE=4 SV=1	1	5e-22	82	25.54	103	AI-2	AI-2_2R_3_1_TC_AibA	Candidatus Azambacteria bacterium RIFCSPLOWO2_02_FULL_46_11	Azambacteria	721	481	-	hypothetical protein	9.5e-80	32.3	WP_083857731.1__671	peptide ABC transporter substrate-binding protein [Caldilinea aerophila]
OGD29548.1__783	tr|B5ZA64|B5ZA64_HELPG AibA: Periplasmic dipeptide-binding protein OS=Helicobacter pylori (strain G27) OX=563041 GN=hbpA PE=4 SV=1	1	5e-22	82	25.54	103	AI-2	AI-2_2R_3_1_TC_AibA	Candidatus Azambacteria bacterium RIFCSPHIGHO2_02_46_12	Azambacteria	783	614	-	hypothetical protein	9.5e-80	32.3	WP_083857731.1__671	peptide ABC transporter substrate-binding protein [Caldilinea aerophila]
OGD35616.1__713	tr|B5ZA64|B5ZA64_HELPG AibA: Periplasmic dipeptide-binding protein OS=Helicobacter pylori (strain G27) OX=563041 GN=hbpA PE=4 SV=1	1	5e-22	81	25.84	103	AI-2	AI-2_2R_3_1_TC_AibA	Candidatus Azambacteria bacterium RIFCSPHIGHO2_01_46_10	Azambacteria	713	288	+	hypothetical protein	1.2e-79	32.3	WP_083857731.1__671	peptide ABC transporter substrate-binding protein [Caldilinea aerophila]
PJA89342.1__2568	tr|B5ZA64|B5ZA64_HELPG AibA: Periplasmic dipeptide-binding protein OS=Helicobacter pylori (strain G27) OX=563041 GN=hbpA PE=4 SV=1	1	7e-22	88	25.54	102	AI-2	AI-2_2R_3_1_TC_AibA	Candidatus Moranbacteria bacterium CG_4_9_14_3_um_filter_33_15	Moranbacteria	2568	152	-	hypothetical protein	1.6e-64	34.2	WP_013006891.1__53	peptide-binding protein [Deferribacter desulfuricans]
HBT46099.1__2827	tr|B5ZA64|B5ZA64_HELPG AibA: Periplasmic dipeptide-binding protein OS=Helicobacter pylori (strain G27) OX=563041 GN=hbpA PE=4 SV=1	1	7e-22	84	26.02	102	AI-2	AI-2_2R_3_1_TC_AibA	Candidatus Moranbacteria bacterium	Moranbacteria	2827	189	+	hypothetical protein	4.8e-73	32	WP_013559552.1__523	peptide ABC transporter substrate-binding protein [Anaerolinea thermophila]
OGE31906.1__837	tr|B5ZA64|B5ZA64_HELPG AibA: Periplasmic dipeptide-binding protein OS=Helicobacter pylori (strain G27) OX=563041 GN=hbpA PE=4 SV=1	1	7e-22	80	26.09	102	AI-2	AI-2_2R_3_1_TC_AibA	Candidatus Daviesbacteria bacterium RIFCSPHIGHO2_01_FULL_44_29	Daviesbacteria	837	170	+	hypothetical protein	6.8e-77	35.4	WP_075799674.1__1371	ABC transporter substrate-binding protein [Roseomonas gilardii]
OGE41199.1__826	tr|B5ZA64|B5ZA64_HELPG AibA: Periplasmic dipeptide-binding protein OS=Helicobacter pylori (strain G27) OX=563041 GN=hbpA PE=4 SV=1	1	7e-22	80	26.09	102	AI-2	AI-2_2R_3_1_TC_AibA	Candidatus Daviesbacteria bacterium RIFCSPHIGHO2_02_FULL_43_12	Daviesbacteria	826	163	+	hypothetical protein	6.8e-77	35.4	WP_075799674.1__1371	ABC transporter substrate-binding protein [Roseomonas gilardii]
OGE69398.1__847	tr|B5ZA64|B5ZA64_HELPG AibA: Periplasmic dipeptide-binding protein OS=Helicobacter pylori (strain G27) OX=563041 GN=hbpA PE=4 SV=1	1	7e-22	80	26.09	102	AI-2	AI-2_2R_3_1_TC_AibA	Candidatus Daviesbacteria bacterium RIFCSPLOWO2_01_FULL_43_15	Daviesbacteria	847	838	+	hypothetical protein	6.8e-77	35.4	WP_075799674.1__1371	ABC transporter substrate-binding protein [Roseomonas gilardii]
HBI33858.1__2808	tr|B5ZA64|B5ZA64_HELPG AibA: Periplasmic dipeptide-binding protein OS=Helicobacter pylori (strain G27) OX=563041 GN=hbpA PE=4 SV=1	1	7e-22	84	26.02	102	AI-2	AI-2_2R_3_1_TC_AibA	Candidatus Moranbacteria bacterium	Moranbacteria	2808	862	+	hypothetical protein	4.8e-73	32	WP_013559552.1__523	peptide ABC transporter substrate-binding protein [Anaerolinea thermophila]
OGE39525.1__843	tr|B5ZA64|B5ZA64_HELPG AibA: Periplasmic dipeptide-binding protein OS=Helicobacter pylori (strain G27) OX=563041 GN=hbpA PE=4 SV=1	1	7e-22	80	26.09	102	AI-2	AI-2_2R_3_1_TC_AibA	Candidatus Daviesbacteria bacterium RIFCSPHIGHO2_12_FULL_47_45	Daviesbacteria	843	628	-	hypothetical protein	6.8e-77	35.4	WP_075799674.1__1371	ABC transporter substrate-binding protein [Roseomonas gilardii]
PIY73949.1__2439	tr|B5ZA64|B5ZA64_HELPG AibA: Periplasmic dipeptide-binding protein OS=Helicobacter pylori (strain G27) OX=563041 GN=hbpA PE=4 SV=1	1	8e-22	82	25.51	101	AI-2	AI-2_2R_3_1_TC_AibA	Candidatus Portnoybacteria bacterium CG_4_10_14_0_8_um_filter_40_50	Portnoybacteria	2439	695	+	hypothetical protein	5.7e-67	32.2	WP_052294049.1__243	peptide ABC transporter substrate-binding protein [Thermomicrobium roseum]
OGE89392.1__856	tr|B5ZA64|B5ZA64_HELPG AibA: Periplasmic dipeptide-binding protein OS=Helicobacter pylori (strain G27) OX=563041 GN=hbpA PE=4 SV=1	1	9e-22	86	27.59	102	AI-2	AI-2_2R_3_1_TC_AibA	Candidatus Doudnabacteria bacterium RIFCSPHIGHO2_01_FULL_50_11	Doudnabacteria (SM2F11)	856	367	+	hypothetical protein	7.1e-77	32.1	WP_083857731.1__671	peptide ABC transporter substrate-binding protein [Caldilinea aerophila]
KKW05445.1__584	tr|B5ZA64|B5ZA64_HELPG AibA: Periplasmic dipeptide-binding protein OS=Helicobacter pylori (strain G27) OX=563041 GN=hbpA PE=4 SV=1	1	9e-22	80	25.64	102	AI-2	AI-2_2R_3_1_TC_AibA	Candidatus Kaiserbacteria bacterium GW2011_GWC2_49_12	Kaiserbacteria	584	624	+	Extracellular solute-binding protein family 5	2.1e-61	30.5	WP_083857731.1__671	peptide ABC transporter substrate-binding protein [Caldilinea aerophila]
OGG41072.1__944	tr|B5ZA64|B5ZA64_HELPG AibA: Periplasmic dipeptide-binding protein OS=Helicobacter pylori (strain G27) OX=563041 GN=hbpA PE=4 SV=1	1	9e-22	88	25.47	102	AI-2	AI-2_2R_3_1_TC_AibA	Candidatus Kaiserbacteria bacterium GWA2_50_9	Kaiserbacteria	944	173	-	hypothetical protein	2e-61	30.8	WP_012871731.1__314	peptide ABC transporter substrate-binding protein [Sphaerobacter thermophilus]
KKU00636.1__485	tr|B5ZA64|B5ZA64_HELPG AibA: Periplasmic dipeptide-binding protein OS=Helicobacter pylori (strain G27) OX=563041 GN=hbpA PE=4 SV=1	1	1e-21	83	25.73	101	AI-2	AI-2_2R_3_1_TC_AibA	Candidatus Moranbacteria bacterium GW2011_GWC1_45_18	Moranbacteria	485	84	-	hypothetical protein	3.9e-75	32.4	WP_013559552.1__523	peptide ABC transporter substrate-binding protein [Anaerolinea thermophila]
KKR83766.1__198	tr|B5ZA64|B5ZA64_HELPG AibA: Periplasmic dipeptide-binding protein OS=Helicobacter pylori (strain G27) OX=563041 GN=hbpA PE=4 SV=1	1	1e-21	86	26.15	102	AI-2	AI-2_2R_3_1_TC_AibA	Candidatus Nomurabacteria bacterium GW2011_GWA2_40_97	Nomurabacteria	198	550	-	Extracellular solute-binding protein	5.9e-58	29.3	WP_083857731.1__671	peptide ABC transporter substrate-binding protein [Caldilinea aerophila]
OGI42575.1__1183	tr|B5ZA64|B5ZA64_HELPG AibA: Periplasmic dipeptide-binding protein OS=Helicobacter pylori (strain G27) OX=563041 GN=hbpA PE=4 SV=1	1	1e-21	83	25.73	101	AI-2	AI-2_2R_3_1_TC_AibA	Candidatus Moranbacteria bacterium RIFOXYD1_FULL_44_9	Moranbacteria	1183	383	+	hypothetical protein	3.9e-75	32.4	WP_013559552.1__523	peptide ABC transporter substrate-binding protein [Anaerolinea thermophila]
OGI96047.1__1268	tr|B5ZA64|B5ZA64_HELPG AibA: Periplasmic dipeptide-binding protein OS=Helicobacter pylori (strain G27) OX=563041 GN=hbpA PE=4 SV=1	1	1e-21	86	26.15	102	AI-2	AI-2_2R_3_1_TC_AibA	Candidatus Nomurabacteria bacterium RIFCSPLOWO2_02_40_28	Nomurabacteria	1268	521	+	hypothetical protein	5.9e-58	29.3	WP_083857731.1__671	peptide ABC transporter substrate-binding protein [Caldilinea aerophila]
HBA45557.1__2780	tr|B5ZA64|B5ZA64_HELPG AibA: Periplasmic dipeptide-binding protein OS=Helicobacter pylori (strain G27) OX=563041 GN=hbpA PE=4 SV=1	1	1e-21	86	26.15	102	AI-2	AI-2_2R_3_1_TC_AibA	Candidatus Nomurabacteria bacterium	Nomurabacteria	2780	716	-	hypothetical protein	5.9e-58	29.3	WP_083857731.1__671	peptide ABC transporter substrate-binding protein [Caldilinea aerophila]
HBB36718.1__2786	tr|B5ZA64|B5ZA64_HELPG AibA: Periplasmic dipeptide-binding protein OS=Helicobacter pylori (strain G27) OX=563041 GN=hbpA PE=4 SV=1	1	1e-21	83	25.73	101	AI-2	AI-2_2R_3_1_TC_AibA	Candidatus Moranbacteria bacterium	Moranbacteria	2786	110	-	hypothetical protein	3.9e-75	32.4	WP_013559552.1__523	peptide ABC transporter substrate-binding protein [Anaerolinea thermophila]
KKR20218.1__237	tr|B5ZA64|B5ZA64_HELPG AibA: Periplasmic dipeptide-binding protein OS=Helicobacter pylori (strain G27) OX=563041 GN=hbpA PE=4 SV=1	1	1e-21	86	26.15	102	AI-2	AI-2_2R_3_1_TC_AibA	Candidatus Nomurabacteria bacterium GW2011_GWC2_39_41	Nomurabacteria	237	617	+	Extracellular solute-binding protein	5.9e-58	29.3	WP_083857731.1__671	peptide ABC transporter substrate-binding protein [Caldilinea aerophila]
OGI79915.1__1260	tr|B5ZA64|B5ZA64_HELPG AibA: Periplasmic dipeptide-binding protein OS=Helicobacter pylori (strain G27) OX=563041 GN=hbpA PE=4 SV=1	1	1e-21	86	26.15	102	AI-2	AI-2_2R_3_1_TC_AibA	Candidatus Nomurabacteria bacterium RIFCSPHIGHO2_12_40_11	Nomurabacteria	1260	320	+	hypothetical protein	5.9e-58	29.3	WP_083857731.1__671	peptide ABC transporter substrate-binding protein [Caldilinea aerophila]
OGI82418.1__1261	tr|B5ZA64|B5ZA64_HELPG AibA: Periplasmic dipeptide-binding protein OS=Helicobacter pylori (strain G27) OX=563041 GN=hbpA PE=4 SV=1	1	1e-21	86	26.15	102	AI-2	AI-2_2R_3_1_TC_AibA	Candidatus Nomurabacteria bacterium RIFCSPHIGHO2_12_FULL_40_77	Nomurabacteria	1261	573	+	hypothetical protein	5.9e-58	29.3	WP_083857731.1__671	peptide ABC transporter substrate-binding protein [Caldilinea aerophila]
HBV02626.1__2849	tr|B5ZA64|B5ZA64_HELPG AibA: Periplasmic dipeptide-binding protein OS=Helicobacter pylori (strain G27) OX=563041 GN=hbpA PE=4 SV=1	1	1e-21	79	27.68	102	AI-2	AI-2_2R_3_1_TC_AibA	Candidatus Komeilibacteria bacterium	Komeilibacteria	2849	263	+	hypothetical protein	2.5e-80	32.5	WP_083857731.1__671	peptide ABC transporter substrate-binding protein [Caldilinea aerophila]
HBU25122.1__2830	tr|B5ZA64|B5ZA64_HELPG AibA: Periplasmic dipeptide-binding protein OS=Helicobacter pylori (strain G27) OX=563041 GN=hbpA PE=4 SV=1	1	1e-21	83	25.73	101	AI-2	AI-2_2R_3_1_TC_AibA	Candidatus Moranbacteria bacterium	Moranbacteria	2830	708	-	hypothetical protein	3.9e-75	32.4	WP_013559552.1__523	peptide ABC transporter substrate-binding protein [Anaerolinea thermophila]
KKT34152.1__444	tr|B5ZA64|B5ZA64_HELPG AibA: Periplasmic dipeptide-binding protein OS=Helicobacter pylori (strain G27) OX=563041 GN=hbpA PE=4 SV=1	1	1e-21	83	25.73	101	AI-2	AI-2_2R_3_1_TC_AibA	Candidatus Moranbacteria bacterium GW2011_GWF2_44_10	Moranbacteria	444	47	+	hypothetical protein	3.9e-75	32.4	WP_013559552.1__523	peptide ABC transporter substrate-binding protein [Anaerolinea thermophila]
KKR36674.1__260	tr|B5ZA64|B5ZA64_HELPG AibA: Periplasmic dipeptide-binding protein OS=Helicobacter pylori (strain G27) OX=563041 GN=hbpA PE=4 SV=1	1	1e-21	86	26.15	102	AI-2	AI-2_2R_3_1_TC_AibA	Candidatus Nomurabacteria bacterium GW2011_GWE2_40_10	Nomurabacteria	260	488	+	Extracellular solute-binding protein	5.9e-58	29.3	WP_083857731.1__671	peptide ABC transporter substrate-binding protein [Caldilinea aerophila]
KKR01238.1__169	tr|B5ZA64|B5ZA64_HELPG AibA: Periplasmic dipeptide-binding protein OS=Helicobacter pylori (strain G27) OX=563041 GN=hbpA PE=4 SV=1	1	1e-21	86	26.15	102	AI-2	AI-2_2R_3_1_TC_AibA	Candidatus Nomurabacteria bacterium GW2011_GWD2_39_12	Nomurabacteria	169	557	+	Extracellular solute-binding protein	5.9e-58	29.3	WP_083857731.1__671	peptide ABC transporter substrate-binding protein [Caldilinea aerophila]
HBG68684.1__2798	tr|B5ZA64|B5ZA64_HELPG AibA: Periplasmic dipeptide-binding protein OS=Helicobacter pylori (strain G27) OX=563041 GN=hbpA PE=4 SV=1	1	1e-21	86	26.15	102	AI-2	AI-2_2R_3_1_TC_AibA	Candidatus Nomurabacteria bacterium	Nomurabacteria	2798	470	-	hypothetical protein	5.9e-58	29.3	WP_083857731.1__671	peptide ABC transporter substrate-binding protein [Caldilinea aerophila]
OGI24308.1__1172	tr|B5ZA64|B5ZA64_HELPG AibA: Periplasmic dipeptide-binding protein OS=Helicobacter pylori (strain G27) OX=563041 GN=hbpA PE=4 SV=1	1	1e-21	83	25.73	101	AI-2	AI-2_2R_3_1_TC_AibA	Candidatus Moranbacteria bacterium RIFOXYA1_FULL_44_8	Moranbacteria	1172	272	+	hypothetical protein	3.9e-75	32.4	WP_013559552.1__523	peptide ABC transporter substrate-binding protein [Anaerolinea thermophila]
OGZ61216.1__1790	tr|B5ZA64|B5ZA64_HELPG AibA: Periplasmic dipeptide-binding protein OS=Helicobacter pylori (strain G27) OX=563041 GN=hbpA PE=4 SV=1	1	1e-21	80	25.61	102	AI-2	AI-2_2R_3_1_TC_AibA	Candidatus Spechtbacteria bacterium RIFCSPLOWO2_01_FULL_43_12	Spechtbacteria	1790	23	-	hypothetical protein	3.7e-71	30.9	WP_083857731.1__671	peptide ABC transporter substrate-binding protein [Caldilinea aerophila]
OGI73660.1__1195	tr|B5ZA64|B5ZA64_HELPG AibA: Periplasmic dipeptide-binding protein OS=Helicobacter pylori (strain G27) OX=563041 GN=hbpA PE=4 SV=1	1	1e-21	86	26.15	102	AI-2	AI-2_2R_3_1_TC_AibA	Candidatus Nomurabacteria bacterium RIFCSPHIGHO2_02_40_30	Nomurabacteria	1195	428	+	hypothetical protein	5.9e-58	29.3	WP_083857731.1__671	peptide ABC transporter substrate-binding protein [Caldilinea aerophila]
OGI98307.1__1230	tr|B5ZA64|B5ZA64_HELPG AibA: Periplasmic dipeptide-binding protein OS=Helicobacter pylori (strain G27) OX=563041 GN=hbpA PE=4 SV=1	1	1e-21	86	26.15	102	AI-2	AI-2_2R_3_1_TC_AibA	Candidatus Nomurabacteria bacterium RIFCSPLOWO2_12_40_14	Nomurabacteria	1230	746	+	hypothetical protein	5.9e-58	29.3	WP_083857731.1__671	peptide ABC transporter substrate-binding protein [Caldilinea aerophila]
OGI77709.1__1202	tr|B5ZA64|B5ZA64_HELPG AibA: Periplasmic dipeptide-binding protein OS=Helicobacter pylori (strain G27) OX=563041 GN=hbpA PE=4 SV=1	1	2e-21	81	25.86	100	AI-2	AI-2_2R_3_1_TC_AibA	Candidatus Nomurabacteria bacterium RIFCSPHIGHO2_02_FULL_41_18	Nomurabacteria	1202	287	-	hypothetical protein	2.7e-55	29.9	WP_083857731.1__671	peptide ABC transporter substrate-binding protein [Caldilinea aerophila]
OGI73917.1__1190	tr|B5ZA64|B5ZA64_HELPG AibA: Periplasmic dipeptide-binding protein OS=Helicobacter pylori (strain G27) OX=563041 GN=hbpA PE=4 SV=1	1	2e-21	81	25.86	100	AI-2	AI-2_2R_3_1_TC_AibA	Candidatus Nomurabacteria bacterium RIFCSPHIGHO2_01_FULL_41_71	Nomurabacteria	1190	222	-	hypothetical protein	2.7e-55	29.9	WP_083857731.1__671	peptide ABC transporter substrate-binding protein [Caldilinea aerophila]
OHB09080.1__1986	tr|B5ZA64|B5ZA64_HELPG AibA: Periplasmic dipeptide-binding protein OS=Helicobacter pylori (strain G27) OX=563041 GN=hbpA PE=4 SV=1	1	2e-21	86	25.49	101	AI-2	AI-2_2R_3_1_TC_AibA	Candidatus Zambryskibacteria bacterium RIFCSPLOWO2_02_39_10	Zambryskibacteria	1986	116	+	hypothetical protein	3.7e-57	28.2	WP_052294049.1__243	peptide ABC transporter substrate-binding protein [Thermomicrobium roseum]
OGI40470.1__1178	tr|B5ZA64|B5ZA64_HELPG AibA: Periplasmic dipeptide-binding protein OS=Helicobacter pylori (strain G27) OX=563041 GN=hbpA PE=4 SV=1	1	2e-21	83	25.73	101	AI-2	AI-2_2R_3_1_TC_AibA	Candidatus Moranbacteria bacterium RIFOXYB1_FULL_44_23	Moranbacteria	1178	349	+	hypothetical protein	3.9e-75	32.4	WP_013559552.1__523	peptide ABC transporter substrate-binding protein [Anaerolinea thermophila]
OGI89963.1__1219	tr|B5ZA64|B5ZA64_HELPG AibA: Periplasmic dipeptide-binding protein OS=Helicobacter pylori (strain G27) OX=563041 GN=hbpA PE=4 SV=1	1	2e-21	80	25.86	101	AI-2	AI-2_2R_3_1_TC_AibA	Candidatus Nomurabacteria bacterium RIFCSPLOWO2_01_FULL_41_52b	Nomurabacteria	1219	282	+	hypothetical protein	2.8e-55	29.9	WP_083857731.1__671	peptide ABC transporter substrate-binding protein [Caldilinea aerophila]
OGJ00443.1__1226	tr|B5ZA64|B5ZA64_HELPG AibA: Periplasmic dipeptide-binding protein OS=Helicobacter pylori (strain G27) OX=563041 GN=hbpA PE=4 SV=1	1	2e-21	80	25.86	101	AI-2	AI-2_2R_3_1_TC_AibA	Candidatus Nomurabacteria bacterium RIFCSPLOWO2_02_FULL_41_9	Nomurabacteria	1226	102	-	hypothetical protein	2.8e-55	29.9	WP_083857731.1__671	peptide ABC transporter substrate-binding protein [Caldilinea aerophila]
PIR83463.1__2249	tr|B5ZA64|B5ZA64_HELPG AibA: Periplasmic dipeptide-binding protein OS=Helicobacter pylori (strain G27) OX=563041 GN=hbpA PE=4 SV=1	1	2e-21	85	26.41	101	AI-2	AI-2_2R_3_1_TC_AibA	Candidatus Kaiserbacteria bacterium CG10_big_fil_rev_8_21_14_0_10_56_12	Kaiserbacteria	2249	573	+	hypothetical protein	2.1e-63	32.4	WP_012871731.1__314	peptide ABC transporter substrate-binding protein [Sphaerobacter thermophilus]
OGJ03951.1__1234	tr|B5ZA64|B5ZA64_HELPG AibA: Periplasmic dipeptide-binding protein OS=Helicobacter pylori (strain G27) OX=563041 GN=hbpA PE=4 SV=1	1	3e-21	83	25.51	100	AI-2	AI-2_2R_3_1_TC_AibA	Candidatus Nomurabacteria bacterium RIFCSPLOWO2_12_FULL_46_14	Nomurabacteria	1234	104	-	hypothetical protein	5.9e-66	32.2	WP_052294049.1__243	peptide ABC transporter substrate-binding protein [Thermomicrobium roseum]
OGN05546.1__1558	tr|B5ZA64|B5ZA64_HELPG AibA: Periplasmic dipeptide-binding protein OS=Helicobacter pylori (strain G27) OX=563041 GN=hbpA PE=4 SV=1	1	3e-21	77	25.16	100	AI-2	AI-2_2R_3_1_TC_AibA	Candidatus Yanofskybacteria bacterium RIFCSPHIGHO2_01_FULL_44_22	Yanofskybacteria	1558	163	-	hypothetical protein	6e-74	32.4	WP_013559552.1__523	peptide ABC transporter substrate-binding protein [Anaerolinea thermophila]
PIU80775.1__2358	tr|B5ZA64|B5ZA64_HELPG AibA: Periplasmic dipeptide-binding protein OS=Helicobacter pylori (strain G27) OX=563041 GN=hbpA PE=4 SV=1	1	4e-21	80	26.45	100	AI-2	AI-2_2R_3_1_TC_AibA	Candidatus Moranbacteria bacterium CG06_land_8_20_14_3_00_40_12	Moranbacteria	2358	37	-	hypothetical protein	1.9e-69	32.4	WP_013450986.1__460	peptide-binding protein [Calditerrivibrio nitroreducens]
PIP26637.1__2173	tr|B5ZA64|B5ZA64_HELPG AibA: Periplasmic dipeptide-binding protein OS=Helicobacter pylori (strain G27) OX=563041 GN=hbpA PE=4 SV=1	1	4e-21	80	26.45	100	AI-2	AI-2_2R_3_1_TC_AibA	Candidatus Moranbacteria bacterium CG23_combo_of_CG06-09_8_20_14_all_40_16	Moranbacteria	2173	753	+	hypothetical protein	1.9e-69	32.4	WP_013450986.1__460	peptide-binding protein [Calditerrivibrio nitroreducens]
OGJ08723.1__1229	tr|B5ZA64|B5ZA64_HELPG AibA: Periplasmic dipeptide-binding protein OS=Helicobacter pylori (strain G27) OX=563041 GN=hbpA PE=4 SV=1	1	5e-21	89	26.52	100	AI-2	AI-2_2R_3_1_TC_AibA	Candidatus Nomurabacteria bacterium RIFCSPLOWO2_02_FULL_44_12	Nomurabacteria	1229	42	+	hypothetical protein	4.2e-64	31.6	WP_012871731.1__314	peptide ABC transporter substrate-binding protein [Sphaerobacter thermophilus]
OGI83082.1__1263	tr|B5ZA64|B5ZA64_HELPG AibA: Periplasmic dipeptide-binding protein OS=Helicobacter pylori (strain G27) OX=563041 GN=hbpA PE=4 SV=1	1	5e-21	88	26.52	100	AI-2	AI-2_2R_3_1_TC_AibA	Candidatus Nomurabacteria bacterium RIFCSPHIGHO2_12_FULL_44_22b	Nomurabacteria	1263	13	+	hypothetical protein	4.3e-64	31.6	WP_012871731.1__314	peptide ABC transporter substrate-binding protein [Sphaerobacter thermophilus]
OGZ35788.1__1766	tr|B5ZA64|B5ZA64_HELPG AibA: Periplasmic dipeptide-binding protein OS=Helicobacter pylori (strain G27) OX=563041 GN=hbpA PE=4 SV=1	1	5e-21	81	25.00	100	AI-2	AI-2_2R_3_1_TC_AibA	Candidatus Portnoybacteria bacterium RIFCSPHIGHO2_01_FULL_39_19	Portnoybacteria	1766	68	-	hypothetical protein	4.9e-81	31.9	WP_083857731.1__671	peptide ABC transporter substrate-binding protein [Caldilinea aerophila]
OGZ32422.1__1762	tr|B5ZA64|B5ZA64_HELPG AibA: Periplasmic dipeptide-binding protein OS=Helicobacter pylori (strain G27) OX=563041 GN=hbpA PE=4 SV=1	1	5e-21	81	25.00	100	AI-2	AI-2_2R_3_1_TC_AibA	Candidatus Portnoybacteria bacterium RBG_13_40_8	Portnoybacteria	1762	413	-	hypothetical protein	4.9e-81	31.9	WP_083857731.1__671	peptide ABC transporter substrate-binding protein [Caldilinea aerophila]
OGF42186.1__978	tr|B5ZA64|B5ZA64_HELPG AibA: Periplasmic dipeptide-binding protein OS=Helicobacter pylori (strain G27) OX=563041 GN=hbpA PE=4 SV=1	1	9e-21	78	25.15	99.4	AI-2	AI-2_2R_3_1_TC_AibA	Candidatus Falkowbacteria bacterium RIFOXYD2_FULL_39_16	Falkowbacteria	978	544	+	hypothetical protein	1.5e-72	31.2	WP_083857731.1__671	peptide ABC transporter substrate-binding protein [Caldilinea aerophila]
OGF32778.1__881	tr|B5ZA64|B5ZA64_HELPG AibA: Periplasmic dipeptide-binding protein OS=Helicobacter pylori (strain G27) OX=563041 GN=hbpA PE=4 SV=1	1	9e-21	78	25.15	99.4	AI-2	AI-2_2R_3_1_TC_AibA	Candidatus Falkowbacteria bacterium RIFOXYB2_FULL_38_15	Falkowbacteria	881	526	-	hypothetical protein	1.5e-72	31.2	WP_083857731.1__671	peptide ABC transporter substrate-binding protein [Caldilinea aerophila]
OGF21638.1__877	tr|B5ZA64|B5ZA64_HELPG AibA: Periplasmic dipeptide-binding protein OS=Helicobacter pylori (strain G27) OX=563041 GN=hbpA PE=4 SV=1	1	9e-21	78	25.15	99.4	AI-2	AI-2_2R_3_1_TC_AibA	Candidatus Falkowbacteria bacterium RIFOXYA2_FULL_38_12	Falkowbacteria	877	66	-	hypothetical protein	1.5e-72	31.2	WP_083857731.1__671	peptide ABC transporter substrate-binding protein [Caldilinea aerophila]
OGL83444.1__1438	tr|B5ZA64|B5ZA64_HELPG AibA: Periplasmic dipeptide-binding protein OS=Helicobacter pylori (strain G27) OX=563041 GN=hbpA PE=4 SV=1	1	9e-21	85	25.05	99.0	AI-2	AI-2_2R_3_1_TC_AibA	Candidatus Uhrbacteria bacterium RIFCSPLOWO2_01_FULL_53_9	Uhrbacteria	1438	82	+	hypothetical protein	2.1e-70	35	WP_052294049.1__243	peptide ABC transporter substrate-binding protein [Thermomicrobium roseum]
KKT63133.1__377	tr|B5ZA64|B5ZA64_HELPG AibA: Periplasmic dipeptide-binding protein OS=Helicobacter pylori (strain G27) OX=563041 GN=hbpA PE=4 SV=1	1	1e-20	92	25.10	98.6	AI-2	AI-2_2R_3_1_TC_AibA	Candidatus Giovannonibacteria bacterium GW2011_GWA2_44_26	Giovannonibacteria	377	441	+	hypothetical protein	4e-66	32.6	WP_052294049.1__243	peptide ABC transporter substrate-binding protein [Thermomicrobium roseum]
OGL71016.1__1422	tr|B5ZA64|B5ZA64_HELPG AibA: Periplasmic dipeptide-binding protein OS=Helicobacter pylori (strain G27) OX=563041 GN=hbpA PE=4 SV=1	1	1e-20	78	25.05	98.6	AI-2	AI-2_2R_3_1_TC_AibA	Candidatus Uhrbacteria bacterium RIFCSPHIGHO2_02_FULL_53_13	Uhrbacteria	1422	433	+	hypothetical protein	2.4e-70	35	WP_052294049.1__243	peptide ABC transporter substrate-binding protein [Thermomicrobium roseum]
OGF61416.1__981	tr|B5ZA64|B5ZA64_HELPG AibA: Periplasmic dipeptide-binding protein OS=Helicobacter pylori (strain G27) OX=563041 GN=hbpA PE=4 SV=1	1	1e-20	92	25.90	99.0	AI-2	AI-2_2R_3_1_TC_AibA	Candidatus Giovannonibacteria bacterium RIFCSPHIGHO2_01_FULL_45_33	Giovannonibacteria	981	747	-	hypothetical protein	2.6e-68	32.7	WP_052294049.1__243	peptide ABC transporter substrate-binding protein [Thermomicrobium roseum]
KKS96386.1__394	tr|B5ZA64|B5ZA64_HELPG AibA: Periplasmic dipeptide-binding protein OS=Helicobacter pylori (strain G27) OX=563041 GN=hbpA PE=4 SV=1	1	1e-20	92	25.10	98.6	AI-2	AI-2_2R_3_1_TC_AibA	Candidatus Giovannonibacteria bacterium GW2011_GWB1_43_13	Giovannonibacteria	394	346	+	hypothetical protein	4e-66	32.6	WP_052294049.1__243	peptide ABC transporter substrate-binding protein [Thermomicrobium roseum]
OGN28262.1__1591	tr|B5ZA64|B5ZA64_HELPG AibA: Periplasmic dipeptide-binding protein OS=Helicobacter pylori (strain G27) OX=563041 GN=hbpA PE=4 SV=1	1	1e-20	92	26.04	99.0	AI-2	AI-2_2R_3_1_TC_AibA	Candidatus Yanofskybacteria bacterium RIFCSPLOWO2_01_FULL_49_25	Yanofskybacteria	1591	686	-	hypothetical protein	2.4e-69	32.9	WP_052294049.1__243	peptide ABC transporter substrate-binding protein [Thermomicrobium roseum]
OHA81982.1__2023	tr|B5ZA64|B5ZA64_HELPG AibA: Periplasmic dipeptide-binding protein OS=Helicobacter pylori (strain G27) OX=563041 GN=hbpA PE=4 SV=1	1	2e-20	81	25.41	98.2	AI-2	AI-2_2R_3_1_TC_AibA	Candidatus Yonathbacteria bacterium RIFCSPLOWO2_01_FULL_43_20	Yonathbacteria	2023	311	+	hypothetical protein	9.7e-69	31	WP_083857731.1__671	peptide ABC transporter substrate-binding protein [Caldilinea aerophila]
OHA79467.1__1956	tr|B5ZA64|B5ZA64_HELPG AibA: Periplasmic dipeptide-binding protein OS=Helicobacter pylori (strain G27) OX=563041 GN=hbpA PE=4 SV=1	1	2e-20	81	25.41	98.2	AI-2	AI-2_2R_3_1_TC_AibA	Candidatus Yonathbacteria bacterium RIFCSPHIGHO2_01_FULL_44_41	Yonathbacteria	1956	460	-	hypothetical protein	9.7e-69	31	WP_083857731.1__671	peptide ABC transporter substrate-binding protein [Caldilinea aerophila]
OGF86442.1__907	tr|B5ZA64|B5ZA64_HELPG AibA: Periplasmic dipeptide-binding protein OS=Helicobacter pylori (strain G27) OX=563041 GN=hbpA PE=4 SV=1	1	2e-20	92	25.10	98.2	AI-2	AI-2_2R_3_1_TC_AibA	Candidatus Giovannonibacteria bacterium RIFCSPLOWO2_02_FULL_43_37	Giovannonibacteria	907	55	+	hypothetical protein	4.1e-66	32.6	WP_052294049.1__243	peptide ABC transporter substrate-binding protein [Thermomicrobium roseum]
OGF70285.1__898	tr|B5ZA64|B5ZA64_HELPG AibA: Periplasmic dipeptide-binding protein OS=Helicobacter pylori (strain G27) OX=563041 GN=hbpA PE=4 SV=1	1	2e-20	92	25.10	98.2	AI-2	AI-2_2R_3_1_TC_AibA	Candidatus Giovannonibacteria bacterium RIFCSPHIGHO2_02_FULL_44_51	Giovannonibacteria	898	340	+	hypothetical protein	4.1e-66	32.6	WP_052294049.1__243	peptide ABC transporter substrate-binding protein [Thermomicrobium roseum]
OGF71905.1__901	tr|B5ZA64|B5ZA64_HELPG AibA: Periplasmic dipeptide-binding protein OS=Helicobacter pylori (strain G27) OX=563041 GN=hbpA PE=4 SV=1	1	2e-20	92	25.10	98.2	AI-2	AI-2_2R_3_1_TC_AibA	Candidatus Giovannonibacteria bacterium RIFCSPHIGHO2_12_FULL_44_22	Giovannonibacteria	901	357	+	hypothetical protein	4.1e-66	32.6	WP_052294049.1__243	peptide ABC transporter substrate-binding protein [Thermomicrobium roseum]
OGF91794.1__910	tr|B5ZA64|B5ZA64_HELPG AibA: Periplasmic dipeptide-binding protein OS=Helicobacter pylori (strain G27) OX=563041 GN=hbpA PE=4 SV=1	1	2e-20	92	25.10	98.2	AI-2	AI-2_2R_3_1_TC_AibA	Candidatus Giovannonibacteria bacterium RIFCSPLOWO2_12_FULL_43_26	Giovannonibacteria	910	581	-	hypothetical protein	4.1e-66	32.6	WP_052294049.1__243	peptide ABC transporter substrate-binding protein [Thermomicrobium roseum]
OGN08625.1__1564	tr|B5ZA64|B5ZA64_HELPG AibA: Periplasmic dipeptide-binding protein OS=Helicobacter pylori (strain G27) OX=563041 GN=hbpA PE=4 SV=1	1	2e-20	81	25.68	98.6	AI-2	AI-2_2R_3_1_TC_AibA	Candidatus Yanofskybacteria bacterium RIFCSPHIGHO2_02_FULL_41_11	Yanofskybacteria	1564	978	-	hypothetical protein	3.2e-70	30.1	WP_013559552.1__523	peptide ABC transporter substrate-binding protein [Anaerolinea thermophila]
OHA57523.1__1933	tr|B5ZA64|B5ZA64_HELPG AibA: Periplasmic dipeptide-binding protein OS=Helicobacter pylori (strain G27) OX=563041 GN=hbpA PE=4 SV=1	1	2e-20	85	25.15	97.8	AI-2	AI-2_2R_3_1_TC_AibA	Candidatus Vogelbacteria bacterium GWA1_51_14	Vogelbacteria	1933	193	+	hypothetical protein	1.4e-72	33.2	WP_012871731.1__314	peptide ABC transporter substrate-binding protein [Sphaerobacter thermophilus]
OGF58194.1__890	tr|B5ZA64|B5ZA64_HELPG AibA: Periplasmic dipeptide-binding protein OS=Helicobacter pylori (strain G27) OX=563041 GN=hbpA PE=4 SV=1	1	2e-20	92	25.10	98.2	AI-2	AI-2_2R_3_1_TC_AibA	Candidatus Giovannonibacteria bacterium RIFCSPHIGHO2_01_FULL_43_140	Giovannonibacteria	890	527	+	hypothetical protein	4.1e-66	32.6	WP_052294049.1__243	peptide ABC transporter substrate-binding protein [Thermomicrobium roseum]
PJE64380.1__2686	tr|B5ZA64|B5ZA64_HELPG AibA: Periplasmic dipeptide-binding protein OS=Helicobacter pylori (strain G27) OX=563041 GN=hbpA PE=4 SV=1	1	2e-20	86	25.48	98.2	AI-2	AI-2_2R_3_1_TC_AibA	Candidatus Ryanbacteria bacterium CG10_big_fil_rev_8_21_14_0_10_43_42	Ryanbacteria	2686	541	-	hypothetical protein	1.5e-74	32.9	WP_083857731.1__671	peptide ABC transporter substrate-binding protein [Caldilinea aerophila]
OGZ60443.1__1789	tr|B5ZA64|B5ZA64_HELPG AibA: Periplasmic dipeptide-binding protein OS=Helicobacter pylori (strain G27) OX=563041 GN=hbpA PE=4 SV=1	1	3e-20	84	25.20	97.4	AI-2	AI-2_2R_3_1_TC_AibA	Candidatus Spechtbacteria bacterium RIFCSPHIGHO2_02_FULL_43_15b	Spechtbacteria	1789	32	-	hypothetical protein	6.9e-75	31.8	WP_083857731.1__671	peptide ABC transporter substrate-binding protein [Caldilinea aerophila]
PJA00759.1__2658	tr|B5ZA64|B5ZA64_HELPG AibA: Periplasmic dipeptide-binding protein OS=Helicobacter pylori (strain G27) OX=563041 GN=hbpA PE=4 SV=1	1	3e-20	85	26.65	97.4	AI-2	AI-2_2R_3_1_TC_AibA	Candidatus Kaiserbacteria bacterium CG_4_10_14_0_2_um_filter_50_16	Kaiserbacteria	2658	235	+	hypothetical protein	8.1e-60	30.8	WP_012871731.1__314	peptide ABC transporter substrate-binding protein [Sphaerobacter thermophilus]
OGL89861.1__1446	tr|B5ZA64|B5ZA64_HELPG AibA: Periplasmic dipeptide-binding protein OS=Helicobacter pylori (strain G27) OX=563041 GN=hbpA PE=4 SV=1	1	3e-20	85	25.05	97.4	AI-2	AI-2_2R_3_1_TC_AibA	Candidatus Uhrbacteria bacterium RIFCSPLOWO2_02_FULL_53_10	Uhrbacteria	1446	232	+	hypothetical protein	3.6e-70	35	WP_052294049.1__243	peptide ABC transporter substrate-binding protein [Thermomicrobium roseum]
OGG79315.1__1038	tr|B5ZA64|B5ZA64_HELPG AibA: Periplasmic dipeptide-binding protein OS=Helicobacter pylori (strain G27) OX=563041 GN=hbpA PE=4 SV=1	1	3e-20	89	25.91	97.4	AI-2	AI-2_2R_3_1_TC_AibA	Candidatus Kaiserbacteria bacterium RIFCSPLOWO2_02_FULL_55_12	Kaiserbacteria	1038	200	-	hypothetical protein	1.4e-67	31.7	WP_012871731.1__314	peptide ABC transporter substrate-binding protein [Sphaerobacter thermophilus]
PIU82268.1__2349	tr|B5ZA64|B5ZA64_HELPG AibA: Periplasmic dipeptide-binding protein OS=Helicobacter pylori (strain G27) OX=563041 GN=hbpA PE=4 SV=1	1	3e-20	85	26.65	97.4	AI-2	AI-2_2R_3_1_TC_AibA	Candidatus Kaiserbacteria bacterium CG06_land_8_20_14_3_00_49_31	Kaiserbacteria	2349	159	-	hypothetical protein	8.1e-60	30.8	WP_012871731.1__314	peptide ABC transporter substrate-binding protein [Sphaerobacter thermophilus]
OGG64294.1__1017	tr|B5ZA64|B5ZA64_HELPG AibA: Periplasmic dipeptide-binding protein OS=Helicobacter pylori (strain G27) OX=563041 GN=hbpA PE=4 SV=1	1	3e-20	89	25.91	97.4	AI-2	AI-2_2R_3_1_TC_AibA	Candidatus Kaiserbacteria bacterium RIFCSPHIGHO2_02_FULL_55_17	Kaiserbacteria	1017	453	+	hypothetical protein	1.4e-67	31.7	WP_012871731.1__314	peptide ABC transporter substrate-binding protein [Sphaerobacter thermophilus]
OIO30494.1__2063	tr|B5ZA64|B5ZA64_HELPG AibA: Periplasmic dipeptide-binding protein OS=Helicobacter pylori (strain G27) OX=563041 GN=hbpA PE=4 SV=1	1	3e-20	80	25.25	97.8	AI-2	AI-2_2R_3_1_TC_AibA	Candidatus Nomurabacteria bacterium CG1_02_43_90	Nomurabacteria	2063	532	+	hypothetical protein	6.5e-68	30.3	WP_083857731.1__671	peptide ABC transporter substrate-binding protein [Caldilinea aerophila]
OGZ58515.1__1877	tr|B5ZA64|B5ZA64_HELPG AibA: Periplasmic dipeptide-binding protein OS=Helicobacter pylori (strain G27) OX=563041 GN=hbpA PE=4 SV=1	1	3e-20	84	25.20	97.4	AI-2	AI-2_2R_3_1_TC_AibA	Candidatus Spechtbacteria bacterium RIFCSPHIGHO2_01_FULL_43_30	Spechtbacteria	1877	164	-	hypothetical protein	6.9e-75	31.8	WP_083857731.1__671	peptide ABC transporter substrate-binding protein [Caldilinea aerophila]
OGE06047.1__756	tr|B5ZA64|B5ZA64_HELPG AibA: Periplasmic dipeptide-binding protein OS=Helicobacter pylori (strain G27) OX=563041 GN=hbpA PE=4 SV=1	1	3e-20	77	27.36	96.7	AI-2	AI-2_2R_3_1_TC_AibA	Candidatus Curtissbacteria bacterium RIFCSPLOWO2_02_41_11	Curtissbacteria	756	1007	+	hypothetical protein	1.3e-28	27.7	WP_053552320.1__1079	peptide-binding protein [Desulfuromonas soudanensis]
OGD89273.1__805	tr|B5ZA64|B5ZA64_HELPG AibA: Periplasmic dipeptide-binding protein OS=Helicobacter pylori (strain G27) OX=563041 GN=hbpA PE=4 SV=1	1	3e-20	77	27.36	96.7	AI-2	AI-2_2R_3_1_TC_AibA	Candidatus Curtissbacteria bacterium RIFCSPHIGHO2_02_39_8	Curtissbacteria	805	376	+	hypothetical protein	1.3e-28	27.7	WP_053552320.1__1079	peptide-binding protein [Desulfuromonas soudanensis]
OGI95752.1__1222	tr|B5ZA64|B5ZA64_HELPG AibA: Periplasmic dipeptide-binding protein OS=Helicobacter pylori (strain G27) OX=563041 GN=hbpA PE=4 SV=1	1	4e-20	83	25.61	97.4	AI-2	AI-2_2R_3_1_TC_AibA	Candidatus Nomurabacteria bacterium RIFCSPLOWO2_01_FULL_42_17	Nomurabacteria	1222	73	+	hypothetical protein	3.4e-53	29.9	WP_052294049.1__243	peptide ABC transporter substrate-binding protein [Thermomicrobium roseum]
OGN32688.1__1594	tr|B5ZA64|B5ZA64_HELPG AibA: Periplasmic dipeptide-binding protein OS=Helicobacter pylori (strain G27) OX=563041 GN=hbpA PE=4 SV=1	1	5e-20	84	26.01	96.7	AI-2	AI-2_2R_3_1_TC_AibA	Candidatus Yanofskybacteria bacterium RIFCSPLOWO2_02_FULL_45_10	Yanofskybacteria	1594	143	+	hypothetical protein	1e-72	32.1	WP_012871731.1__314	peptide ABC transporter substrate-binding protein [Sphaerobacter thermophilus]
OGG93792.1__1045	tr|B5ZA64|B5ZA64_HELPG AibA: Periplasmic dipeptide-binding protein OS=Helicobacter pylori (strain G27) OX=563041 GN=hbpA PE=4 SV=1	1	6e-20	93	25.45	96.7	AI-2	AI-2_2R_3_1_TC_AibA	Candidatus Kaiserbacteria bacterium RIFOXYD1_FULL_47_14	Kaiserbacteria	1045	170	-	hypothetical protein	2.7e-66	32.5	WP_012871731.1__314	peptide ABC transporter substrate-binding protein [Sphaerobacter thermophilus]
OGN20129.1__1577	tr|B5ZA64|B5ZA64_HELPG AibA: Periplasmic dipeptide-binding protein OS=Helicobacter pylori (strain G27) OX=563041 GN=hbpA PE=4 SV=1	1	7e-20	84	26.01	96.3	AI-2	AI-2_2R_3_1_TC_AibA	Candidatus Yanofskybacteria bacterium RIFCSPHIGHO2_12_FULL_45_19b	Yanofskybacteria	1577	108	+	hypothetical protein	1.1e-72	32.1	WP_012871731.1__314	peptide ABC transporter substrate-binding protein [Sphaerobacter thermophilus]
KKT64212.1__224	tr|B5ZA64|B5ZA64_HELPG AibA: Periplasmic dipeptide-binding protein OS=Helicobacter pylori (strain G27) OX=563041 GN=hbpA PE=4 SV=1	1	8e-20	91	25.10	95.9	AI-2	AI-2_2R_3_1_TC_AibA	Candidatus Giovannonibacteria bacterium GW2011_GWA1_44_29	Giovannonibacteria	224	191	-	hypothetical protein	2e-65	31.7	WP_052294049.1__243	peptide ABC transporter substrate-binding protein [Thermomicrobium roseum]
KKT84449.1__359	tr|B5ZA64|B5ZA64_HELPG AibA: Periplasmic dipeptide-binding protein OS=Helicobacter pylori (strain G27) OX=563041 GN=hbpA PE=4 SV=1	1	8e-20	91	25.10	95.9	AI-2	AI-2_2R_3_1_TC_AibA	Candidatus Giovannonibacteria bacterium GW2011_GWC2_44_9	Giovannonibacteria	359	24	-	hypothetical protein	2e-65	31.7	WP_052294049.1__243	peptide ABC transporter substrate-binding protein [Thermomicrobium roseum]
PIR97409.1__2263	tr|B5ZA64|B5ZA64_HELPG AibA: Periplasmic dipeptide-binding protein OS=Helicobacter pylori (strain G27) OX=563041 GN=hbpA PE=4 SV=1	1	1e-19	82	25.83	95.9	AI-2	AI-2_2R_3_1_TC_AibA	Candidatus Doudnabacteria bacterium CG10_big_fil_rev_8_21_14_0_10_41_10	Doudnabacteria (SM2F11)	2263	379	-	hypothetical protein	2.3e-78	33.5	WP_013559552.1__523	peptide ABC transporter substrate-binding protein [Anaerolinea thermophila]
HBC39990.1__2775	tr|B5ZA64|B5ZA64_HELPG AibA: Periplasmic dipeptide-binding protein OS=Helicobacter pylori (strain G27) OX=563041 GN=hbpA PE=4 SV=1	1	2e-19	78	25.60	94.7	AI-2	AI-2_2R_3_1_TC_AibA	Candidatus Uhrbacteria bacterium	Uhrbacteria	2775	512	-	hypothetical protein	1.2e-66	29.5	WP_087862409.1__1530	peptide ABC transporter substrate-binding protein [Brevefilum fermentans]
PIW96349.1__2424	tr|B5ZA64|B5ZA64_HELPG AibA: Periplasmic dipeptide-binding protein OS=Helicobacter pylori (strain G27) OX=563041 GN=hbpA PE=4 SV=1	1	2e-19	85	26.45	94.7	AI-2	AI-2_2R_3_1_TC_AibA	Candidatus Kaiserbacteria bacterium CG_4_8_14_3_um_filter_50_23	Kaiserbacteria	2424	178	-	hypothetical protein	9.6e-61	31	WP_012871731.1__314	peptide ABC transporter substrate-binding protein [Sphaerobacter thermophilus]
PJA94237.1__2560	tr|B5ZA64|B5ZA64_HELPG AibA: Periplasmic dipeptide-binding protein OS=Helicobacter pylori (strain G27) OX=563041 GN=hbpA PE=4 SV=1	1	2e-19	85	26.45	94.7	AI-2	AI-2_2R_3_1_TC_AibA	Candidatus Kaiserbacteria bacterium CG_4_9_14_3_um_filter_50_16	Kaiserbacteria	2560	422	+	hypothetical protein	9.6e-61	31	WP_012871731.1__314	peptide ABC transporter substrate-binding protein [Sphaerobacter thermophilus]
KKS05379.1__310	tr|B5ZA64|B5ZA64_HELPG AibA: Periplasmic dipeptide-binding protein OS=Helicobacter pylori (strain G27) OX=563041 GN=hbpA PE=4 SV=1	1	2e-19	78	25.60	94.7	AI-2	AI-2_2R_3_1_TC_AibA	Candidatus Uhrbacteria bacterium GW2011_GWB2_41_36	Uhrbacteria	310	710	+	Extracellular solute-binding protein	1.2e-66	29.5	WP_087862409.1__1530	peptide ABC transporter substrate-binding protein [Brevefilum fermentans]
PIX90421.1__2418	tr|B5ZA64|B5ZA64_HELPG AibA: Periplasmic dipeptide-binding protein OS=Helicobacter pylori (strain G27) OX=563041 GN=hbpA PE=4 SV=1	1	2e-19	79	25.53	94.7	AI-2	AI-2_2R_3_1_TC_AibA	Candidatus Moranbacteria bacterium CG_4_10_14_3_um_filter_45_9	Moranbacteria	2418	534	+	hypothetical protein	3e-72	31.9	WP_012871731.1__314	peptide ABC transporter substrate-binding protein [Sphaerobacter thermophilus]
HAL49929.1__2746	tr|B5ZA64|B5ZA64_HELPG AibA: Periplasmic dipeptide-binding protein OS=Helicobacter pylori (strain G27) OX=563041 GN=hbpA PE=4 SV=1	1	2e-19	78	25.60	94.7	AI-2	AI-2_2R_3_1_TC_AibA	Candidatus Uhrbacteria bacterium	Uhrbacteria	2746	345	-	hypothetical protein	1.2e-66	29.5	WP_087862409.1__1530	peptide ABC transporter substrate-binding protein [Brevefilum fermentans]
KKS06935.1__311	tr|B5ZA64|B5ZA64_HELPG AibA: Periplasmic dipeptide-binding protein OS=Helicobacter pylori (strain G27) OX=563041 GN=hbpA PE=4 SV=1	1	2e-19	78	25.60	94.7	AI-2	AI-2_2R_3_1_TC_AibA	Candidatus Uhrbacteria bacterium GW2011_GWF2_41_40	Uhrbacteria	311	775	+	Extracellular solute-binding protein	1.2e-66	29.5	WP_087862409.1__1530	peptide ABC transporter substrate-binding protein [Brevefilum fermentans]
PIS43348.1__2300	tr|B5ZA64|B5ZA64_HELPG AibA: Periplasmic dipeptide-binding protein OS=Helicobacter pylori (strain G27) OX=563041 GN=hbpA PE=4 SV=1	1	2e-19	85	26.45	94.7	AI-2	AI-2_2R_3_1_TC_AibA	Candidatus Kaiserbacteria bacterium CG08_land_8_20_14_0_20_50_21	Kaiserbacteria	2300	302	-	hypothetical protein	9.6e-61	31	WP_012871731.1__314	peptide ABC transporter substrate-binding protein [Sphaerobacter thermophilus]
KKR21784.1__238	tr|B5ZA64|B5ZA64_HELPG AibA: Periplasmic dipeptide-binding protein OS=Helicobacter pylori (strain G27) OX=563041 GN=hbpA PE=4 SV=1	1	2e-19	78	25.60	94.7	AI-2	AI-2_2R_3_1_TC_AibA	Candidatus Uhrbacteria bacterium GW2011_GWE1_39_46	Uhrbacteria	238	812	+	Extracellular solute-binding protein	1.2e-66	29.5	WP_087862409.1__1530	peptide ABC transporter substrate-binding protein [Brevefilum fermentans]
OGI17460.1__1169	tr|B5ZA64|B5ZA64_HELPG AibA: Periplasmic dipeptide-binding protein OS=Helicobacter pylori (strain G27) OX=563041 GN=hbpA PE=4 SV=1	1	2e-19	78	25.16	95.1	AI-2	AI-2_2R_3_1_TC_AibA	Candidatus Moranbacteria bacterium RIFCSPHIGHO2_02_FULL_40_12b	Moranbacteria	1169	374	+	hypothetical protein	7.7e-66	30.4	WP_012871731.1__314	peptide ABC transporter substrate-binding protein [Sphaerobacter thermophilus]
PJE60034.1__2688	tr|B5ZA64|B5ZA64_HELPG AibA: Periplasmic dipeptide-binding protein OS=Helicobacter pylori (strain G27) OX=563041 GN=hbpA PE=4 SV=1	1	2e-19	86	26.28	94.7	AI-2	AI-2_2R_3_1_TC_AibA	Candidatus Portnoybacteria bacterium CG10_big_fil_rev_8_21_14_0_10_44_7	Portnoybacteria	2688	477	+	hypothetical protein	1.5e-71	32.2	WP_013559552.1__523	peptide ABC transporter substrate-binding protein [Anaerolinea thermophila]
PJA85556.1__2572	tr|B5ZA64|B5ZA64_HELPG AibA: Periplasmic dipeptide-binding protein OS=Helicobacter pylori (strain G27) OX=563041 GN=hbpA PE=4 SV=1	1	2e-19	79	25.53	94.7	AI-2	AI-2_2R_3_1_TC_AibA	Candidatus Moranbacteria bacterium CG_4_9_14_3_um_filter_45_14	Moranbacteria	2572	61	+	hypothetical protein	3e-72	31.9	WP_012871731.1__314	peptide ABC transporter substrate-binding protein [Sphaerobacter thermophilus]
PIT97881.1__2329	tr|B5ZA64|B5ZA64_HELPG AibA: Periplasmic dipeptide-binding protein OS=Helicobacter pylori (strain G27) OX=563041 GN=hbpA PE=4 SV=1	1	2e-19	81	26.04	94.7	AI-2	AI-2_2R_3_1_TC_AibA	Candidatus Andersenbacteria bacterium CG10_big_fil_rev_8_21_14_0_10_54_11	Andersenbacteria	2329	196	-	hypothetical protein	5.1e-70	34.8	WP_052294049.1__243	peptide ABC transporter substrate-binding protein [Thermomicrobium roseum]
KKR89537.1__288	tr|B5ZA64|B5ZA64_HELPG AibA: Periplasmic dipeptide-binding protein OS=Helicobacter pylori (strain G27) OX=563041 GN=hbpA PE=4 SV=1	1	2e-19	78	25.60	94.7	AI-2	AI-2_2R_3_1_TC_AibA	Candidatus Uhrbacteria bacterium GW2011_GWD2_41_121	Uhrbacteria	288	726	-	Extracellular solute-binding protein	1.2e-66	29.5	WP_087862409.1__1530	peptide ABC transporter substrate-binding protein [Brevefilum fermentans]
KKR94750.1__295	tr|B5ZA64|B5ZA64_HELPG AibA: Periplasmic dipeptide-binding protein OS=Helicobacter pylori (strain G27) OX=563041 GN=hbpA PE=4 SV=1	1	2e-19	78	25.60	94.7	AI-2	AI-2_2R_3_1_TC_AibA	Candidatus Uhrbacteria bacterium GW2011_GWD1_41_16	Uhrbacteria	295	780	-	Extracellular solute-binding protein	1.2e-66	29.5	WP_087862409.1__1530	peptide ABC transporter substrate-binding protein [Brevefilum fermentans]
HBR99554.1__2838	tr|B5ZA64|B5ZA64_HELPG AibA: Periplasmic dipeptide-binding protein OS=Helicobacter pylori (strain G27) OX=563041 GN=hbpA PE=4 SV=1	1	2e-19	78	25.60	94.7	AI-2	AI-2_2R_3_1_TC_AibA	Candidatus Uhrbacteria bacterium	Uhrbacteria	2838	627	+	hypothetical protein	1.2e-66	29.5	WP_087862409.1__1530	peptide ABC transporter substrate-binding protein [Brevefilum fermentans]
KKS50297.1__372	tr|B5ZA64|B5ZA64_HELPG AibA: Periplasmic dipeptide-binding protein OS=Helicobacter pylori (strain G27) OX=563041 GN=hbpA PE=4 SV=1	1	2e-19	78	25.60	94.7	AI-2	AI-2_2R_3_1_TC_AibA	Candidatus Uhrbacteria bacterium GW2011_GWA2_42_220	Uhrbacteria	372	797	+	Extracellular solute-binding protein	1.2e-66	29.5	WP_087862409.1__1530	peptide ABC transporter substrate-binding protein [Brevefilum fermentans]
HBA51392.1__2792	tr|B5ZA64|B5ZA64_HELPG AibA: Periplasmic dipeptide-binding protein OS=Helicobacter pylori (strain G27) OX=563041 GN=hbpA PE=4 SV=1	1	2e-19	78	25.60	94.7	AI-2	AI-2_2R_3_1_TC_AibA	Candidatus Uhrbacteria bacterium	Uhrbacteria	2792	643	-	hypothetical protein	1.2e-66	29.5	WP_087862409.1__1530	peptide ABC transporter substrate-binding protein [Brevefilum fermentans]
OGL96465.1__1454	tr|B5ZA64|B5ZA64_HELPG AibA: Periplasmic dipeptide-binding protein OS=Helicobacter pylori (strain G27) OX=563041 GN=hbpA PE=4 SV=1	1	2e-19	78	25.60	94.7	AI-2	AI-2_2R_3_1_TC_AibA	Candidatus Uhrbacteria bacterium RIFOXYB2_FULL_41_10	Uhrbacteria	1454	219	-	hypothetical protein	1.2e-66	29.5	WP_087862409.1__1530	peptide ABC transporter substrate-binding protein [Brevefilum fermentans]
OGM57357.1__1503	tr|B5ZA64|B5ZA64_HELPG AibA: Periplasmic dipeptide-binding protein OS=Helicobacter pylori (strain G27) OX=563041 GN=hbpA PE=4 SV=1	1	2e-19	78	25.16	95.1	AI-2	AI-2_2R_3_1_TC_AibA	Candidatus Woesebacteria bacterium RIFCSPLOWO2_01_FULL_38_20	Woesebacteria	1503	758	+	hypothetical protein	1e-65	30.1	WP_040200761.1__941	peptide-binding protein [Geoalkalibacter subterraneus]
OIP59621.1__2094	tr|B5ZA64|B5ZA64_HELPG AibA: Periplasmic dipeptide-binding protein OS=Helicobacter pylori (strain G27) OX=563041 GN=hbpA PE=4 SV=1	1	2e-19	79	25.53	94.7	AI-2	AI-2_2R_3_1_TC_AibA	Candidatus Moranbacteria bacterium CG2_30_45_14	Moranbacteria	2094	600	+	hypothetical protein	3e-72	31.9	WP_012871731.1__314	peptide ABC transporter substrate-binding protein [Sphaerobacter thermophilus]
KKS10951.1__314	tr|B5ZA64|B5ZA64_HELPG AibA: Periplasmic dipeptide-binding protein OS=Helicobacter pylori (strain G27) OX=563041 GN=hbpA PE=4 SV=1	1	2e-19	78	25.60	94.7	AI-2	AI-2_2R_3_1_TC_AibA	Candidatus Uhrbacteria bacterium GW2011_GWF2_41_430	Uhrbacteria	314	340	+	Extracellular solute-binding protein	1.2e-66	29.5	WP_087862409.1__1530	peptide ABC transporter substrate-binding protein [Brevefilum fermentans]
HCR52666.1__2885	tr|B5ZA64|B5ZA64_HELPG AibA: Periplasmic dipeptide-binding protein OS=Helicobacter pylori (strain G27) OX=563041 GN=hbpA PE=4 SV=1	1	2e-19	94	25.96	95.1	AI-2	AI-2_2R_3_1_TC_AibA	Candidatus Kaiserbacteria bacterium	Kaiserbacteria	2885	269	+	hypothetical protein	4.9e-65	33	WP_012871731.1__314	peptide ABC transporter substrate-binding protein [Sphaerobacter thermophilus]
KKP66991.1__49	tr|B5ZA64|B5ZA64_HELPG AibA: Periplasmic dipeptide-binding protein OS=Helicobacter pylori (strain G27) OX=563041 GN=hbpA PE=4 SV=1	1	3e-19	84	25.30	94.0	AI-2	AI-2_2R_3_1_TC_AibA	Candidatus Moranbacteria bacterium GW2011_GWE2_35_164	Moranbacteria	49	870	-	Extracellular solute-binding protein	2.4e-60	31.4	WP_013450986.1__460	peptide-binding protein [Calditerrivibrio nitroreducens]
OHA37875.1__1916	tr|B5ZA64|B5ZA64_HELPG AibA: Periplasmic dipeptide-binding protein OS=Helicobacter pylori (strain G27) OX=563041 GN=hbpA PE=4 SV=1	1	3e-19	89	25.05	94.4	AI-2	AI-2_2R_3_1_TC_AibA	Candidatus Taylorbacteria bacterium RIFCSPLOWO2_02_FULL_44_35	Taylorbacteria	1916	527	+	hypothetical protein	1.1e-69	33.2	WP_052294049.1__243	peptide ABC transporter substrate-binding protein [Thermomicrobium roseum]
KKR88214.1__284	tr|B5ZA64|B5ZA64_HELPG AibA: Periplasmic dipeptide-binding protein OS=Helicobacter pylori (strain G27) OX=563041 GN=hbpA PE=4 SV=1	1	3e-19	78	25.71	94.4	AI-2	AI-2_2R_3_1_TC_AibA	Candidatus Uhrbacteria bacterium GW2011_GWE2_41_1153	Uhrbacteria	284	482	-	hypothetical protein	3e-60	30.6	WP_013559552.1__523	peptide ABC transporter substrate-binding protein [Anaerolinea thermophila]
OHA42898.1__1917	tr|B5ZA64|B5ZA64_HELPG AibA: Periplasmic dipeptide-binding protein OS=Helicobacter pylori (strain G27) OX=563041 GN=hbpA PE=4 SV=1	1	3e-19	89	25.05	94.4	AI-2	AI-2_2R_3_1_TC_AibA	Candidatus Taylorbacteria bacterium RIFCSPLOWO2_12_FULL_44_15c	Taylorbacteria	1917	611	+	hypothetical protein	1.1e-69	33.2	WP_052294049.1__243	peptide ABC transporter substrate-binding protein [Thermomicrobium roseum]
OGC84290.1__771	tr|B5ZA64|B5ZA64_HELPG AibA: Periplasmic dipeptide-binding protein OS=Helicobacter pylori (strain G27) OX=563041 GN=hbpA PE=4 SV=1	1	3e-19	81	26.21	94.7	AI-2	AI-2_2R_3_1_TC_AibA	Candidatus Adlerbacteria bacterium RIFCSPHIGHO2_12_FULL_53_18	Adlerbacteria	771	570	+	hypothetical protein	7.8e-66	34.2	WP_052294049.1__243	peptide ABC transporter substrate-binding protein [Thermomicrobium roseum]
OGF24406.1__873	tr|B5ZA64|B5ZA64_HELPG AibA: Periplasmic dipeptide-binding protein OS=Helicobacter pylori (strain G27) OX=563041 GN=hbpA PE=4 SV=1	1	3e-19	87	26.35	94.4	AI-2	AI-2_2R_3_1_TC_AibA	Candidatus Falkowbacteria bacterium RIFCSPLOWO2_02_FULL_45_21	Falkowbacteria	873	140	+	hypothetical protein	4.6e-63	28.8	WP_083857731.1__671	peptide ABC transporter substrate-binding protein [Caldilinea aerophila]
KKW33400.1__614	tr|B5ZA64|B5ZA64_HELPG AibA: Periplasmic dipeptide-binding protein OS=Helicobacter pylori (strain G27) OX=563041 GN=hbpA PE=4 SV=1	1	4e-19	81	25.30	94.0	AI-2	AI-2_2R_3_1_TC_AibA	Candidatus Uhrbacteria bacterium GW2011_GWA2_52_8d	Uhrbacteria	614	54	+	hypothetical protein	1.1e-67	31.5	WP_087862409.1__1530	peptide ABC transporter substrate-binding protein [Brevefilum fermentans]
KKR78933.1__185	tr|B5ZA64|B5ZA64_HELPG AibA: Periplasmic dipeptide-binding protein OS=Helicobacter pylori (strain G27) OX=563041 GN=hbpA PE=4 SV=1	1	6e-19	83	25.61	93.6	AI-2	AI-2_2R_3_1_TC_AibA	Candidatus Nomurabacteria bacterium GW2011_GWA2_40_9	Nomurabacteria	185	449	+	Extracellular solute-binding protein family 5	2.7e-58	30.6	WP_012871731.1__314	peptide ABC transporter substrate-binding protein [Sphaerobacter thermophilus]
OGN27911.1__1589	tr|B5ZA64|B5ZA64_HELPG AibA: Periplasmic dipeptide-binding protein OS=Helicobacter pylori (strain G27) OX=563041 GN=hbpA PE=4 SV=1	1	1e-18	86	25.19	92.8	AI-2	AI-2_2R_3_1_TC_AibA	Candidatus Yanofskybacteria bacterium RIFCSPLOWO2_01_FULL_45_72	Yanofskybacteria	1589	79	+	hypothetical protein	1.3e-76	33.3	WP_012871731.1__314	peptide ABC transporter substrate-binding protein [Sphaerobacter thermophilus]
OHA92034.1__2029	tr|B5ZA64|B5ZA64_HELPG AibA: Periplasmic dipeptide-binding protein OS=Helicobacter pylori (strain G27) OX=563041 GN=hbpA PE=4 SV=1	1	1e-18	86	25.00	92.4	AI-2	AI-2_2R_3_1_TC_AibA	Candidatus Zambryskibacteria bacterium RIFCSPHIGHO2_01_FULL_52_18	Zambryskibacteria	2029	155	-	hypothetical protein	4.5e-66	31.7	WP_083857731.1__671	peptide ABC transporter substrate-binding protein [Caldilinea aerophila]
OHA96749.1__1971	tr|B5ZA64|B5ZA64_HELPG AibA: Periplasmic dipeptide-binding protein OS=Helicobacter pylori (strain G27) OX=563041 GN=hbpA PE=4 SV=1	1	1e-18	86	25.00	92.4	AI-2	AI-2_2R_3_1_TC_AibA	Candidatus Zambryskibacteria bacterium RIFCSPHIGHO2_02_FULL_43_37	Zambryskibacteria	1971	178	-	hypothetical protein	4.5e-66	31.7	WP_083857731.1__671	peptide ABC transporter substrate-binding protein [Caldilinea aerophila]
OGN08474.1__1560	tr|B5ZA64|B5ZA64_HELPG AibA: Periplasmic dipeptide-binding protein OS=Helicobacter pylori (strain G27) OX=563041 GN=hbpA PE=4 SV=1	1	1e-18	86	25.19	92.8	AI-2	AI-2_2R_3_1_TC_AibA	Candidatus Yanofskybacteria bacterium RIFCSPHIGHO2_01_FULL_45_42	Yanofskybacteria	1560	89	+	hypothetical protein	1.3e-76	33.3	WP_012871731.1__314	peptide ABC transporter substrate-binding protein [Sphaerobacter thermophilus]
OGN15587.1__1572	tr|B5ZA64|B5ZA64_HELPG AibA: Periplasmic dipeptide-binding protein OS=Helicobacter pylori (strain G27) OX=563041 GN=hbpA PE=4 SV=1	1	1e-18	86	25.19	92.8	AI-2	AI-2_2R_3_1_TC_AibA	Candidatus Yanofskybacteria bacterium RIFCSPHIGHO2_02_FULL_46_19	Yanofskybacteria	1572	494	+	hypothetical protein	1.3e-76	33.3	WP_012871731.1__314	peptide ABC transporter substrate-binding protein [Sphaerobacter thermophilus]
OGN32223.1__1595	tr|B5ZA64|B5ZA64_HELPG AibA: Periplasmic dipeptide-binding protein OS=Helicobacter pylori (strain G27) OX=563041 GN=hbpA PE=4 SV=1	1	1e-18	86	25.19	92.8	AI-2	AI-2_2R_3_1_TC_AibA	Candidatus Yanofskybacteria bacterium RIFCSPLOWO2_02_FULL_45_18	Yanofskybacteria	1595	275	+	hypothetical protein	1.3e-76	33.3	WP_012871731.1__314	peptide ABC transporter substrate-binding protein [Sphaerobacter thermophilus]
OHB11105.1__1994	tr|B5ZA64|B5ZA64_HELPG AibA: Periplasmic dipeptide-binding protein OS=Helicobacter pylori (strain G27) OX=563041 GN=hbpA PE=4 SV=1	1	1e-18	86	25.00	92.4	AI-2	AI-2_2R_3_1_TC_AibA	Candidatus Zambryskibacteria bacterium RIFCSPLOWO2_02_FULL_51_21	Zambryskibacteria	1994	169	-	hypothetical protein	4.5e-66	31.7	WP_083857731.1__671	peptide ABC transporter substrate-binding protein [Caldilinea aerophila]
PIR73878.1__2236	tr|B5ZA64|B5ZA64_HELPG AibA: Periplasmic dipeptide-binding protein OS=Helicobacter pylori (strain G27) OX=563041 GN=hbpA PE=4 SV=1	1	2e-18	83	25.66	92.0	AI-2	AI-2_2R_3_1_TC_AibA	Candidatus Moranbacteria bacterium CG10_big_fil_rev_8_21_14_0_10_35_21	Moranbacteria	2236	648	-	hypothetical protein	2.4e-72	30.6	WP_011997857.1__180	peptide ABC transporter substrate-binding protein [Roseiflexus castenholzii]
OGG68307.1__1030	tr|B5ZA64|B5ZA64_HELPG AibA: Periplasmic dipeptide-binding protein OS=Helicobacter pylori (strain G27) OX=563041 GN=hbpA PE=4 SV=1	1	2e-18	85	26.36	92.0	AI-2	AI-2_2R_3_1_TC_AibA	Candidatus Kaiserbacteria bacterium RIFCSPHIGHO2_12_FULL_54_16	Kaiserbacteria	1030	225	+	hypothetical protein	2.4e-67	33.4	WP_012871731.1__314	peptide ABC transporter substrate-binding protein [Sphaerobacter thermophilus]
OGG61772.1__1016	tr|B5ZA64|B5ZA64_HELPG AibA: Periplasmic dipeptide-binding protein OS=Helicobacter pylori (strain G27) OX=563041 GN=hbpA PE=4 SV=1	1	2e-18	85	26.36	92.0	AI-2	AI-2_2R_3_1_TC_AibA	Candidatus Kaiserbacteria bacterium RIFCSPHIGHO2_02_FULL_54_22	Kaiserbacteria	1016	542	-	hypothetical protein	2.4e-67	33.4	WP_012871731.1__314	peptide ABC transporter substrate-binding protein [Sphaerobacter thermophilus]
OGG90329.1__1044	tr|B5ZA64|B5ZA64_HELPG AibA: Periplasmic dipeptide-binding protein OS=Helicobacter pylori (strain G27) OX=563041 GN=hbpA PE=4 SV=1	1	2e-18	85	26.36	92.0	AI-2	AI-2_2R_3_1_TC_AibA	Candidatus Kaiserbacteria bacterium RIFCSPLOWO2_12_FULL_54_10	Kaiserbacteria	1044	261	-	hypothetical protein	2.4e-67	33.4	WP_012871731.1__314	peptide ABC transporter substrate-binding protein [Sphaerobacter thermophilus]
PJA88449.1__2567	tr|B5ZA64|B5ZA64_HELPG AibA: Periplasmic dipeptide-binding protein OS=Helicobacter pylori (strain G27) OX=563041 GN=hbpA PE=4 SV=1	1	2e-18	83	25.66	92.0	AI-2	AI-2_2R_3_1_TC_AibA	Candidatus Moranbacteria bacterium CG_4_9_14_3_um_filter_36_9	Moranbacteria	2567	752	-	hypothetical protein	2.4e-72	30.6	WP_011997857.1__180	peptide ABC transporter substrate-binding protein [Roseiflexus castenholzii]
OGG83237.1__1117	tr|B5ZA64|B5ZA64_HELPG AibA: Periplasmic dipeptide-binding protein OS=Helicobacter pylori (strain G27) OX=563041 GN=hbpA PE=4 SV=1	1	2e-18	85	26.36	92.0	AI-2	AI-2_2R_3_1_TC_AibA	Candidatus Kaiserbacteria bacterium RIFCSPLOWO2_02_FULL_54_13	Kaiserbacteria	1117	209	+	hypothetical protein	2.4e-67	33.4	WP_012871731.1__314	peptide ABC transporter substrate-binding protein [Sphaerobacter thermophilus]
HCP08974.1__2892	tr|B5ZA64|B5ZA64_HELPG AibA: Periplasmic dipeptide-binding protein OS=Helicobacter pylori (strain G27) OX=563041 GN=hbpA PE=4 SV=1	1	2e-18	79	25.43	91.7	AI-2	AI-2_2R_3_1_TC_AibA	Candidatus Moranbacteria bacterium	Moranbacteria	2892	401	+	hypothetical protein	2.1e-73	31.9	WP_083857731.1__671	peptide ABC transporter substrate-binding protein [Caldilinea aerophila]
HBH17265.1__2800	tr|B5ZA64|B5ZA64_HELPG AibA: Periplasmic dipeptide-binding protein OS=Helicobacter pylori (strain G27) OX=563041 GN=hbpA PE=4 SV=1	1	4e-18	79	25.97	90.9	AI-2	AI-2_2R_3_1_TC_AibA	Candidatus Veblenbacteria bacterium	Veblenbacteria	2800	663	+	hypothetical protein	1e-73	33.8	WP_083857731.1__671	peptide ABC transporter substrate-binding protein [Caldilinea aerophila]
HAO81496.1__2752	tr|B5ZA64|B5ZA64_HELPG AibA: Periplasmic dipeptide-binding protein OS=Helicobacter pylori (strain G27) OX=563041 GN=hbpA PE=4 SV=1	1	4e-18	79	25.97	90.9	AI-2	AI-2_2R_3_1_TC_AibA	Candidatus Veblenbacteria bacterium	Veblenbacteria	2752	53	+	hypothetical protein	1e-73	33.8	WP_083857731.1__671	peptide ABC transporter substrate-binding protein [Caldilinea aerophila]
HCM45600.1__2912	tr|B5ZA64|B5ZA64_HELPG AibA: Periplasmic dipeptide-binding protein OS=Helicobacter pylori (strain G27) OX=563041 GN=hbpA PE=4 SV=1	1	4e-18	79	25.97	90.9	AI-2	AI-2_2R_3_1_TC_AibA	Candidatus Veblenbacteria bacterium	Veblenbacteria	2912	496	-	hypothetical protein	1e-73	33.8	WP_083857731.1__671	peptide ABC transporter substrate-binding protein [Caldilinea aerophila]
OHA54833.1__2007	tr|B5ZA64|B5ZA64_HELPG AibA: Periplasmic dipeptide-binding protein OS=Helicobacter pylori (strain G27) OX=563041 GN=hbpA PE=4 SV=1	1	4e-18	79	25.97	90.9	AI-2	AI-2_2R_3_1_TC_AibA	Candidatus Veblenbacteria bacterium RIFOXYA2_FULL_43_9	Veblenbacteria	2007	386	+	hypothetical protein	1e-73	33.8	WP_083857731.1__671	peptide ABC transporter substrate-binding protein [Caldilinea aerophila]
HBZ36262.1__2871	tr|B5ZA64|B5ZA64_HELPG AibA: Periplasmic dipeptide-binding protein OS=Helicobacter pylori (strain G27) OX=563041 GN=hbpA PE=4 SV=1	1	4e-18	80	25.97	90.9	AI-2	AI-2_2R_3_1_TC_AibA	Candidatus Veblenbacteria bacterium	Veblenbacteria	2871	224	-	hypothetical protein	1e-73	33.8	WP_083857731.1__671	peptide ABC transporter substrate-binding protein [Caldilinea aerophila]
OGY65403.1__1686	tr|B5ZA64|B5ZA64_HELPG AibA: Periplasmic dipeptide-binding protein OS=Helicobacter pylori (strain G27) OX=563041 GN=hbpA PE=4 SV=1	1	5e-18	81	25.26	90.5	AI-2	AI-2_2R_3_1_TC_AibA	Candidatus Harrisonbacteria bacterium RIFCSPLOWO2_01_FULL_44_18	Harrisonbacteria	1686	611	+	hypothetical protein	3.4e-55	28.6	WP_013559552.1__523	peptide ABC transporter substrate-binding protein [Anaerolinea thermophila]
OGY62457.1__1685	tr|B5ZA64|B5ZA64_HELPG AibA: Periplasmic dipeptide-binding protein OS=Helicobacter pylori (strain G27) OX=563041 GN=hbpA PE=4 SV=1	1	5e-18	81	25.26	90.5	AI-2	AI-2_2R_3_1_TC_AibA	Candidatus Harrisonbacteria bacterium RIFCSPHIGHO2_01_FULL_44_13	Harrisonbacteria	1685	451	+	hypothetical protein	3.4e-55	28.6	WP_013559552.1__523	peptide ABC transporter substrate-binding protein [Anaerolinea thermophila]
OGG81086.1__1118	tr|B5ZA64|B5ZA64_HELPG AibA: Periplasmic dipeptide-binding protein OS=Helicobacter pylori (strain G27) OX=563041 GN=hbpA PE=4 SV=1	1	1e-17	83	25.65	89.4	AI-2	AI-2_2R_3_1_TC_AibA	Candidatus Kaiserbacteria bacterium RIFCSPLOWO2_02_FULL_51_13	Kaiserbacteria	1118	722	+	hypothetical protein	5.2e-72	31.9	WP_012871731.1__314	peptide ABC transporter substrate-binding protein [Sphaerobacter thermophilus]
OGG75136.1__1110	tr|B5ZA64|B5ZA64_HELPG AibA: Periplasmic dipeptide-binding protein OS=Helicobacter pylori (strain G27) OX=563041 GN=hbpA PE=4 SV=1	1	1e-17	83	25.65	89.4	AI-2	AI-2_2R_3_1_TC_AibA	Candidatus Kaiserbacteria bacterium RIFCSPLOWO2_01_FULL_50_24	Kaiserbacteria	1110	277	-	hypothetical protein	5.2e-72	31.9	WP_012871731.1__314	peptide ABC transporter substrate-binding protein [Sphaerobacter thermophilus]
OGG45407.1__947	tr|B5ZA64|B5ZA64_HELPG AibA: Periplasmic dipeptide-binding protein OS=Helicobacter pylori (strain G27) OX=563041 GN=hbpA PE=4 SV=1	1	1e-17	83	25.65	89.4	AI-2	AI-2_2R_3_1_TC_AibA	Candidatus Kaiserbacteria bacterium RIFCSPHIGHO2_01_FULL_50_13	Kaiserbacteria	947	271	-	hypothetical protein	5.2e-72	31.9	WP_012871731.1__314	peptide ABC transporter substrate-binding protein [Sphaerobacter thermophilus]
OHB12011.1__1993	tr|B5ZA64|B5ZA64_HELPG AibA: Periplasmic dipeptide-binding protein OS=Helicobacter pylori (strain G27) OX=563041 GN=hbpA PE=4 SV=1	1	2e-17	89	26.82	88.6	AI-2	AI-2_2R_3_1_TC_AibA	Candidatus Zambryskibacteria bacterium RIFCSPLOWO2_12_FULL_39_23	Zambryskibacteria	1993	487	-	hypothetical protein	9.1e-67	30.1	WP_083857731.1__671	peptide ABC transporter substrate-binding protein [Caldilinea aerophila]
OHB10440.1__2038	tr|B5ZA64|B5ZA64_HELPG AibA: Periplasmic dipeptide-binding protein OS=Helicobacter pylori (strain G27) OX=563041 GN=hbpA PE=4 SV=1	1	2e-17	89	26.82	88.6	AI-2	AI-2_2R_3_1_TC_AibA	Candidatus Zambryskibacteria bacterium RIFCSPLOWO2_02_FULL_39_26	Zambryskibacteria	2038	116	-	hypothetical protein	9.1e-67	30.1	WP_083857731.1__671	peptide ABC transporter substrate-binding protein [Caldilinea aerophila]
OHA99311.1__1974	tr|B5ZA64|B5ZA64_HELPG AibA: Periplasmic dipeptide-binding protein OS=Helicobacter pylori (strain G27) OX=563041 GN=hbpA PE=4 SV=1	1	2e-17	89	26.82	88.6	AI-2	AI-2_2R_3_1_TC_AibA	Candidatus Zambryskibacteria bacterium RIFCSPHIGHO2_12_FULL_39_47	Zambryskibacteria	1974	381	-	hypothetical protein	9.1e-67	30.1	WP_083857731.1__671	peptide ABC transporter substrate-binding protein [Caldilinea aerophila]
OGI61523.1__1257	tr|B5ZA64|B5ZA64_HELPG AibA: Periplasmic dipeptide-binding protein OS=Helicobacter pylori (strain G27) OX=563041 GN=hbpA PE=4 SV=1	1	3e-17	86	25.14	88.2	AI-2	AI-2_2R_3_1_TC_AibA	Candidatus Nomurabacteria bacterium RIFCSPHIGHO2_01_FULL_39_9	Nomurabacteria	1257	197	-	hypothetical protein	4.2e-48	25.5	WP_083857731.1__671	peptide ABC transporter substrate-binding protein [Caldilinea aerophila]
OGL36700.1__1328	tr|B5ZA64|B5ZA64_HELPG AibA: Periplasmic dipeptide-binding protein OS=Helicobacter pylori (strain G27) OX=563041 GN=hbpA PE=4 SV=1	1	4e-17	77	25.98	87.8	AI-2	AI-2_2R_3_1_TC_AibA	Candidatus Saccharibacteria bacterium RIFCSPHIGHO2_12_FULL_49_19	Saccharibacteria (TM7)	1328	445	-	hypothetical protein	1.2e-61	32.3	WP_013559552.1__523	peptide ABC transporter substrate-binding protein [Anaerolinea thermophila]
PIP27521.1__2196	tr|B5ZA64|B5ZA64_HELPG AibA: Periplasmic dipeptide-binding protein OS=Helicobacter pylori (strain G27) OX=563041 GN=hbpA PE=4 SV=1	1	4e-17	83	25.36	87.4	AI-2	AI-2_2R_3_1_TC_AibA	Candidatus Moranbacteria bacterium CG23_combo_of_CG06-09_8_20_14_all_39_10	Moranbacteria	2196	22	+	hypothetical protein	2e-73	33.9	WP_013450986.1__460	peptide-binding protein [Calditerrivibrio nitroreducens]
OGL37965.1__1411	tr|B5ZA64|B5ZA64_HELPG AibA: Periplasmic dipeptide-binding protein OS=Helicobacter pylori (strain G27) OX=563041 GN=hbpA PE=4 SV=1	1	4e-17	78	25.98	87.8	AI-2	AI-2_2R_3_1_TC_AibA	Candidatus Saccharibacteria bacterium RIFCSPLOWO2_01_FULL_49_22	Saccharibacteria (TM7)	1411	320	-	hypothetical protein	1.2e-61	32.3	WP_013559552.1__523	peptide ABC transporter substrate-binding protein [Anaerolinea thermophila]
OHA92870.1__2031	tr|B5ZA64|B5ZA64_HELPG AibA: Periplasmic dipeptide-binding protein OS=Helicobacter pylori (strain G27) OX=563041 GN=hbpA PE=4 SV=1	1	8e-17	88	26.64	86.7	AI-2	AI-2_2R_3_1_TC_AibA	Candidatus Zambryskibacteria bacterium RIFCSPHIGHO2_02_39_10	Zambryskibacteria	2031	444	-	hypothetical protein	2.7e-66	29.9	WP_083857731.1__671	peptide ABC transporter substrate-binding protein [Caldilinea aerophila]
KKU04858.1__489	tr|B5ZA64|B5ZA64_HELPG AibA: Periplasmic dipeptide-binding protein OS=Helicobacter pylori (strain G27) OX=563041 GN=hbpA PE=4 SV=1	1	1e-16	88	26.06	86.3	AI-2	AI-2_2R_3_1_TC_AibA	Candidatus Giovannonibacteria bacterium GW2011_GWA2_45_21	Giovannonibacteria	489	151	+	Extracellular solute-binding protein family 5	1.8e-70	33.9	WP_052294049.1__243	peptide ABC transporter substrate-binding protein [Thermomicrobium roseum]
HCX38845.1__2899	tr|B5ZA64|B5ZA64_HELPG AibA: Periplasmic dipeptide-binding protein OS=Helicobacter pylori (strain G27) OX=563041 GN=hbpA PE=4 SV=1	1	1e-16	79	25.36	86.3	AI-2	AI-2_2R_3_1_TC_AibA	Candidatus Veblenbacteria bacterium	Veblenbacteria	2899	26	+	hypothetical protein	2e-74	33.9	WP_083857731.1__671	peptide ABC transporter substrate-binding protein [Caldilinea aerophila]
OGL26519.1__1327	tr|B5ZA64|B5ZA64_HELPG AibA: Periplasmic dipeptide-binding protein OS=Helicobacter pylori (strain G27) OX=563041 GN=hbpA PE=4 SV=1	1	1e-16	77	25.77	86.7	AI-2	AI-2_2R_3_1_TC_AibA	Candidatus Saccharibacteria bacterium RIFCSPHIGHO2_01_FULL_49_21	Saccharibacteria (TM7)	1327	45	-	hypothetical protein	2e-61	32.3	WP_013559552.1__523	peptide ABC transporter substrate-binding protein [Anaerolinea thermophila]
OHA56529.1__1931	tr|B5ZA64|B5ZA64_HELPG AibA: Periplasmic dipeptide-binding protein OS=Helicobacter pylori (strain G27) OX=563041 GN=hbpA PE=4 SV=1	1	1e-16	79	25.36	86.3	AI-2	AI-2_2R_3_1_TC_AibA	Candidatus Veblenbacteria bacterium RIFOXYC2_FULL_42_11	Veblenbacteria	1931	448	+	hypothetical protein	2e-74	33.9	WP_083857731.1__671	peptide ABC transporter substrate-binding protein [Caldilinea aerophila]
OGF84817.1__988	tr|B5ZA64|B5ZA64_HELPG AibA: Periplasmic dipeptide-binding protein OS=Helicobacter pylori (strain G27) OX=563041 GN=hbpA PE=4 SV=1	1	2e-16	92	25.47	85.1	AI-2	AI-2_2R_3_1_TC_AibA	Candidatus Giovannonibacteria bacterium RIFCSPHIGHO2_12_FULL_45_19	Giovannonibacteria	988	169	+	hypothetical protein	2.9e-64	31.9	WP_052294049.1__243	peptide ABC transporter substrate-binding protein [Thermomicrobium roseum]
KKT60302.1__355	tr|B5ZA64|B5ZA64_HELPG AibA: Periplasmic dipeptide-binding protein OS=Helicobacter pylori (strain G27) OX=563041 GN=hbpA PE=4 SV=1	1	2e-16	92	25.47	85.1	AI-2	AI-2_2R_3_1_TC_AibA	Candidatus Giovannonibacteria bacterium GW2011_GWA1_44_25	Giovannonibacteria	355	178	-	hypothetical protein	2.9e-64	31.9	WP_052294049.1__243	peptide ABC transporter substrate-binding protein [Thermomicrobium roseum]
OGF86640.1__994	tr|B5ZA64|B5ZA64_HELPG AibA: Periplasmic dipeptide-binding protein OS=Helicobacter pylori (strain G27) OX=563041 GN=hbpA PE=4 SV=1	1	2e-16	92	25.47	85.1	AI-2	AI-2_2R_3_1_TC_AibA	Candidatus Giovannonibacteria bacterium RIFCSPLOWO2_02_FULL_45_28	Giovannonibacteria	994	930	+	hypothetical protein	2.9e-64	31.9	WP_052294049.1__243	peptide ABC transporter substrate-binding protein [Thermomicrobium roseum]
OGF48973.1__888	tr|B5ZA64|B5ZA64_HELPG AibA: Periplasmic dipeptide-binding protein OS=Helicobacter pylori (strain G27) OX=563041 GN=hbpA PE=4 SV=1	1	2e-16	92	25.47	85.1	AI-2	AI-2_2R_3_1_TC_AibA	Candidatus Giovannonibacteria bacterium GWA2_45_15	Giovannonibacteria	888	841	+	hypothetical protein	2.9e-64	31.9	WP_052294049.1__243	peptide ABC transporter substrate-binding protein [Thermomicrobium roseum]
PIR47250.1__2309	tr|B5ZA64|B5ZA64_HELPG AibA: Periplasmic dipeptide-binding protein OS=Helicobacter pylori (strain G27) OX=563041 GN=hbpA PE=4 SV=1	1	2e-16	78	25.10	85.9	AI-2	AI-2_2R_3_1_TC_AibA	Candidatus Uhrbacteria bacterium CG10_big_fil_rev_8_21_14_0_10_50_16	Uhrbacteria	2309	278	-	hypothetical protein	5.3e-78	31.6	WP_083857731.1__671	peptide ABC transporter substrate-binding protein [Caldilinea aerophila]
OGF93071.1__912	tr|B5ZA64|B5ZA64_HELPG AibA: Periplasmic dipeptide-binding protein OS=Helicobacter pylori (strain G27) OX=563041 GN=hbpA PE=4 SV=1	1	2e-16	92	25.47	85.1	AI-2	AI-2_2R_3_1_TC_AibA	Candidatus Giovannonibacteria bacterium RIFCSPLOWO2_12_FULL_44_25	Giovannonibacteria	912	796	+	hypothetical protein	2.9e-64	31.9	WP_052294049.1__243	peptide ABC transporter substrate-binding protein [Thermomicrobium roseum]
OGF60430.1__889	tr|B5ZA64|B5ZA64_HELPG AibA: Periplasmic dipeptide-binding protein OS=Helicobacter pylori (strain G27) OX=563041 GN=hbpA PE=4 SV=1	1	2e-16	92	25.47	85.1	AI-2	AI-2_2R_3_1_TC_AibA	Candidatus Giovannonibacteria bacterium RIFCSPHIGHO2_01_45_12	Giovannonibacteria	889	110	-	hypothetical protein	2.9e-64	31.9	WP_052294049.1__243	peptide ABC transporter substrate-binding protein [Thermomicrobium roseum]
OGF60786.1__980	tr|B5ZA64|B5ZA64_HELPG AibA: Periplasmic dipeptide-binding protein OS=Helicobacter pylori (strain G27) OX=563041 GN=hbpA PE=4 SV=1	1	2e-16	92	25.47	85.1	AI-2	AI-2_2R_3_1_TC_AibA	Candidatus Giovannonibacteria bacterium RIFCSPHIGHO2_01_FULL_44_100	Giovannonibacteria	980	443	+	hypothetical protein	2.9e-64	31.9	WP_052294049.1__243	peptide ABC transporter substrate-binding protein [Thermomicrobium roseum]
OGG77807.1__1112	tr|B5ZA64|B5ZA64_HELPG AibA: Periplasmic dipeptide-binding protein OS=Helicobacter pylori (strain G27) OX=563041 GN=hbpA PE=4 SV=1	1	2e-16	85	25.05	85.9	AI-2	AI-2_2R_3_1_TC_AibA	Candidatus Kaiserbacteria bacterium RIFCSPLOWO2_01_FULL_54_24	Kaiserbacteria	1112	87	+	hypothetical protein	1.6e-66	31.8	WP_012871731.1__314	peptide ABC transporter substrate-binding protein [Sphaerobacter thermophilus]
OGE10865.1__755	tr|B5ZA64|B5ZA64_HELPG AibA: Periplasmic dipeptide-binding protein OS=Helicobacter pylori (strain G27) OX=563041 GN=hbpA PE=4 SV=1	1	5e-16	77	25.64	83.6	AI-2	AI-2_2R_3_1_TC_AibA	Candidatus Curtissbacteria bacterium RIFCSPLOWO2_01_FULL_42_26	Curtissbacteria	755	167	+	hypothetical protein	7.2e-35	27.3	WP_052294049.1__243	peptide ABC transporter substrate-binding protein [Thermomicrobium roseum]
OGI87220.1__1208	tr|B5ZA64|B5ZA64_HELPG AibA: Periplasmic dipeptide-binding protein OS=Helicobacter pylori (strain G27) OX=563041 GN=hbpA PE=4 SV=1	1	6e-16	86	25.47	84.0	AI-2	AI-2_2R_3_1_TC_AibA	Candidatus Nomurabacteria bacterium RIFCSPLOWO2_01_FULL_36_16	Nomurabacteria	1208	243	+	hypothetical protein	2.8e-55	30.2	WP_013006891.1__53	peptide-binding protein [Deferribacter desulfuricans]
OGI75861.1__1259	tr|B5ZA64|B5ZA64_HELPG AibA: Periplasmic dipeptide-binding protein OS=Helicobacter pylori (strain G27) OX=563041 GN=hbpA PE=4 SV=1	1	6e-16	86	25.47	84.0	AI-2	AI-2_2R_3_1_TC_AibA	Candidatus Nomurabacteria bacterium RIFCSPHIGHO2_02_FULL_36_29	Nomurabacteria	1259	65	+	hypothetical protein	2.8e-55	30.2	WP_013006891.1__53	peptide-binding protein [Deferribacter desulfuricans]
OGI60743.1__1254	tr|B5ZA64|B5ZA64_HELPG AibA: Periplasmic dipeptide-binding protein OS=Helicobacter pylori (strain G27) OX=563041 GN=hbpA PE=4 SV=1	1	6e-16	86	25.47	84.0	AI-2	AI-2_2R_3_1_TC_AibA	Candidatus Nomurabacteria bacterium RIFCSPHIGHO2_01_FULL_37_25	Nomurabacteria	1254	136	+	hypothetical protein	2.8e-55	30.2	WP_013006891.1__53	peptide-binding protein [Deferribacter desulfuricans]
OGG73965.1__1111	tr|B5ZA64|B5ZA64_HELPG AibA: Periplasmic dipeptide-binding protein OS=Helicobacter pylori (strain G27) OX=563041 GN=hbpA PE=4 SV=1	1	1e-15	85	25.19	82.8	AI-2	AI-2_2R_3_1_TC_AibA	Candidatus Kaiserbacteria bacterium RIFCSPLOWO2_01_FULL_54_20	Kaiserbacteria	1111	237	-	hypothetical protein	1.9e-67	31.8	WP_012871731.1__314	peptide ABC transporter substrate-binding protein [Sphaerobacter thermophilus]
OGI94854.1__1224	tr|B5ZA64|B5ZA64_HELPG AibA: Periplasmic dipeptide-binding protein OS=Helicobacter pylori (strain G27) OX=563041 GN=hbpA PE=4 SV=1	1	1e-15	83	25.85	82.4	AI-2	AI-2_2R_3_1_TC_AibA	Candidatus Nomurabacteria bacterium RIFCSPLOWO2_02_FULL_36_8	Nomurabacteria	1224	430	+	hypothetical protein	1e-47	29.8	WP_013006891.1__53	peptide-binding protein [Deferribacter desulfuricans]
PIR54841.1__2210	tr|B5ZA64|B5ZA64_HELPG AibA: Periplasmic dipeptide-binding protein OS=Helicobacter pylori (strain G27) OX=563041 GN=hbpA PE=4 SV=1	1	1e-15	81	25.05	83.2	AI-2	AI-2_2R_3_1_TC_AibA	Candidatus Peregrinibacteria bacterium CG10_big_fil_rev_8_21_14_0_10_36_19	Peregrinibacteria (PER)	2210	233	-	hypothetical protein	7.6e-46	28.4	WP_087915378.1__1470	ABC transporter substrate-binding protein [Paenibacillus donghaensis]
OGZ50118.1__1785	tr|B5ZA64|B5ZA64_HELPG AibA: Periplasmic dipeptide-binding protein OS=Helicobacter pylori (strain G27) OX=563041 GN=hbpA PE=4 SV=1	1	2e-15	89	25.75	82.4	AI-2	AI-2_2R_3_1_TC_AibA	Candidatus Ryanbacteria bacterium RIFCSPHIGHO2_12_FULL_44_20	Ryanbacteria	1785	495	+	hypothetical protein	5.3e-59	28.2	WP_087862409.1__1530	peptide ABC transporter substrate-binding protein [Brevefilum fermentans]
OGZ54408.1__1873	tr|B5ZA64|B5ZA64_HELPG AibA: Periplasmic dipeptide-binding protein OS=Helicobacter pylori (strain G27) OX=563041 GN=hbpA PE=4 SV=1	1	2e-15	89	25.75	82.4	AI-2	AI-2_2R_3_1_TC_AibA	Candidatus Ryanbacteria bacterium RIFCSPLOWO2_02_FULL_44_40	Ryanbacteria	1873	200	+	hypothetical protein	5.3e-59	28.2	WP_087862409.1__1530	peptide ABC transporter substrate-binding protein [Brevefilum fermentans]
OGZ47982.1__1782	tr|B5ZA64|B5ZA64_HELPG AibA: Periplasmic dipeptide-binding protein OS=Helicobacter pylori (strain G27) OX=563041 GN=hbpA PE=4 SV=1	1	2e-15	89	25.75	82.4	AI-2	AI-2_2R_3_1_TC_AibA	Candidatus Ryanbacteria bacterium RIFCSPHIGHO2_02_FULL_45_43	Ryanbacteria	1782	655	+	hypothetical protein	5.3e-59	28.2	WP_087862409.1__1530	peptide ABC transporter substrate-binding protein [Brevefilum fermentans]
OGZ41515.1__1776	tr|B5ZA64|B5ZA64_HELPG AibA: Periplasmic dipeptide-binding protein OS=Helicobacter pylori (strain G27) OX=563041 GN=hbpA PE=4 SV=1	1	2e-15	89	25.75	82.4	AI-2	AI-2_2R_3_1_TC_AibA	Candidatus Ryanbacteria bacterium RIFCSPHIGHO2_01_FULL_44_130	Ryanbacteria	1776	744	+	hypothetical protein	5.3e-59	28.2	WP_087862409.1__1530	peptide ABC transporter substrate-binding protein [Brevefilum fermentans]
OGZ41356.1__1775	tr|B5ZA64|B5ZA64_HELPG AibA: Periplasmic dipeptide-binding protein OS=Helicobacter pylori (strain G27) OX=563041 GN=hbpA PE=4 SV=1	1	2e-15	89	25.75	82.4	AI-2	AI-2_2R_3_1_TC_AibA	Candidatus Ryanbacteria bacterium RIFCSPHIGHO2_01_45_13	Ryanbacteria	1775	916	+	hypothetical protein	5.3e-59	28.2	WP_087862409.1__1530	peptide ABC transporter substrate-binding protein [Brevefilum fermentans]
KKQ20898.1__107	tr|B5ZA64|B5ZA64_HELPG AibA: Periplasmic dipeptide-binding protein OS=Helicobacter pylori (strain G27) OX=563041 GN=hbpA PE=4 SV=1	1	4e-15	80	25.00	81.6	AI-2	AI-2_2R_3_1_TC_AibA	Candidatus Nomurabacteria bacterium GW2011_GWC2_36_9	Nomurabacteria	107	206	+	Extracellular solute-binding protein family 5	3.9e-57	29.1	WP_012871731.1__314	peptide ABC transporter substrate-binding protein [Sphaerobacter thermophilus]
KKQ13071.1__102	tr|B5ZA64|B5ZA64_HELPG AibA: Periplasmic dipeptide-binding protein OS=Helicobacter pylori (strain G27) OX=563041 GN=hbpA PE=4 SV=1	1	4e-15	80	25.00	81.6	AI-2	AI-2_2R_3_1_TC_AibA	Candidatus Nomurabacteria bacterium GW2011_GWE1_36_71	Nomurabacteria	102	274	-	Extracellular solute-binding protein family 5	3.9e-57	29.1	WP_012871731.1__314	peptide ABC transporter substrate-binding protein [Sphaerobacter thermophilus]
OGJ11489.1__1240	tr|B5ZA64|B5ZA64_HELPG AibA: Periplasmic dipeptide-binding protein OS=Helicobacter pylori (strain G27) OX=563041 GN=hbpA PE=4 SV=1	1	4e-15	80	25.00	81.6	AI-2	AI-2_2R_3_1_TC_AibA	Candidatus Nomurabacteria bacterium RIFOXYD1_FULL_36_19	Nomurabacteria	1240	219	-	hypothetical protein	3.9e-57	29.1	WP_012871731.1__314	peptide ABC transporter substrate-binding protein [Sphaerobacter thermophilus]
KKP96856.1__85	tr|B5ZA64|B5ZA64_HELPG AibA: Periplasmic dipeptide-binding protein OS=Helicobacter pylori (strain G27) OX=563041 GN=hbpA PE=4 SV=1	1	4e-15	80	25.00	81.6	AI-2	AI-2_2R_3_1_TC_AibA	Candidatus Nomurabacteria bacterium GW2011_GWD2_36_14	Nomurabacteria	85	358	+	Extracellular solute-binding protein family 5	3.9e-57	29.1	WP_012871731.1__314	peptide ABC transporter substrate-binding protein [Sphaerobacter thermophilus]
KKP94317.1__83	tr|B5ZA64|B5ZA64_HELPG AibA: Periplasmic dipeptide-binding protein OS=Helicobacter pylori (strain G27) OX=563041 GN=hbpA PE=4 SV=1	1	4e-15	80	25.00	81.6	AI-2	AI-2_2R_3_1_TC_AibA	Candidatus Nomurabacteria bacterium GW2011_GWF2_36_126	Nomurabacteria	83	192	-	Extracellular solute-binding protein family 5	3.9e-57	29.1	WP_012871731.1__314	peptide ABC transporter substrate-binding protein [Sphaerobacter thermophilus]
OGJ05178.1__1235	tr|B5ZA64|B5ZA64_HELPG AibA: Periplasmic dipeptide-binding protein OS=Helicobacter pylori (strain G27) OX=563041 GN=hbpA PE=4 SV=1	1	4e-15	80	25.00	81.6	AI-2	AI-2_2R_3_1_TC_AibA	Candidatus Nomurabacteria bacterium RIFOXYB1_FULL_36_10	Nomurabacteria	1235	615	-	hypothetical protein	3.9e-57	29.1	WP_012871731.1__314	peptide ABC transporter substrate-binding protein [Sphaerobacter thermophilus]
KKP91584.1__80	tr|B5ZA64|B5ZA64_HELPG AibA: Periplasmic dipeptide-binding protein OS=Helicobacter pylori (strain G27) OX=563041 GN=hbpA PE=4 SV=1	1	4e-15	80	25.00	81.6	AI-2	AI-2_2R_3_1_TC_AibA	Candidatus Nomurabacteria bacterium GW2011_GWE2_36_115	Nomurabacteria	80	15	-	Extracellular solute-binding protein family 5	3.9e-57	29.1	WP_012871731.1__314	peptide ABC transporter substrate-binding protein [Sphaerobacter thermophilus]
KKQ09781.1__98	tr|B5ZA64|B5ZA64_HELPG AibA: Periplasmic dipeptide-binding protein OS=Helicobacter pylori (strain G27) OX=563041 GN=hbpA PE=4 SV=1	1	4e-15	80	25.00	81.6	AI-2	AI-2_2R_3_1_TC_AibA	Candidatus Nomurabacteria bacterium GW2011_GWB1_36_6	Nomurabacteria	98	167	+	Extracellular solute-binding protein family 5	3.9e-57	29.1	WP_012871731.1__314	peptide ABC transporter substrate-binding protein [Sphaerobacter thermophilus]
OGD63899.1__791	tr|B5ZA64|B5ZA64_HELPG AibA: Periplasmic dipeptide-binding protein OS=Helicobacter pylori (strain G27) OX=563041 GN=hbpA PE=4 SV=1	1	2e-14	77	25.00	78.6	AI-2	AI-2_2R_3_1_TC_AibA	Candidatus Beckwithbacteria bacterium RBG_13_42_9	Beckwithbacteria	791	54	+	hypothetical protein	6e-37	29.8	WP_040200761.1__941	peptide-binding protein [Geoalkalibacter subterraneus]
OGF74294.1__987	tr|B5ZA64|B5ZA64_HELPG AibA: Periplasmic dipeptide-binding protein OS=Helicobacter pylori (strain G27) OX=563041 GN=hbpA PE=4 SV=1	1	3e-14	92	25.38	78.6	AI-2	AI-2_2R_3_1_TC_AibA	Candidatus Giovannonibacteria bacterium RIFCSPHIGHO2_12_FULL_44_42	Giovannonibacteria	987	113	-	hypothetical protein	6.3e-62	31.4	WP_052294049.1__243	peptide ABC transporter substrate-binding protein [Thermomicrobium roseum]
OGF89129.1__909	tr|B5ZA64|B5ZA64_HELPG AibA: Periplasmic dipeptide-binding protein OS=Helicobacter pylori (strain G27) OX=563041 GN=hbpA PE=4 SV=1	1	3e-14	92	25.38	78.6	AI-2	AI-2_2R_3_1_TC_AibA	Candidatus Giovannonibacteria bacterium RIFCSPLOWO2_02_FULL_43_54	Giovannonibacteria	909	481	-	hypothetical protein	6.3e-62	31.4	WP_052294049.1__243	peptide ABC transporter substrate-binding protein [Thermomicrobium roseum]
OGF96924.1__913	tr|B5ZA64|B5ZA64_HELPG AibA: Periplasmic dipeptide-binding protein OS=Helicobacter pylori (strain G27) OX=563041 GN=hbpA PE=4 SV=1	1	3e-14	92	25.38	78.6	AI-2	AI-2_2R_3_1_TC_AibA	Candidatus Giovannonibacteria bacterium RIFCSPLOWO2_12_FULL_44_32	Giovannonibacteria	913	468	-	hypothetical protein	6.3e-62	31.4	WP_052294049.1__243	peptide ABC transporter substrate-binding protein [Thermomicrobium roseum]
OGF78596.1__896	tr|B5ZA64|B5ZA64_HELPG AibA: Periplasmic dipeptide-binding protein OS=Helicobacter pylori (strain G27) OX=563041 GN=hbpA PE=4 SV=1	1	3e-14	92	25.38	78.6	AI-2	AI-2_2R_3_1_TC_AibA	Candidatus Giovannonibacteria bacterium RIFCSPHIGHO2_02_43_13	Giovannonibacteria	896	457	-	hypothetical protein	6.3e-62	31.4	WP_052294049.1__243	peptide ABC transporter substrate-binding protein [Thermomicrobium roseum]
OGL29844.1__1403	tr|B5ZA64|B5ZA64_HELPG AibA: Periplasmic dipeptide-binding protein OS=Helicobacter pylori (strain G27) OX=563041 GN=hbpA PE=4 SV=1	1	5e-14	82	25.63	77.8	AI-2	AI-2_2R_3_1_TC_AibA	Candidatus Saccharibacteria bacterium RIFCSPHIGHO2_02_FULL_47_12	Saccharibacteria (TM7)	1403	351	-	hypothetical protein	7.5e-37	28.4	WP_042459195.1__1225	ABC transporter substrate-binding protein [Rhodovulum sulfidophilum]
OGI87029.1__1210	tr|B5ZA64|B5ZA64_HELPG AibA: Periplasmic dipeptide-binding protein OS=Helicobacter pylori (strain G27) OX=563041 GN=hbpA PE=4 SV=1	1	8e-14	89	25.09	77.4	AI-2	AI-2_2R_3_1_TC_AibA	Candidatus Nomurabacteria bacterium RIFCSPLOWO2_01_FULL_33_24	Nomurabacteria	1210	362	-	hypothetical protein	3.7e-55	27.9	WP_012871731.1__314	peptide ABC transporter substrate-binding protein [Sphaerobacter thermophilus]
PIZ54121.1__2616	tr|B5ZA64|B5ZA64_HELPG AibA: Periplasmic dipeptide-binding protein OS=Helicobacter pylori (strain G27) OX=563041 GN=hbpA PE=4 SV=1	1	2e-13	80	25.43	76.3	AI-2	AI-2_2R_3_1_TC_AibA	Candidatus Uhrbacteria bacterium CG_4_10_14_0_2_um_filter_41_7	Uhrbacteria	2616	509	+	hypothetical protein	1.2e-74	30.2	WP_083857731.1__671	peptide ABC transporter substrate-binding protein [Caldilinea aerophila]
OGL28747.1__1401	tr|B5ZA64|B5ZA64_HELPG AibA: Periplasmic dipeptide-binding protein OS=Helicobacter pylori (strain G27) OX=563041 GN=hbpA PE=4 SV=1	1	1e-12	85	25.50	73.6	AI-2	AI-2_2R_3_1_TC_AibA	Candidatus Saccharibacteria bacterium RIFCSPHIGHO2_02_FULL_46_12	Saccharibacteria (TM7)	1401	178	-	hypothetical protein	3.2e-51	28.9	WP_011997857.1__180	peptide ABC transporter substrate-binding protein [Roseiflexus castenholzii]
OGL31781.1__1405	tr|B5ZA64|B5ZA64_HELPG AibA: Periplasmic dipeptide-binding protein OS=Helicobacter pylori (strain G27) OX=563041 GN=hbpA PE=4 SV=1	1	1e-12	85	25.50	73.6	AI-2	AI-2_2R_3_1_TC_AibA	Candidatus Saccharibacteria bacterium RIFCSPHIGHO2_12_FULL_44_22	Saccharibacteria (TM7)	1405	865	-	hypothetical protein	3.2e-51	28.9	WP_011997857.1__180	peptide ABC transporter substrate-binding protein [Roseiflexus castenholzii]
OGL22164.1__1398	tr|B5ZA64|B5ZA64_HELPG AibA: Periplasmic dipeptide-binding protein OS=Helicobacter pylori (strain G27) OX=563041 GN=hbpA PE=4 SV=1	1	1e-12	85	25.50	73.6	AI-2	AI-2_2R_3_1_TC_AibA	Candidatus Saccharibacteria bacterium RIFCSPHIGHO2_01_FULL_45_15	Saccharibacteria (TM7)	1398	460	-	hypothetical protein	3.2e-51	28.9	WP_011997857.1__180	peptide ABC transporter substrate-binding protein [Roseiflexus castenholzii]
OGY29082.1__1641	tr|B5ZA64|B5ZA64_HELPG AibA: Periplasmic dipeptide-binding protein OS=Helicobacter pylori (strain G27) OX=563041 GN=hbpA PE=4 SV=1	1	2e-12	85	25.05	73.2	AI-2	AI-2_2R_3_1_TC_AibA	Candidatus Woykebacteria bacterium RIFCSPHIGHO2_12_FULL_45_10	Woykebacteria	1641	531	+	hypothetical protein	2.7e-57	31.9	WP_083857731.1__671	peptide ABC transporter substrate-binding protein [Caldilinea aerophila]
OGH14970.1__1052	tr|B5ZA64|B5ZA64_HELPG AibA: Periplasmic dipeptide-binding protein OS=Helicobacter pylori (strain G27) OX=563041 GN=hbpA PE=4 SV=1	1	1e-10	83	25.53	66.6	AI-2	AI-2_2R_3_1_TC_AibA	Candidatus Levybacteria bacterium RIFCSPHIGHO2_01_FULL_37_33	Levybacteria	1052	269	+	hypothetical protein	2.2e-28	25.9	WP_013450986.1__460	peptide-binding protein [Calditerrivibrio nitroreducens]
OGH29955.1__1062	tr|B5ZA64|B5ZA64_HELPG AibA: Periplasmic dipeptide-binding protein OS=Helicobacter pylori (strain G27) OX=563041 GN=hbpA PE=4 SV=1	1	1e-10	83	25.53	66.6	AI-2	AI-2_2R_3_1_TC_AibA	Candidatus Levybacteria bacterium RIFCSPHIGHO2_12_FULL_37_12	Levybacteria	1062	240	+	hypothetical protein	2.2e-28	25.9	WP_013450986.1__460	peptide-binding protein [Calditerrivibrio nitroreducens]
OGH17522.1__1055	tr|B5ZA64|B5ZA64_HELPG AibA: Periplasmic dipeptide-binding protein OS=Helicobacter pylori (strain G27) OX=563041 GN=hbpA PE=4 SV=1	1	1e-10	83	25.53	66.6	AI-2	AI-2_2R_3_1_TC_AibA	Candidatus Levybacteria bacterium RIFCSPHIGHO2_02_FULL_37_11	Levybacteria	1055	63	-	hypothetical protein	2.2e-28	25.9	WP_013450986.1__460	peptide-binding protein [Calditerrivibrio nitroreducens]
OGG02380.1__917	tr|B5ZA64|B5ZA64_HELPG AibA: Periplasmic dipeptide-binding protein OS=Helicobacter pylori (strain G27) OX=563041 GN=hbpA PE=4 SV=1	1	1e-10	77	25.06	66.6	AI-2	AI-2_2R_3_1_TC_AibA	Candidatus Gottesmanbacteria bacterium RBG_16_37_8	Gottesmanbacteria	917	925	-	hypothetical protein	1.9e-27	28.3	WP_052569628.1__1033	hypothetical protein [Endomicrobium proavitum]
OGH32653.1__1139	tr|B5ZA64|B5ZA64_HELPG AibA: Periplasmic dipeptide-binding protein OS=Helicobacter pylori (strain G27) OX=563041 GN=hbpA PE=4 SV=1	1	1e-10	83	25.53	66.6	AI-2	AI-2_2R_3_1_TC_AibA	Candidatus Levybacteria bacterium RIFCSPLOWO2_01_FULL_36_54	Levybacteria	1139	399	+	hypothetical protein	2.2e-28	25.9	WP_013450986.1__460	peptide-binding protein [Calditerrivibrio nitroreducens]
OGM03580.1__1462	tr|B5ZA64|B5ZA64_HELPG AibA: Periplasmic dipeptide-binding protein OS=Helicobacter pylori (strain G27) OX=563041 GN=hbpA PE=4 SV=1	1	2e-09	78	25.95	62.8	AI-2	AI-2_2R_3_1_TC_AibA	Candidatus Woesebacteria bacterium GWA1_42_12	Woesebacteria	1462	441	-	hypothetical protein	5.9e-34	27.6	WP_083857731.1__671	peptide ABC transporter substrate-binding protein [Caldilinea aerophila]
OGM56362.1__1499	tr|B5ZA64|B5ZA64_HELPG AibA: Periplasmic dipeptide-binding protein OS=Helicobacter pylori (strain G27) OX=563041 GN=hbpA PE=4 SV=1	1	2e-09	78	25.34	62.8	AI-2	AI-2_2R_3_1_TC_AibA	Candidatus Woesebacteria bacterium RIFCSPHIGHO2_12_FULL_42_9	Woesebacteria	1499	104	+	hypothetical protein	1.3e-33	27.4	WP_083857731.1__671	peptide ABC transporter substrate-binding protein [Caldilinea aerophila]
OGE96773.1__968	tr|B5ZA64|B5ZA64_HELPG AibA: Periplasmic dipeptide-binding protein OS=Helicobacter pylori (strain G27) OX=563041 GN=hbpA PE=4 SV=1	1	4e-08	79	25.05	59.3	AI-2	AI-2_2R_3_1_TC_AibA	Candidatus Doudnabacteria bacterium RIFCSPLOWO2_01_FULL_49_40	Doudnabacteria (SM2F11)	968	648	-	hypothetical protein	5.9e-66	31.4	WP_083857731.1__671	peptide ABC transporter substrate-binding protein [Caldilinea aerophila]
OGE88995.1__862	tr|B5ZA64|B5ZA64_HELPG AibA: Periplasmic dipeptide-binding protein OS=Helicobacter pylori (strain G27) OX=563041 GN=hbpA PE=4 SV=1	1	4e-08	79	25.05	59.3	AI-2	AI-2_2R_3_1_TC_AibA	Candidatus Doudnabacteria bacterium RIFCSPHIGHO2_02_FULL_49_24	Doudnabacteria (SM2F11)	862	82	+	hypothetical protein	5.9e-66	31.4	WP_083857731.1__671	peptide ABC transporter substrate-binding protein [Caldilinea aerophila]
OGF02666.1__869	tr|B5ZA64|B5ZA64_HELPG AibA: Periplasmic dipeptide-binding protein OS=Helicobacter pylori (strain G27) OX=563041 GN=hbpA PE=4 SV=1	1	4e-08	79	25.05	59.3	AI-2	AI-2_2R_3_1_TC_AibA	Candidatus Doudnabacteria bacterium RIFCSPLOWO2_12_FULL_49_8	Doudnabacteria (SM2F11)	869	712	-	hypothetical protein	5.9e-66	31.4	WP_083857731.1__671	peptide ABC transporter substrate-binding protein [Caldilinea aerophila]
OGE89850.1__858	tr|B5ZA64|B5ZA64_HELPG AibA: Periplasmic dipeptide-binding protein OS=Helicobacter pylori (strain G27) OX=563041 GN=hbpA PE=4 SV=1	1	4e-08	79	25.05	59.3	AI-2	AI-2_2R_3_1_TC_AibA	Candidatus Doudnabacteria bacterium RIFCSPHIGHO2_01_FULL_50_67	Doudnabacteria (SM2F11)	858	68	-	hypothetical protein	5.9e-66	31.4	WP_083857731.1__671	peptide ABC transporter substrate-binding protein [Caldilinea aerophila]
OGF03371.1__866	tr|B5ZA64|B5ZA64_HELPG AibA: Periplasmic dipeptide-binding protein OS=Helicobacter pylori (strain G27) OX=563041 GN=hbpA PE=4 SV=1	1	4e-08	79	25.05	59.3	AI-2	AI-2_2R_3_1_TC_AibA	Candidatus Doudnabacteria bacterium RIFCSPLOWO2_02_FULL_49_13	Doudnabacteria (SM2F11)	866	472	+	hypothetical protein	5.9e-66	31.4	WP_083857731.1__671	peptide ABC transporter substrate-binding protein [Caldilinea aerophila]
OGE90229.1__965	tr|B5ZA64|B5ZA64_HELPG AibA: Periplasmic dipeptide-binding protein OS=Helicobacter pylori (strain G27) OX=563041 GN=hbpA PE=4 SV=1	1	4e-08	79	25.05	59.3	AI-2	AI-2_2R_3_1_TC_AibA	Candidatus Doudnabacteria bacterium RIFCSPHIGHO2_12_FULL_48_16	Doudnabacteria (SM2F11)	965	665	+	hypothetical protein	5.9e-66	31.4	WP_083857731.1__671	peptide ABC transporter substrate-binding protein [Caldilinea aerophila]
KKU98827.1__578	tr|B5ZA64|B5ZA64_HELPG AibA: Periplasmic dipeptide-binding protein OS=Helicobacter pylori (strain G27) OX=563041 GN=hbpA PE=4 SV=1	1	3e-07	79	25.00	56.2	AI-2	AI-2_2R_3_1_TC_AibA	Candidatus Jorgensenbacteria bacterium GW2011_GWC1_48_8	Jorgensenbacteria	578	349	+	extracellular solute-binding protein, peptide/nickel transport system substrate-binding protein	1.8e-45	30	WP_052294049.1__243	peptide ABC transporter substrate-binding protein [Thermomicrobium roseum]
OIP80671.1__2102	HAU39960.1__2768	2	8e-167	88	25.90;49.02	103;491	AI-2	AI-2_2R_3_1_TC_AibA	Candidatus Peregrinibacteria bacterium CG2_30_44_17	Peregrinibacteria (PER)	2102	491	+	hypothetical protein	5.1e-38	27.9	WP_087915216.1__1470	ABC transporter substrate-binding protein [Paenibacillus donghaensis]
OGJ48365.1__1338	HAU39960.1__2768	2	1e-166	98	25.90;51.46	103;488	AI-2	AI-2_2R_3_1_TC_AibA	Candidatus Peregrinibacteria bacterium RIFOXYB12_FULL_41_12	Peregrinibacteria (PER)	1338	766	+	hypothetical protein	3.8e-37	26.6	WP_042459195.1__1225	ABC transporter substrate-binding protein [Rhodovulum sulfidophilum]
OGJ47809.1__1337	HAU39960.1__2768	2	1e-166	98	25.90;51.46	103;488	AI-2	AI-2_2R_3_1_TC_AibA	Candidatus Peregrinibacteria bacterium RIFOXYA2_FULL_41_18	Peregrinibacteria (PER)	1337	511	+	hypothetical protein	3.8e-37	26.6	WP_042459195.1__1225	ABC transporter substrate-binding protein [Rhodovulum sulfidophilum]
PJB89125.1__2545	HAU39960.1__2768	2	3e-166	95	25.90;48.83	103;488	AI-2	AI-2_2R_3_1_TC_AibA	Candidatus Peregrinibacteria bacterium CG_4_9_14_0_8_um_filter_44_15	Peregrinibacteria (PER)	2545	63	-	hypothetical protein	1.6e-38	27.9	WP_087915216.1__1470	ABC transporter substrate-binding protein [Paenibacillus donghaensis]
PIP66527.1__2179	HAU39960.1__2768	2	6e-166	88	25.90;48.83	103;488	AI-2	AI-2_2R_3_1_TC_AibA	Candidatus Peregrinibacteria bacterium CG22_combo_CG10-13_8_21_14_all_44_10	Peregrinibacteria (PER)	2179	868	-	hypothetical protein	1.7e-38	27.9	WP_087915216.1__1470	ABC transporter substrate-binding protein [Paenibacillus donghaensis]
OGJ53677.1__1341	HAU39960.1__2768	2	1e-151	93	25.90;50.31	103;448	AI-2	AI-2_2R_3_1_TC_AibA	Candidatus Peregrinibacteria bacterium RIFOXYC2_FULL_41_22	Peregrinibacteria (PER)	1341	47	+	hypothetical protein	2e-32	27.1	WP_083766005.1__35	ABC transporter substrate-binding protein [Symbiobacterium thermophilum]
OGY81959.1__1728	HCM45600.1__2912	2	1e-127	93	25.97;37.14	90.9;394	AI-2	AI-2_2R_3_1_TC_AibA	Candidatus Kerfeldbacteria bacterium RIFCSPHIGHO2_12_FULL_42_13	Kerfeldbacteria	1728	233	-	hypothetical protein	3.8e-92	35.2	WP_083857731.1__671	peptide ABC transporter substrate-binding protein [Caldilinea aerophila]
OGY83407.1__1706	HCM45600.1__2912	2	1e-127	93	25.97;37.14	90.9;394	AI-2	AI-2_2R_3_1_TC_AibA	Candidatus Kerfeldbacteria bacterium RIFCSPLOWO2_02_FULL_42_19	Kerfeldbacteria	1706	571	+	hypothetical protein	3.8e-92	35.2	WP_083857731.1__671	peptide ABC transporter substrate-binding protein [Caldilinea aerophila]
OGY79430.1__1727	HCM45600.1__2912	2	1e-127	93	25.97;37.14	90.9;394	AI-2	AI-2_2R_3_1_TC_AibA	Candidatus Kerfeldbacteria bacterium RIFCSPHIGHO2_02_FULL_42_14	Kerfeldbacteria	1727	547	-	hypothetical protein	3.8e-92	35.2	WP_083857731.1__671	peptide ABC transporter substrate-binding protein [Caldilinea aerophila]
OGY85583.1__1707	HCM45600.1__2912	2	1e-127	93	25.97;37.14	90.9;394	AI-2	AI-2_2R_3_1_TC_AibA	Candidatus Kerfeldbacteria bacterium RIFCSPLOWO2_12_FULL_43_9	Kerfeldbacteria	1707	775	-	hypothetical protein	3.8e-92	35.2	WP_083857731.1__671	peptide ABC transporter substrate-binding protein [Caldilinea aerophila]
PIY62787.1__2452	HCM45600.1__2912	2	2e-127	93	25.97;38.77	90.9;394	AI-2	AI-2_2R_3_1_TC_AibA	Candidatus Uhrbacteria bacterium CG_4_10_14_0_8_um_filter_58_22	Uhrbacteria	2452	905	+	hypothetical protein	1.1e-83	34.7	WP_083857731.1__671	peptide ABC transporter substrate-binding protein [Caldilinea aerophila]
PIT90672.1__2317	HCM45600.1__2912	2	5e-127	91	25.97;37.34	90.9;392	AI-2	AI-2_2R_3_1_TC_AibA	Candidatus Komeilibacteria bacterium CG10_big_fil_rev_8_21_14_0_10_41_13	Komeilibacteria	2317	577	+	hypothetical protein	2e-85	32.1	WP_083857731.1__671	peptide ABC transporter substrate-binding protein [Caldilinea aerophila]
HAH04131.1__2741	HCM45600.1__2912	2	1e-126	91	25.97;38.30	90.9;392	AI-2	AI-2_2R_3_1_TC_AibA	Candidatus Komeilibacteria bacterium	Komeilibacteria	2741	854	-	hypothetical protein	2.6e-80	32.5	WP_083857731.1__671	peptide ABC transporter substrate-binding protein [Caldilinea aerophila]
OGY93646.1__1733	HCM45600.1__2912	2	1e-126	92	25.97;38.30	90.9;392	AI-2	AI-2_2R_3_1_TC_AibA	Candidatus Komeilibacteria bacterium RIFOXYA2_FULL_45_9	Komeilibacteria	1733	351	-	hypothetical protein	2.6e-80	32.5	WP_083857731.1__671	peptide ABC transporter substrate-binding protein [Caldilinea aerophila]
HCC73326.1__2859	HCM45600.1__2912	2	1e-126	91	25.97;38.30	90.9;392	AI-2	AI-2_2R_3_1_TC_AibA	Candidatus Komeilibacteria bacterium	Komeilibacteria	2859	37	-	hypothetical protein	2.6e-80	32.5	WP_083857731.1__671	peptide ABC transporter substrate-binding protein [Caldilinea aerophila]
OGY94601.1__1714	HCM45600.1__2912	2	1e-126	92	25.97;38.30	90.9;392	AI-2	AI-2_2R_3_1_TC_AibA	Candidatus Komeilibacteria bacterium RIFOXYC2_FULL_45_12	Komeilibacteria	1714	461	-	hypothetical protein	2.6e-80	32.5	WP_083857731.1__671	peptide ABC transporter substrate-binding protein [Caldilinea aerophila]
OGM01380.1__1459	HCM45600.1__2912	2	2e-126	90	25.97;38.57	90.9;392	AI-2	AI-2_2R_3_1_TC_AibA	Candidatus Uhrbacteria bacterium RIFOXYC2_FULL_47_19	Uhrbacteria	1459	141	-	hypothetical protein	1.3e-82	33.1	WP_083857731.1__671	peptide ABC transporter substrate-binding protein [Caldilinea aerophila]
OGY43982.1__1657	HCM45600.1__2912	2	5e-126	95	25.97;35.76	90.9;391	AI-2	AI-2_2R_3_1_TC_AibA	Candidatus Buchananbacteria bacterium RIFCSPHIGHO2_01_FULL_39_8	Buchananbacteria	1657	515	-	hypothetical protein	4.4e-78	31.4	WP_083857731.1__671	peptide ABC transporter substrate-binding protein [Caldilinea aerophila]
HBH46885.1__2816	HCM45600.1__2912	2	2e-125	94	25.97;35.99	90.9;390	AI-2	AI-2_2R_3_1_TC_AibA	Candidatus Jacksonbacteria bacterium	Jacksonbacteria	2816	497	+	hypothetical protein	1.7e-74	30.3	WP_083857731.1__671	peptide ABC transporter substrate-binding protein [Caldilinea aerophila]
OGY79184.1__1703	HCM45600.1__2912	2	2e-125	94	25.97;35.99	90.9;390	AI-2	AI-2_2R_3_1_TC_AibA	Candidatus Jacksonbacteria bacterium RIFOXYC2_FULL_44_29	Jacksonbacteria	1703	462	+	hypothetical protein	1.7e-74	30.3	WP_083857731.1__671	peptide ABC transporter substrate-binding protein [Caldilinea aerophila]
PIS04024.1__2270	HAU39960.1__2768	2	2e-125	78	25.90;46.49	103;381	AI-2	AI-2_2R_3_1_TC_AibA	Candidatus Peregrinibacteria bacterium CG10_big_fil_rev_8_21_14_0_10_44_7	Peregrinibacteria (PER)	2270	156	+	hypothetical protein
OGY82097.1__1704	HCM45600.1__2912	2	3e-125	93	25.97;35.99	90.9;390	AI-2	AI-2_2R_3_1_TC_AibA	Candidatus Jacksonbacteria bacterium RIFOXYD2_FULL_43_21	Jacksonbacteria	1704	91	-	hypothetical protein	1.8e-74	30.3	WP_083857731.1__671	peptide ABC transporter substrate-binding protein [Caldilinea aerophila]
OGY76011.1__1700	HCM45600.1__2912	2	3e-125	93	25.97;35.99	90.9;390	AI-2	AI-2_2R_3_1_TC_AibA	Candidatus Jacksonbacteria bacterium RIFOXYA2_FULL_43_12	Jacksonbacteria	1700	430	+	hypothetical protein	1.8e-74	30.3	WP_083857731.1__671	peptide ABC transporter substrate-binding protein [Caldilinea aerophila]
HCR15502.1__2886	HCM45600.1__2912	2	3e-125	93	25.97;35.99	90.9;390	AI-2	AI-2_2R_3_1_TC_AibA	Candidatus Jacksonbacteria bacterium	Jacksonbacteria	2886	1121	+	hypothetical protein	1.8e-74	30.3	WP_083857731.1__671	peptide ABC transporter substrate-binding protein [Caldilinea aerophila]
OGY76777.1__1702	HCM45600.1__2912	2	3e-125	93	25.97;35.99	90.9;390	AI-2	AI-2_2R_3_1_TC_AibA	Candidatus Jacksonbacteria bacterium RIFOXYB2_FULL_44_15	Jacksonbacteria	1702	533	+	hypothetical protein	1.8e-74	30.3	WP_083857731.1__671	peptide ABC transporter substrate-binding protein [Caldilinea aerophila]
HCE49800.1__2850	HCM45600.1__2912	2	3e-125	93	25.97;35.99	90.9;390	AI-2	AI-2_2R_3_1_TC_AibA	Candidatus Jacksonbacteria bacterium	Jacksonbacteria	2850	836	+	hypothetical protein	1.8e-74	30.3	WP_083857731.1__671	peptide ABC transporter substrate-binding protein [Caldilinea aerophila]
HCC50218.1__2852	HCM45600.1__2912	2	3e-125	93	25.97;35.99	90.9;390	AI-2	AI-2_2R_3_1_TC_AibA	Candidatus Jacksonbacteria bacterium	Jacksonbacteria	2852	800	+	hypothetical protein	1.8e-74	30.3	WP_083857731.1__671	peptide ABC transporter substrate-binding protein [Caldilinea aerophila]
HAZ17027.1__2772	HCM45600.1__2912	2	3e-123	94	25.97;36.89	90.9;383	AI-2	AI-2_2R_3_1_TC_AibA	Candidatus Jacksonbacteria bacterium	Jacksonbacteria	2772	431	-	hypothetical protein	2.6e-67	29.4	WP_083857731.1__671	peptide ABC transporter substrate-binding protein [Caldilinea aerophila]
OGY71348.1__1696	HCM45600.1__2912	2	4e-123	94	25.97;36.73	90.9;382	AI-2	AI-2_2R_3_1_TC_AibA	Candidatus Jacksonbacteria bacterium RIFCSPLOWO2_01_FULL_44_13	Jacksonbacteria	1696	154	+	hypothetical protein	2.5e-67	29.4	WP_083857731.1__671	peptide ABC transporter substrate-binding protein [Caldilinea aerophila]
OGY74349.1__1697	HCM45600.1__2912	2	5e-123	94	25.97;36.39	90.9;382	AI-2	AI-2_2R_3_1_TC_AibA	Candidatus Jacksonbacteria bacterium RIFCSPLOWO2_02_FULL_43_9	Jacksonbacteria	1697	38	+	hypothetical protein	2.5e-67	29.4	WP_083857731.1__671	peptide ABC transporter substrate-binding protein [Caldilinea aerophila]
OGY69467.1__1693	HCM45600.1__2912	2	5e-123	94	25.97;36.39	90.9;382	AI-2	AI-2_2R_3_1_TC_AibA	Candidatus Jacksonbacteria bacterium RIFCSPHIGHO2_02_FULL_43_10	Jacksonbacteria	1693	195	+	hypothetical protein	2.5e-67	29.4	WP_083857731.1__671	peptide ABC transporter substrate-binding protein [Caldilinea aerophila]
PIY96384.1__2450	HCM45600.1__2912	2	3e-122	93	25.97;36.74	90.9;381	AI-2	AI-2_2R_3_1_TC_AibA	Candidatus Kerfeldbacteria bacterium CG_4_10_14_0_8_um_filter_42_10	Kerfeldbacteria	2450	123	-	hypothetical protein	1.6e-80	32.2	WP_083857731.1__671	peptide ABC transporter substrate-binding protein [Caldilinea aerophila]
OGY93125.1__1712	HCM45600.1__2912	2	4e-122	92	25.97;36.09	90.9;381	AI-2	AI-2_2R_3_1_TC_AibA	Candidatus Komeilibacteria bacterium RIFCSPLOWO2_02_FULL_48_11	Komeilibacteria	1712	41	+	hypothetical protein	7.2e-73	34.3	WP_012871731.1__314	peptide ABC transporter substrate-binding protein [Sphaerobacter thermophilus]
OGY50834.1__1665	HCM45600.1__2912	2	4e-122	91	25.97;35.17	90.9;381	AI-2	AI-2_2R_3_1_TC_AibA	Candidatus Buchananbacteria bacterium RIFCSPHIGHO2_02_FULL_45_11b	Buchananbacteria	1665	443	+	hypothetical protein	2e-70	31.8	WP_012871731.1__314	peptide ABC transporter substrate-binding protein [Sphaerobacter thermophilus]
OGY54439.1__1669	HCM45600.1__2912	2	1e-121	91	25.97;35.17	90.9;380	AI-2	AI-2_2R_3_1_TC_AibA	Candidatus Buchananbacteria bacterium RIFCSPLOWO2_01_FULL_45_31	Buchananbacteria	1669	4	-	hypothetical protein	4e-71	32	WP_012871731.1__314	peptide ABC transporter substrate-binding protein [Sphaerobacter thermophilus]
OGY57992.1__1672	HCM45600.1__2912	2	1e-121	91	25.97;35.17	90.9;380	AI-2	AI-2_2R_3_1_TC_AibA	Candidatus Buchananbacteria bacterium RIFCSPLOWO2_02_FULL_46_11b	Buchananbacteria	1672	135	-	hypothetical protein	4e-71	32	WP_012871731.1__314	peptide ABC transporter substrate-binding protein [Sphaerobacter thermophilus]
OGY46671.1__1660	HCM45600.1__2912	2	1e-121	91	25.97;35.17	90.9;380	AI-2	AI-2_2R_3_1_TC_AibA	Candidatus Buchananbacteria bacterium RIFCSPHIGHO2_01_FULL_46_12	Buchananbacteria	1660	613	+	hypothetical protein	5.3e-71	32	WP_012871731.1__314	peptide ABC transporter substrate-binding protein [Sphaerobacter thermophilus]
PIS06301.1__2269	HCM45600.1__2912	2	1e-121	92	25.97;37.17	90.9;379	AI-2	AI-2_2R_3_1_TC_AibA	Candidatus Buchananbacteria bacterium CG10_big_fil_rev_8_21_14_0_10_33_19	Buchananbacteria	2269	181	-	hypothetical protein	3.9e-76	34	WP_012871731.1__314	peptide ABC transporter substrate-binding protein [Sphaerobacter thermophilus]
OGL77910.1__1432	HCM45600.1__2912	2	3e-119	91	25.97;37.22	90.9;373	AI-2	AI-2_2R_3_1_TC_AibA	Candidatus Uhrbacteria bacterium RIFCSPHIGHO2_12_FULL_57_11	Uhrbacteria	1432	536	-	hypothetical protein	2.3e-84	34.6	WP_083857731.1__671	peptide ABC transporter substrate-binding protein [Caldilinea aerophila]
OGL74174.1__1426	HCM45600.1__2912	2	3e-119	91	25.97;37.22	90.9;373	AI-2	AI-2_2R_3_1_TC_AibA	Candidatus Uhrbacteria bacterium RIFCSPHIGHO2_02_FULL_57_19	Uhrbacteria	1426	109	-	hypothetical protein	2.3e-84	34.6	WP_083857731.1__671	peptide ABC transporter substrate-binding protein [Caldilinea aerophila]
OGH92281.1__1107	HCM45600.1__2912	2	4e-119	94	25.97;35.01	90.9;374	AI-2	AI-2_2R_3_1_TC_AibA	Candidatus Magasanikbacteria bacterium RIFOXYD1_FULL_40_23	Magasanikbacteria	1107	786	-	hypothetical protein	5.6e-65	29	WP_013559552.1__523	peptide ABC transporter substrate-binding protein [Anaerolinea thermophila]
OGL89292.1__1445	HCO99705.1__2910	2	2e-118	95	26.22;34.31	103;370	AI-2	AI-2_2R_3_1_TC_AibA	Candidatus Uhrbacteria bacterium RIFCSPLOWO2_02_FULL_51_9	Uhrbacteria	1445	119	+	hypothetical protein	5.9e-67	29.7	WP_012871731.1__314	peptide ABC transporter substrate-binding protein [Sphaerobacter thermophilus]
PIZ69462.1__2629	HCM45600.1__2912	2	5e-118	93	25.97;35.78	90.9;369	AI-2	AI-2_2R_3_1_TC_AibA	Candidatus Portnoybacteria bacterium CG_4_10_14_0_2_um_filter_43_36	Portnoybacteria	2629	139	-	hypothetical protein	1.7e-79	31.4	WP_083857731.1__671	peptide ABC transporter substrate-binding protein [Caldilinea aerophila]
OGY55332.1__1671	HCM45600.1__2912	2	7e-118	87	25.97;37.00	90.9;368	AI-2	AI-2_2R_3_1_TC_AibA	Candidatus Buchananbacteria bacterium RIFCSPLOWO2_01_FULL_56_15	Buchananbacteria	1671	91	-	hypothetical protein	3.6e-79	31.7	WP_083857731.1__671	peptide ABC transporter substrate-binding protein [Caldilinea aerophila]
OGY51112.1__1666	HCM45600.1__2912	2	7e-118	87	25.97;37.00	90.9;368	AI-2	AI-2_2R_3_1_TC_AibA	Candidatus Buchananbacteria bacterium RIFCSPHIGHO2_02_FULL_56_16	Buchananbacteria	1666	558	-	hypothetical protein	3.6e-79	31.7	WP_083857731.1__671	peptide ABC transporter substrate-binding protein [Caldilinea aerophila]
OGY91959.1__1711	HCM45600.1__2912	2	3e-117	94	25.97;34.45	90.9;366	AI-2	AI-2_2R_3_1_TC_AibA	Candidatus Komeilibacteria bacterium RIFCSPLOWO2_01_FULL_53_11	Komeilibacteria	1711	360	+	hypothetical protein	3.7e-68	31	WP_012871731.1__314	peptide ABC transporter substrate-binding protein [Sphaerobacter thermophilus]
PIR92092.1__2257	HCM45600.1__2912	2	5e-117	93	25.97;35.88	90.9;367	AI-2	AI-2_2R_3_1_TC_AibA	Candidatus Falkowbacteria bacterium CG10_big_fil_rev_8_21_14_0_10_44_15	Falkowbacteria	2257	440	-	hypothetical protein	2.2e-66	31.1	WP_013559552.1__523	peptide ABC transporter substrate-binding protein [Anaerolinea thermophila]
HBY73775.1__2841	HCM45600.1__2912	2	6e-117	94	25.97;36.04	90.9;365	AI-2	AI-2_2R_3_1_TC_AibA	Candidatus Kerfeldbacteria bacterium	Kerfeldbacteria	2841	242	+	hypothetical protein	1.4e-78	32.1	WP_083857731.1__671	peptide ABC transporter substrate-binding protein [Caldilinea aerophila]
OGL87557.1__1444	HCM45600.1__2912	2	7e-117	93	25.97;36.59	90.9;366	AI-2	AI-2_2R_3_1_TC_AibA	Candidatus Uhrbacteria bacterium RIFCSPLOWO2_02_FULL_49_11	Uhrbacteria	1444	741	+	hypothetical protein	2e-72	32.8	WP_013559552.1__523	peptide ABC transporter substrate-binding protein [Anaerolinea thermophila]
HCM36352.1__2915	HBU25122.1__2830	2	7e-117	98	25.73;35.39	101;366	AI-2	AI-2_2R_3_1_TC_AibA	Candidatus Wildermuthbacteria bacterium	Wildermuthbacteria	2915	19	-	hypothetical protein	6.8e-47	25.6	WP_040200761.1__941	peptide-binding protein [Geoalkalibacter subterraneus]
OHA74508.1__1951	HBU25122.1__2830	2	7e-117	98	25.73;35.39	101;366	AI-2	AI-2_2R_3_1_TC_AibA	Candidatus Wildermuthbacteria bacterium RIFCSPLOWO2_01_FULL_50_46	Wildermuthbacteria	1951	477	-	hypothetical protein	6.8e-47	25.6	WP_040200761.1__941	peptide-binding protein [Geoalkalibacter subterraneus]
OGY49700.1__1663	HCM45600.1__2912	2	8e-117	93	25.97;34.56	90.9;367	AI-2	AI-2_2R_3_1_TC_AibA	Candidatus Buchananbacteria bacterium RIFCSPHIGHO2_02_FULL_39_17	Buchananbacteria	1663	25	+	hypothetical protein	2.4e-68	30	WP_013559552.1__523	peptide ABC transporter substrate-binding protein [Anaerolinea thermophila]
OGY43890.1__1656	HCM45600.1__2912	2	8e-117	93	25.97;34.56	90.9;367	AI-2	AI-2_2R_3_1_TC_AibA	Candidatus Buchananbacteria bacterium RIFCSPHIGHO2_01_FULL_39_14	Buchananbacteria	1656	636	+	hypothetical protein	2.4e-68	30	WP_013559552.1__523	peptide ABC transporter substrate-binding protein [Anaerolinea thermophila]
OGY55925.1__1668	HCM45600.1__2912	2	8e-117	93	25.97;34.56	90.9;367	AI-2	AI-2_2R_3_1_TC_AibA	Candidatus Buchananbacteria bacterium RIFCSPLOWO2_01_FULL_40_23b	Buchananbacteria	1668	111	-	hypothetical protein	2.4e-68	30	WP_013559552.1__523	peptide ABC transporter substrate-binding protein [Anaerolinea thermophila]
OHA69299.1__2016	HBU25122.1__2830	2	3e-116	98	25.73;35.39	101;365	AI-2	AI-2_2R_3_1_TC_AibA	Candidatus Wildermuthbacteria bacterium RIFCSPHIGHO2_02_FULL_49_17	Wildermuthbacteria	2016	664	-	hypothetical protein	1.2e-46	25.6	WP_040200761.1__941	peptide-binding protein [Geoalkalibacter subterraneus]
OGY46974.1__1661	HCM45600.1__2912	2	4e-116	92	25.97;36.85	90.9;364	AI-2	AI-2_2R_3_1_TC_AibA	Candidatus Buchananbacteria bacterium RIFCSPHIGHO2_01_FULL_47_11b	Buchananbacteria	1661	294	+	hypothetical protein	2.8e-82	31.8	WP_083857731.1__671	peptide ABC transporter substrate-binding protein [Caldilinea aerophila]
KKW30908.1__609	HCM45600.1__2912	2	7e-116	94	25.97;37.32	90.9;362	AI-2	AI-2_2R_3_1_TC_AibA	Candidatus Uhrbacteria bacterium GW2011_GWD2_52_7	Uhrbacteria	609	20	+	Extracellular solute-binding protein family 5	4e-67	31.2	WP_083857731.1__671	peptide ABC transporter substrate-binding protein [Caldilinea aerophila]
HBR13592.1__2883	HCM45600.1__2912	2	1e-115	91	25.97;36.88	90.9;362	AI-2	AI-2_2R_3_1_TC_AibA	Candidatus Komeilibacteria bacterium	Komeilibacteria	2883	647	+	hypothetical protein	2.8e-71	31.5	WP_087862409.1__1530	peptide ABC transporter substrate-binding protein [Brevefilum fermentans]
PIY95227.1__2460	HCM45600.1__2912	2	1e-115	92	25.97;36.06	90.9;363	AI-2	AI-2_2R_3_1_TC_AibA	Candidatus Komeilibacteria bacterium CG_4_10_14_0_8_um_filter_37_78	Komeilibacteria	2460	24	-	hypothetical protein	2e-80	31.2	WP_083857731.1__671	peptide ABC transporter substrate-binding protein [Caldilinea aerophila]
HCM68327.1__2894	HCM45600.1__2912	2	2e-115	85	25.97;37.62	90.9;360	AI-2	AI-2_2R_3_1_TC_AibA	Candidatus Kerfeldbacteria bacterium	Kerfeldbacteria	2894	497	+	hypothetical protein	6.8e-69	33.4	WP_083857731.1__671	peptide ABC transporter substrate-binding protein [Caldilinea aerophila]
OGL90889.1__1450	HCM45600.1__2912	2	1e-114	92	25.97;37.50	90.9;360	AI-2	AI-2_2R_3_1_TC_AibA	Candidatus Uhrbacteria bacterium RIFCSPLOWO2_02_FULL_54_37	Uhrbacteria	1450	131	+	hypothetical protein	3.6e-74	34	WP_012871731.1__314	peptide ABC transporter substrate-binding protein [Sphaerobacter thermophilus]
HBD05132.1__2794	HCM45600.1__2912	2	2e-114	92	25.97;35.10	90.9;360	AI-2	AI-2_2R_3_1_TC_AibA	Candidatus Uhrbacteria bacterium	Uhrbacteria	2794	48	+	hypothetical protein	9.3e-70	30.4	WP_083857731.1__671	peptide ABC transporter substrate-binding protein [Caldilinea aerophila]
PIR72696.1__2233	HCB36267.1__2864	2	2e-114	86	25.60;39.35	104;360	AI-2	AI-2_2R_3_1_TC_AibA	Candidatus Nealsonbacteria bacterium CG10_big_fil_rev_8_21_14_0_10_36_24	Nealsonbacteria	2233	133	-	hypothetical protein	1.4e-57	27.4	WP_013559552.1__523	peptide ABC transporter substrate-binding protein [Anaerolinea thermophila]
PIS39875.1__2295	HCB36267.1__2864	2	2e-114	86	25.60;39.35	104;360	AI-2	AI-2_2R_3_1_TC_AibA	Candidatus Nealsonbacteria bacterium CG08_land_8_20_14_0_20_36_22	Nealsonbacteria	2295	288	+	hypothetical protein	1.4e-57	27.4	WP_013559552.1__523	peptide ABC transporter substrate-binding protein [Anaerolinea thermophila]
HBR71713.1__2836	HCM45600.1__2912	2	3e-114	93	25.97;35.32	90.9;358	AI-2	AI-2_2R_3_1_TC_AibA	Candidatus Moranbacteria bacterium	Moranbacteria	2836	276	+	hypothetical protein	2.5e-74	32.4	WP_013559552.1__523	peptide ABC transporter substrate-binding protein [Anaerolinea thermophila]
OGF19232.1__973	HCM45600.1__2912	2	9e-114	94	25.97;35.22	90.9;359	AI-2	AI-2_2R_3_1_TC_AibA	Candidatus Falkowbacteria bacterium RIFCSPLOWO2_12_FULL_45_10	Falkowbacteria	973	255	-	hypothetical protein	1.4e-68	30.1	WP_083857731.1__671	peptide ABC transporter substrate-binding protein [Caldilinea aerophila]
OGL79161.1__1433	HCM45600.1__2912	2	1e-113	92	25.97;37.32	90.9;357	AI-2	AI-2_2R_3_1_TC_AibA	Candidatus Uhrbacteria bacterium RIFCSPHIGHO2_12_FULL_54_23	Uhrbacteria	1433	159	+	hypothetical protein	4e-73	33.8	WP_012871731.1__314	peptide ABC transporter substrate-binding protein [Sphaerobacter thermophilus]
OGL84030.1__1439	HCM45600.1__2912	2	1e-113	92	25.97;37.32	90.9;357	AI-2	AI-2_2R_3_1_TC_AibA	Candidatus Uhrbacteria bacterium RIFCSPLOWO2_01_FULL_55_36	Uhrbacteria	1439	381	+	hypothetical protein	4e-73	33.8	WP_012871731.1__314	peptide ABC transporter substrate-binding protein [Sphaerobacter thermophilus]
OGF18815.1__871	HCM45600.1__2912	2	2e-113	98	25.97;35.05	90.9;357	AI-2	AI-2_2R_3_1_TC_AibA	Candidatus Falkowbacteria bacterium RIFCSPLOWO2_02_FULL_45_15	Falkowbacteria	871	626	+	hypothetical protein	3.9e-68	29.9	WP_083857731.1__671	peptide ABC transporter substrate-binding protein [Caldilinea aerophila]
KKQ11673.1__101	HCM45600.1__2912	2	2e-113	90	25.97;36.38	90.9;355	AI-2	AI-2_2R_3_1_TC_AibA	Candidatus Moranbacteria bacterium GW2011_GWE1_36_7	Moranbacteria	101	747	+	hypothetical protein	1.2e-76	32.1	WP_083857731.1__671	peptide ABC transporter substrate-binding protein [Caldilinea aerophila]
OGF18549.1__872	HCM45600.1__2912	2	2e-113	98	25.97;35.05	90.9;357	AI-2	AI-2_2R_3_1_TC_AibA	Candidatus Falkowbacteria bacterium RIFCSPHIGHO2_02_FULL_45_15	Falkowbacteria	872	449	+	hypothetical protein	3.9e-68	29.9	WP_083857731.1__671	peptide ABC transporter substrate-binding protein [Caldilinea aerophila]
KKQ04492.1__94	HCM45600.1__2912	2	2e-113	90	25.97;36.38	90.9;355	AI-2	AI-2_2R_3_1_TC_AibA	Candidatus Moranbacteria bacterium GW2011_GWE2_36_40	Moranbacteria	94	924	+	hypothetical protein	1.2e-76	32.1	WP_083857731.1__671	peptide ABC transporter substrate-binding protein [Caldilinea aerophila]
KKP92530.1__82	HCM45600.1__2912	2	2e-113	90	25.97;36.38	90.9;355	AI-2	AI-2_2R_3_1_TC_AibA	Candidatus Moranbacteria bacterium GW2011_GWD2_36_12	Moranbacteria	82	986	+	hypothetical protein	1.2e-76	32.1	WP_083857731.1__671	peptide ABC transporter substrate-binding protein [Caldilinea aerophila]
PJA46929.1__2590	HCM45600.1__2912	2	4e-113	91	25.97;36.61	90.9;357	AI-2	AI-2_2R_3_1_TC_AibA	Candidatus Uhrbacteria bacterium CG_4_9_14_3_um_filter_41_35	Uhrbacteria	2590	564	+	hypothetical protein	1.2e-74	30.2	WP_083857731.1__671	peptide ABC transporter substrate-binding protein [Caldilinea aerophila]
KKW21422.1__599	HCM45600.1__2912	2	6e-113	91	25.97;36.03	90.9;357	AI-2	AI-2_2R_3_1_TC_AibA	Candidatus Adlerbacteria bacterium GW2011_GWC1_50_9	Adlerbacteria	599	87	+	hypothetical protein	1.4e-73	32.8	WP_013559552.1__523	peptide ABC transporter substrate-binding protein [Anaerolinea thermophila]
OGH84970.1__1160	HBR99554.1__2838	2	7e-113	92	25.60;32.41	94.7;358	AI-2	AI-2_2R_3_1_TC_AibA	Candidatus Magasanikbacteria bacterium RIFOXYC12_FULL_33_11	Magasanikbacteria	1160	568	-	hypothetical protein	3.7e-61	29.1	WP_087862409.1__1530	peptide ABC transporter substrate-binding protein [Brevefilum fermentans]
OGN27086.1__1590	HCM45600.1__2912	2	8e-113	95	25.97;35.31	90.9;355	AI-2	AI-2_2R_3_1_TC_AibA	Candidatus Yanofskybacteria bacterium RIFCSPLOWO2_01_FULL_49_17	Yanofskybacteria	1590	564	-	hypothetical protein	4.1e-70	31.5	WP_013559552.1__523	peptide ABC transporter substrate-binding protein [Anaerolinea thermophila]
OGY46891.1__1661	HCM45600.1__2912	2	2e-112	94	25.97;35.30	90.9;355	AI-2	AI-2_2R_3_1_TC_AibA	Candidatus Buchananbacteria bacterium RIFCSPHIGHO2_01_FULL_47_11b	Buchananbacteria	1661	307	+	hypothetical protein	5.7e-75	31.5	WP_083857731.1__671	peptide ABC transporter substrate-binding protein [Caldilinea aerophila]
PIV10097.1__2367	HCM45600.1__2912	2	9e-112	95	25.97;36.13	90.9;353	AI-2	AI-2_2R_3_1_TC_AibA	Candidatus Portnoybacteria bacterium CG03_land_8_20_14_0_80_41_10	Portnoybacteria	2367	57	+	hypothetical protein	2.4e-78	33	WP_083857731.1__671	peptide ABC transporter substrate-binding protein [Caldilinea aerophila]
OIO17939.1__2051	HCM45600.1__2912	2	1e-111	96	25.97;33.50	90.9;353	AI-2	AI-2_2R_3_1_TC_AibA	Candidatus Kuenenbacteria bacterium CG1_02_38_13	Kuenenbacteria	2051	206	-	hypothetical protein	3.5e-72	31.4	WP_013559552.1__523	peptide ABC transporter substrate-binding protein [Anaerolinea thermophila]
PJC55068.1__2511	HCM45600.1__2912	2	1e-111	94	25.97;33.27	90.9;352	AI-2	AI-2_2R_3_1_TC_AibA	Candidatus Komeilibacteria bacterium CG_4_9_14_0_2_um_filter_36_13	Komeilibacteria	2511	757	-	hypothetical protein	9e-62	29.8	WP_087862409.1__1530	peptide ABC transporter substrate-binding protein [Brevefilum fermentans]
PIR81860.1__2244	HCM45600.1__2912	2	1e-111	94	25.97;33.27	90.9;352	AI-2	AI-2_2R_3_1_TC_AibA	Candidatus Komeilibacteria bacterium CG10_big_fil_rev_8_21_14_0_10_36_65	Komeilibacteria	2244	145	-	hypothetical protein	9e-62	29.8	WP_087862409.1__1530	peptide ABC transporter substrate-binding protein [Brevefilum fermentans]
PIU10351.1__2334	HCM45600.1__2912	2	1e-111	96	25.97;33.50	90.9;353	AI-2	AI-2_2R_3_1_TC_AibA	Candidatus Kuenenbacteria bacterium CG08_land_8_20_14_0_20_37_23	Kuenenbacteria	2334	686	+	hypothetical protein	3.5e-72	31.4	WP_013559552.1__523	peptide ABC transporter substrate-binding protein [Anaerolinea thermophila]
PIZ66259.1__2623	HCM45600.1__2912	2	1e-111	94	25.97;33.27	90.9;352	AI-2	AI-2_2R_3_1_TC_AibA	Candidatus Roizmanbacteria bacterium CG_4_10_14_0_2_um_filter_36_9	Roizmanbacteria	2623	106	+	hypothetical protein	9e-62	29.8	WP_087862409.1__1530	peptide ABC transporter substrate-binding protein [Brevefilum fermentans]
PIR06154.1__2487	HCM45600.1__2912	2	1e-111	94	25.97;33.27	90.9;352	AI-2	AI-2_2R_3_1_TC_AibA	Candidatus Komeilibacteria bacterium CG11_big_fil_rev_8_21_14_0_20_36_20	Komeilibacteria	2487	927	-	hypothetical protein	9e-62	29.8	WP_087862409.1__1530	peptide ABC transporter substrate-binding protein [Brevefilum fermentans]
OGY95208.1__1715	HCM45600.1__2912	2	5e-111	92	25.97;34.16	90.9;351	AI-2	AI-2_2R_3_1_TC_AibA	Candidatus Komeilibacteria bacterium RIFOXYD1_FULL_37_29	Komeilibacteria	1715	474	-	hypothetical protein	3.7e-66	28.6	WP_083857731.1__671	peptide ABC transporter substrate-binding protein [Caldilinea aerophila]
OGY93241.1__1713	HCM45600.1__2912	2	5e-111	92	25.97;34.16	90.9;351	AI-2	AI-2_2R_3_1_TC_AibA	Candidatus Komeilibacteria bacterium RIFOXYC1_FULL_37_11	Komeilibacteria	1713	834	+	hypothetical protein	3.7e-66	28.6	WP_083857731.1__671	peptide ABC transporter substrate-binding protein [Caldilinea aerophila]
PIW94400.1__2398	HCM45600.1__2912	2	1e-110	91	25.97;37.11	90.9;348	AI-2	AI-2_2R_3_1_TC_AibA	Candidatus Moranbacteria bacterium CG_4_8_14_3_um_filter_41_13	Moranbacteria	2398	121	-	hypothetical protein	1.6e-65	29.9	WP_013559552.1__523	peptide ABC transporter substrate-binding protein [Anaerolinea thermophila]
PIR41604.1__2168	HCM45600.1__2912	2	1e-110	89	25.97;36.25	90.9;350	AI-2	AI-2_2R_3_1_TC_AibA	Candidatus Yanofskybacteria bacterium CG10_big_fil_rev_8_21_14_0_10_46_23	Yanofskybacteria	2168	186	+	hypothetical protein	3.2e-78	34.4	WP_012871731.1__314	peptide ABC transporter substrate-binding protein [Sphaerobacter thermophilus]
PIT87681.1__2311	HCM45600.1__2912	2	1e-110	94	25.97;35.02	90.9;351	AI-2	AI-2_2R_3_1_TC_AibA	Candidatus Magasanikbacteria bacterium CG10_big_fil_rev_8_21_14_0_10_40_10	Magasanikbacteria	2311	245	-	hypothetical protein	2.5e-57	27.9	WP_013559552.1__523	peptide ABC transporter substrate-binding protein [Anaerolinea thermophila]
KKU19167.1__511	HCM45600.1__2912	2	2e-110	90	25.97;34.34	90.9;350	AI-2	AI-2_2R_3_1_TC_AibA	Candidatus Azambacteria bacterium GW2011_GWA2_45_90	Azambacteria	511	151	-	hypothetical protein	4.5e-80	32.3	WP_083857731.1__671	peptide ABC transporter substrate-binding protein [Caldilinea aerophila]
OGY40652.1__1650	HCM45600.1__2912	2	3e-110	94	25.97;37.01	90.9;348	AI-2	AI-2_2R_3_1_TC_AibA	Candidatus Andersenbacteria bacterium RIFCSPLOWO2_12_FULL_45_8	Andersenbacteria	1650	474	-	hypothetical protein	5.6e-72	31	WP_083857731.1__671	peptide ABC transporter substrate-binding protein [Caldilinea aerophila]
KKU40011.1__537	HCM45600.1__2912	2	3e-110	87	25.97;34.34	90.9;350	AI-2	AI-2_2R_3_1_TC_AibA	Candidatus Azambacteria bacterium GW2011_GWE2_46_45	Azambacteria	537	282	-	hypothetical protein	4.7e-80	32.3	WP_083857731.1__671	peptide ABC transporter substrate-binding protein [Caldilinea aerophila]
OHA09231.1__1903	HCM45600.1__2912	2	3e-110	93	25.97;35.30	90.9;348	AI-2	AI-2_2R_3_1_TC_AibA	Candidatus Sungbacteria bacterium RIFCSPLOWO2_01_FULL_59_16	Sungbacteria	1903	174	-	hypothetical protein	4.7e-71	34	WP_012871731.1__314	peptide ABC transporter substrate-binding protein [Sphaerobacter thermophilus]
HBE90580.1__2801	HCM45600.1__2912	2	3e-110	94	25.97;37.01	90.9;348	AI-2	AI-2_2R_3_1_TC_AibA	Candidatus Andersenbacteria bacterium	Andersenbacteria	2801	1357	-	hypothetical protein	5.6e-72	31	WP_083857731.1__671	peptide ABC transporter substrate-binding protein [Caldilinea aerophila]
OGY34996.1__1645	HCM45600.1__2912	2	3e-110	94	25.97;37.01	90.9;348	AI-2	AI-2_2R_3_1_TC_AibA	Candidatus Andersenbacteria bacterium RIFCSPHIGHO2_02_FULL_46_16	Andersenbacteria	1645	422	-	hypothetical protein	5.6e-72	31	WP_083857731.1__671	peptide ABC transporter substrate-binding protein [Caldilinea aerophila]
OGY37992.1__1648	HCM45600.1__2912	2	3e-110	94	25.97;37.01	90.9;348	AI-2	AI-2_2R_3_1_TC_AibA	Candidatus Andersenbacteria bacterium RIFCSPHIGHO2_12_FULL_46_9	Andersenbacteria	1648	202	+	hypothetical protein	5.6e-72	31	WP_083857731.1__671	peptide ABC transporter substrate-binding protein [Caldilinea aerophila]
PIV85979.1__2383	HCM45600.1__2912	2	4e-110	91	25.97;36.93	90.9;347	AI-2	AI-2_2R_3_1_TC_AibA	Candidatus Moranbacteria bacterium CG17_big_fil_post_rev_8_21_14_2_50_41_107	Moranbacteria	2383	513	+	hypothetical protein	4.8e-65	29.7	WP_013559552.1__523	peptide ABC transporter substrate-binding protein [Anaerolinea thermophila]
PJC00145.1__2541	HCM45600.1__2912	2	4e-110	91	25.97;36.93	90.9;347	AI-2	AI-2_2R_3_1_TC_AibA	Candidatus Moranbacteria bacterium CG_4_9_14_0_8_um_filter_41_43	Moranbacteria	2541	436	-	hypothetical protein	4.8e-65	29.7	WP_013559552.1__523	peptide ABC transporter substrate-binding protein [Anaerolinea thermophila]
OIQ04409.1__2107	HCM45600.1__2912	2	4e-110	91	25.97;36.93	90.9;347	AI-2	AI-2_2R_3_1_TC_AibA	Candidatus Moranbacteria bacterium CG2_30_41_165	Moranbacteria	2107	432	-	hypothetical protein	4.8e-65	29.7	WP_013559552.1__523	peptide ABC transporter substrate-binding protein [Anaerolinea thermophila]
HCJ45688.1__2884	HCM45600.1__2912	2	4e-110	91	25.97;36.93	90.9;347	AI-2	AI-2_2R_3_1_TC_AibA	Candidatus Moranbacteria bacterium	Moranbacteria	2884	597	+	hypothetical protein	4.8e-65	29.7	WP_013559552.1__523	peptide ABC transporter substrate-binding protein [Anaerolinea thermophila]
PIX91670.1__2430	HCM45600.1__2912	2	4e-110	91	25.97;36.93	90.9;347	AI-2	AI-2_2R_3_1_TC_AibA	Candidatus Moranbacteria bacterium CG_4_10_14_3_um_filter_41_65	Moranbacteria	2430	765	+	hypothetical protein	4.8e-65	29.7	WP_013559552.1__523	peptide ABC transporter substrate-binding protein [Anaerolinea thermophila]
PIP25223.1__2195	HCM45600.1__2912	2	4e-110	91	25.97;36.93	90.9;347	AI-2	AI-2_2R_3_1_TC_AibA	Candidatus Moranbacteria bacterium CG23_combo_of_CG06-09_8_20_14_all_41_28	Moranbacteria	2195	859	+	hypothetical protein	4.8e-65	29.7	WP_013559552.1__523	peptide ABC transporter substrate-binding protein [Anaerolinea thermophila]
OGF38126.1__885	HCM45600.1__2912	2	4e-110	91	25.97;34.29	90.9;350	AI-2	AI-2_2R_3_1_TC_AibA	Candidatus Falkowbacteria bacterium RIFOXYC2_FULL_48_21	Falkowbacteria	885	85	-	hypothetical protein	7.5e-70	28.8	WP_087862409.1__1530	peptide ABC transporter substrate-binding protein [Brevefilum fermentans]
KKR98655.1__296	HCM45600.1__2912	2	5e-110	92	25.97;35.24	90.9;348	AI-2	AI-2_2R_3_1_TC_AibA	Candidatus Uhrbacteria bacterium GW2011_GWF2_41_16	Uhrbacteria	296	10	-	Extracellular solute-binding protein	2.5e-70	29.8	WP_083857731.1__671	peptide ABC transporter substrate-binding protein [Caldilinea aerophila]
HBP00252.1__2876	HCM45600.1__2912	2	5e-110	92	25.97;35.24	90.9;348	AI-2	AI-2_2R_3_1_TC_AibA	Candidatus Uhrbacteria bacterium	Uhrbacteria	2876	253	+	hypothetical protein	2.5e-70	29.8	WP_083857731.1__671	peptide ABC transporter substrate-binding protein [Caldilinea aerophila]
KKR86011.1__283	HCM45600.1__2912	2	5e-110	92	25.97;35.24	90.9;348	AI-2	AI-2_2R_3_1_TC_AibA	Candidatus Uhrbacteria bacterium GW2011_GWC2_41_11	Uhrbacteria	283	1014	+	Extracellular solute-binding protein	2.5e-70	29.8	WP_083857731.1__671	peptide ABC transporter substrate-binding protein [Caldilinea aerophila]
OHA01510.1__1818	HCM45600.1__2912	2	6e-110	93	25.97;37.10	90.9;347	AI-2	AI-2_2R_3_1_TC_AibA	Candidatus Sungbacteria bacterium RIFCSPHIGHO2_02_FULL_49_12	Sungbacteria	1818	152	-	hypothetical protein	1.8e-78	32	WP_083857731.1__671	peptide ABC transporter substrate-binding protein [Caldilinea aerophila]
OGH68768.1__1149	HCM45600.1__2912	2	8e-110	94	25.97;33.01	90.9;349	AI-2	AI-2_2R_3_1_TC_AibA	Candidatus Magasanikbacteria bacterium RIFCSPHIGHO2_01_FULL_47_8	Magasanikbacteria	1149	555	-	hypothetical protein	1.2e-62	28.7	WP_013559552.1__523	peptide ABC transporter substrate-binding protein [Anaerolinea thermophila]
OGH88324.1__1161	HCM45600.1__2912	2	1e-109	95	25.97;34.30	90.9;348	AI-2	AI-2_2R_3_1_TC_AibA	Candidatus Magasanikbacteria bacterium RIFOXYC2_FULL_42_28	Magasanikbacteria	1161	378	+	hypothetical protein	9.2e-60	27.5	WP_083857731.1__671	peptide ABC transporter substrate-binding protein [Caldilinea aerophila]
OGZ95495.1__1894	HCM45600.1__2912	2	2e-109	94	25.97;34.31	90.9;346	AI-2	AI-2_2R_3_1_TC_AibA	Candidatus Sungbacteria bacterium RIFCSPHIGHO2_01_FULL_50_25	Sungbacteria	1894	405	+	hypothetical protein	5.3e-67	29.9	WP_013559552.1__523	peptide ABC transporter substrate-binding protein [Anaerolinea thermophila]
OGL95424.1__1453	HCM45600.1__2912	2	5e-109	94	25.97;34.27	90.9;346	AI-2	AI-2_2R_3_1_TC_AibA	Candidatus Uhrbacteria bacterium RIFOXYB12_FULL_58_10	Uhrbacteria	1453	465	-	hypothetical protein	9.8e-64	32.8	WP_013559552.1__523	peptide ABC transporter substrate-binding protein [Anaerolinea thermophila]
HBF67127.1__2802	HCM45600.1__2912	2	7e-109	93	25.97;33.55	90.9;347	AI-2	AI-2_2R_3_1_TC_AibA	Candidatus Magasanikbacteria bacterium	Magasanikbacteria	2802	402	+	hypothetical protein	1.9e-68	31.8	WP_012871731.1__314	peptide ABC transporter substrate-binding protein [Sphaerobacter thermophilus]
KKT88944.1__472	HCM45600.1__2912	2	1e-108	93	25.97;33.94	90.9;343	AI-2	AI-2_2R_3_1_TC_AibA	Candidatus Moranbacteria bacterium GW2011_GWC2_45_10	Moranbacteria	472	317	-	Extracellular solute-binding protein	6.7e-75	30.8	WP_083857731.1__671	peptide ABC transporter substrate-binding protein [Caldilinea aerophila]
OGH68278.1__1152	HCM45600.1__2912	2	1e-108	98	25.97;32.46	90.9;346	AI-2	AI-2_2R_3_1_TC_AibA	Candidatus Magasanikbacteria bacterium RIFCSPHIGHO2_02_FULL_45_10	Magasanikbacteria	1152	619	+	hypothetical protein	1.1e-60	29.7	WP_012871731.1__314	peptide ABC transporter substrate-binding protein [Sphaerobacter thermophilus]
OGH80725.1__1097	HCM45600.1__2912	2	1e-108	98	25.97;32.46	90.9;346	AI-2	AI-2_2R_3_1_TC_AibA	Candidatus Magasanikbacteria bacterium RIFCSPLOWO2_02_FULL_44_11	Magasanikbacteria	1097	447	+	hypothetical protein	1.1e-60	29.7	WP_012871731.1__314	peptide ABC transporter substrate-binding protein [Sphaerobacter thermophilus]
OGN06711.1__1561	HCM45600.1__2912	2	1e-108	93	25.97;34.48	90.9;345	AI-2	AI-2_2R_3_1_TC_AibA	Candidatus Yanofskybacteria bacterium RIFCSPHIGHO2_01_FULL_48_25b	Yanofskybacteria	1561	204	+	hypothetical protein	1.8e-70	29.3	WP_083857731.1__671	peptide ABC transporter substrate-binding protein [Caldilinea aerophila]
OGG86876.1__1123	HCM45600.1__2912	2	1e-108	92	25.97;36.70	90.9;345	AI-2	AI-2_2R_3_1_TC_AibA	Candidatus Kuenenbacteria bacterium RIFCSPHIGHO2_02_FULL_39_13	Kuenenbacteria	1123	473	+	hypothetical protein	7.6e-72	33.1	WP_012871731.1__314	peptide ABC transporter substrate-binding protein [Sphaerobacter thermophilus]
OGF28407.1__876	HCM45600.1__2912	2	1e-108	93	25.97;34.35	90.9;345	AI-2	AI-2_2R_3_1_TC_AibA	Candidatus Falkowbacteria bacterium RIFOXYA2_FULL_47_9	Falkowbacteria	876	202	-	hypothetical protein	4.9e-66	30.8	WP_013559552.1__523	peptide ABC transporter substrate-binding protein [Anaerolinea thermophila]
OGN18800.1__1574	HCM45600.1__2912	2	2e-108	91	25.97;33.51	90.9;344	AI-2	AI-2_2R_3_1_TC_AibA	Candidatus Yanofskybacteria bacterium RIFCSPHIGHO2_12_FULL_41_9	Yanofskybacteria	1574	132	+	hypothetical protein	7.7e-69	31	WP_011997857.1__180	peptide ABC transporter substrate-binding protein [Roseiflexus castenholzii]
OGN29686.1__1592	HCM45600.1__2912	2	2e-108	91	25.97;33.51	90.9;344	AI-2	AI-2_2R_3_1_TC_AibA	Candidatus Yanofskybacteria bacterium RIFCSPLOWO2_02_FULL_41_13	Yanofskybacteria	1592	418	+	hypothetical protein	7.7e-69	31	WP_011997857.1__180	peptide ABC transporter substrate-binding protein [Roseiflexus castenholzii]
OGM99478.1__1552	HCM45600.1__2912	2	2e-108	91	25.97;33.51	90.9;344	AI-2	AI-2_2R_3_1_TC_AibA	Candidatus Yanofskybacteria bacterium RIFCSPHIGHO2_01_FULL_41_53	Yanofskybacteria	1552	939	+	hypothetical protein	7.7e-69	31	WP_011997857.1__180	peptide ABC transporter substrate-binding protein [Roseiflexus castenholzii]
OGN21546.1__1586	HCM45600.1__2912	2	2e-108	91	25.97;33.51	90.9;344	AI-2	AI-2_2R_3_1_TC_AibA	Candidatus Yanofskybacteria bacterium RIFCSPLOWO2_01_FULL_41_67	Yanofskybacteria	1586	826	+	hypothetical protein	7.7e-69	31	WP_011997857.1__180	peptide ABC transporter substrate-binding protein [Roseiflexus castenholzii]
OGN03848.1__1555	HCM45600.1__2912	2	2e-108	97	25.97;32.99	90.9;343	AI-2	AI-2_2R_3_1_TC_AibA	Candidatus Yanofskybacteria bacterium RIFCSPHIGHO2_01_FULL_43_42	Yanofskybacteria	1555	33	+	hypothetical protein	2.3e-73	30.9	WP_083857731.1__671	peptide ABC transporter substrate-binding protein [Caldilinea aerophila]
OGN23785.1__1587	HCM45600.1__2912	2	2e-108	97	25.97;32.99	90.9;343	AI-2	AI-2_2R_3_1_TC_AibA	Candidatus Yanofskybacteria bacterium RIFCSPLOWO2_01_FULL_43_22	Yanofskybacteria	1587	611	+	hypothetical protein	2.3e-73	30.9	WP_083857731.1__671	peptide ABC transporter substrate-binding protein [Caldilinea aerophila]
OGN12413.1__1569	HCM45600.1__2912	2	2e-108	97	25.97;32.99	90.9;343	AI-2	AI-2_2R_3_1_TC_AibA	Candidatus Yanofskybacteria bacterium RIFCSPHIGHO2_02_FULL_43_17	Yanofskybacteria	1569	841	+	hypothetical protein	2.3e-73	30.9	WP_083857731.1__671	peptide ABC transporter substrate-binding protein [Caldilinea aerophila]
OGN10499.1__1566	HCM45600.1__2912	2	2e-108	91	25.97;33.51	90.9;344	AI-2	AI-2_2R_3_1_TC_AibA	Candidatus Yanofskybacteria bacterium RIFCSPHIGHO2_02_FULL_41_29	Yanofskybacteria	1566	884	+	hypothetical protein	7.7e-69	31	WP_011997857.1__180	peptide ABC transporter substrate-binding protein [Roseiflexus castenholzii]
OGF25866.1__878	HCM45600.1__2912	2	4e-108	90	25.97;33.56	90.9;345	AI-2	AI-2_2R_3_1_TC_AibA	Candidatus Falkowbacteria bacterium RIFOXYB2_FULL_34_18	Falkowbacteria	878	934	+	hypothetical protein	9.6e-65	28.7	WP_013559552.1__523	peptide ABC transporter substrate-binding protein [Anaerolinea thermophila]
OGF41033.1__887	HCM45600.1__2912	2	4e-108	90	25.97;33.56	90.9;345	AI-2	AI-2_2R_3_1_TC_AibA	Candidatus Falkowbacteria bacterium RIFOXYD2_FULL_34_120	Falkowbacteria	887	691	+	hypothetical protein	9.6e-65	28.7	WP_013559552.1__523	peptide ABC transporter substrate-binding protein [Anaerolinea thermophila]
OGF29369.1__974	HCM45600.1__2912	2	4e-108	90	25.97;33.56	90.9;345	AI-2	AI-2_2R_3_1_TC_AibA	Candidatus Falkowbacteria bacterium RIFOXYC12_FULL_34_55	Falkowbacteria	974	729	+	hypothetical protein	9.6e-65	28.7	WP_013559552.1__523	peptide ABC transporter substrate-binding protein [Anaerolinea thermophila]
OGY91733.1__1710	HCM45600.1__2912	2	4e-108	98	25.97;35.31	90.9;343	AI-2	AI-2_2R_3_1_TC_AibA	Candidatus Komeilibacteria bacterium RIFCSPLOWO2_01_FULL_52_15	Komeilibacteria	1710	209	-	hypothetical protein	3.5e-61	31.5	WP_013559552.1__523	peptide ABC transporter substrate-binding protein [Anaerolinea thermophila]
OGF38792.1__976	HCM45600.1__2912	2	4e-108	90	25.97;33.56	90.9;345	AI-2	AI-2_2R_3_1_TC_AibA	Candidatus Falkowbacteria bacterium RIFOXYD12_FULL_34_57	Falkowbacteria	976	920	+	hypothetical protein	9.6e-65	28.7	WP_013559552.1__523	peptide ABC transporter substrate-binding protein [Anaerolinea thermophila]
OGF36560.1__882	HCM45600.1__2912	2	4e-108	90	25.97;33.56	90.9;345	AI-2	AI-2_2R_3_1_TC_AibA	Candidatus Falkowbacteria bacterium RIFOXYC2_FULL_34_220	Falkowbacteria	882	1016	+	hypothetical protein	9.6e-65	28.7	WP_013559552.1__523	peptide ABC transporter substrate-binding protein [Anaerolinea thermophila]
HCU70702.1__2907	HCM45600.1__2912	2	5e-108	94	25.97;33.74	90.9;342	AI-2	AI-2_2R_3_1_TC_AibA	Candidatus Moranbacteria bacterium	Moranbacteria	2907	974	+	hypothetical protein	7.8e-71	30.2	WP_083857731.1__671	peptide ABC transporter substrate-binding protein [Caldilinea aerophila]
OGY89985.1__1709	HCM45600.1__2912	2	5e-108	98	25.97;35.31	90.9;343	AI-2	AI-2_2R_3_1_TC_AibA	Candidatus Komeilibacteria bacterium RIFCSPHIGHO2_01_FULL_52_14	Komeilibacteria	1709	303	-	hypothetical protein	3.5e-61	31.5	WP_013559552.1__523	peptide ABC transporter substrate-binding protein [Anaerolinea thermophila]
OGI15295.1__1167	HCM45600.1__2912	2	7e-108	90	25.97;36.62	90.9;341	AI-2	AI-2_2R_3_1_TC_AibA	Candidatus Moranbacteria bacterium RIFCSPHIGHO2_01_FULL_54_31	Moranbacteria	1167	280	-	hypothetical protein	6.3e-70	33	WP_012871731.1__314	peptide ABC transporter substrate-binding protein [Sphaerobacter thermophilus]
OGI24551.1__1168	HCM45600.1__2912	2	7e-108	90	25.97;36.62	90.9;341	AI-2	AI-2_2R_3_1_TC_AibA	Candidatus Moranbacteria bacterium RIFCSPHIGHO2_12_FULL_54_9	Moranbacteria	1168	482	+	hypothetical protein	2.2e-70	33.2	WP_012871731.1__314	peptide ABC transporter substrate-binding protein [Sphaerobacter thermophilus]
PIS05170.1__2268	HCM45600.1__2912	2	7e-108	95	25.97;33.28	90.9;343	AI-2	AI-2_2R_3_1_TC_AibA	Candidatus Buchananbacteria bacterium CG10_big_fil_rev_8_21_14_0_10_42_9	Buchananbacteria	2268	658	+	hypothetical protein	5.8e-67	28.2	WP_087862409.1__1530	peptide ABC transporter substrate-binding protein [Brevefilum fermentans]
OGN41175.1__1604	HCO99705.1__2910	2	1e-107	78	26.22;43.12	103;338	AI-2	AI-2_2R_3_1_TC_AibA	Candidatus Yanofskybacteria bacterium RIFOXYD1_FULL_42_10	Yanofskybacteria	1604	339	+	hypothetical protein	3.1e-42	30.3	WP_082200443.1__1435	ABC transporter substrate-binding protein [Campylobacter helveticus]
PIV50865.1__2380	HCM45600.1__2912	2	2e-107	95	25.97;33.87	90.9;343	AI-2	AI-2_2R_3_1_TC_AibA	Candidatus Falkowbacteria bacterium CG02_land_8_20_14_3_00_36_14	Falkowbacteria	2380	507	-	hypothetical protein	2.1e-59	28.4	WP_013559552.1__523	peptide ABC transporter substrate-binding protein [Anaerolinea thermophila]
PJA10218.1__2661	HCM45600.1__2912	2	2e-107	95	25.97;33.87	90.9;343	AI-2	AI-2_2R_3_1_TC_AibA	Candidatus Falkowbacteria bacterium CG_4_10_14_0_2_um_filter_36_22	Falkowbacteria	2661	418	-	hypothetical protein	2.1e-59	28.4	WP_013559552.1__523	peptide ABC transporter substrate-binding protein [Anaerolinea thermophila]
PJB20802.1__2556	HCM45600.1__2912	2	2e-107	95	25.97;33.87	90.9;343	AI-2	AI-2_2R_3_1_TC_AibA	Candidatus Falkowbacteria bacterium CG_4_9_14_3_um_filter_36_9	Falkowbacteria	2556	763	-	hypothetical protein	2.1e-59	28.4	WP_013559552.1__523	peptide ABC transporter substrate-binding protein [Anaerolinea thermophila]
PIX10921.1__2404	HCM45600.1__2912	2	2e-107	95	25.97;33.87	90.9;343	AI-2	AI-2_2R_3_1_TC_AibA	Candidatus Falkowbacteria bacterium CG_4_8_14_3_um_filter_36_11	Falkowbacteria	2404	382	-	hypothetical protein	2.1e-59	28.4	WP_013559552.1__523	peptide ABC transporter substrate-binding protein [Anaerolinea thermophila]
OGN05397.1__1557	HCM45600.1__2912	2	3e-107	94	25.97;35.80	90.9;340	AI-2	AI-2_2R_3_1_TC_AibA	Candidatus Yanofskybacteria bacterium RIFCSPHIGHO2_01_FULL_44_17	Yanofskybacteria	1557	210	-	hypothetical protein	4.2e-72	33	WP_012871731.1__314	peptide ABC transporter substrate-binding protein [Sphaerobacter thermophilus]
OGN28817.1__1591	HCM45600.1__2912	2	3e-107	93	25.97;35.59	90.9;341	AI-2	AI-2_2R_3_1_TC_AibA	Candidatus Yanofskybacteria bacterium RIFCSPLOWO2_01_FULL_49_25	Yanofskybacteria	1591	539	+	hypothetical protein	4.3e-75	33.2	WP_083857731.1__671	peptide ABC transporter substrate-binding protein [Caldilinea aerophila]
HAV11280.1__2766	HCM45600.1__2912	2	4e-107	88	25.97;35.25	90.9;338	AI-2	AI-2_2R_3_1_TC_AibA	Candidatus Moranbacteria bacterium	Moranbacteria	2766	398	+	hypothetical protein	6.4e-75	30.8	WP_083857731.1__671	peptide ABC transporter substrate-binding protein [Caldilinea aerophila]
OHA06611.1__1825	HCM45600.1__2912	2	6e-107	94	25.97;34.97	90.9;340	AI-2	AI-2_2R_3_1_TC_AibA	Candidatus Sungbacteria bacterium RIFCSPLOWO2_01_FULL_54_21	Sungbacteria	1825	696	-	hypothetical protein	1.5e-72	31.8	WP_083857731.1__671	peptide ABC transporter substrate-binding protein [Caldilinea aerophila]
OHA12443.1__1906	HCM45600.1__2912	2	6e-107	94	25.97;34.97	90.9;340	AI-2	AI-2_2R_3_1_TC_AibA	Candidatus Sungbacteria bacterium RIFCSPLOWO2_02_FULL_54_10	Sungbacteria	1906	510	-	hypothetical protein	1.5e-72	31.8	WP_083857731.1__671	peptide ABC transporter substrate-binding protein [Caldilinea aerophila]
OGZ96139.1__1898	HCM45600.1__2912	2	6e-107	94	25.97;34.97	90.9;340	AI-2	AI-2_2R_3_1_TC_AibA	Candidatus Sungbacteria bacterium RIFCSPHIGHO2_01_FULL_54_26	Sungbacteria	1898	694	-	hypothetical protein	1.5e-72	31.8	WP_083857731.1__671	peptide ABC transporter substrate-binding protein [Caldilinea aerophila]
OHA02841.1__1902	HCM45600.1__2912	2	6e-107	94	25.97;34.97	90.9;340	AI-2	AI-2_2R_3_1_TC_AibA	Candidatus Sungbacteria bacterium RIFCSPHIGHO2_02_FULL_53_17	Sungbacteria	1902	564	-	hypothetical protein	1.5e-72	31.8	WP_083857731.1__671	peptide ABC transporter substrate-binding protein [Caldilinea aerophila]
OGZ95829.1__1817	HCM45600.1__2912	2	7e-107	96	25.97;35.74	90.9;340	AI-2	AI-2_2R_3_1_TC_AibA	Candidatus Sungbacteria bacterium RIFCSPHIGHO2_01_FULL_47_32	Sungbacteria	1817	73	-	hypothetical protein	2.9e-71	33.7	WP_052294049.1__243	peptide ABC transporter substrate-binding protein [Thermomicrobium roseum]
OHA04426.1__1823	HCM45600.1__2912	2	7e-107	96	25.97;35.74	90.9;340	AI-2	AI-2_2R_3_1_TC_AibA	Candidatus Sungbacteria bacterium RIFCSPLOWO2_01_FULL_47_32	Sungbacteria	1823	1094	-	hypothetical protein	2.9e-71	33.7	WP_052294049.1__243	peptide ABC transporter substrate-binding protein [Thermomicrobium roseum]
OGZ98621.1__1900	HCM45600.1__2912	2	7e-107	96	25.97;35.74	90.9;340	AI-2	AI-2_2R_3_1_TC_AibA	Candidatus Sungbacteria bacterium RIFCSPHIGHO2_02_FULL_46_12	Sungbacteria	1900	673	-	hypothetical protein	2.9e-71	33.7	WP_052294049.1__243	peptide ABC transporter substrate-binding protein [Thermomicrobium roseum]
PIS17459.1__2282	OHA10565.1__1905	2	9e-107	94	25.28;33.02	130;341	AI-2	AI-2_2R_3_1_TC_AibA	Candidatus Nealsonbacteria bacterium CG09_land_8_20_14_0_10_42_14	Nealsonbacteria	2282	153	-	hypothetical protein	4.1e-63	27	WP_083857731.1__671	peptide ABC transporter substrate-binding protein [Caldilinea aerophila]
OGD39089.1__785	HCM45600.1__2912	2	3e-106	94	25.97;34.68	90.9;338	AI-2	AI-2_2R_3_1_TC_AibA	Candidatus Azambacteria bacterium RIFCSPLOWO2_01_FULL_37_9	Azambacteria	785	115	-	hypothetical protein	1.7e-65	32	WP_013886882.1__566	peptide-binding protein [Flexistipes sinusarabici]
OHA63232.1__1939	PJA85556.1__2572	2	5e-106	96	25.53;32.76	94.7;338	AI-2	AI-2_2R_3_1_TC_AibA	Candidatus Wildermuthbacteria bacterium RIFCSPHIGHO2_01_FULL_48_25	Wildermuthbacteria	1939	433	+	hypothetical protein
OHA73361.1__2019	PJA85556.1__2572	2	5e-106	96	25.53;32.76	94.7;338	AI-2	AI-2_2R_3_1_TC_AibA	Candidatus Wildermuthbacteria bacterium RIFCSPLOWO2_01_FULL_48_16	Wildermuthbacteria	2019	298	+	hypothetical protein
OGN07678.1__1562	HCM45600.1__2912	2	6e-106	95	25.97;33.45	90.9;338	AI-2	AI-2_2R_3_1_TC_AibA	Candidatus Yanofskybacteria bacterium RIFCSPHIGHO2_02_FULL_38_22b	Yanofskybacteria	1562	120	+	hypothetical protein	3.4e-72	31.5	WP_011997857.1__180	peptide ABC transporter substrate-binding protein [Roseiflexus castenholzii]
OGN18586.1__1576	HCM45600.1__2912	2	7e-106	92	25.97;32.66	90.9;337	AI-2	AI-2_2R_3_1_TC_AibA	Candidatus Yanofskybacteria bacterium RIFCSPHIGHO2_12_FULL_44_29b	Yanofskybacteria	1576	327	+	hypothetical protein	8.3e-68	28.5	WP_011997857.1__180	peptide ABC transporter substrate-binding protein [Roseiflexus castenholzii]
OGN02596.1__1556	HCM45600.1__2912	2	7e-106	92	25.97;32.66	90.9;337	AI-2	AI-2_2R_3_1_TC_AibA	Candidatus Yanofskybacteria bacterium RIFCSPHIGHO2_01_FULL_44_110b	Yanofskybacteria	1556	408	+	hypothetical protein	8.3e-68	28.5	WP_011997857.1__180	peptide ABC transporter substrate-binding protein [Roseiflexus castenholzii]
OGN25639.1__1581	HCM45600.1__2912	2	7e-106	92	25.97;32.66	90.9;337	AI-2	AI-2_2R_3_1_TC_AibA	Candidatus Yanofskybacteria bacterium RIFCSPLOWO2_01_FULL_44_88	Yanofskybacteria	1581	547	+	hypothetical protein	8.3e-68	28.5	WP_011997857.1__180	peptide ABC transporter substrate-binding protein [Roseiflexus castenholzii]
OGN31094.1__1583	HCM45600.1__2912	2	7e-106	92	25.97;32.66	90.9;337	AI-2	AI-2_2R_3_1_TC_AibA	Candidatus Yanofskybacteria bacterium RIFCSPLOWO2_02_FULL_44_18	Yanofskybacteria	1583	374	+	hypothetical protein	8.3e-68	28.5	WP_011997857.1__180	peptide ABC transporter substrate-binding protein [Roseiflexus castenholzii]
OGN35259.1__1599	HCM45600.1__2912	2	7e-106	92	25.97;32.66	90.9;337	AI-2	AI-2_2R_3_1_TC_AibA	Candidatus Yanofskybacteria bacterium RIFCSPLOWO2_12_FULL_44_13b	Yanofskybacteria	1599	114	+	hypothetical protein	8.3e-68	28.5	WP_011997857.1__180	peptide ABC transporter substrate-binding protein [Roseiflexus castenholzii]
KKQ44423.1__116	HCM45600.1__2912	2	7e-106	90	25.97;34.39	90.9;335	AI-2	AI-2_2R_3_1_TC_AibA	Candidatus Moranbacteria bacterium GW2011_GWC2_37_8	Moranbacteria	116	655	-	Extracellular solute-binding protein	1.5e-76	32.3	WP_012871731.1__314	peptide ABC transporter substrate-binding protein [Sphaerobacter thermophilus]
KKT50850.1__465	HCM45600.1__2912	2	7e-106	92	25.97;32.66	90.9;337	AI-2	AI-2_2R_3_1_TC_AibA	Candidatus Yanofskybacteria bacterium GW2011_GWA1_44_21	Yanofskybacteria	465	15	+	Extracellular solute-binding protein family 5	8.3e-68	28.5	WP_011997857.1__180	peptide ABC transporter substrate-binding protein [Roseiflexus castenholzii]
OGI22262.1__1248	HCM45600.1__2912	2	7e-106	91	25.97;36.10	90.9;335	AI-2	AI-2_2R_3_1_TC_AibA	Candidatus Moranbacteria bacterium RIFCSPHIGHO2_01_FULL_55_24	Moranbacteria	1248	252	-	hypothetical protein	2e-68	31.2	WP_012871731.1__314	peptide ABC transporter substrate-binding protein [Sphaerobacter thermophilus]
OGY36436.1__1647	HCM45600.1__2912	2	1e-105	91	25.97;36.33	90.9;335	AI-2	AI-2_2R_3_1_TC_AibA	Candidatus Andersenbacteria bacterium RIFCSPHIGHO2_12_FULL_45_11b	Andersenbacteria	1647	589	-	hypothetical protein	3.6e-65	31.7	WP_013559552.1__523	peptide ABC transporter substrate-binding protein [Anaerolinea thermophila]
KKQ79327.1__151	HCM45600.1__2912	2	3e-105	90	25.97;34.58	90.9;333	AI-2	AI-2_2R_3_1_TC_AibA	Candidatus Moranbacteria bacterium GW2011_GWD2_38_7	Moranbacteria	151	668	-	Extracellular solute-binding protein	2.2e-75	32.1	WP_012871731.1__314	peptide ABC transporter substrate-binding protein [Sphaerobacter thermophilus]
PJE76297.1__2683	HCM45600.1__2912	2	3e-105	93	25.97;36.40	90.9;336	AI-2	AI-2_2R_3_1_TC_AibA	Candidatus Uhrbacteria bacterium CG10_big_fil_rev_8_21_14_0_10_48_11	Uhrbacteria	2683	122	+	hypothetical protein	1.5e-67	33.7	WP_012871731.1__314	peptide ABC transporter substrate-binding protein [Sphaerobacter thermophilus]
KKQ30413.1__5	HCM45600.1__2912	2	4e-105	92	25.97;35.22	90.9;334	AI-2	AI-2_2R_3_1_TC_AibA	Candidatus Moranbacteria bacterium GW2011_GWE1_37_24	Moranbacteria	5	447	-	Extracellular solute-binding protein	1.2e-71	31.6	WP_083857731.1__671	peptide ABC transporter substrate-binding protein [Caldilinea aerophila]
KKP70836.1__54	HCM45600.1__2912	2	4e-105	92	25.97;35.22	90.9;334	AI-2	AI-2_2R_3_1_TC_AibA	Candidatus Moranbacteria bacterium GW2011_GWE2_35_2-	Moranbacteria	54	302	-	Extracellular solute-binding protein	1.2e-71	31.6	WP_083857731.1__671	peptide ABC transporter substrate-binding protein [Caldilinea aerophila]
KKW42592.1__627	HCO99705.1__2910	2	4e-105	92	26.22;33.04	103;333	AI-2	AI-2_2R_3_1_TC_AibA	Candidatus Magasanikbacteria bacterium GW2011_GWA2_56_11	Magasanikbacteria	627	361	-	Extracellular solute-binding protein	3.9e-65	28.8	WP_087862409.1__1530	peptide ABC transporter substrate-binding protein [Brevefilum fermentans]
KKQ47893.1__118	HCM45600.1__2912	2	4e-105	92	25.97;35.22	90.9;334	AI-2	AI-2_2R_3_1_TC_AibA	Candidatus Moranbacteria bacterium GW2011_GWD2_37_9	Moranbacteria	118	224	-	Extracellular solute-binding protein	1.2e-71	31.6	WP_083857731.1__671	peptide ABC transporter substrate-binding protein [Caldilinea aerophila]
KKQ22649.1__110	HCM45600.1__2912	2	4e-105	92	25.97;35.22	90.9;334	AI-2	AI-2_2R_3_1_TC_AibA	Candidatus Moranbacteria bacterium GW2011_GWF2_37_11	Moranbacteria	110	547	+	Extracellular solute-binding protein	1.2e-71	31.6	WP_083857731.1__671	peptide ABC transporter substrate-binding protein [Caldilinea aerophila]
PIT88380.1__2315	HCM45600.1__2912	2	5e-105	98	25.97;32.67	90.9;336	AI-2	AI-2_2R_3_1_TC_AibA	Candidatus Magasanikbacteria bacterium CG10_big_fil_rev_8_21_14_0_10_36_32	Magasanikbacteria	2315	324	+	hypothetical protein	4.5e-67	28.8	WP_087862409.1__1530	peptide ABC transporter substrate-binding protein [Brevefilum fermentans]
PIZ98566.1__2656	HCM45600.1__2912	2	1e-104	91	25.97;32.80	90.9;334	AI-2	AI-2_2R_3_1_TC_AibA	Candidatus Komeilibacteria bacterium CG_4_10_14_0_2_um_filter_37_10	Komeilibacteria	2656	328	-	hypothetical protein	9.6e-75	30.2	WP_083857731.1__671	peptide ABC transporter substrate-binding protein [Caldilinea aerophila]
HBR80376.1__2839	HCM45600.1__2912	2	1e-104	93	25.97;33.57	90.9;334	AI-2	AI-2_2R_3_1_TC_AibA	Candidatus Uhrbacteria bacterium	Uhrbacteria	2839	590	-	hypothetical protein	4.1e-70	32.3	WP_013559552.1__523	peptide ABC transporter substrate-binding protein [Anaerolinea thermophila]
HCU31872.1__2905	HCM45600.1__2912	2	1e-104	93	25.97;33.57	90.9;334	AI-2	AI-2_2R_3_1_TC_AibA	Candidatus Uhrbacteria bacterium	Uhrbacteria	2905	828	+	hypothetical protein	4.1e-70	32.3	WP_013559552.1__523	peptide ABC transporter substrate-binding protein [Anaerolinea thermophila]
OGZ44603.1__1777	HCM45600.1__2912	2	1e-104	94	25.97;33.80	90.9;333	AI-2	AI-2_2R_3_1_TC_AibA	Candidatus Ryanbacteria bacterium RIFCSPHIGHO2_01_FULL_45_22	Ryanbacteria	1777	60	+	hypothetical protein	6.9e-75	32.8	WP_083857731.1__671	peptide ABC transporter substrate-binding protein [Caldilinea aerophila]
OGE87017.1__860	HCM45600.1__2912	2	2e-104	92	25.97;35.69	90.9;333	AI-2	AI-2_2R_3_1_TC_AibA	Candidatus Doudnabacteria bacterium RIFCSPHIGHO2_02_FULL_42_25	Doudnabacteria (SM2F11)	860	797	+	hypothetical protein	8.2e-76	33.8	WP_083857731.1__671	peptide ABC transporter substrate-binding protein [Caldilinea aerophila]
OGF01884.1__865	HCM45600.1__2912	2	2e-104	92	25.97;35.69	90.9;333	AI-2	AI-2_2R_3_1_TC_AibA	Candidatus Doudnabacteria bacterium RIFCSPLOWO2_02_FULL_42_9	Doudnabacteria (SM2F11)	865	127	+	hypothetical protein	8.2e-76	33.8	WP_083857731.1__671	peptide ABC transporter substrate-binding protein [Caldilinea aerophila]
OGN21467.1__1579	HCM45600.1__2912	2	2e-104	92	25.97;33.10	90.9;333	AI-2	AI-2_2R_3_1_TC_AibA	Candidatus Yanofskybacteria bacterium RIFCSPLOWO2_01_FULL_41_34	Yanofskybacteria	1579	545	+	hypothetical protein	9.9e-64	30.3	WP_013886882.1__566	peptide-binding protein [Flexistipes sinusarabici]
OGE85479.1__963	HCM45600.1__2912	2	2e-104	92	25.97;35.69	90.9;333	AI-2	AI-2_2R_3_1_TC_AibA	Candidatus Doudnabacteria bacterium RIFCSPHIGHO2_12_FULL_42_22	Doudnabacteria (SM2F11)	963	826	+	hypothetical protein	8.2e-76	33.8	WP_083857731.1__671	peptide ABC transporter substrate-binding protein [Caldilinea aerophila]
OGE75522.1__854	HCM45600.1__2912	2	2e-104	92	25.97;35.69	90.9;333	AI-2	AI-2_2R_3_1_TC_AibA	Candidatus Doudnabacteria bacterium RIFCSPHIGHO2_01_43_10	Doudnabacteria (SM2F11)	854	285	+	hypothetical protein	8.2e-76	33.8	WP_083857731.1__671	peptide ABC transporter substrate-binding protein [Caldilinea aerophila]
OGZ47632.1__1781	HCM45600.1__2912	2	2e-104	94	25.97;33.80	90.9;333	AI-2	AI-2_2R_3_1_TC_AibA	Candidatus Ryanbacteria bacterium RIFCSPHIGHO2_02_FULL_45_17b	Ryanbacteria	1781	61	-	hypothetical protein	1.8e-75	32.8	WP_083857731.1__671	peptide ABC transporter substrate-binding protein [Caldilinea aerophila]
OGN12768.1__1568	HCM45600.1__2912	2	2e-104	92	25.97;33.10	90.9;333	AI-2	AI-2_2R_3_1_TC_AibA	Candidatus Yanofskybacteria bacterium RIFCSPHIGHO2_02_FULL_43_15c	Yanofskybacteria	1568	233	+	hypothetical protein	9.9e-64	30.3	WP_013886882.1__566	peptide-binding protein [Flexistipes sinusarabici]
OGE92616.1__966	HCM45600.1__2912	2	2e-104	92	25.97;35.69	90.9;333	AI-2	AI-2_2R_3_1_TC_AibA	Candidatus Doudnabacteria bacterium RIFCSPLOWO2_01_FULL_42_60	Doudnabacteria (SM2F11)	966	496	+	hypothetical protein	8.2e-76	33.8	WP_083857731.1__671	peptide ABC transporter substrate-binding protein [Caldilinea aerophila]
OGE74440.1__958	HCM45600.1__2912	2	2e-104	92	25.97;35.69	90.9;333	AI-2	AI-2_2R_3_1_TC_AibA	Candidatus Doudnabacteria bacterium RIFCSPHIGHO2_01_FULL_41_86	Doudnabacteria (SM2F11)	958	350	+	hypothetical protein	8.2e-76	33.8	WP_083857731.1__671	peptide ABC transporter substrate-binding protein [Caldilinea aerophila]
OGM98603.1__1550	HCM45600.1__2912	2	2e-104	92	25.97;33.10	90.9;333	AI-2	AI-2_2R_3_1_TC_AibA	Candidatus Yanofskybacteria bacterium RIFCSPHIGHO2_01_FULL_41_26	Yanofskybacteria	1550	455	+	hypothetical protein	9.9e-64	30.3	WP_013886882.1__566	peptide-binding protein [Flexistipes sinusarabici]
OGE98902.1__970	HCM45600.1__2912	2	2e-104	92	25.97;35.69	90.9;333	AI-2	AI-2_2R_3_1_TC_AibA	Candidatus Doudnabacteria bacterium RIFCSPLOWO2_12_FULL_42_9	Doudnabacteria (SM2F11)	970	438	-	hypothetical protein	8.2e-76	33.8	WP_083857731.1__671	peptide ABC transporter substrate-binding protein [Caldilinea aerophila]
PIZ70511.1__2630	HCM45600.1__2912	2	3e-104	88	25.97;34.93	90.9;332	AI-2	AI-2_2R_3_1_TC_AibA	Candidatus Portnoybacteria bacterium CG_4_10_14_0_2_um_filter_39_11	Portnoybacteria	2630	89	+	hypothetical protein	5.4e-77	32.5	WP_083857731.1__671	peptide ABC transporter substrate-binding protein [Caldilinea aerophila]
PIU75212.1__2347	HCM45600.1__2912	2	3e-104	88	25.97;34.93	90.9;332	AI-2	AI-2_2R_3_1_TC_AibA	Candidatus Portnoybacteria bacterium CG06_land_8_20_14_3_00_39_12	Portnoybacteria	2347	579	+	hypothetical protein	4.1e-77	32.5	WP_083857731.1__671	peptide ABC transporter substrate-binding protein [Caldilinea aerophila]
PJE58942.1__2689	HCM45600.1__2912	2	3e-104	88	25.97;34.93	90.9;332	AI-2	AI-2_2R_3_1_TC_AibA	Candidatus Portnoybacteria bacterium CG10_big_fil_rev_8_21_14_0_10_40_22	Portnoybacteria	2689	526	+	hypothetical protein	4.1e-77	32.5	WP_083857731.1__671	peptide ABC transporter substrate-binding protein [Caldilinea aerophila]
OGZ34405.1__1765	HCM45600.1__2912	2	3e-104	88	25.97;34.35	90.9;331	AI-2	AI-2_2R_3_1_TC_AibA	Candidatus Portnoybacteria bacterium RBG_19FT_COMBO_36_7	Portnoybacteria	1765	133	+	hypothetical protein	3.3e-82	33	WP_083857731.1__671	peptide ABC transporter substrate-binding protein [Caldilinea aerophila]
KKS27794.1__338	HCM45600.1__2912	2	8e-104	93	25.97;33.51	90.9;332	AI-2	AI-2_2R_3_1_TC_AibA	Candidatus Yanofskybacteria bacterium GW2011_GWC2_41_9	Yanofskybacteria	338	26	+	hypothetical protein	1.4e-70	31.4	WP_013559552.1__523	peptide ABC transporter substrate-binding protein [Anaerolinea thermophila]
OGN21819.1__1578	HCM45600.1__2912	2	8e-104	93	25.97;33.51	90.9;332	AI-2	AI-2_2R_3_1_TC_AibA	Candidatus Yanofskybacteria bacterium RIFCSPLOWO2_01_FULL_41_33	Yanofskybacteria	1578	26	+	hypothetical protein	1.4e-70	31.4	WP_013559552.1__523	peptide ABC transporter substrate-binding protein [Anaerolinea thermophila]
OGM98735.1__1551	HCM45600.1__2912	2	8e-104	93	25.97;33.51	90.9;332	AI-2	AI-2_2R_3_1_TC_AibA	Candidatus Yanofskybacteria bacterium RIFCSPHIGHO2_01_FULL_41_27	Yanofskybacteria	1551	541	+	hypothetical protein	1.4e-70	31.4	WP_013559552.1__523	peptide ABC transporter substrate-binding protein [Anaerolinea thermophila]
OGN17545.1__1575	HCM45600.1__2912	2	1e-103	93	25.97;33.16	90.9;332	AI-2	AI-2_2R_3_1_TC_AibA	Candidatus Yanofskybacteria bacterium RIFCSPHIGHO2_12_FULL_43_11	Yanofskybacteria	1575	368	+	hypothetical protein	8.4e-71	30.1	WP_012871731.1__314	peptide ABC transporter substrate-binding protein [Sphaerobacter thermophilus]
OGN11133.1__1567	HCM45600.1__2912	2	1e-103	93	25.97;33.16	90.9;332	AI-2	AI-2_2R_3_1_TC_AibA	Candidatus Yanofskybacteria bacterium RIFCSPHIGHO2_02_FULL_43_12	Yanofskybacteria	1567	462	-	hypothetical protein	8.4e-71	30.1	WP_012871731.1__314	peptide ABC transporter substrate-binding protein [Sphaerobacter thermophilus]
OGN25102.1__1580	HCM45600.1__2912	2	1e-103	93	25.97;33.16	90.9;332	AI-2	AI-2_2R_3_1_TC_AibA	Candidatus Yanofskybacteria bacterium RIFCSPLOWO2_01_FULL_43_46	Yanofskybacteria	1580	166	-	hypothetical protein	8.4e-71	30.1	WP_012871731.1__314	peptide ABC transporter substrate-binding protein [Sphaerobacter thermophilus]
OGN01343.1__1554	HCM45600.1__2912	2	1e-103	93	25.97;33.16	90.9;332	AI-2	AI-2_2R_3_1_TC_AibA	Candidatus Yanofskybacteria bacterium RIFCSPHIGHO2_01_FULL_43_32	Yanofskybacteria	1554	462	-	hypothetical protein	8.4e-71	30.1	WP_012871731.1__314	peptide ABC transporter substrate-binding protein [Sphaerobacter thermophilus]
OGN33976.1__1598	HCM45600.1__2912	2	1e-103	93	25.97;33.16	90.9;332	AI-2	AI-2_2R_3_1_TC_AibA	Candidatus Yanofskybacteria bacterium RIFCSPLOWO2_12_FULL_43_11b	Yanofskybacteria	1598	322	-	hypothetical protein	8.4e-71	30.1	WP_012871731.1__314	peptide ABC transporter substrate-binding protein [Sphaerobacter thermophilus]
PIR93326.1__2260	HCM45600.1__2912	2	2e-103	93	25.97;33.11	90.9;332	AI-2	AI-2_2R_3_1_TC_AibA	Candidatus Falkowbacteria bacterium CG10_big_fil_rev_8_21_14_0_10_43_10	Falkowbacteria	2260	6	+	hypothetical protein	7.3e-62	30.7	WP_052569628.1__1033	hypothetical protein [Endomicrobium proavitum]
KKU53451.1__551	HCM45600.1__2912	2	2e-103	92	25.97;34.19	90.9;330	AI-2	AI-2_2R_3_1_TC_AibA	Candidatus Moranbacteria bacterium GW2011_GWE2_47_10	Moranbacteria	551	812	-	Extracellular solute-binding protein	3.1e-72	31.8	WP_083857731.1__671	peptide ABC transporter substrate-binding protein [Caldilinea aerophila]
HBP00734.1__2820	HCM45600.1__2912	2	2e-103	92	25.97;34.19	90.9;330	AI-2	AI-2_2R_3_1_TC_AibA	Candidatus Moranbacteria bacterium	Moranbacteria	2820	699	-	hypothetical protein	3.1e-72	31.8	WP_083857731.1__671	peptide ABC transporter substrate-binding protein [Caldilinea aerophila]
KKW06450.1__586	HCM45600.1__2912	2	2e-103	92	25.97;34.19	90.9;330	AI-2	AI-2_2R_3_1_TC_AibA	Candidatus Moranbacteria bacterium GW2011_GWE1_49_15	Moranbacteria	586	606	-	Extracellular solute-binding protein	3.1e-72	31.8	WP_083857731.1__671	peptide ABC transporter substrate-binding protein [Caldilinea aerophila]
PJC02087.1__2540	HCM45600.1__2912	2	2e-103	82	25.97;37.07	90.9;329	AI-2	AI-2_2R_3_1_TC_AibA	Candidatus Komeilibacteria bacterium CG_4_9_14_0_8_um_filter_36_9	Komeilibacteria	2540	436	-	hypothetical protein	1.9e-66	31.2	WP_083857731.1__671	peptide ABC transporter substrate-binding protein [Caldilinea aerophila]
KKQ41222.1__111	HCM45600.1__2912	2	3e-103	94	25.97;33.06	90.9;332	AI-2	AI-2_2R_3_1_TC_AibA	Candidatus Magasanikbacteria bacterium GW2011_GWA2_37_8	Magasanikbacteria	111	61	+	Extracellular solute-binding protein	1.9e-68	31.5	WP_013559552.1__523	peptide ABC transporter substrate-binding protein [Anaerolinea thermophila]
OHA53806.1__1929	HCM45600.1__2912	2	3e-103	94	25.97;32.33	90.9;330	AI-2	AI-2_2R_3_1_TC_AibA	Candidatus Terrybacteria bacterium RIFCSPLOWO2_02_42_20	Terrybacteria	1929	325	-	hypothetical protein	3.2e-64	30.9	WP_013886882.1__566	peptide-binding protein [Flexistipes sinusarabici]
OGF25602.1__975	HCM45600.1__2912	2	7e-103	90	25.97;33.95	90.9;331	AI-2	AI-2_2R_3_1_TC_AibA	Candidatus Falkowbacteria bacterium RIFOXYA2_FULL_47_19	Falkowbacteria	975	1052	-	hypothetical protein	4.9e-69	30.4	WP_013559552.1__523	peptide ABC transporter substrate-binding protein [Anaerolinea thermophila]
OGF35591.1__884	HCM45600.1__2912	2	7e-103	90	25.97;33.95	90.9;331	AI-2	AI-2_2R_3_1_TC_AibA	Candidatus Falkowbacteria bacterium RIFOXYC2_FULL_46_15	Falkowbacteria	884	730	+	hypothetical protein	4.9e-69	30.4	WP_013559552.1__523	peptide ABC transporter substrate-binding protein [Anaerolinea thermophila]
OGF42925.1__880	HCM45600.1__2912	2	7e-103	90	25.97;33.95	90.9;331	AI-2	AI-2_2R_3_1_TC_AibA	Candidatus Falkowbacteria bacterium RIFOXYB2_FULL_47_14	Falkowbacteria	880	1115	-	hypothetical protein	4.9e-69	30.4	WP_013559552.1__523	peptide ABC transporter substrate-binding protein [Anaerolinea thermophila]
OGZ17824.1__1749	HCY17602.1__2898	2	2e-102	98	26.24;32.98	121;330	AI-2	AI-2_2R_3_1_TC_AibA	Candidatus Nealsonbacteria bacterium RBG_13_37_56	Nealsonbacteria	1749	358	+	hypothetical protein	5.6e-57	27.1	WP_013559552.1__523	peptide ABC transporter substrate-binding protein [Anaerolinea thermophila]
PIX92687.1__2429	HCM45600.1__2912	2	2e-102	87	25.97;38.07	90.9;327	AI-2	AI-2_2R_3_1_TC_AibA	Candidatus Kuenenbacteria bacterium CG_4_10_14_3_um_filter_39_14	Kuenenbacteria	2429	475	-	hypothetical protein	1e-67	32	WP_083857731.1__671	peptide ABC transporter substrate-binding protein [Caldilinea aerophila]
HBA37073.1__2791	HCM45600.1__2912	2	5e-102	96	25.97;33.62	90.9;327	AI-2	AI-2_2R_3_1_TC_AibA	Candidatus Falkowbacteria bacterium	Falkowbacteria	2791	274	-	hypothetical protein	1.5e-64	30.4	WP_083857731.1__671	peptide ABC transporter substrate-binding protein [Caldilinea aerophila]
OHA49152.1__2004	HCM45600.1__2912	2	7e-102	94	25.97;32.15	90.9;326	AI-2	AI-2_2R_3_1_TC_AibA	Candidatus Terrybacteria bacterium RIFCSPHIGHO2_02_41_19	Terrybacteria	2004	380	-	hypothetical protein	8.5e-65	30.9	WP_013886882.1__566	peptide-binding protein [Flexistipes sinusarabici]
OGM97566.1__1549	HCM45600.1__2912	2	7e-102	91	25.97;32.80	90.9;327	AI-2	AI-2_2R_3_1_TC_AibA	Candidatus Yanofskybacteria bacterium RIFCSPHIGHO2_01_FULL_41_21	Yanofskybacteria	1549	475	-	hypothetical protein	8.9e-65	30.5	WP_013559552.1__523	peptide ABC transporter substrate-binding protein [Anaerolinea thermophila]
OHA04180.1__1821	HCM45600.1__2912	2	7e-102	94	25.97;34.04	90.9;326	AI-2	AI-2_2R_3_1_TC_AibA	Candidatus Sungbacteria bacterium RIFCSPHIGHO2_02_FULL_52_23	Sungbacteria	1821	102	+	hypothetical protein	3e-78	33.3	WP_083857731.1__671	peptide ABC transporter substrate-binding protein [Caldilinea aerophila]
PIZ70020.1__2628	HCM45600.1__2912	2	8e-102	93	25.97;34.99	90.9;327	AI-2	AI-2_2R_3_1_TC_AibA	Candidatus Portnoybacteria bacterium CG_4_10_14_0_2_um_filter_44_20	Portnoybacteria	2628	297	+	hypothetical protein	7.6e-64	31.1	WP_013559552.1__523	peptide ABC transporter substrate-binding protein [Anaerolinea thermophila]
PIS16973.1__2281	HCM45600.1__2912	2	8e-102	93	25.97;34.99	90.9;327	AI-2	AI-2_2R_3_1_TC_AibA	Candidatus Portnoybacteria bacterium CG09_land_8_20_14_0_10_44_13	Portnoybacteria	2281	202	+	hypothetical protein	7.6e-64	31.1	WP_013559552.1__523	peptide ABC transporter substrate-binding protein [Anaerolinea thermophila]
PIW75161.1__2390	HCM45600.1__2912	2	8e-102	93	25.97;34.99	90.9;327	AI-2	AI-2_2R_3_1_TC_AibA	Candidatus Portnoybacteria bacterium CG_4_8_14_3_um_filter_44_10	Portnoybacteria	2390	207	+	hypothetical protein	7.6e-64	31.1	WP_013559552.1__523	peptide ABC transporter substrate-binding protein [Anaerolinea thermophila]
OGZ61267.1__1880	HCM45600.1__2912	2	8e-102	91	25.97;34.41	90.9;327	AI-2	AI-2_2R_3_1_TC_AibA	Candidatus Spechtbacteria bacterium RIFCSPLOWO2_02_FULL_38_8	Spechtbacteria	1880	467	-	hypothetical protein	8.2e-71	27.5	WP_083857731.1__671	peptide ABC transporter substrate-binding protein [Caldilinea aerophila]
PJA63764.1__2582	HCM45600.1__2912	2	8e-102	93	25.97;34.99	90.9;327	AI-2	AI-2_2R_3_1_TC_AibA	Candidatus Portnoybacteria bacterium CG_4_9_14_3_um_filter_44_9	Portnoybacteria	2582	582	+	hypothetical protein	7.6e-64	31.1	WP_013559552.1__523	peptide ABC transporter substrate-binding protein [Anaerolinea thermophila]
PIQ74428.1__2703	HCM45600.1__2912	2	8e-102	93	25.97;34.99	90.9;327	AI-2	AI-2_2R_3_1_TC_AibA	Candidatus Portnoybacteria bacterium CG11_big_fil_rev_8_21_14_0_20_44_10	Portnoybacteria	2703	830	+	hypothetical protein	7.6e-64	31.1	WP_013559552.1__523	peptide ABC transporter substrate-binding protein [Anaerolinea thermophila]
OGF94951.1__914	HCM45600.1__2912	2	1e-101	94	25.97;33.10	90.9;325	AI-2	AI-2_2R_3_1_TC_AibA	Candidatus Giovannonibacteria bacterium RIFOXYC1_FULL_48_8	Giovannonibacteria	914	345	-	hypothetical protein	2.6e-66	31.2	WP_013559552.1__523	peptide ABC transporter substrate-binding protein [Anaerolinea thermophila]
OGL96669.1__1455	HCM45600.1__2912	2	1e-101	94	25.97;34.05	90.9;327	AI-2	AI-2_2R_3_1_TC_AibA	Candidatus Uhrbacteria bacterium RIFOXYB2_FULL_41_18	Uhrbacteria	1455	790	-	hypothetical protein	5e-63	29.4	WP_087862409.1__1530	peptide ABC transporter substrate-binding protein [Brevefilum fermentans]
HCW32094.1__2902	HAU39960.1__2768	2	1e-101	95	25.90;36.50	103;322	AI-2	AI-2_2R_3_1_TC_AibA	Candidatus Peregrinibacteria bacterium	Peregrinibacteria (PER)	2902	547	-	hypothetical protein	1.4e-53	28.4	WP_058118172.1__1129	ABC transporter substrate-binding protein [Intestinimonas butyriciproducens]
KKR08215.1__175	HAU39960.1__2768	2	1e-101	95	25.90;36.50	103;322	AI-2	AI-2_2R_3_1_TC_AibA	Candidatus Peregrinibacteria bacterium GW2011_GWF2_39_17	Peregrinibacteria (PER)	175	853	-	dipeptide ABC transporter substrate-binding protein, peptide/nickel transport system substrate-binding protein	1.4e-53	28.4	WP_058118172.1__1129	ABC transporter substrate-binding protein [Intestinimonas butyriciproducens]
HBU27790.1__2826	HCM45600.1__2912	2	2e-101	95	25.97;33.74	90.9;325	AI-2	AI-2_2R_3_1_TC_AibA	Candidatus Uhrbacteria bacterium	Uhrbacteria	2826	770	+	hypothetical protein	4.6e-74	31.5	WP_083857731.1__671	peptide ABC transporter substrate-binding protein [Caldilinea aerophila]
KKR57561.1__217	HCM45600.1__2912	2	3e-101	94	25.97;34.05	90.9;326	AI-2	AI-2_2R_3_1_TC_AibA	Candidatus Uhrbacteria bacterium GW2011_GWF2_40_263	Uhrbacteria	217	368	-	Extracellular solute-binding protein	5.1e-63	29.4	WP_087862409.1__1530	peptide ABC transporter substrate-binding protein [Brevefilum fermentans]
HCB56012.1__2866	HCM45600.1__2912	2	3e-101	94	25.97;34.05	90.9;326	AI-2	AI-2_2R_3_1_TC_AibA	Candidatus Uhrbacteria bacterium	Uhrbacteria	2866	425	+	hypothetical protein	5.1e-63	29.4	WP_087862409.1__1530	peptide ABC transporter substrate-binding protein [Brevefilum fermentans]
KKR67653.1__218	HCM45600.1__2912	2	3e-101	94	25.97;34.05	90.9;326	AI-2	AI-2_2R_3_1_TC_AibA	Candidatus Uhrbacteria bacterium GW2011_GWE2_40_58	Uhrbacteria	218	412	+	Extracellular solute-binding protein	5.1e-63	29.4	WP_087862409.1__1530	peptide ABC transporter substrate-binding protein [Brevefilum fermentans]
PJE73586.1__2684	HCM45600.1__2912	2	3e-101	94	25.97;31.44	90.9;325	AI-2	AI-2_2R_3_1_TC_AibA	Candidatus Terrybacteria bacterium CG10_big_fil_rev_8_21_14_0_10_41_10	Terrybacteria	2684	320	+	hypothetical protein	3.2e-72	31.9	WP_083857731.1__671	peptide ABC transporter substrate-binding protein [Caldilinea aerophila]
HBK34718.1__2806	HCM45600.1__2912	2	3e-101	94	25.97;34.05	90.9;326	AI-2	AI-2_2R_3_1_TC_AibA	Candidatus Uhrbacteria bacterium	Uhrbacteria	2806	619	+	hypothetical protein	5.1e-63	29.4	WP_087862409.1__1530	peptide ABC transporter substrate-binding protein [Brevefilum fermentans]
OHA15888.1__1907	HCM45600.1__2912	2	7e-101	92	25.97;33.99	90.9;324	AI-2	AI-2_2R_3_1_TC_AibA	Candidatus Tagabacteria bacterium RIFCSPLOWO2_01_FULL_42_9	Tagabacteria	1907	102	+	hypothetical protein	4.1e-70	31.8	WP_052294049.1__243	peptide ABC transporter substrate-binding protein [Thermomicrobium roseum]
PIR69693.1__2231	HCM45600.1__2912	2	7e-101	94	25.97;32.03	90.9;323	AI-2	AI-2_2R_3_1_TC_AibA	Candidatus Niyogibacteria bacterium CG10_big_fil_rev_8_21_14_0_10_46_36	Niyogibacteria	2231	178	+	hypothetical protein	6.1e-71	33.5	WP_052294049.1__243	peptide ABC transporter substrate-binding protein [Thermomicrobium roseum]
OGL66951.1__1423	HCM45600.1__2912	2	9e-101	94	25.97;33.62	90.9;323	AI-2	AI-2_2R_3_1_TC_AibA	Candidatus Uhrbacteria bacterium RIFCSPHIGHO2_01_FULL_63_20	Uhrbacteria	1423	251	+	hypothetical protein	5.1e-65	33.3	WP_011997857.1__180	peptide ABC transporter substrate-binding protein [Roseiflexus castenholzii]
HBK33628.1__2807	HCM45600.1__2912	2	1e-100	94	25.97;32.56	90.9;324	AI-2	AI-2_2R_3_1_TC_AibA	Candidatus Uhrbacteria bacterium	Uhrbacteria	2807	355	+	hypothetical protein	2.7e-61	28.3	WP_087862409.1__1530	peptide ABC transporter substrate-binding protein [Brevefilum fermentans]
HCB19020.1__2865	HCM45600.1__2912	2	1e-100	94	25.97;32.56	90.9;324	AI-2	AI-2_2R_3_1_TC_AibA	Candidatus Uhrbacteria bacterium	Uhrbacteria	2865	101	+	hypothetical protein	2.7e-61	28.3	WP_087862409.1__1530	peptide ABC transporter substrate-binding protein [Brevefilum fermentans]
PIT93475.1__2323	HCM45600.1__2912	2	2e-100	90	25.97;33.45	90.9;324	AI-2	AI-2_2R_3_1_TC_AibA	Candidatus Falkowbacteria bacterium CG10_big_fil_rev_8_21_14_0_10_43_11	Falkowbacteria	2323	288	+	hypothetical protein	1.1e-65	28.7	WP_083857731.1__671	peptide ABC transporter substrate-binding protein [Caldilinea aerophila]
OIO06270.1__2047	HCM45600.1__2912	2	4e-100	95	25.97;32.88	90.9;322	AI-2	AI-2_2R_3_1_TC_AibA	Candidatus Falkowbacteria bacterium CG1_02_37_21	Falkowbacteria	2047	220	+	hypothetical protein	3.3e-72	33.1	WP_013559552.1__523	peptide ABC transporter substrate-binding protein [Anaerolinea thermophila]
KKR98434.1__297	HCM45600.1__2912	2	4e-100	94	25.97;32.69	90.9;324	AI-2	AI-2_2R_3_1_TC_AibA	Candidatus Magasanikbacteria bacterium GW2011_GWC2_41_17	Magasanikbacteria	297	505	-	Extracellular solute-binding protein family 5	1e-58	27.1	WP_083857731.1__671	peptide ABC transporter substrate-binding protein [Caldilinea aerophila]
OGG95619.1__1121	HCM45600.1__2912	2	6e-100	92	25.97;34.00	90.9;323	AI-2	AI-2_2R_3_1_TC_AibA	Candidatus Kuenenbacteria bacterium RBG_16_41_7	Kuenenbacteria	1121	420	+	hypothetical protein	1.2e-72	31.3	WP_087862409.1__1530	peptide ABC transporter substrate-binding protein [Brevefilum fermentans]
KKS42463.1__358	HCM45600.1__2912	2	6e-100	92	25.97;34.00	90.9;323	AI-2	AI-2_2R_3_1_TC_AibA	Candidatus Kuenenbacteria bacterium GW2011_GWA2_42_15	Kuenenbacteria	358	225	+	Extracellular solute-binding protein family 5	1.2e-72	31.3	WP_087862409.1__1530	peptide ABC transporter substrate-binding protein [Brevefilum fermentans]
OGG98725.1__1125	HCM45600.1__2912	2	6e-100	92	25.97;34.00	90.9;323	AI-2	AI-2_2R_3_1_TC_AibA	Candidatus Kuenenbacteria bacterium RIFCSPHIGHO2_12_FULL_42_14	Kuenenbacteria	1125	381	+	hypothetical protein	1.2e-72	31.3	WP_087862409.1__1530	peptide ABC transporter substrate-binding protein [Brevefilum fermentans]
OGG89440.1__1124	HCM45600.1__2912	2	6e-100	92	25.97;34.00	90.9;323	AI-2	AI-2_2R_3_1_TC_AibA	Candidatus Kuenenbacteria bacterium RIFCSPHIGHO2_02_FULL_42_29	Kuenenbacteria	1124	406	+	hypothetical protein	1.2e-72	31.3	WP_087862409.1__1530	peptide ABC transporter substrate-binding protein [Brevefilum fermentans]
OGF65964.1__894	HCM45600.1__2912	2	8e-100	92	25.97;33.09	90.9;320	AI-2	AI-2_2R_3_1_TC_AibA	Candidatus Giovannonibacteria bacterium RIFCSPHIGHO2_01_FULL_48_47	Giovannonibacteria	894	303	-	hypothetical protein	2.5e-66	31.2	WP_013559552.1__523	peptide ABC transporter substrate-binding protein [Anaerolinea thermophila]
HBT81563.1__2829	HCM45600.1__2912	2	1e-99	91	25.97;33.82	90.9;320	AI-2	AI-2_2R_3_1_TC_AibA	Candidatus Giovannonibacteria bacterium	Giovannonibacteria	2829	144	+	hypothetical protein	2.5e-66	31.2	WP_013559552.1__523	peptide ABC transporter substrate-binding protein [Anaerolinea thermophila]
OGF88047.1__904	HCM45600.1__2912	2	1e-99	91	25.97;33.82	90.9;320	AI-2	AI-2_2R_3_1_TC_AibA	Candidatus Giovannonibacteria bacterium RIFCSPLOWO2_01_FULL_48_47	Giovannonibacteria	904	628	+	hypothetical protein	2.5e-66	31.2	WP_013559552.1__523	peptide ABC transporter substrate-binding protein [Anaerolinea thermophila]
KKT13761.1__419	HCM45600.1__2912	2	2e-99	90	25.97;34.21	90.9;318	AI-2	AI-2_2R_3_1_TC_AibA	Candidatus Falkowbacteria bacterium GW2011_GWF2_43_32	Falkowbacteria	419	298	+	Extracellular solute-binding protein	1.3e-64	30.4	WP_083857731.1__671	peptide ABC transporter substrate-binding protein [Caldilinea aerophila]
OGG90489.1__1046	HCM45600.1__2912	2	2e-99	92	25.97;34.00	90.9;322	AI-2	AI-2_2R_3_1_TC_AibA	Candidatus Kuenenbacteria bacterium RIFCSPLOWO2_02_FULL_42_16	Kuenenbacteria	1046	483	+	hypothetical protein	3.6e-72	31.3	WP_087862409.1__1530	peptide ABC transporter substrate-binding protein [Brevefilum fermentans]
OGZ46000.1__1780	HCM45600.1__2912	2	6e-99	97	25.97;31.12	90.9;318	AI-2	AI-2_2R_3_1_TC_AibA	Candidatus Ryanbacteria bacterium RIFCSPHIGHO2_02_FULL_45_13b	Ryanbacteria	1780	464	+	hypothetical protein	1.8e-75	34.8	WP_052294049.1__243	peptide ABC transporter substrate-binding protein [Thermomicrobium roseum]
PIQ67954.1__2702	HCM45600.1__2912	2	9e-99	82	25.97;37.45	90.9;317	AI-2	AI-2_2R_3_1_TC_AibA	Candidatus Uhrbacteria bacterium CG11_big_fil_rev_8_21_14_0_20_41_9	Uhrbacteria	2702	784	-	hypothetical protein	1.2e-60	31.3	WP_083857731.1__671	peptide ABC transporter substrate-binding protein [Caldilinea aerophila]
PJE51095.1__2692	HCM45600.1__2912	2	1e-98	87	25.97;35.71	90.9;317	AI-2	AI-2_2R_3_1_TC_AibA	Candidatus Yanofskybacteria bacterium CG10_big_fil_rev_8_21_14_0_10_36_16	Yanofskybacteria	2692	592	+	hypothetical protein	6.9e-69	31.6	WP_012871731.1__314	peptide ABC transporter substrate-binding protein [Sphaerobacter thermophilus]
OGF73566.1__895	HCM45600.1__2912	2	2e-98	93	25.97;31.56	90.9;317	AI-2	AI-2_2R_3_1_TC_AibA	Candidatus Giovannonibacteria bacterium RIFCSPHIGHO2_02_43_16	Giovannonibacteria	895	413	+	hypothetical protein	7.3e-69	30.7	WP_013559552.1__523	peptide ABC transporter substrate-binding protein [Anaerolinea thermophila]
OGF85575.1__906	HCM45600.1__2912	2	2e-98	93	25.97;31.56	90.9;317	AI-2	AI-2_2R_3_1_TC_AibA	Candidatus Giovannonibacteria bacterium RIFCSPLOWO2_02_44_8	Giovannonibacteria	906	225	+	hypothetical protein	7.3e-69	30.7	WP_013559552.1__523	peptide ABC transporter substrate-binding protein [Anaerolinea thermophila]
OGF80588.1__985	HCM45600.1__2912	2	2e-98	93	25.97;31.56	90.9;317	AI-2	AI-2_2R_3_1_TC_AibA	Candidatus Giovannonibacteria bacterium RIFCSPHIGHO2_12_44_12	Giovannonibacteria	985	423	-	hypothetical protein	7.3e-69	30.7	WP_013559552.1__523	peptide ABC transporter substrate-binding protein [Anaerolinea thermophila]
OGF95661.1__995	HCM45600.1__2912	2	3e-98	93	25.97;31.56	90.9;317	AI-2	AI-2_2R_3_1_TC_AibA	Candidatus Giovannonibacteria bacterium RIFCSPLOWO2_12_43_8	Giovannonibacteria	995	121	+	hypothetical protein	7.3e-69	30.7	WP_013559552.1__523	peptide ABC transporter substrate-binding protein [Anaerolinea thermophila]
KKR23356.1__240	HCM45600.1__2912	2	3e-98	93	25.97;33.33	90.9;317	AI-2	AI-2_2R_3_1_TC_AibA	Candidatus Yanofskybacteria bacterium GW2011_GWD2_39_48	Yanofskybacteria	240	374	+	hypothetical protein	6.4e-68	30.9	WP_013559552.1__523	peptide ABC transporter substrate-binding protein [Anaerolinea thermophila]
KKQ70217.1__139	HCM45600.1__2912	2	4e-98	95	25.97;31.14	90.9;317	AI-2	AI-2_2R_3_1_TC_AibA	Candidatus Falkowbacteria bacterium GW2011_GWE1_38_31	Falkowbacteria	139	708	-	Extracellular solute-binding protein family 5	8.4e-71	29.1	WP_087862409.1__1530	peptide ABC transporter substrate-binding protein [Brevefilum fermentans]
OGZ96193.1__1895	HCM45600.1__2912	2	4e-98	94	25.97;34.28	90.9;317	AI-2	AI-2_2R_3_1_TC_AibA	Candidatus Sungbacteria bacterium RIFCSPHIGHO2_01_FULL_51_22	Sungbacteria	1895	621	+	hypothetical protein	5e-73	32.9	WP_083857731.1__671	peptide ABC transporter substrate-binding protein [Caldilinea aerophila]
KKQ61018.1__132	HCM45600.1__2912	2	4e-98	95	25.97;31.14	90.9;317	AI-2	AI-2_2R_3_1_TC_AibA	Candidatus Falkowbacteria bacterium GW2011_GWC2_38_22	Falkowbacteria	132	864	+	Extracellular solute-binding protein family 5	8.4e-71	29.1	WP_087862409.1__1530	peptide ABC transporter substrate-binding protein [Brevefilum fermentans]
OHA02871.1__1820	HCM45600.1__2912	2	4e-98	94	25.97;34.28	90.9;317	AI-2	AI-2_2R_3_1_TC_AibA	Candidatus Sungbacteria bacterium RIFCSPHIGHO2_02_FULL_51_29	Sungbacteria	1820	402	+	hypothetical protein	5e-73	32.9	WP_083857731.1__671	peptide ABC transporter substrate-binding protein [Caldilinea aerophila]
KKQ65476.1__136	HCM45600.1__2912	2	4e-98	95	25.97;31.14	90.9;317	AI-2	AI-2_2R_3_1_TC_AibA	Candidatus Falkowbacteria bacterium GW2011_GWE2_38_254	Falkowbacteria	136	780	+	Extracellular solute-binding protein family 5	8.4e-71	29.1	WP_087862409.1__1530	peptide ABC transporter substrate-binding protein [Brevefilum fermentans]
KKQ63453.1__134	HCM45600.1__2912	2	4e-98	95	25.97;31.14	90.9;317	AI-2	AI-2_2R_3_1_TC_AibA	Candidatus Falkowbacteria bacterium GW2011_GWF1_38_22	Falkowbacteria	134	706	-	Extracellular solute-binding protein family 5	8.4e-71	29.1	WP_087862409.1__1530	peptide ABC transporter substrate-binding protein [Brevefilum fermentans]
HBT27493.1__2824	HCM45600.1__2912	2	4e-98	95	25.97;31.14	90.9;317	AI-2	AI-2_2R_3_1_TC_AibA	Candidatus Falkowbacteria bacterium	Falkowbacteria	2824	313	-	hypothetical protein	8.4e-71	29.1	WP_087862409.1__1530	peptide ABC transporter substrate-binding protein [Brevefilum fermentans]
KKQ54301.1__123	HCM45600.1__2912	2	4e-98	95	25.97;31.14	90.9;317	AI-2	AI-2_2R_3_1_TC_AibA	Candidatus Falkowbacteria bacterium GW2011_GWF2_38_1205	Falkowbacteria	123	590	+	Extracellular solute-binding protein family 5	8.4e-71	29.1	WP_087862409.1__1530	peptide ABC transporter substrate-binding protein [Brevefilum fermentans]
[truncated: 3,957 more rows]
