# Supplementary material for: Rich Repertoire of Quorum Sensing Protein Coding Sequences in CPR and DPANN Associated with Interspecies and Interkingdom Communication
Source: mSystems. 2020 Oct 13;5(5):e00414-20. doi: 10.1128/mSystems.00414-20 (PMC7567580; doi:10.1128/mSystems.00414-20)
Supplement: TABLE S3 [file mSystems.00414-20-st003.xlsx]

## Sheet: Hits_of_reference_HMM_models
Target	HMM_accession	E-value	Score	Bias	E-value	Score	bias	exp	reg	clu	ov	env	dom	rep	inc	QS_signal	Family	Genome	Phylum	Genome_id	Genomic_position	Strand	Target_description
OGZ33548.1__1765	PF00765.17	3.5e-15	62.9	0.1	4.4e-15	62.6	0.1	1.1	1	0	0	1	1	1	1	AHL	AHL_1S_1_1_SY_LuxI	Candidatus Portnoybacteria bacterium RBG_19FT_COMBO_36_7	Portnoybacteria	1765	548	+	hypothetical protein
PIR44755.1__2306	3.40.630.30/FF/3838	2.3e-13	57.3	0	2.9e-13	57	0	1.1	1	0	0	1	1	1	1	AHL	AHL_1S_1_1_SY_LuxI	Candidatus Vogelbacteria bacterium CG10_big_fil_rev_8_21_14_0_10_51_16	Vogelbacteria	2306	690	+	hypothetical protein
PIS13373.1__2277	3.40.630.30/FF/70360	9.1e-13	55	0.3	1.2e-12	54.6	0.3	1.1	1	0	0	1	1	1	1	AHL	AHL_1S_1_1_SY_LuxI	Candidatus Tagabacteria bacterium CG09_land_8_20_14_0_10_41_14	Tagabacteria	2277	145	+	hypothetical protein
PJE72960.1__2670	3.40.630.30/FF/70360	9.1e-13	55	0.3	1.2e-12	54.6	0.3	1.1	1	0	0	1	1	1	1	AHL	AHL_1S_1_1_SY_LuxI	Candidatus Tagabacteria bacterium CG10_big_fil_rev_8_21_14_0_10_40_13	Tagabacteria	2670	70	+	hypothetical protein
OGY84289.1__1705	3.40.630.30/FF/70360	9.5e-11	48.4	0	1.5e-10	47.8	0	1.2	1	0	0	1	1	1	1	AHL	AHL_1S_1_1_SY_LuxI	Candidatus Kerfeldbacteria bacterium RIFCSPLOWO2_01_FULL_48_11	Kerfeldbacteria	1705	298	-	hypothetical protein
HCJ52961.1__2881	3.40.630.30/FF/70360	9.6e-11	48.4	0	1.5e-10	47.8	0	1.2	1	0	0	1	1	1	1	AHL	AHL_1S_1_1_SY_LuxI	Candidatus Kerfeldbacteria bacterium	Kerfeldbacteria	2881	849	-	hypothetical protein
HCM68015.1__2894	3.40.630.30/FF/70360	9.6e-11	48.4	0	1.5e-10	47.8	0	1.2	1	0	0	1	1	1	1	AHL	AHL_1S_1_1_SY_LuxI	Candidatus Kerfeldbacteria bacterium	Kerfeldbacteria	2894	699	+	hypothetical protein
OGL33891.1__1407	PF00765.17	1.1e-07	38.5	0	1.5e-07	38.1	0	1.2	1	0	0	1	1	1	1	AHL	AHL_1S_1_1_SY_LuxI	Candidatus Saccharibacteria bacterium RIFCSPHIGHO2_12_FULL_47_16	Saccharibacteria (TM7)	1407	598	+	hypothetical protein
HBH77738.1__2811	PF00765.17	1.1e-07	38.5	0	1.5e-07	38	0	1.2	1	0	0	1	1	1	1	AHL	AHL_1S_1_1_SY_LuxI	Candidatus Saccharibacteria bacterium	Saccharibacteria (TM7)	2811	811	-	hypothetical protein
HBY73149.1__2841	PF00765.17	2.4e-06	34.1	0	3e-06	33.8	0	1.1	1	0	0	1	1	1	1	AHL	AHL_1S_1_1_SY_LuxI	Candidatus Kerfeldbacteria bacterium	Kerfeldbacteria	2841	602	+	hypothetical protein
PIP60426.1__2466	PF00765.17	2.4e-06	34.1	0	3.3e-06	33.6	0	1.3	1	0	0	1	1	1	1	AHL	AHL_1S_1_1_SY_LuxI	Candidatus Uhrbacteria bacterium CG22_combo_CG10-13_8_21_14_all_47_17	Uhrbacteria	2466	253	+	hypothetical protein
PKL30736.1__2714	PF00765.17	5.7e-05	29.6	0.1	0.00012	28.6	0.1	1.5	1	1	0	1	1	1	1	AHL	AHL_1S_1_1_SY_LuxI	Candidatus Saccharibacteria bacterium HGW-Saccharibacteria-1	Saccharibacteria (TM7)	2714	1	+	hypothetical protein
PIS42786.1__2299	3.40.630.30/FF/70360	6.6e-05	29.4	0	8.1e-05	29.1	0	1.1	1	0	0	1	1	1	1	AHL	AHL_1S_1_1_SY_LuxI	Candidatus Kerfeldbacteria bacterium CG08_land_8_20_14_0_20_40_16	Kerfeldbacteria	2299	135	-	hypothetical protein
PIQ10870.1__2474	PF02664.15	3.1e-57	199.4	0	3.6e-57	199.3	0	1	1	0	0	1	1	1	1	AI-2	AI-2_1S_1_2_SY_LuxS	Candidatus Gracilibacteria bacterium CG18_big_fil_WC_8_21_14_2_50_38_16	Gracilibacteria (BD1-5)	2474	349	-	S-ribosylhomocysteine lyase
PIQ41187.1__2164	PF02664.15	3.1e-57	199.4	0	3.6e-57	199.3	0	1	1	0	0	1	1	1	1	AI-2	AI-2_1S_1_2_SY_LuxS	Candidatus Gracilibacteria bacterium CG12_big_fil_rev_8_21_14_0_65_38_15	Gracilibacteria (BD1-5)	2164	578	+	S-ribosylhomocysteine lyase
PIZ01540.1__2461	PF02664.15	3.1e-57	199.4	0	3.6e-57	199.3	0	1	1	0	0	1	1	1	1	AI-2	AI-2_1S_1_2_SY_LuxS	Candidatus Gracilibacteria bacterium CG_4_10_14_0_8_um_filter_38_28	Gracilibacteria (BD1-5)	2461	585	-	S-ribosylhomocysteine lyase
PJC56868.1__2507	PF02664.15	3.1e-57	199.4	0	3.6e-57	199.3	0	1	1	0	0	1	1	1	1	AI-2	AI-2_1S_1_2_SY_LuxS	Candidatus Gracilibacteria bacterium CG_4_9_14_0_2_um_filter_38_7	Gracilibacteria (BD1-5)	2507	352	+	S-ribosylhomocysteine lyase
OGZ10082.1__1858	1j6xB00-i1	1.1e-06	35.3	50.2	100	9.4	0.1	12.7	10	3	3	14	14	12	2	AI-2	AI-2_1S_1_2_SY_LuxS	Candidatus Lloydbacteria bacterium RIFCSPHIGHO2_02_FULL_50_18	Lloydbacteria	1858	208	-	hypothetical protein
OGZ05598.1__1738	1j6xB00-i1	7.2e-05	29.5	49	110	9.4	0.1	12.5	11	2	2	14	14	12	2	AI-2	AI-2_1S_1_2_SY_LuxS	Candidatus Lloydbacteria bacterium RIFCSPHIGHO2_01_FULL_49_22	Lloydbacteria	1738	575	-	hypothetical protein
ODS36523.1__640	3.40.50.2300/FF/150963	3.5e-09	43.3	0.1	5.8e-09	42.6	0.1	1.3	1	0	0	1	1	1	1	AI-2	AI-2_2R_1_1_TC_LsrB	Candidatus Altiarchaeales archaeon WOR_SM1_79	Altiarchaeota	640	2259	-	ABC transporter substrate-binding protein
KKW31032.1__614	3.40.50.2300/FF/150963	5.2e-05	29.8	0.2	0.00072	26.1	0.1	2.3	1	1	1	2	2	2	1	AI-2	AI-2_2R_1_1_TC_LsrB	Candidatus Uhrbacteria bacterium GW2011_GWA2_52_8d	Uhrbacteria	614	771	-	Monosaccharide ABC transporter substrate-binding protein, CUT2 family
PIR53185.1__2211	3.30.565.10/FF/80483	3.1e-18	73	0	5.2e-18	72.3	0	1.3	1	0	0	1	1	1	1	AI-3	AI-3_2R_1_1_TC_QseC	Candidatus Peregrinibacteria bacterium CG10_big_fil_rev_8_21_14_0_10_49_10	Peregrinibacteria (PER)	2211	981	-	hypothetical protein
OGY45365.1__1659	3.30.565.10/FF/80483	3.4e-17	69.7	1.1	9.9e-07	35.7	0	3.5	2	1	0	3	3	3	2	AI-3	AI-3_2R_1_1_TC_QseC	Candidatus Buchananbacteria bacterium RIFCSPHIGHO2_01_FULL_44_11	Buchananbacteria	1659	754	-	hypothetical protein
OGY55177.1__1670	3.30.565.10/FF/80483	3.4e-17	69.7	1.1	9.9e-07	35.7	0	3.5	2	1	0	3	3	3	2	AI-3	AI-3_2R_1_1_TC_QseC	Candidatus Buchananbacteria bacterium RIFCSPLOWO2_01_FULL_46_12	Buchananbacteria	1670	131	+	hypothetical protein
OGY47106.1__1661	3.30.565.10/FF/80483	8.1e-17	68.5	0.9	3.5e-05	30.7	0.1	3.6	2	1	2	4	4	3	3	AI-3	AI-3_2R_1_1_TC_QseC	Candidatus Buchananbacteria bacterium RIFCSPHIGHO2_01_FULL_47_11b	Buchananbacteria	1661	264	-	hypothetical protein
OGY43252.1__1657	3.30.565.10/FF/80483	8.6e-17	68.4	0.4	1.9e-07	38.1	0	3.5	2	1	1	3	3	2	2	AI-3	AI-3_2R_1_1_TC_QseC	Candidatus Buchananbacteria bacterium RIFCSPHIGHO2_01_FULL_39_8	Buchananbacteria	1657	676	-	hypothetical protein
OGY47502.1__1662	3.30.565.10/FF/80483	8.6e-17	68.4	0.4	1.9e-07	38.1	0	3.5	2	1	1	3	3	2	2	AI-3	AI-3_2R_1_1_TC_QseC	Candidatus Buchananbacteria bacterium RIFCSPHIGHO2_02_FULL_38_8	Buchananbacteria	1662	342	-	hypothetical protein
OGJ68251.1__1296	3.30.565.10/FF/80483	3.5e-16	66.4	0	4.7e-16	66	0	1.2	1	0	0	1	1	1	1	AI-3	AI-3_2R_1_1_TC_QseC	Candidatus Peribacteria bacterium RIFCSPLOWO2_01_FULL_53_10	Peregrinibacteria (PER)	1296	51	+	hypothetical protein
OGK18054.1__1360	3.30.565.10/FF/80483	5.1e-16	65.8	0	8.7e-16	65.1	0	1.4	1	0	0	1	1	1	1	AI-3	AI-3_2R_1_1_TC_QseC	Candidatus Roizmanbacteria bacterium RIFCSPHIGHO2_01_FULL_39_8	Roizmanbacteria	1360	951	+	hypothetical protein
OGK27561.1__1311	3.30.565.10/FF/80483	5.1e-16	65.8	0	8.7e-16	65.1	0	1.4	1	0	0	1	1	1	1	AI-3	AI-3_2R_1_1_TC_QseC	Candidatus Roizmanbacteria bacterium RIFCSPHIGHO2_02_FULL_39_9	Roizmanbacteria	1311	387	-	hypothetical protein
OGK38155.1__1315	3.30.565.10/FF/80483	5.1e-16	65.8	0	8.7e-16	65.1	0	1.4	1	0	0	1	1	1	1	AI-3	AI-3_2R_1_1_TC_QseC	Candidatus Roizmanbacteria bacterium RIFCSPHIGHO2_12_FULL_39_8	Roizmanbacteria	1315	13	-	hypothetical protein
HAI98808.1__2743	3.30.565.10/FF/80483	7.2e-16	65.4	0	1.2e-15	64.7	0	1.3	1	0	0	1	1	1	1	AI-3	AI-3_2R_1_1_TC_QseC	Candidatus Peribacteria bacterium	Peregrinibacteria (PER)	2743	888	-	hypothetical protein
HAS34070.1__2762	3.30.565.10/FF/80483	7.2e-16	65.4	0	1.2e-15	64.7	0	1.3	1	0	0	1	1	1	1	AI-3	AI-3_2R_1_1_TC_QseC	Candidatus Peribacteria bacterium	Peregrinibacteria (PER)	2762	1065	+	hypothetical protein
OGJ84078.1__1355	3.30.565.10/FF/80483	7.2e-16	65.4	0	1.2e-15	64.7	0	1.3	1	0	0	1	1	1	1	AI-3	AI-3_2R_1_1_TC_QseC	Candidatus Peribacteria bacterium RIFOXYD2_FULL_58_15	Peregrinibacteria (PER)	1355	922	-	hypothetical protein
OGM74541.1__1517	3.30.565.10/FF/80483	1.1e-15	64.7	0	1.8e-15	64.1	0	1.2	1	0	0	1	1	1	1	AI-3	AI-3_2R_1_1_TC_QseC	Candidatus Woesebacteria bacterium RIFOXYA1_FULL_38_9	Woesebacteria	1517	617	-	hypothetical protein
OGM79063.1__1525	3.30.565.10/FF/80483	1.1e-15	64.7	0	1.8e-15	64.1	0	1.2	1	0	0	1	1	1	1	AI-3	AI-3_2R_1_1_TC_QseC	Candidatus Woesebacteria bacterium RIFOXYB1_FULL_38_16	Woesebacteria	1525	804	+	hypothetical protein
OGJ61169.1__1292	3.30.565.10/FF/80483	1.2e-15	64.6	0	1.9e-15	64	0	1.2	1	0	0	1	1	1	1	AI-3	AI-3_2R_1_1_TC_QseC	Candidatus Peribacteria bacterium RIFCSPHIGHO2_02_FULL_53_20	Peregrinibacteria (PER)	1292	853	+	hypothetical protein
OGJ70245.1__1298	3.30.565.10/FF/80483	1.2e-15	64.6	0	1.9e-15	64	0	1.2	1	0	0	1	1	1	1	AI-3	AI-3_2R_1_1_TC_QseC	Candidatus Peribacteria bacterium RIFCSPLOWO2_12_FULL_53_10	Peregrinibacteria (PER)	1298	737	+	hypothetical protein
KKU03392.1__487	3.30.565.10/FF/80483	1.5e-15	64.3	0.1	2.5e-15	63.6	0.1	1.3	1	0	0	1	1	1	1	AI-3	AI-3_2R_1_1_TC_QseC	Candidatus Amesbacteria bacterium GW2011_GWC2_45_19	Amesbacteria	487	21	-	Integral membrane sensor signal transduction histidine kinase
KKU38551.1__533	3.30.565.10/FF/80483	1.5e-15	64.3	0.1	2.5e-15	63.6	0.1	1.3	1	0	0	1	1	1	1	AI-3	AI-3_2R_1_1_TC_QseC	Candidatus Amesbacteria bacterium GW2011_GWA1_46_35	Amesbacteria	533	197	-	Integral membrane sensor signal transduction histidine kinase
KKU79948.1__434	3.30.565.10/FF/80483	1.5e-15	64.3	0.1	2.5e-15	63.6	0.1	1.3	1	0	0	1	1	1	1	AI-3	AI-3_2R_1_1_TC_QseC	Candidatus Amesbacteria bacterium GW2011_GWA2_47_70	Amesbacteria	434	289	-	Integral membrane sensor signal transduction histidine kinase
OGH12252.1__1048	3.30.565.10/FF/80483	1.8e-15	64.1	0.1	1.5e-14	61.1	0.1	2	2	0	0	2	2	1	1	AI-3	AI-3_2R_1_1_TC_QseC	Candidatus Levybacteria bacterium RIFCSPHIGHO2_01_FULL_36_15	Levybacteria	1048	265	-	hypothetical protein
OGH38759.1__1138	3.30.565.10/FF/80483	1.8e-15	64.1	0.1	1.5e-14	61.1	0.1	2	2	0	0	2	2	1	1	AI-3	AI-3_2R_1_1_TC_QseC	Candidatus Levybacteria bacterium RIFCSPLOWO2_01_FULL_36_10	Levybacteria	1138	292	+	hypothetical protein
PJE65540.1__2685	3.30.565.10/FF/80483	2e-15	63.9	0.1	4.3e-15	62.9	0.1	1.4	1	0	0	1	1	1	1	AI-3	AI-3_2R_1_1_TC_QseC	Candidatus Saccharibacteria bacterium CG10_big_fil_rev_8_21_14_0_10_47_8	Saccharibacteria (TM7)	2685	213	+	hypothetical protein
KKU20061.1__514	3.30.565.10/FF/80483	4.3e-15	62.8	0	9.8e-15	61.7	0	1.6	1	0	0	1	1	1	1	AI-3	AI-3_2R_1_1_TC_QseC	Candidatus Saccharibacteria bacterium GW2011_GWA2_46_10	Saccharibacteria (TM7)	514	281	-	Sensor histidine kinase VicK
OGG35282.1__937	3.30.565.10/FF/80483	4.9e-15	62.7	0	8.7e-15	61.9	0	1.4	1	0	0	1	1	1	1	AI-3	AI-3_2R_1_1_TC_QseC	Candidatus Gottesmanbacteria bacterium RIFOXYB1_FULL_47_11	Gottesmanbacteria	937	371	-	hypothetical protein
KKR71219.1__184	3.30.565.10/FF/80483	7.7e-15	62	0	1.3e-14	61.3	0	1.4	1	0	0	1	1	1	1	AI-3	AI-3_2R_1_1_TC_QseC	Candidatus Woesebacteria bacterium GW2011_GWA2_40_7b	Woesebacteria	184	123	+	Histidine kinase
PIZ98222.1__2657	1.10.287.130/FF/38323	9.8e-15	61.3	0.4	2e-14	60.3	0.4	1.4	1	0	0	1	1	1	1	AI-3	AI-3_2R_1_1_TC_QseC	Candidatus Levybacteria bacterium CG_4_10_14_0_2_um_filter_35_8	Levybacteria	2657	876	+	hypothetical protein
OGL23388.1__1399	3.30.565.10/FF/80483	1.2e-14	61.4	1.4	1.2e-13	58.2	0.4	2.6	2	1	1	3	3	1	1	AI-3	AI-3_2R_1_1_TC_QseC	Candidatus Saccharibacteria bacterium RIFCSPHIGHO2_01_FULL_46_30	Saccharibacteria (TM7)	1399	606	+	hypothetical protein
OHA62038.1__1937	3.30.565.10/FF/80483	1.4e-14	61.2	0	2.2e-14	60.5	0	1.3	1	0	0	1	1	1	1	AI-3	AI-3_2R_1_1_TC_QseC	Candidatus Wildermuthbacteria bacterium GWA2_46_15	Wildermuthbacteria	1937	325	-	hypothetical protein
OGM07919.1__1466	3.30.565.10/FF/80483	1.6e-14	61	0.2	4.9e-14	59.4	0.1	1.8	1	1	1	2	2	1	1	AI-3	AI-3_2R_1_1_TC_QseC	Candidatus Woesebacteria bacterium GWC2_33_12	Woesebacteria	1466	15	-	hypothetical protein
OGM80518.1__1524	3.30.565.10/FF/80483	1.6e-14	61	0.2	4.9e-14	59.4	0.1	1.8	1	1	1	2	2	1	1	AI-3	AI-3_2R_1_1_TC_QseC	Candidatus Woesebacteria bacterium RIFOXYB1_FULL_33_9	Woesebacteria	1524	265	+	hypothetical protein
OGM87433.1__1532	3.30.565.10/FF/80483	1.6e-14	61	0.2	4.9e-14	59.4	0.1	1.8	1	1	1	2	2	1	1	AI-3	AI-3_2R_1_1_TC_QseC	Candidatus Woesebacteria bacterium RIFOXYD1_FULL_33_11	Woesebacteria	1532	61	-	hypothetical protein
HCR35845.1__2888	3.30.565.10/FF/80483	1.6e-14	61	0.2	4.9e-14	59.4	0.1	1.8	1	1	1	2	2	1	1	AI-3	AI-3_2R_1_1_TC_QseC	Candidatus Woesebacteria bacterium	Woesebacteria	2888	544	-	hypothetical protein
KKP39682.1__19	3.30.565.10/FF/80483	1.6e-14	61	0.2	4.9e-14	59.4	0.1	1.8	1	1	1	2	2	1	1	AI-3	AI-3_2R_1_1_TC_QseC	Candidatus Woesebacteria bacterium GW2011_GWC2_33_12	Woesebacteria	19	401	-	Sensor histidine kinase, HAMP domain-containing
KKP42322.1__24	3.30.565.10/FF/80483	1.6e-14	61	0.2	4.9e-14	59.4	0.1	1.8	1	1	1	2	2	1	1	AI-3	AI-3_2R_1_1_TC_QseC	Candidatus Woesebacteria bacterium GW2011_GWA2_33_20	Woesebacteria	24	390	-	Sensor histidine kinase, HAMP domain-containing
KKP50775.1__30	3.30.565.10/FF/80483	1.6e-14	61	0.2	4.9e-14	59.4	0.1	1.8	1	1	1	2	2	1	1	AI-3	AI-3_2R_1_1_TC_QseC	Candidatus Woesebacteria bacterium GW2011_GWA1_33_33	Woesebacteria	30	358	-	Sensor histidine kinase, HAMP domain-containing
OGC50360.1__659	3.30.565.10/FF/80483	1.7e-14	60.9	0	3.2e-14	60	0	1.4	1	0	0	1	1	1	1	AI-3	AI-3_2R_1_1_TC_QseC	candidate division WWE3 bacterium RIFCSPHIGHO2_01_FULL_40_23	Katanobacteria (WWE3)	659	469	-	hypothetical protein
OGC55057.1__663	3.30.565.10/FF/80483	1.7e-14	60.9	0	3.2e-14	60	0	1.4	1	0	0	1	1	1	1	AI-3	AI-3_2R_1_1_TC_QseC	candidate division WWE3 bacterium RIFCSPLOWO2_01_FULL_41_18	Katanobacteria (WWE3)	663	697	-	hypothetical protein
PJC54437.1__2509	1.10.287.130/FF/38323	2.3e-14	60.1	0.8	4.9e-14	59	0.8	1.5	1	0	0	1	1	1	1	AI-3	AI-3_2R_1_1_TC_QseC	Candidatus Levybacteria bacterium CG_4_9_14_0_2_um_filter_35_21	Levybacteria	2509	262	-	hypothetical protein
OGL25750.1__1327	3.30.565.10/FF/80483	2.3e-14	60.5	0	4.4e-14	59.6	0	1.4	1	0	0	1	1	1	1	AI-3	AI-3_2R_1_1_TC_QseC	Candidatus Saccharibacteria bacterium RIFCSPHIGHO2_01_FULL_49_21	Saccharibacteria (TM7)	1327	428	-	hypothetical protein
OGL37062.1__1328	3.30.565.10/FF/80483	2.3e-14	60.5	0	4.4e-14	59.6	0	1.4	1	0	0	1	1	1	1	AI-3	AI-3_2R_1_1_TC_QseC	Candidatus Saccharibacteria bacterium RIFCSPHIGHO2_12_FULL_49_19	Saccharibacteria (TM7)	1328	297	-	hypothetical protein
OGL37694.1__1411	3.30.565.10/FF/80483	2.3e-14	60.5	0	4.4e-14	59.6	0	1.4	1	0	0	1	1	1	1	AI-3	AI-3_2R_1_1_TC_QseC	Candidatus Saccharibacteria bacterium RIFCSPLOWO2_01_FULL_49_22	Saccharibacteria (TM7)	1411	434	-	hypothetical protein
HBH19536.1__2799	3.30.565.10/FF/80483	2.5e-14	60.4	0	4.3e-14	59.6	0	1.4	1	0	0	1	1	1	1	AI-3	AI-3_2R_1_1_TC_QseC	Candidatus Peribacter riflensis	Peregrinibacteria (PER)	2799	1083	+	hypothetical protein
HBU09384.1__2822	3.30.565.10/FF/80483	2.5e-14	60.4	0	4.3e-14	59.6	0	1.4	1	0	0	1	1	1	1	AI-3	AI-3_2R_1_1_TC_QseC	Candidatus Peribacter riflensis	Peregrinibacteria (PER)	2822	785	-	hypothetical protein
OGJ77923.1__1301	3.30.565.10/FF/80483	2.5e-14	60.4	0	4.3e-14	59.6	0	1.4	1	0	0	1	1	1	1	AI-3	AI-3_2R_1_1_TC_QseC	Candidatus Peribacteria bacterium RIFOXYB1_FULL_57_12	Peregrinibacteria (PER)	1301	564	-	hypothetical protein
OGG24929.1__929	3.30.565.10/FF/80483	3.2e-14	60	0	5.8e-14	59.2	0	1.4	1	0	0	1	1	1	1	AI-3	AI-3_2R_1_1_TC_QseC	Candidatus Gottesmanbacteria bacterium RIFCSPHIGHO2_12_FULL_40_13	Gottesmanbacteria	929	655	+	hypothetical protein
OGG31727.1__934	3.30.565.10/FF/80483	3.2e-14	60	0	5.8e-14	59.2	0	1.4	1	0	0	1	1	1	1	AI-3	AI-3_2R_1_1_TC_QseC	Candidatus Gottesmanbacteria bacterium RIFCSPLOWO2_02_FULL_40_10	Gottesmanbacteria	934	1036	-	hypothetical protein
OGG07060.1__920	3.30.565.10/FF/80483	3.3e-14	60	0	5.8e-14	59.2	0	1.3	1	0	0	1	1	1	1	AI-3	AI-3_2R_1_1_TC_QseC	Candidatus Gottesmanbacteria bacterium RIFCSPHIGHO2_01_FULL_40_15	Gottesmanbacteria	920	660	-	hypothetical protein
OGG22836.1__928	3.30.565.10/FF/80483	3.3e-14	60	0	5.8e-14	59.2	0	1.3	1	0	0	1	1	1	1	AI-3	AI-3_2R_1_1_TC_QseC	Candidatus Gottesmanbacteria bacterium RIFCSPLOWO2_01_FULL_40_10	Gottesmanbacteria	928	328	-	hypothetical protein
OGG18615.1__927	3.30.565.10/FF/80483	3.3e-14	60	0	5.8e-14	59.2	0	1.3	1	0	0	1	1	1	1	AI-3	AI-3_2R_1_1_TC_QseC	Candidatus Gottesmanbacteria bacterium RIFCSPHIGHO2_02_FULL_40_24	Gottesmanbacteria	927	58	+	hypothetical protein
KKP29440.1__9	3.30.565.10/FF/80483	3.4e-14	59.9	0.1	6e-14	59.1	0.1	1.4	1	0	0	1	1	1	1	AI-3	AI-3_2R_1_1_TC_QseC	Candidatus Nomurabacteria bacterium GW2011_GWF1_31_48	Nomurabacteria	9	738	-	PAS/PAC sensor hybrid histidine kinase
KKT34505.1__447	3.30.565.10/FF/80483	3.4e-14	59.9	0.1	6e-14	59.1	0.1	1.4	1	0	0	1	1	1	1	AI-3	AI-3_2R_1_1_TC_QseC	Candidatus Collierbacteria bacterium GW2011_GWA1_44_12	Collierbacteria	447	768	-	PAS/PAC sensor hybrid histidine kinase
KKT44870.1__457	3.30.565.10/FF/80483	3.4e-14	59.9	0.1	6e-14	59.1	0.1	1.4	1	0	0	1	1	1	1	AI-3	AI-3_2R_1_1_TC_QseC	Candidatus Collierbacteria bacterium GW2011_GWF2_44_15	Collierbacteria	457	808	-	PAS/PAC sensor hybrid histidine kinase
KKS96437.1__395	3.30.565.10/FF/80483	3.7e-14	59.8	0.1	5.9e-14	59.2	0.1	1.3	1	0	0	1	1	1	1	AI-3	AI-3_2R_1_1_TC_QseC	Candidatus Gottesmanbacteria bacterium GW2011_GWA2_43_14	Gottesmanbacteria	395	1218	-	two-component sensor histidine kinase
OGK11565.1__1358	3.30.565.10/FF/80483	3.7e-14	59.8	0.1	6.3e-14	59.1	0.1	1.3	1	0	0	1	1	1	1	AI-3	AI-3_2R_1_1_TC_QseC	Candidatus Roizmanbacteria bacterium RIFCSPHIGHO2_01_FULL_37_16	Roizmanbacteria	1358	332	-	hypothetical protein
OGK23113.1__1309	3.30.565.10/FF/80483	3.7e-14	59.8	0.1	6.3e-14	59.1	0.1	1.3	1	0	0	1	1	1	1	AI-3	AI-3_2R_1_1_TC_QseC	Candidatus Roizmanbacteria bacterium RIFCSPHIGHO2_02_FULL_37_9b	Roizmanbacteria	1309	1160	-	hypothetical protein
OGK39974.1__1375	3.30.565.10/FF/80483	3.7e-14	59.8	0.1	6.3e-14	59.1	0.1	1.3	1	0	0	1	1	1	1	AI-3	AI-3_2R_1_1_TC_QseC	Candidatus Roizmanbacteria bacterium RIFCSPLOWO2_01_FULL_37_12	Roizmanbacteria	1375	1211	-	hypothetical protein
PIS23035.1__2288	3.30.565.10/FF/80483	3.8e-14	59.8	0.1	1.5e-13	57.8	0	1.9	2	0	0	2	2	1	1	AI-3	AI-3_2R_1_1_TC_QseC	candidate division WWE3 bacterium CG08_land_8_20_14_0_20_40_13	Katanobacteria (WWE3)	2288	112	+	hypothetical protein
KKR24525.1__241	3.30.565.10/FF/80483	4.4e-14	59.6	0	6.9e-14	58.9	0	1.3	1	0	0	1	1	1	1	AI-3	AI-3_2R_1_1_TC_QseC	Candidatus Daviesbacteria bacterium GW2011_GWB1_39_5	Daviesbacteria	241	369	-	Periplasmic sensor signal transduction histidine kinase
HCU55009.1__2906	3.30.565.10/FF/80483	5.2e-14	59.3	0.1	8.3e-14	58.7	0.1	1.3	1	0	0	1	1	1	1	AI-3	AI-3_2R_1_1_TC_QseC	Candidatus Shapirobacteria bacterium	Shapirobacteria	2906	328	-	two-component sensor histidine kinase
KKQ70510.1__138	3.30.565.10/FF/80483	5.2e-14	59.3	0.1	8.3e-14	58.7	0.1	1.3	1	0	0	1	1	1	1	AI-3	AI-3_2R_1_1_TC_QseC	Candidatus Shapirobacteria bacterium GW2011_GWE2_38_30	Shapirobacteria	138	317	+	Two-component sensor histidine kinase
OGL54993.1__1412	3.30.565.10/FF/80483	5.2e-14	59.3	0.1	8.3e-14	58.7	0.1	1.3	1	0	0	1	1	1	1	AI-3	AI-3_2R_1_1_TC_QseC	Candidatus Shapirobacteria bacterium RIFOXYA1_FULL_39_17	Shapirobacteria	1412	603	-	hypothetical protein
OGL57315.1__1414	3.30.565.10/FF/80483	5.2e-14	59.3	0.1	8.3e-14	58.7	0.1	1.3	1	0	0	1	1	1	1	AI-3	AI-3_2R_1_1_TC_QseC	Candidatus Shapirobacteria bacterium RIFOXYC1_FULL_38_24	Shapirobacteria	1414	205	-	hypothetical protein
OGL58052.1__1418	3.30.565.10/FF/80483	5.2e-14	59.3	0.1	8.3e-14	58.7	0.1	1.3	1	0	0	1	1	1	1	AI-3	AI-3_2R_1_1_TC_QseC	Candidatus Shapirobacteria bacterium RIFOXYD1_FULL_38_32	Shapirobacteria	1418	324	+	hypothetical protein
OGK56751.1__1388	3.30.565.10/FF/80483	6.6e-14	59	0	1.2e-13	58.2	0	1.4	1	0	0	1	1	1	1	AI-3	AI-3_2R_1_1_TC_QseC	Candidatus Roizmanbacteria bacterium RIFCSPLOWO2_02_FULL_38_10	Roizmanbacteria	1388	336	+	hypothetical protein
OGY49849.1__1666	3.30.565.10/FF/80483	6.6e-14	59	2.5	0.0003	27.7	0	3.5	2	1	1	3	3	3	2	AI-3	AI-3_2R_1_1_TC_QseC	Candidatus Buchananbacteria bacterium RIFCSPHIGHO2_02_FULL_56_16	Buchananbacteria	1666	926	-	hypothetical protein
OGY54747.1__1671	3.30.565.10/FF/80483	6.6e-14	59	2.5	0.0003	27.7	0	3.5	2	1	1	3	3	3	2	AI-3	AI-3_2R_1_1_TC_QseC	Candidatus Buchananbacteria bacterium RIFCSPLOWO2_01_FULL_56_15	Buchananbacteria	1671	354	-	hypothetical protein
OGD63047.1__791	3.30.565.10/FF/80483	6.7e-14	59	0	1e-13	58.4	0	1.2	1	0	0	1	1	1	1	AI-3	AI-3_2R_1_1_TC_QseC	Candidatus Beckwithbacteria bacterium RBG_13_42_9	Beckwithbacteria	791	482	+	hypothetical protein
KKQ84837.1__152	3.30.565.10/FF/80483	6.8e-14	59	0	1.2e-13	58.1	0	1.5	1	0	0	1	1	1	1	AI-3	AI-3_2R_1_1_TC_QseC	Candidatus Daviesbacteria bacterium GW2011_GWF2_38_7	Daviesbacteria	152	225	+	Periplasmic sensor signal transduction histidine kinase
HCE30831.1__2851	3.30.565.10/FF/80483	6.8e-14	59	0	1.2e-13	58.1	0	1.4	1	0	0	1	1	1	1	AI-3	AI-3_2R_1_1_TC_QseC	Candidatus Daviesbacteria bacterium	Daviesbacteria	2851	432	+	hypothetical protein
KKR16530.1__232	3.30.565.10/FF/80483	6.8e-14	59	0	1.2e-13	58.1	0	1.4	1	0	0	1	1	1	1	AI-3	AI-3_2R_1_1_TC_QseC	Candidatus Daviesbacteria bacterium GW2011_GWA2_39_33	Daviesbacteria	232	727	-	Periplasmic sensor signal transduction histidine kinase
KKR41795.1__265	3.30.565.10/FF/80483	6.8e-14	59	0	1.2e-13	58.1	0	1.4	1	0	0	1	1	1	1	AI-3	AI-3_2R_1_1_TC_QseC	Candidatus Daviesbacteria bacterium GW2011_GWC2_40_12	Daviesbacteria	265	843	-	Periplasmic sensor signal transduction histidine kinase
OGE21126.1__820	3.30.565.10/FF/80483	6.8e-14	59	0	1.2e-13	58.1	0	1.4	1	0	0	1	1	1	1	AI-3	AI-3_2R_1_1_TC_QseC	Candidatus Daviesbacteria bacterium RIFCSPHIGHO2_01_FULL_40_24	Daviesbacteria	820	1012	+	hypothetical protein
OGE28968.1__823	3.30.565.10/FF/80483	6.8e-14	59	0	1.2e-13	58.1	0	1.4	1	0	0	1	1	1	1	AI-3	AI-3_2R_1_1_TC_QseC	Candidatus Daviesbacteria bacterium RIFCSPHIGHO2_02_FULL_40_16	Daviesbacteria	823	794	+	hypothetical protein
OGE42300.1__834	3.30.565.10/FF/80483	6.8e-14	59	0	1.2e-13	58.1	0	1.4	1	0	0	1	1	1	1	AI-3	AI-3_2R_1_1_TC_QseC	Candidatus Daviesbacteria bacterium RIFCSPLOWO2_01_FULL_39_23	Daviesbacteria	834	928	+	hypothetical protein
OGE67377.1__954	3.30.565.10/FF/80483	6.8e-14	59	0	1.2e-13	58.1	0	1.4	1	0	0	1	1	1	1	AI-3	AI-3_2R_1_1_TC_QseC	Candidatus Daviesbacteria bacterium RIFCSPLOWO2_02_FULL_39_13	Daviesbacteria	954	564	+	hypothetical protein
OGG50597.1__950	3.30.565.10/FF/80483	7.8e-14	58.8	0.1	1.6e-13	57.8	0.1	1.4	1	0	0	1	1	1	1	AI-3	AI-3_2R_1_1_TC_QseC	Candidatus Kaiserbacteria bacterium RIFCSPHIGHO2_01_FULL_54_36b	Kaiserbacteria	950	703	+	hypothetical protein
OGM29357.1__1489	3.30.565.10/FF/80483	8.3e-14	58.7	0	1.3e-13	58.1	0	1.2	1	0	0	1	1	1	1	AI-3	AI-3_2R_1_1_TC_QseC	Candidatus Woesebacteria bacterium RIFCSPHIGHO2_01_FULL_41_10	Woesebacteria	1489	264	+	hypothetical protein
PIU73337.1__2357	3.30.565.10/FF/80483	8.4e-14	58.7	0.1	1.7e-13	57.7	0.1	1.4	1	0	0	1	1	1	1	AI-3	AI-3_2R_1_1_TC_QseC	Candidatus Shapirobacteria bacterium CG06_land_8_20_14_3_00_40_12	Shapirobacteria	2357	290	+	hypothetical protein
PIZ59091.1__2620	3.30.565.10/FF/80483	8.4e-14	58.7	0.1	1.7e-13	57.7	0.1	1.4	1	0	0	1	1	1	1	AI-3	AI-3_2R_1_1_TC_QseC	Candidatus Shapirobacteria bacterium CG_4_10_14_0_2_um_filter_40_12	Shapirobacteria	2620	890	+	hypothetical protein
KKU63574.1__469	1.10.287.130/FF/38323	9.2e-14	58.2	0.4	1.9e-13	57.1	0.4	1.5	1	0	0	1	1	1	1	AI-3	AI-3_2R_1_1_TC_QseC	Candidatus Amesbacteria bacterium GW2011_GWA1_47_16	Amesbacteria	469	671	+	Histidine kinase
OGD00432.1__704	1.10.287.130/FF/38323	9.3e-14	58.1	0.4	1.9e-13	57.1	0.4	1.5	1	0	0	1	1	1	1	AI-3	AI-3_2R_1_1_TC_QseC	Candidatus Amesbacteria bacterium RIFCSPLOWO2_01_FULL_47_33	Amesbacteria	704	580	+	hypothetical protein
PJE67815.1__2675	3.30.565.10/FF/80483	9.9e-14	58.4	0	1.6e-13	57.7	0	1.3	1	0	0	1	1	1	1	AI-3	AI-3_2R_1_1_TC_QseC	Candidatus Shapirobacteria bacterium CG10_big_fil_rev_8_21_14_0_10_40_9	Shapirobacteria	2675	378	+	hypothetical protein
KKU64430.1__479	1.10.287.130/FF/38323	1.3e-13	57.7	0.6	2.7e-13	56.7	0.6	1.5	1	0	0	1	1	1	1	AI-3	AI-3_2R_1_1_TC_QseC	Candidatus Amesbacteria bacterium GW2011_GWC1_47_15	Amesbacteria	479	274	+	histidine kinase
OGD09679.1__781	1.10.287.130/FF/38323	1.3e-13	57.7	0.8	2.7e-13	56.7	0.8	1.5	1	0	0	1	1	1	1	AI-3	AI-3_2R_1_1_TC_QseC	Candidatus Amesbacteria bacterium RIFOXYB1_FULL_47_9	Amesbacteria	781	475	-	hypothetical protein
PIR61495.1__2219	3.30.565.10/FF/80483	1.3e-13	58.1	0.1	2.1e-13	57.4	0.1	1.3	1	0	0	1	1	1	1	AI-3	AI-3_2R_1_1_TC_QseC	Candidatus Pacebacteria bacterium CG10_big_fil_rev_8_21_14_0_10_44_11	Pacebacteria	2219	715	+	hypothetical protein
PIY78903.1__2441	3.30.565.10/FF/80483	1.3e-13	58.1	0.1	2.1e-13	57.4	0.1	1.3	1	0	0	1	1	1	1	AI-3	AI-3_2R_1_1_TC_QseC	Candidatus Pacebacteria bacterium CG_4_10_14_0_8_um_filter_43_12	Pacebacteria	2441	910	-	hypothetical protein
PIW37099.1__2386	3.30.565.10/FF/80483	1.3e-13	58	0	3e-13	56.9	0	1.6	1	0	0	1	1	1	1	AI-3	AI-3_2R_1_1_TC_QseC	Candidatus Kerfeldbacteria bacterium CG15_BIG_FIL_POST_REV_8_21_14_020_45_12	Kerfeldbacteria	2386	344	-	hypothetical protein
PJA93060.1__2561	3.30.565.10/FF/80483	1.3e-13	58	0	3e-13	56.9	0	1.6	1	0	0	1	1	1	1	AI-3	AI-3_2R_1_1_TC_QseC	Candidatus Kerfeldbacteria bacterium CG_4_9_14_3_um_filter_45_8	Kerfeldbacteria	2561	347	+	hypothetical protein
HBB27281.1__2779	3.30.565.10/FF/80483	1.5e-13	57.9	0	2.3e-13	57.3	0	1.3	1	0	0	1	1	1	1	AI-3	AI-3_2R_1_1_TC_QseC	Candidatus Gracilibacteria bacterium	Gracilibacteria (BD1-5)	2779	243	+	hypothetical protein
OGM26613.1__1484	3.30.565.10/FF/80483	1.5e-13	57.9	0	2.8e-13	57	0	1.4	1	0	0	1	1	1	1	AI-3	AI-3_2R_1_1_TC_QseC	Candidatus Woesebacteria bacterium RIFCSPHIGHO2_01_FULL_39_28	Woesebacteria	1484	448	+	hypothetical protein
OGM31746.1__1492	3.30.565.10/FF/80483	1.5e-13	57.9	0	2.8e-13	57	0	1.4	1	0	0	1	1	1	1	AI-3	AI-3_2R_1_1_TC_QseC	Candidatus Woesebacteria bacterium RIFCSPHIGHO2_02_FULL_38_9	Woesebacteria	1492	895	-	hypothetical protein
OGM57688.1__1503	3.30.565.10/FF/80483	1.5e-13	57.9	0	2.8e-13	57	0	1.4	1	0	0	1	1	1	1	AI-3	AI-3_2R_1_1_TC_QseC	Candidatus Woesebacteria bacterium RIFCSPLOWO2_01_FULL_38_20	Woesebacteria	1503	604	-	hypothetical protein
OGZ23614.1__1862	3.30.565.10/FF/80483	1.6e-13	57.8	0	2.5e-13	57.1	0	1.2	1	0	0	1	1	1	1	AI-3	AI-3_2R_1_1_TC_QseC	Candidatus Nealsonbacteria bacterium RIFCSPLOWO2_01_FULL_41_9	Nealsonbacteria	1862	155	-	hypothetical protein
PIR53047.1__2211	3.30.565.10/FF/80483	1.6e-13	57.8	0.2	2.7e-13	57	0.2	1.3	1	0	0	1	1	1	1	AI-3	AI-3_2R_1_1_TC_QseC	Candidatus Peregrinibacteria bacterium CG10_big_fil_rev_8_21_14_0_10_49_10	Peregrinibacteria (PER)	2211	48	+	hypothetical protein
KKR91434.1__290	3.30.565.10/FF/80483	1.9e-13	57.5	0	4.9e-13	56.2	0	1.6	2	0	0	2	2	1	1	AI-3	AI-3_2R_1_1_TC_QseC	Candidatus Falkowbacteria bacterium GW2011_GWA2_41_14	Falkowbacteria	290	351	+	Multi-sensor signal transduction histidine kinase
HBC73015.1__2774	1.10.287.130/FF/38323	2e-13	57	0.5	3.9e-13	56.1	0.5	1.5	1	0	0	1	1	1	1	AI-3	AI-3_2R_1_1_TC_QseC	Candidatus Amesbacteria bacterium	Amesbacteria	2774	540	+	hypothetical protein
KKT58670.1__373	1.10.287.130/FF/38323	2e-13	57	0.5	3.9e-13	56.1	0.5	1.5	1	0	0	1	1	1	1	AI-3	AI-3_2R_1_1_TC_QseC	Candidatus Amesbacteria bacterium GW2011_GWA1_44_24	Amesbacteria	373	351	+	Integral membrane sensor signal transduction histidine kinase
KKU30987.1__527	1.10.287.130/FF/38323	2e-13	57	0.5	3.9e-13	56.1	0.5	1.5	1	0	0	1	1	1	1	AI-3	AI-3_2R_1_1_TC_QseC	Candidatus Amesbacteria bacterium GW2011_GWC1_46_24	Amesbacteria	527	874	+	Integral membrane sensor signal transduction histidine kinase
OGD05499.1__710	1.10.287.130/FF/38323	2e-13	57	0.5	3.9e-13	56.1	0.5	1.5	1	0	0	1	1	1	1	AI-3	AI-3_2R_1_1_TC_QseC	Candidatus Amesbacteria bacterium RIFOXYB1_FULL_47_13	Amesbacteria	710	576	+	hypothetical protein
OGG08192.1__920	3.30.565.10/FF/80483	2.1e-13	57.3	0.1	3.4e-13	56.7	0.1	1.2	1	0	0	1	1	1	1	AI-3	AI-3_2R_1_1_TC_QseC	Candidatus Gottesmanbacteria bacterium RIFCSPHIGHO2_01_FULL_40_15	Gottesmanbacteria	920	353	-	hypothetical protein
OGG16514.1__927	3.30.565.10/FF/80483	2.1e-13	57.3	0.1	3.4e-13	56.7	0.1	1.2	1	0	0	1	1	1	1	AI-3	AI-3_2R_1_1_TC_QseC	Candidatus Gottesmanbacteria bacterium RIFCSPHIGHO2_02_FULL_40_24	Gottesmanbacteria	927	1051	-	hypothetical protein
OGG22592.1__928	3.30.565.10/FF/80483	2.1e-13	57.3	0.1	3.4e-13	56.7	0.1	1.2	1	0	0	1	1	1	1	AI-3	AI-3_2R_1_1_TC_QseC	Candidatus Gottesmanbacteria bacterium RIFCSPLOWO2_01_FULL_40_10	Gottesmanbacteria	928	480	-	hypothetical protein
OGG25627.1__929	3.30.565.10/FF/80483	2.1e-13	57.3	0.1	3.4e-13	56.7	0.1	1.2	1	0	0	1	1	1	1	AI-3	AI-3_2R_1_1_TC_QseC	Candidatus Gottesmanbacteria bacterium RIFCSPHIGHO2_12_FULL_40_13	Gottesmanbacteria	929	328	-	hypothetical protein
OGG32630.1__934	3.30.565.10/FF/80483	2.1e-13	57.3	0.1	3.4e-13	56.7	0.1	1.2	1	0	0	1	1	1	1	AI-3	AI-3_2R_1_1_TC_QseC	Candidatus Gottesmanbacteria bacterium RIFCSPLOWO2_02_FULL_40_10	Gottesmanbacteria	934	584	-	hypothetical protein
KKQ55827.1__125	3.30.565.10/FF/80483	2.4e-13	57.2	0	4e-13	56.5	0	1.3	1	0	0	1	1	1	1	AI-3	AI-3_2R_1_1_TC_QseC	Candidatus Woesebacteria bacterium GW2011_GWC1_38_13	Woesebacteria	125	580	-	Two-component system, sensor protein, histidineprotein kinase
KKQ74191.1__143	3.30.565.10/FF/80483	2.4e-13	57.2	0	4e-13	56.5	0	1.3	1	0	0	1	1	1	1	AI-3	AI-3_2R_1_1_TC_QseC	Candidatus Woesebacteria bacterium GW2011_GWB1_38_5	Woesebacteria	143	493	+	Two-component system, sensor protein, histidineprotein kinase
KKQ83235.1__154	3.30.565.10/FF/80483	2.4e-13	57.2	0	4e-13	56.5	0	1.3	1	0	0	1	1	1	1	AI-3	AI-3_2R_1_1_TC_QseC	Candidatus Woesebacteria bacterium GW2011_GWA1_38_8	Woesebacteria	154	756	+	Two-component system, sensor protein, histidineprotein kinase
OGK25417.1__1310	3.30.565.10/FF/80483	2.5e-13	57.1	0.1	4.9e-13	56.2	0.1	1.4	1	0	0	1	1	1	1	AI-3	AI-3_2R_1_1_TC_QseC	Candidatus Roizmanbacteria bacterium RIFCSPHIGHO2_02_FULL_38_11	Roizmanbacteria	1310	188	-	hypothetical protein
OGL24349.1__1400	3.30.565.10/FF/80483	2.7e-13	57	0.1	5.3e-13	56.1	0.1	1.5	1	0	0	1	1	1	1	AI-3	AI-3_2R_1_1_TC_QseC	Candidatus Saccharibacteria bacterium RIFCSPHIGHO2_01_FULL_48_12	Saccharibacteria (TM7)	1400	404	-	hypothetical protein
OGL37231.1__1329	3.30.565.10/FF/80483	2.7e-13	57	0.1	5.3e-13	56.1	0.1	1.5	1	0	0	1	1	1	1	AI-3	AI-3_2R_1_1_TC_QseC	Candidatus Saccharibacteria bacterium RIFCSPLOWO2_01_FULL_48_13	Saccharibacteria (TM7)	1329	185	-	hypothetical protein
OIP86344.1__2104	3.30.565.10/FF/80483	2.9e-13	56.9	0.4	1.8e-12	54.4	0	2.3	2	1	1	3	3	1	1	AI-3	AI-3_2R_1_1_TC_QseC	Candidatus Saccharibacteria bacterium CG2_30_41_52	Saccharibacteria (TM7)	2104	632	+	hypothetical protein
PIQ71127.1__2700	3.30.565.10/FF/80483	2.9e-13	56.9	0.4	1.8e-12	54.4	0	2.3	2	1	1	3	3	1	1	AI-3	AI-3_2R_1_1_TC_QseC	Candidatus Saccharibacteria bacterium CG11_big_fil_rev_8_21_14_0_20_41_19	Saccharibacteria (TM7)	2700	612	+	hypothetical protein
PIZ59943.1__2621	3.30.565.10/FF/80483	2.9e-13	56.9	0.4	1.8e-12	54.4	0	2.3	2	1	1	3	3	1	1	AI-3	AI-3_2R_1_1_TC_QseC	Candidatus Saccharibacteria bacterium CG_4_10_14_0_2_um_filter_41_11	Saccharibacteria (TM7)	2621	601	+	hypothetical protein
PJC29726.1__2529	3.30.565.10/FF/80483	2.9e-13	56.9	0.4	1.8e-12	54.4	0	2.3	2	1	1	3	3	1	1	AI-3	AI-3_2R_1_1_TC_QseC	Candidatus Saccharibacteria bacterium CG_4_9_14_0_2_um_filter_41_9	Saccharibacteria (TM7)	2529	619	+	hypothetical protein
PJE65971.1__2677	3.30.565.10/FF/80483	2.9e-13	56.9	0.4	1.8e-12	54.4	0	2.3	2	1	1	3	3	1	1	AI-3	AI-3_2R_1_1_TC_QseC	Candidatus Saccharibacteria bacterium CG10_big_fil_rev_8_21_14_0_10_41_32	Saccharibacteria (TM7)	2677	508	-	hypothetical protein
KKT37531.1__450	3.30.565.10/FF/80483	3.1e-13	56.8	0	5.3e-13	56.1	0	1.3	1	0	0	1	1	1	1	AI-3	AI-3_2R_1_1_TC_QseC	Candidatus Collierbacteria bacterium GW2011_GWF1_44_12	Collierbacteria	450	597	-	Integral membrane sensor signal transduction histidine kinase
KKT46786.1__457	3.30.565.10/FF/80483	3.1e-13	56.8	0	5.3e-13	56.1	0	1.3	1	0	0	1	1	1	1	AI-3	AI-3_2R_1_1_TC_QseC	Candidatus Collierbacteria bacterium GW2011_GWF2_44_15	Collierbacteria	457	258	+	Integral membrane sensor signal transduction histidine kinase
KKT67863.1__436	3.30.565.10/FF/80483	3.1e-13	56.8	0	5.6e-13	56	0	1.4	1	0	0	1	1	1	1	AI-3	AI-3_2R_1_1_TC_QseC	Candidatus Collierbacteria bacterium GW2011_GWB1_44_35	Collierbacteria	436	168	-	Integral membrane sensor signal transduction histidine kinase
KKT35710.1__447	3.30.565.10/FF/80483	3.1e-13	56.8	0	5.3e-13	56.1	0	1.3	1	0	0	1	1	1	1	AI-3	AI-3_2R_1_1_TC_QseC	Candidatus Collierbacteria bacterium GW2011_GWA1_44_12	Collierbacteria	447	377	+	Integral membrane sensor signal transduction histidine kinase
KKT97364.1__483	3.30.565.10/FF/80483	3.2e-13	56.8	0	5.5e-13	56	0	1.3	1	0	0	1	1	1	1	AI-3	AI-3_2R_1_1_TC_QseC	Candidatus Collierbacteria bacterium GW2011_GWC2_45_15	Collierbacteria	483	494	-	Integral membrane sensor signal transduction histidine kinase
KKU30366.1__524	3.30.565.10/FF/80483	3.2e-13	56.8	0	5.5e-13	56	0	1.3	1	0	0	1	1	1	1	AI-3	AI-3_2R_1_1_TC_QseC	Candidatus Collierbacteria bacterium GW2011_GWE1_46_18	Collierbacteria	524	152	+	Integral membrane sensor signal transduction histidine kinase
OHA50698.1__2004	3.30.565.10/FF/80483	3.3e-13	56.7	0	9.1e-13	55.3	0	1.7	2	0	0	2	2	1	1	AI-3	AI-3_2R_1_1_TC_QseC	Candidatus Terrybacteria bacterium RIFCSPHIGHO2_02_41_19	Terrybacteria	2004	92	-	hypothetical protein
OHA53311.1__1929	3.30.565.10/FF/80483	3.3e-13	56.7	0	9.1e-13	55.3	0	1.7	2	0	0	2	2	1	1	AI-3	AI-3_2R_1_1_TC_QseC	Candidatus Terrybacteria bacterium RIFCSPLOWO2_02_42_20	Terrybacteria	1929	451	-	hypothetical protein
OGH11793.1__1048	3.30.565.10/FF/80483	3.7e-13	56.6	0	6.2e-13	55.8	0	1.3	1	0	0	1	1	1	1	AI-3	AI-3_2R_1_1_TC_QseC	Candidatus Levybacteria bacterium RIFCSPHIGHO2_01_FULL_36_15	Levybacteria	1048	662	-	hypothetical protein
OGH38576.1__1138	3.30.565.10/FF/80483	3.7e-13	56.6	0	6.2e-13	55.8	0	1.3	1	0	0	1	1	1	1	AI-3	AI-3_2R_1_1_TC_QseC	Candidatus Levybacteria bacterium RIFCSPLOWO2_01_FULL_36_10	Levybacteria	1138	497	+	hypothetical protein
OIP57082.1__2093	1.10.287.130/FF/38323	4.2e-13	56	1.1	8.5e-13	55	1.1	1.5	1	0	0	1	1	1	1	AI-3	AI-3_2R_1_1_TC_QseC	Candidatus Levybacteria bacterium CG2_30_37_29	Levybacteria	2093	334	-	hypothetical protein
PIR78986.1__2245	1.10.287.130/FF/38323	4.2e-13	56	1.1	8.5e-13	55	1.1	1.5	1	0	0	1	1	1	1	AI-3	AI-3_2R_1_1_TC_QseC	Candidatus Levybacteria bacterium CG10_big_fil_rev_8_21_14_0_10_36_30	Levybacteria	2245	176	+	hypothetical protein
PIZ97882.1__2655	1.10.287.130/FF/38323	4.2e-13	56	1.1	8.5e-13	55	1.1	1.5	1	0	0	1	1	1	1	AI-3	AI-3_2R_1_1_TC_QseC	Candidatus Levybacteria bacterium CG_4_10_14_0_2_um_filter_36_16	Levybacteria	2655	387	+	hypothetical protein
OGM21576.1__1480	3.30.565.10/FF/80483	4.3e-13	56.4	0.1	1.1e-12	55	0	1.6	2	0	0	2	2	1	1	AI-3	AI-3_2R_1_1_TC_QseC	Candidatus Woesebacteria bacterium RIFCSPHIGHO2_01_FULL_38_9	Woesebacteria	1480	188	+	hypothetical protein
OGM60897.1__1504	3.30.565.10/FF/80483	4.3e-13	56.4	0.1	1.1e-12	55	0	1.6	2	0	0	2	2	1	1	AI-3	AI-3_2R_1_1_TC_QseC	Candidatus Woesebacteria bacterium RIFCSPLOWO2_01_FULL_39_10	Woesebacteria	1504	98	-	hypothetical protein
OGC99369.1__776	3.30.565.10/FF/80483	4.4e-13	56.3	0.3	8.3e-13	55.4	0	1.6	2	0	0	2	2	1	1	AI-3	AI-3_2R_1_1_TC_QseC	Candidatus Amesbacteria bacterium RIFCSPHIGHO2_01_FULL_47_34	Amesbacteria	776	542	-	hypothetical protein
PIP52723.1__2175	3.30.565.10/FF/80483	5e-13	56.1	0	9.4e-13	55.3	0	1.4	1	0	0	1	1	1	1	AI-3	AI-3_2R_1_1_TC_QseC	Candidatus Beckwithbacteria bacterium CG23_combo_of_CG06-09_8_20_14_all_34_8	Beckwithbacteria	2175	124	-	hypothetical protein
PIR58965.1__2216	1.10.287.130/FF/38323	5.3e-13	55.7	1	5.3e-13	55.7	1	1.7	2	0	0	2	2	1	1	AI-3	AI-3_2R_1_1_TC_QseC	Candidatus Pacebacteria bacterium CG10_big_fil_rev_8_21_14_0_10_56_10	Pacebacteria	2216	216	+	hypothetical protein
OGC91681.1__778	3.30.565.10/FF/80483	5.3e-13	56.1	0	7.9e-13	55.5	0	1.2	1	0	0	1	1	1	1	AI-3	AI-3_2R_1_1_TC_QseC	Candidatus Amesbacteria bacterium RIFCSPHIGHO2_01_FULL_48_32b	Amesbacteria	778	942	+	hypothetical protein
OGD03162.1__777	3.30.565.10/FF/80483	5.3e-13	56.1	0	7.9e-13	55.5	0	1.2	1	0	0	1	1	1	1	AI-3	AI-3_2R_1_1_TC_QseC	Candidatus Amesbacteria bacterium RIFCSPHIGHO2_02_FULL_47_9	Amesbacteria	777	369	+	hypothetical protein
OGK17493.1__1306	3.30.565.10/FF/80483	5.3e-13	56.1	0	8.8e-13	55.4	0	1.2	1	0	0	1	1	1	1	AI-3	AI-3_2R_1_1_TC_QseC	Candidatus Roizmanbacteria bacterium RIFCSPHIGHO2_01_FULL_39_12c	Roizmanbacteria	1306	113	+	hypothetical protein
PIU07573.1__2331	3.30.565.10/FF/80483	6.3e-13	55.8	0	1.3e-12	54.8	0	1.5	1	0	0	1	1	1	1	AI-3	AI-3_2R_1_1_TC_QseC	Candidatus Moranbacteria bacterium CG08_land_8_20_14_0_20_34_16	Moranbacteria	2331	93	-	hypothetical protein
PIW95351.1__2400	3.30.565.10/FF/80483	6.3e-13	55.8	0	1.3e-12	54.8	0	1.5	1	0	0	1	1	1	1	AI-3	AI-3_2R_1_1_TC_QseC	Candidatus Moranbacteria bacterium CG_4_8_14_3_um_filter_34_16	Moranbacteria	2400	108	-	hypothetical protein
TWP25654.1__2955	3.30.565.10/FF/80483	6.3e-13	55.8	0	9.3e-13	55.3	0	1.2	1	0	0	1	1	1	1	AI-3	AI-3_2R_1_1_TC_QseC	TM7 phylum sp. oral taxon 348	Saccharibacteria (TM7)	2955	77	+	HAMP domain-containing histidine kinase
KKP30962.1__11	1.10.287.130/FF/38323	7.2e-13	55.3	0.1	1.2e-12	54.5	0.1	1.4	1	0	0	1	1	1	1	AI-3	AI-3_2R_1_1_TC_QseC	Candidatus Woesebacteria bacterium GW2011_GWC2_31_9	Woesebacteria	11	843	+	histidine kinase
KKP33688.1__10	1.10.287.130/FF/38323	7.2e-13	55.3	0.1	1.2e-12	54.5	0.1	1.4	1	0	0	1	1	1	1	AI-3	AI-3_2R_1_1_TC_QseC	Candidatus Woesebacteria bacterium GW2011_GWE2_31_6	Woesebacteria	10	114	+	histidine kinase
KKP33985.1__14	1.10.287.130/FF/38323	7.2e-13	55.3	0.1	1.2e-12	54.5	0.1	1.4	1	0	0	1	1	1	1	AI-3	AI-3_2R_1_1_TC_QseC	Candidatus Woesebacteria bacterium GW2011_GWF2_32_16	Woesebacteria	14	50	-	histidine kinase
OGM77393.1__1522	1.10.287.130/FF/38323	7.2e-13	55.3	0.1	1.2e-12	54.5	0.1	1.4	1	0	0	1	1	1	1	AI-3	AI-3_2R_1_1_TC_QseC	Candidatus Woesebacteria bacterium RIFOXYB1_FULL_31_120	Woesebacteria	1522	847	+	hypothetical protein
OHA32196.1__1914	3.30.565.10/FF/80483	7.3e-13	55.6	0	1.3e-12	54.8	0	1.4	1	0	0	1	1	1	1	AI-3	AI-3_2R_1_1_TC_QseC	Candidatus Taylorbacteria bacterium RIFCSPLOWO2_01_FULL_45_15b	Taylorbacteria	1914	687	-	hypothetical protein
KKQ48980.1__119	3.30.565.10/FF/80483	7.6e-13	55.6	0.2	1.7e-12	54.5	0.2	1.5	1	0	0	1	1	1	1	AI-3	AI-3_2R_1_1_TC_QseC	Candidatus Shapirobacteria bacterium GW2011_GWE1_38_10	Shapirobacteria	119	883	-	Multi-sensor signal transduction histidine kinase
OGK37046.1__1372	3.30.565.10/FF/80483	7.7e-13	55.5	0	1.4e-12	54.7	0	1.4	1	0	0	1	1	1	1	AI-3	AI-3_2R_1_1_TC_QseC	Candidatus Roizmanbacteria bacterium RIFCSPHIGHO2_12_FULL_41_11	Roizmanbacteria	1372	730	-	hypothetical protein
OGK51787.1__1382	3.30.565.10/FF/80483	7.7e-13	55.5	0	1.4e-12	54.7	0	1.4	1	0	0	1	1	1	1	AI-3	AI-3_2R_1_1_TC_QseC	Candidatus Roizmanbacteria bacterium RIFCSPLOWO2_01_FULL_41_22	Roizmanbacteria	1382	540	+	hypothetical protein
OGN07469.1__1561	1.10.287.130/FF/38323	7.8e-13	55.2	0.1	1.6e-12	54.2	0.1	1.5	1	0	0	1	1	1	1	AI-3	AI-3_2R_1_1_TC_QseC	Candidatus Yanofskybacteria bacterium RIFCSPHIGHO2_01_FULL_48_25b	Yanofskybacteria	1561	35	-	hypothetical protein
OGZ30985.1__1763	3.30.565.10/FF/80483	8.3e-13	55.4	0.1	6.7e-11	49.3	0	2.5	2	0	0	2	2	1	1	AI-3	AI-3_2R_1_1_TC_QseC	Candidatus Niyogibacteria bacterium RIFCSPHIGHO2_01_FULL_45_28	Niyogibacteria	1763	15	-	hypothetical protein
PIZ62696.1__2624	3.30.565.10/FF/80483	8.4e-13	55.4	0.1	8.4e-13	55.4	0.1	1.8	3	0	0	3	3	1	1	AI-3	AI-3_2R_1_1_TC_QseC	Candidatus Roizmanbacteria bacterium CG_4_10_14_0_2_um_filter_39_13	Roizmanbacteria	2624	161	+	hypothetical protein
HBV01405.1__2848	3.30.565.10/FF/80483	8.9e-13	55.3	0.1	1.5e-12	54.6	0.1	1.3	1	0	0	1	1	1	1	AI-3	AI-3_2R_1_1_TC_QseC	Candidatus Taylorbacteria bacterium	Taylorbacteria	2848	824	-	hypothetical protein
OGF79114.1__896	3.30.565.10/FF/80483	9e-13	55.3	0	1.8e-12	54.4	0	1.4	1	0	0	1	1	1	1	AI-3	AI-3_2R_1_1_TC_QseC	Candidatus Giovannonibacteria bacterium RIFCSPHIGHO2_02_43_13	Giovannonibacteria	896	272	-	hypothetical protein
OGF73109.1__987	3.30.565.10/FF/80483	9e-13	55.3	0	1.8e-12	54.4	0	1.4	1	0	0	1	1	1	1	AI-3	AI-3_2R_1_1_TC_QseC	Candidatus Giovannonibacteria bacterium RIFCSPHIGHO2_12_FULL_44_42	Giovannonibacteria	987	461	+	hypothetical protein
OGF90121.1__909	3.30.565.10/FF/80483	9e-13	55.3	0	1.8e-12	54.4	0	1.4	1	0	0	1	1	1	1	AI-3	AI-3_2R_1_1_TC_QseC	Candidatus Giovannonibacteria bacterium RIFCSPLOWO2_02_FULL_43_54	Giovannonibacteria	909	104	+	hypothetical protein
OGF97295.1__913	3.30.565.10/FF/80483	9e-13	55.3	0	1.8e-12	54.4	0	1.4	1	0	0	1	1	1	1	AI-3	AI-3_2R_1_1_TC_QseC	Candidatus Giovannonibacteria bacterium RIFCSPLOWO2_12_FULL_44_32	Giovannonibacteria	913	242	+	hypothetical protein
OGC45939.1__670	3.30.565.10/FF/80483	9e-13	55.3	0.1	2.1e-12	54.1	0.1	1.5	1	0	0	1	1	1	1	AI-3	AI-3_2R_1_1_TC_QseC	candidate division WWE3 bacterium RIFCSPHIGHO2_01_FULL_38_45	Katanobacteria (WWE3)	670	602	+	hypothetical protein
OGC49519.1__673	3.30.565.10/FF/80483	9e-13	55.3	0.1	2.1e-12	54.1	0.1	1.5	1	0	0	1	1	1	1	AI-3	AI-3_2R_1_1_TC_QseC	candidate division WWE3 bacterium RIFCSPHIGHO2_12_FULL_38_15	Katanobacteria (WWE3)	673	12	+	hypothetical protein
OGC52508.1__675	3.30.565.10/FF/80483	9e-13	55.3	0.1	2.1e-12	54.1	0.1	1.5	1	0	0	1	1	1	1	AI-3	AI-3_2R_1_1_TC_QseC	candidate division WWE3 bacterium RIFCSPLOWO2_01_FULL_37_24	Katanobacteria (WWE3)	675	874	+	hypothetical protein
OGC53277.1__672	3.30.565.10/FF/80483	9e-13	55.3	0.1	2.1e-12	54.1	0.1	1.5	1	0	0	1	1	1	1	AI-3	AI-3_2R_1_1_TC_QseC	candidate division WWE3 bacterium RIFCSPHIGHO2_02_FULL_38_14	Katanobacteria (WWE3)	672	611	+	hypothetical protein
OGZ30199.1__1761	3.30.565.10/FF/80483	9e-13	55.3	0.3	6.5e-11	49.3	0	2.5	3	0	0	3	3	1	1	AI-3	AI-3_2R_1_1_TC_QseC	Candidatus Niyogibacteria bacterium RIFCSPLOWO2_02_FULL_45_13	Niyogibacteria	1761	714	+	hypothetical protein
OGZ31139.1__1760	3.30.565.10/FF/80483	9e-13	55.3	0.3	6.5e-11	49.3	0	2.5	3	0	0	3	3	1	1	AI-3	AI-3_2R_1_1_TC_QseC	Candidatus Niyogibacteria bacterium RIFCSPLOWO2_01_FULL_45_48	Niyogibacteria	1760	118	-	hypothetical protein
OGZ46182.1__1778	3.30.565.10/FF/80483	9.3e-13	55.3	0.1	1.5e-12	54.6	0.1	1.3	1	0	0	1	1	1	1	AI-3	AI-3_2R_1_1_TC_QseC	Candidatus Ryanbacteria bacterium RIFCSPHIGHO2_01_FULL_48_27	Ryanbacteria	1778	92	-	hypothetical protein
OGM13323.1__1473	3.30.565.10/FF/80483	9.4e-13	55.3	0.1	1.5e-12	54.6	0.1	1.2	1	0	0	1	1	1	1	AI-3	AI-3_2R_1_1_TC_QseC	Candidatus Woesebacteria bacterium RBG_16_41_13	Woesebacteria	1473	1006	+	hypothetical protein
OGM30726.1__1488	3.30.565.10/FF/80483	9.4e-13	55.3	0.1	1.5e-12	54.6	0.1	1.2	1	0	0	1	1	1	1	AI-3	AI-3_2R_1_1_TC_QseC	Candidatus Woesebacteria bacterium RIFCSPHIGHO2_01_FULL_42_80	Woesebacteria	1488	275	+	hypothetical protein
OGM35863.1__1494	3.30.565.10/FF/80483	9.4e-13	55.3	0.1	1.5e-12	54.6	0.1	1.2	1	0	0	1	1	1	1	AI-3	AI-3_2R_1_1_TC_QseC	Candidatus Woesebacteria bacterium RIFCSPHIGHO2_02_FULL_42_20	Woesebacteria	1494	108	+	hypothetical protein
OGM53921.1__1500	3.30.565.10/FF/80483	9.4e-13	55.3	0.1	1.5e-12	54.6	0.1	1.2	1	0	0	1	1	1	1	AI-3	AI-3_2R_1_1_TC_QseC	Candidatus Woesebacteria bacterium RIFCSPHIGHO2_12_FULL_41_24	Woesebacteria	1500	1091	+	hypothetical protein
OGM66113.1__1510	3.30.565.10/FF/80483	9.4e-13	55.3	0.1	1.5e-12	54.6	0.1	1.2	1	0	0	1	1	1	1	AI-3	AI-3_2R_1_1_TC_QseC	Candidatus Woesebacteria bacterium RIFCSPLOWO2_01_FULL_42_67	Woesebacteria	1510	981	+	hypothetical protein
OGM70491.1__1514	3.30.565.10/FF/80483	9.4e-13	55.3	0.1	1.5e-12	54.6	0.1	1.2	1	0	0	1	1	1	1	AI-3	AI-3_2R_1_1_TC_QseC	Candidatus Woesebacteria bacterium RIFCSPLOWO2_02_FULL_42_10	Woesebacteria	1514	730	+	hypothetical protein
OGM75089.1__1516	3.30.565.10/FF/80483	9.4e-13	55.3	0.1	1.5e-12	54.6	0.1	1.2	1	0	0	1	1	1	1	AI-3	AI-3_2R_1_1_TC_QseC	Candidatus Woesebacteria bacterium RIFCSPLOWO2_12_FULL_42_8	Woesebacteria	1516	80	+	hypothetical protein
OIO15343.1__2050	3.30.565.10/FF/80483	9.9e-13	55.2	0	2.1e-12	54.1	0	1.5	1	0	0	1	1	1	1	AI-3	AI-3_2R_1_1_TC_QseC	Candidatus Gottesmanbacteria bacterium CG1_02_37_22	Gottesmanbacteria	2050	356	-	hypothetical protein
PIP32598.1__2199	3.30.565.10/FF/80483	9.9e-13	55.2	0	2.1e-12	54.1	0	1.5	1	0	0	1	1	1	1	AI-3	AI-3_2R_1_1_TC_QseC	Candidatus Gottesmanbacteria bacterium CG23_combo_of_CG06-09_8_20_14_all_37_19	Gottesmanbacteria	2199	721	-	hypothetical protein
PIR08053.1__2711	3.30.565.10/FF/80483	9.9e-13	55.2	0	2.1e-12	54.1	0	1.5	1	0	0	1	1	1	1	AI-3	AI-3_2R_1_1_TC_QseC	Candidatus Gottesmanbacteria bacterium CG11_big_fil_rev_8_21_14_0_20_37_11	Gottesmanbacteria	2711	259	-	hypothetical protein
PIZ02506.1__2458	3.30.565.10/FF/80483	9.9e-13	55.2	0	2.1e-12	54.1	0	1.5	1	0	0	1	1	1	1	AI-3	AI-3_2R_1_1_TC_QseC	Candidatus Gottesmanbacteria bacterium CG_4_10_14_0_8_um_filter_37_24	Gottesmanbacteria	2458	1199	-	hypothetical protein
OGD06970.1__707	3.30.565.10/FF/80483	9.9e-13	55.2	0	1.5e-12	54.6	0	1.2	1	0	0	1	1	1	1	AI-3	AI-3_2R_1_1_TC_QseC	Candidatus Amesbacteria bacterium RIFCSPLOWO2_01_FULL_49_25	Amesbacteria	707	884	+	hypothetical protein
TWO86450.1__2946	3.30.565.10/FF/80483	1e-12	55.1	0	1.6e-12	54.5	0	1.2	1	0	0	1	1	1	1	AI-3	AI-3_2R_1_1_TC_QseC	TM7 phylum sp. oral taxon 356	Saccharibacteria (TM7)	2946	62	-	HAMP domain-containing histidine kinase
TWP19522.1__2954	3.30.565.10/FF/80483	1e-12	55.1	0	1.6e-12	54.5	0	1.2	1	0	0	1	1	1	1	AI-3	AI-3_2R_1_1_TC_QseC	TM7 phylum sp. oral taxon 348	Saccharibacteria (TM7)	2954	777	-	HAMP domain-containing histidine kinase
PIR64846.1__2226	3.30.565.10/FF/80483	1.1e-12	55.1	0.3	2e-12	54.2	0.3	1.3	1	0	0	1	1	1	1	AI-3	AI-3_2R_1_1_TC_QseC	Candidatus Pacebacteria bacterium CG10_big_fil_rev_8_21_14_0_10_36_11	Pacebacteria	2226	643	+	hypothetical protein
PJC42461.1__2519	3.30.565.10/FF/80483	1.1e-12	55.1	0.3	2e-12	54.2	0.3	1.3	1	0	0	1	1	1	1	AI-3	AI-3_2R_1_1_TC_QseC	Candidatus Pacebacteria bacterium CG_4_9_14_0_2_um_filter_36_8	Pacebacteria	2519	668	-	hypothetical protein
PJE63886.1__2678	1.10.287.130/FF/38323	1.2e-12	54.6	0.8	2.8e-12	53.4	0.8	1.6	1	0	0	1	1	1	1	AI-3	AI-3_2R_1_1_TC_QseC	Candidatus Roizmanbacteria bacterium CG10_big_fil_rev_8_21_14_0_10_45_7	Roizmanbacteria	2678	327	+	hypothetical protein
OGZ41876.1__1776	3.30.565.10/FF/80483	1.4e-12	54.7	0	2.4e-12	53.9	0	1.3	1	0	0	1	1	1	1	AI-3	AI-3_2R_1_1_TC_QseC	Candidatus Ryanbacteria bacterium RIFCSPHIGHO2_01_FULL_44_130	Ryanbacteria	1776	528	+	hypothetical protein
OGZ42818.1__1775	3.30.565.10/FF/80483	1.4e-12	54.7	0	2.4e-12	53.9	0	1.3	1	0	0	1	1	1	1	AI-3	AI-3_2R_1_1_TC_QseC	Candidatus Ryanbacteria bacterium RIFCSPHIGHO2_01_45_13	Ryanbacteria	1775	503	-	hypothetical protein
OGZ48236.1__1782	3.30.565.10/FF/80483	1.4e-12	54.7	0	2.4e-12	53.9	0	1.3	1	0	0	1	1	1	1	AI-3	AI-3_2R_1_1_TC_QseC	Candidatus Ryanbacteria bacterium RIFCSPHIGHO2_02_FULL_45_43	Ryanbacteria	1782	490	+	hypothetical protein
OGZ50012.1__1785	3.30.565.10/FF/80483	1.4e-12	54.7	0	2.4e-12	53.9	0	1.3	1	0	0	1	1	1	1	AI-3	AI-3_2R_1_1_TC_QseC	Candidatus Ryanbacteria bacterium RIFCSPHIGHO2_12_FULL_44_20	Ryanbacteria	1785	570	+	hypothetical protein
OGZ54506.1__1873	3.30.565.10/FF/80483	1.4e-12	54.7	0	2.4e-12	53.9	0	1.3	1	0	0	1	1	1	1	AI-3	AI-3_2R_1_1_TC_QseC	Candidatus Ryanbacteria bacterium RIFCSPLOWO2_02_FULL_44_40	Ryanbacteria	1873	150	+	hypothetical protein
OGM13017.1__1472	3.30.565.10/FF/80483	1.4e-12	54.7	0.1	2.4e-12	54	0.1	1.3	1	0	0	1	1	1	1	AI-3	AI-3_2R_1_1_TC_QseC	Candidatus Woesebacteria bacterium RBG_16_40_11	Woesebacteria	1472	908	+	hypothetical protein
OGM26448.1__1486	3.30.565.10/FF/80483	1.4e-12	54.7	0.1	2.4e-12	54	0.1	1.3	1	0	0	1	1	1	1	AI-3	AI-3_2R_1_1_TC_QseC	Candidatus Woesebacteria bacterium RIFCSPHIGHO2_01_FULL_40_22	Woesebacteria	1486	791	-	hypothetical protein
OGM37617.1__1496	3.30.565.10/FF/80483	1.4e-12	54.7	0.1	2.4e-12	54	0.1	1.3	1	0	0	1	1	1	1	AI-3	AI-3_2R_1_1_TC_QseC	Candidatus Woesebacteria bacterium RIFCSPHIGHO2_12_FULL_38_9	Woesebacteria	1496	205	-	hypothetical protein
OGM62901.1__1508	3.30.565.10/FF/80483	1.4e-12	54.7	0.1	2.4e-12	54	0.1	1.3	1	0	0	1	1	1	1	AI-3	AI-3_2R_1_1_TC_QseC	Candidatus Woesebacteria bacterium RIFCSPLOWO2_01_FULL_39_23	Woesebacteria	1508	264	-	hypothetical protein
KKT37178.1__446	1.10.287.130/FF/38323	1.5e-12	54.2	0.3	3.3e-12	53.1	0.3	1.5	1	0	0	1	1	1	1	AI-3	AI-3_2R_1_1_TC_QseC	Candidatus Gottesmanbacteria bacterium GW2011_GWB1_44_11c	Gottesmanbacteria	446	732	-	Integral membrane sensor signal transduction histidine kinase
KKT61291.1__396	1.10.287.130/FF/38323	1.5e-12	54.2	0.3	3.3e-12	53.1	0.3	1.5	1	0	0	1	1	1	1	AI-3	AI-3_2R_1_1_TC_QseC	Candidatus Gottesmanbacteria bacterium GW2011_GWA1_44_24b	Gottesmanbacteria	396	215	+	Integral membrane sensor signal transduction histidine kinase
OGY42827.1__1656	3.30.565.10/FF/80483	1.5e-12	54.6	0.1	0.0059	23.5	0	3.4	3	0	0	3	3	3	2	AI-3	AI-3_2R_1_1_TC_QseC	Candidatus Buchananbacteria bacterium RIFCSPHIGHO2_01_FULL_39_14	Buchananbacteria	1656	1111	+	hypothetical protein
OGY49593.1__1663	3.30.565.10/FF/80483	1.5e-12	54.6	0.1	0.0059	23.5	0	3.4	3	0	0	3	3	3	2	AI-3	AI-3_2R_1_1_TC_QseC	Candidatus Buchananbacteria bacterium RIFCSPHIGHO2_02_FULL_39_17	Buchananbacteria	1663	97	-	hypothetical protein
OGG04893.1__919	3.30.565.10/FF/80483	1.5e-12	54.6	0.1	2.7e-12	53.8	0.1	1.4	1	0	0	1	1	1	1	AI-3	AI-3_2R_1_1_TC_QseC	Candidatus Gottesmanbacteria bacterium RBG_16_52_11	Gottesmanbacteria	919	132	+	hypothetical protein
PIS15696.1__2284	3.30.565.10/FF/80483	1.6e-12	54.5	0.1	3.9e-12	53.2	0	1.6	2	0	0	2	2	1	1	AI-3	AI-3_2R_1_1_TC_QseC	Candidatus Roizmanbacteria bacterium CG09_land_8_20_14_0_10_41_9	Roizmanbacteria	2284	45	-	hypothetical protein
KKR10993.1__178	3.30.565.10/FF/80483	1.7e-12	54.5	0	2.8e-12	53.7	0	1.4	1	0	0	1	1	1	1	AI-3	AI-3_2R_1_1_TC_QseC	Candidatus Woesebacteria bacterium GW2011_GWA1_39_21	Woesebacteria	178	683	-	Histidine kinase
PIR60293.1__2218	3.30.565.10/FF/80483	1.8e-12	54.4	0.2	3.2e-12	53.6	0.2	1.4	1	0	0	1	1	1	1	AI-3	AI-3_2R_1_1_TC_QseC	Candidatus Pacebacteria bacterium CG10_big_fil_rev_8_21_14_0_10_44_54	Pacebacteria	2218	579	-	hypothetical protein
KKU81018.1__464	3.30.565.10/FF/80483	1.8e-12	54.4	0.4	2.9e-12	53.7	0.4	1.3	1	0	0	1	1	1	1	AI-3	AI-3_2R_1_1_TC_QseC	Candidatus Gottesmanbacteria bacterium GW2011_GWA1_47_8	Gottesmanbacteria	464	115	+	Integral membrane sensor signal transduction histidine kinase
OGG12487.1__999	3.30.565.10/FF/80483	1.8e-12	54.4	0.4	2.9e-12	53.7	0.4	1.3	1	0	0	1	1	1	1	AI-3	AI-3_2R_1_1_TC_QseC	Candidatus Gottesmanbacteria bacterium RIFCSPHIGHO2_01_FULL_46_14	Gottesmanbacteria	999	902	+	hypothetical protein
OGG29651.1__932	3.30.565.10/FF/80483	1.8e-12	54.4	0.4	2.9e-12	53.7	0.4	1.3	1	0	0	1	1	1	1	AI-3	AI-3_2R_1_1_TC_QseC	Candidatus Gottesmanbacteria bacterium RIFCSPLOWO2_01_FULL_46_21	Gottesmanbacteria	932	477	-	hypothetical protein
HBO60268.1__2821	3.30.565.10/FF/80483	1.8e-12	54.3	0	2.9e-12	53.7	0	1.2	1	0	0	1	1	1	1	AI-3	AI-3_2R_1_1_TC_QseC	Candidatus Berkelbacteria bacterium	Berkelbacteria (ACD58)	2821	553	-	sensor histidine kinase
OGG61794.1__1016	3.30.565.10/FF/80483	2.1e-12	54.1	0.1	9.7e-12	52	0	2	2	0	0	2	2	1	1	AI-3	AI-3_2R_1_1_TC_QseC	Candidatus Kaiserbacteria bacterium RIFCSPHIGHO2_02_FULL_54_22	Kaiserbacteria	1016	564	+	hypothetical protein
OGG83216.1__1117	3.30.565.10/FF/80483	2.1e-12	54.1	0.1	9.7e-12	52	0	2	2	0	0	2	2	1	1	AI-3	AI-3_2R_1_1_TC_QseC	Candidatus Kaiserbacteria bacterium RIFCSPLOWO2_02_FULL_54_13	Kaiserbacteria	1117	188	-	hypothetical protein
OGC84887.1__771	3.30.565.10/FF/80483	2.4e-12	53.9	0.4	8.2e-12	52.2	0.2	1.8	2	0	0	2	2	1	1	AI-3	AI-3_2R_1_1_TC_QseC	Candidatus Adlerbacteria bacterium RIFCSPHIGHO2_12_FULL_53_18	Adlerbacteria	771	262	+	hypothetical protein
OGF27914.1__975	3.30.565.10/FF/80483	2.5e-12	53.9	0.1	3.2e-12	53.5	0.1	1.1	1	0	0	1	1	1	1	AI-3	AI-3_2R_1_1_TC_QseC	Candidatus Falkowbacteria bacterium RIFOXYA2_FULL_47_19	Falkowbacteria	975	161	+	hypothetical protein
OGF36016.1__884	3.30.565.10/FF/80483	2.5e-12	53.9	0.1	3.2e-12	53.5	0.1	1.1	1	0	0	1	1	1	1	AI-3	AI-3_2R_1_1_TC_QseC	Candidatus Falkowbacteria bacterium RIFOXYC2_FULL_46_15	Falkowbacteria	884	421	+	hypothetical protein
OGF43406.1__880	3.30.565.10/FF/80483	2.5e-12	53.9	0.1	3.2e-12	53.5	0.1	1.1	1	0	0	1	1	1	1	AI-3	AI-3_2R_1_1_TC_QseC	Candidatus Falkowbacteria bacterium RIFOXYB2_FULL_47_14	Falkowbacteria	880	565	+	hypothetical protein
PJA64547.1__2581	3.30.565.10/FF/80483	2.6e-12	53.9	0	5e-12	52.9	0	1.4	1	0	0	1	1	1	1	AI-3	AI-3_2R_1_1_TC_QseC	Candidatus Portnoybacteria bacterium CG_4_9_14_3_um_filter_40_10	Portnoybacteria	2581	33	-	hypothetical protein
OHA83131.1__1960	3.30.565.10/FF/80483	2.6e-12	53.8	0	5.1e-12	52.9	0	1.4	1	0	0	1	1	1	1	AI-3	AI-3_2R_1_1_TC_QseC	Candidatus Yonathbacteria bacterium RIFCSPLOWO2_01_FULL_47_33b	Yonathbacteria	1960	678	+	hypothetical protein
KKT50598.1__465	3.30.565.10/FF/80483	2.6e-12	53.8	0	3.9e-12	53.3	0	1.2	1	0	0	1	1	1	1	AI-3	AI-3_2R_1_1_TC_QseC	Candidatus Yanofskybacteria bacterium GW2011_GWA1_44_21	Yanofskybacteria	465	257	+	ATPase/histidine kinase/DNA gyrase B/HSP90 domain protein
OGN02777.1__1556	3.30.565.10/FF/80483	2.6e-12	53.8	0	3.9e-12	53.3	0	1.2	1	0	0	1	1	1	1	AI-3	AI-3_2R_1_1_TC_QseC	Candidatus Yanofskybacteria bacterium RIFCSPHIGHO2_01_FULL_44_110b	Yanofskybacteria	1556	367	+	hypothetical protein
OGN18720.1__1576	3.30.565.10/FF/80483	2.6e-12	53.8	0	3.9e-12	53.3	0	1.2	1	0	0	1	1	1	1	AI-3	AI-3_2R_1_1_TC_QseC	Candidatus Yanofskybacteria bacterium RIFCSPHIGHO2_12_FULL_44_29b	Yanofskybacteria	1576	300	+	hypothetical protein
OGN26066.1__1581	3.30.565.10/FF/80483	2.6e-12	53.8	0	3.9e-12	53.3	0	1.2	1	0	0	1	1	1	1	AI-3	AI-3_2R_1_1_TC_QseC	Candidatus Yanofskybacteria bacterium RIFCSPLOWO2_01_FULL_44_88	Yanofskybacteria	1581	407	+	hypothetical protein
OGN30717.1__1583	3.30.565.10/FF/80483	2.6e-12	53.8	0	3.9e-12	53.3	0	1.2	1	0	0	1	1	1	1	AI-3	AI-3_2R_1_1_TC_QseC	Candidatus Yanofskybacteria bacterium RIFCSPLOWO2_02_FULL_44_18	Yanofskybacteria	1583	617	-	hypothetical protein
OGN35091.1__1599	3.30.565.10/FF/80483	2.6e-12	53.8	0	3.9e-12	53.3	0	1.2	1	0	0	1	1	1	1	AI-3	AI-3_2R_1_1_TC_QseC	Candidatus Yanofskybacteria bacterium RIFCSPLOWO2_12_FULL_44_13b	Yanofskybacteria	1599	221	+	hypothetical protein
PIQ75409.1__2704	3.30.565.10/FF/80483	2.6e-12	53.8	0	5e-12	52.9	0	1.4	1	0	0	1	1	1	1	AI-3	AI-3_2R_1_1_TC_QseC	Candidatus Portnoybacteria bacterium CG11_big_fil_rev_8_21_14_0_20_40_15	Portnoybacteria	2704	648	+	hypothetical protein
PIS30337.1__2290	3.30.565.10/FF/80483	2.6e-12	53.8	0	5e-12	52.9	0	1.4	1	0	0	1	1	1	1	AI-3	AI-3_2R_1_1_TC_QseC	Candidatus Portnoybacteria bacterium CG08_land_8_20_14_0_20_40_83	Portnoybacteria	2290	599	+	hypothetical protein
PIY74335.1__2439	3.30.565.10/FF/80483	2.6e-12	53.8	0	5e-12	52.9	0	1.4	1	0	0	1	1	1	1	AI-3	AI-3_2R_1_1_TC_QseC	Candidatus Portnoybacteria bacterium CG_4_10_14_0_8_um_filter_40_50	Portnoybacteria	2439	752	+	hypothetical protein
PIW76201.1__2423	3.30.565.10/FF/80483	2.6e-12	53.8	0	5e-12	52.9	0	1.4	1	0	0	1	1	1	1	AI-3	AI-3_2R_1_1_TC_QseC	Candidatus Portnoybacteria bacterium CG_4_8_14_3_um_filter_40_10	Portnoybacteria	2423	773	+	hypothetical protein
OGG66794.1__1021	1.10.287.130/FF/38323	2.9e-12	53.3	0.5	6.5e-12	52.2	0.5	1.6	1	0	0	1	1	1	1	AI-3	AI-3_2R_1_1_TC_QseC	Candidatus Kaiserbacteria bacterium RIFCSPHIGHO2_12_45_16	Kaiserbacteria	1021	203	+	hypothetical protein
OGG70908.1__1022	1.10.287.130/FF/38323	2.9e-12	53.3	0.5	6.5e-12	52.2	0.5	1.6	1	0	0	1	1	1	1	AI-3	AI-3_2R_1_1_TC_QseC	Candidatus Kaiserbacteria bacterium RIFCSPLOWO2_01_FULL_45_25	Kaiserbacteria	1022	141	+	hypothetical protein
OGG84238.1__1115	1.10.287.130/FF/38323	2.9e-12	53.3	0.5	6.5e-12	52.2	0.5	1.6	1	0	0	1	1	1	1	AI-3	AI-3_2R_1_1_TC_QseC	Candidatus Kaiserbacteria bacterium RIFCSPLOWO2_02_FULL_45_11b	Kaiserbacteria	1115	81	+	hypothetical protein
OGL94803.1__1453	3.30.565.10/FF/80483	3e-12	53.7	0.1	4.7e-12	53	0.1	1.3	1	0	0	1	1	1	1	AI-3	AI-3_2R_1_1_TC_QseC	Candidatus Uhrbacteria bacterium RIFOXYB12_FULL_58_10	Uhrbacteria	1453	911	-	hypothetical protein
OGG68127.1__1030	3.30.565.10/FF/80483	3e-12	53.6	0.1	1.4e-11	51.5	0	2	2	0	0	2	2	1	1	AI-3	AI-3_2R_1_1_TC_QseC	Candidatus Kaiserbacteria bacterium RIFCSPHIGHO2_12_FULL_54_16	Kaiserbacteria	1030	425	-	hypothetical protein
OGK12927.1__1359	3.30.565.10/FF/80483	3.2e-12	53.5	0	6.1e-12	52.6	0	1.4	1	0	0	1	1	1	1	AI-3	AI-3_2R_1_1_TC_QseC	Candidatus Roizmanbacteria bacterium RIFCSPHIGHO2_01_FULL_38_15	Roizmanbacteria	1359	757	+	hypothetical protein
OGK34504.1__1371	3.30.565.10/FF/80483	3.2e-12	53.5	0	6.1e-12	52.6	0	1.4	1	0	0	1	1	1	1	AI-3	AI-3_2R_1_1_TC_QseC	Candidatus Roizmanbacteria bacterium RIFCSPHIGHO2_12_FULL_38_13	Roizmanbacteria	1371	1033	-	hypothetical protein
OGK48333.1__1318	3.30.565.10/FF/80483	3.2e-12	53.5	0	6.1e-12	52.6	0	1.4	1	0	0	1	1	1	1	AI-3	AI-3_2R_1_1_TC_QseC	Candidatus Roizmanbacteria bacterium RIFCSPLOWO2_01_FULL_38_12	Roizmanbacteria	1318	367	-	hypothetical protein
OGG15369.1__924	1.10.287.130/FF/38323	3.3e-12	53.1	0.6	6.5e-12	52.2	0.6	1.5	1	0	0	1	1	1	1	AI-3	AI-3_2R_1_1_TC_QseC	Candidatus Gottesmanbacteria bacterium RIFCSPHIGHO2_02_FULL_39_11	Gottesmanbacteria	924	761	-	hypothetical protein
OGY84191.1__1729	3.30.565.10/FF/80483	3.3e-12	53.5	0	6.5e-12	52.5	0	1.4	1	0	0	1	1	1	1	AI-3	AI-3_2R_1_1_TC_QseC	Candidatus Kerfeldbacteria bacterium RIFCSPHIGHO2_12_FULL_48_17	Kerfeldbacteria	1729	430	-	hypothetical protein
PIP55432.1__2207	3.30.565.10/FF/80483	3.3e-12	53.5	0.1	5.1e-12	52.9	0.1	1.3	1	0	0	1	1	1	1	AI-3	AI-3_2R_1_1_TC_QseC	Candidatus Zambryskibacteria bacterium CG22_combo_CG10-13_8_21_14_all_42_17	Zambryskibacteria	2207	210	+	hypothetical protein
PJA36971.1__2598	3.30.565.10/FF/80483	3.3e-12	53.5	0.1	5.1e-12	52.9	0.1	1.3	1	0	0	1	1	1	1	AI-3	AI-3_2R_1_1_TC_QseC	Candidatus Zambryskibacteria bacterium CG_4_9_14_3_um_filter_42_9	Zambryskibacteria	2598	337	+	hypothetical protein
KKU30217.1__524	3.30.565.10/FF/80483	3.4e-12	53.4	0.1	6.2e-12	52.6	0.1	1.4	1	0	0	1	1	1	1	AI-3	AI-3_2R_1_1_TC_QseC	Candidatus Collierbacteria bacterium GW2011_GWE1_46_18	Collierbacteria	524	204	+	PAS/PAC sensor hybrid histidine kinase
OHA83707.1__1961	3.30.565.10/FF/80483	3.4e-12	53.4	0	6e-12	52.7	0	1.3	1	0	0	1	1	1	1	AI-3	AI-3_2R_1_1_TC_QseC	Candidatus Yonathbacteria bacterium RIFOXYC1_FULL_52_10	Yonathbacteria	1961	547	-	hypothetical protein
OHA86265.1__1962	3.30.565.10/FF/80483	3.6e-12	53.4	0	6.3e-12	52.6	0	1.3	1	0	0	1	1	1	1	AI-3	AI-3_2R_1_1_TC_QseC	Candidatus Yonathbacteria bacterium RIFOXYD1_FULL_52_36	Yonathbacteria	1962	94	-	hypothetical protein
OGY87450.1__1730	3.30.565.10/FF/80483	3.8e-12	53.3	0	8.4e-12	52.2	0	1.5	1	0	0	1	1	1	1	AI-3	AI-3_2R_1_1_TC_QseC	Candidatus Kerfeldbacteria bacterium RIFOXYA2_FULL_38_24	Kerfeldbacteria	1730	305	-	hypothetical protein
OGY88104.1__1731	3.30.565.10/FF/80483	3.8e-12	53.3	0	8.4e-12	52.2	0	1.5	1	0	0	1	1	1	1	AI-3	AI-3_2R_1_1_TC_QseC	Candidatus Kerfeldbacteria bacterium RIFOXYB2_FULL_38_14	Kerfeldbacteria	1731	167	-	hypothetical protein
OGY88461.1__1708	3.30.565.10/FF/80483	3.8e-12	53.3	0	8.4e-12	52.2	0	1.5	1	0	0	1	1	1	1	AI-3	AI-3_2R_1_1_TC_QseC	Candidatus Kerfeldbacteria bacterium RIFOXYC2_FULL_38_9	Kerfeldbacteria	1708	837	-	hypothetical protein
KKS44311.1__362	3.30.565.10/FF/80483	3.9e-12	53.3	0	5.4e-12	52.8	0	1.1	1	0	0	1	1	1	1	AI-3	AI-3_2R_1_1_TC_QseC	candidate division CPR1 bacterium GW2011_GWA2_42_17	CPR1	362	108	+	hypothetical protein
PIT97879.1__2329	3.30.565.10/FF/80483	4e-12	53.2	0	7.6e-12	52.3	0	1.4	1	0	0	1	1	1	1	AI-3	AI-3_2R_1_1_TC_QseC	Candidatus Andersenbacteria bacterium CG10_big_fil_rev_8_21_14_0_10_54_11	Andersenbacteria	2329	194	-	hypothetical protein
OGG00706.1__997	3.30.565.10/FF/80483	4.4e-12	53.1	0	8.4e-12	52.2	0	1.5	1	0	0	1	1	1	1	AI-3	AI-3_2R_1_1_TC_QseC	Candidatus Gottesmanbacteria bacterium RBG_16_38_7b	Gottesmanbacteria	997	129	+	hypothetical protein
OGG15819.1__925	3.30.565.10/FF/80483	4.4e-12	53.1	0	8.4e-12	52.2	0	1.5	1	0	0	1	1	1	1	AI-3	AI-3_2R_1_1_TC_QseC	Candidatus Gottesmanbacteria bacterium RIFCSPHIGHO2_02_FULL_39_14	Gottesmanbacteria	925	1384	+	hypothetical protein
OGG22126.1__926	1.10.287.130/FF/38323	4.6e-12	52.7	1	9.9e-12	51.6	1	1.5	1	0	0	1	1	1	1	AI-3	AI-3_2R_1_1_TC_QseC	Candidatus Gottesmanbacteria bacterium RIFCSPHIGHO2_02_FULL_40_13	Gottesmanbacteria	926	187	-	hypothetical protein
OGG51734.1__950	3.30.565.10/FF/80483	4.6e-12	53	0.4	8.7e-12	52.1	0.1	1.6	2	0	0	2	2	1	1	AI-3	AI-3_2R_1_1_TC_QseC	Candidatus Kaiserbacteria bacterium RIFCSPHIGHO2_01_FULL_54_36b	Kaiserbacteria	950	239	+	hypothetical protein
OGZ07527.1__1740	3.30.565.10/FF/80483	4.7e-12	53	0	8.6e-12	52.1	0	1.4	1	0	0	1	1	1	1	AI-3	AI-3_2R_1_1_TC_QseC	Candidatus Lloydbacteria bacterium RIFCSPHIGHO2_02_FULL_50_13	Lloydbacteria	1740	968	-	hypothetical protein
KKP47001.1__29	1.10.287.130/FF/38323	5.3e-12	52.5	0.2	1.4e-11	51.1	0.2	1.8	1	0	0	1	1	1	1	AI-3	AI-3_2R_1_1_TC_QseC	Candidatus Woesebacteria bacterium GW2011_GWA2_33_28	Woesebacteria	29	717	+	Integral membrane sensor signal transduction histidine kinase
OGZ57146.1__1788	3.30.565.10/FF/80483	5.4e-12	52.8	0	1e-11	51.9	0	1.4	1	0	0	1	1	1	1	AI-3	AI-3_2R_1_1_TC_QseC	Candidatus Spechtbacteria bacterium RIFCSPHIGHO2_01_FULL_38_11	Spechtbacteria	1788	495	-	hypothetical protein
OGZ62282.1__1792	3.30.565.10/FF/80483	5.4e-12	52.8	0	1e-11	51.9	0	1.4	1	0	0	1	1	1	1	AI-3	AI-3_2R_1_1_TC_QseC	Candidatus Spechtbacteria bacterium RIFCSPLOWO2_12_FULL_38_22	Spechtbacteria	1792	76	+	hypothetical protein
KKQ98545.1__165	3.30.565.10/FF/80483	5.5e-12	52.8	0	8.8e-12	52.1	0	1.2	1	0	0	1	1	1	1	AI-3	AI-3_2R_1_1_TC_QseC	Candidatus Woesebacteria bacterium GW2011_GWA1_39_12	Woesebacteria	165	128	+	Histidine kinase
KKS94684.1__390	3.30.565.10/FF/80483	5.5e-12	52.8	0	1e-11	51.9	0	1.4	1	0	0	1	1	1	1	AI-3	AI-3_2R_1_1_TC_QseC	Candidatus Collierbacteria bacterium GW2011_GWC2_43_12	Collierbacteria	390	172	-	Histidine kinase
KKT73405.1__351	3.30.565.10/FF/80483	5.5e-12	52.8	0	1e-11	51.9	0	1.4	1	0	0	1	1	1	1	AI-3	AI-3_2R_1_1_TC_QseC	Candidatus Collierbacteria bacterium GW2011_GWB1_44_6	Collierbacteria	351	335	+	Histidine kinase
PIV90702.1__2422	3.30.565.10/FF/80483	5.6e-12	52.8	0	1e-11	51.9	0	1.3	1	0	0	1	1	1	1	AI-3	AI-3_2R_1_1_TC_QseC	Candidatus Gracilibacteria bacterium CG17_big_fil_post_rev_8_21_14_2_50_48_13	Gracilibacteria (BD1-5)	2422	604	-	hypothetical protein
OGI14521.1__1167	3.30.565.10/FF/80483	5.7e-12	52.7	0	8e-12	52.3	0	1.2	1	0	0	1	1	1	1	AI-3	AI-3_2R_1_1_TC_QseC	Candidatus Moranbacteria bacterium RIFCSPHIGHO2_01_FULL_54_31	Moranbacteria	1167	486	-	hypothetical protein
OGI25973.1__1168	3.30.565.10/FF/80483	5.7e-12	52.7	0	8e-12	52.3	0	1.2	1	0	0	1	1	1	1	AI-3	AI-3_2R_1_1_TC_QseC	Candidatus Moranbacteria bacterium RIFCSPHIGHO2_12_FULL_54_9	Moranbacteria	1168	139	-	hypothetical protein
KKQ37794.1__47	3.30.565.10/FF/80483	5.7e-12	52.7	0	9.5e-12	52	0	1.3	1	0	0	1	1	1	1	AI-3	AI-3_2R_1_1_TC_QseC	Candidatus Roizmanbacteria bacterium GW2011_GWA2_37_7	Roizmanbacteria	47	550	-	integral membrane sensor signal transduction histidine kinase
OGG52928.1__1010	3.30.565.10/FF/80483	5.8e-12	52.7	0.2	9.6e-12	52	0.2	1.3	1	0	0	1	1	1	1	AI-3	AI-3_2R_1_1_TC_QseC	Candidatus Kaiserbacteria bacterium RIFCSPHIGHO2_01_FULL_53_29	Kaiserbacteria	1010	781	-	hypothetical protein
PIS14178.1__2279	3.30.565.10/FF/80483	5.9e-12	52.7	0	1.5e-11	51.4	0	1.7	1	0	0	1	1	1	1	AI-3	AI-3_2R_1_1_TC_QseC	Candidatus Shapirobacteria bacterium CG09_land_8_20_14_0_10_47_13	Shapirobacteria	2279	332	-	hypothetical protein
TWP20490.1__2950	3.30.565.10/FF/80483	5.9e-12	52.7	0.1	9.9e-12	51.9	0.1	1.3	1	0	0	1	1	1	1	AI-3	AI-3_2R_1_1_TC_QseC	TM7 phylum sp. oral taxon 352	Saccharibacteria (TM7)	2950	833	+	HAMP domain-containing histidine kinase
KKR73344.1__211	3.30.565.10/FF/80483	6.4e-12	52.6	0.1	1.4e-11	51.5	0	1.6	1	1	0	1	1	1	1	AI-3	AI-3_2R_1_1_TC_QseC	Candidatus Woesebacteria bacterium GW2011_GWA2_40_7	Woesebacteria	211	528	-	histidine kinase
OGZ04747.1__1737	3.30.565.10/FF/80483	6.6e-12	52.5	0	1.3e-11	51.6	0	1.4	1	0	0	1	1	1	1	AI-3	AI-3_2R_1_1_TC_QseC	Candidatus Lloydbacteria bacterium RIFCSPHIGHO2_01_FULL_41_20	Lloydbacteria	1737	36	-	hypothetical protein
OGZ44302.1__1777	3.30.565.10/FF/80483	6.7e-12	52.5	0	1.2e-11	51.7	0	1.3	1	0	0	1	1	1	1	AI-3	AI-3_2R_1_1_TC_QseC	Candidatus Ryanbacteria bacterium RIFCSPHIGHO2_01_FULL_45_22	Ryanbacteria	1777	188	-	hypothetical protein
OGZ47493.1__1781	3.30.565.10/FF/80483	6.7e-12	52.5	0	1.2e-11	51.7	0	1.3	1	0	0	1	1	1	1	AI-3	AI-3_2R_1_1_TC_QseC	Candidatus Ryanbacteria bacterium RIFCSPHIGHO2_02_FULL_45_17b	Ryanbacteria	1781	161	-	hypothetical protein
OGI17173.1__1169	3.30.565.10/FF/80483	6.8e-12	52.5	0	1.2e-11	51.7	0	1.3	1	0	0	1	1	1	1	AI-3	AI-3_2R_1_1_TC_QseC	Candidatus Moranbacteria bacterium RIFCSPHIGHO2_02_FULL_40_12b	Moranbacteria	1169	471	-	hypothetical protein
OGY23705.1__1625	3.30.565.10/FF/80483	7.1e-12	52.4	0	1.1e-11	51.8	0	1.2	1	0	0	1	1	1	1	AI-3	AI-3_2R_1_1_TC_QseC	Candidatus Woykebacteria bacterium RBG_13_40_15	Woykebacteria	1625	417	+	hypothetical protein
OGY96549.1__1716	3.30.565.10/FF/80483	7.2e-12	52.4	0	1.5e-11	51.3	0	1.5	1	0	0	1	1	1	1	AI-3	AI-3_2R_1_1_TC_QseC	Candidatus Liptonbacteria bacterium GWB1_49_6	Liptonbacteria	1716	285	+	hypothetical protein
OGM34960.1__1494	1.10.287.130/FF/38323	7.4e-12	52	1.4	1.1e-11	51.5	0.2	1.9	2	0	0	2	2	1	1	AI-3	AI-3_2R_1_1_TC_QseC	Candidatus Woesebacteria bacterium RIFCSPHIGHO2_02_FULL_42_20	Woesebacteria	1494	664	+	hypothetical protein
PIV38195.1__2372	3.30.565.10/FF/80483	7.5e-12	52.3	0	1.1e-11	51.8	0	1.2	1	0	0	1	1	1	1	AI-3	AI-3_2R_1_1_TC_QseC	Candidatus Roizmanbacteria bacterium CG02_land_8_20_14_3_00_36_15	Roizmanbacteria	2372	479	+	hypothetical protein
PIY69999.1__2453	3.30.565.10/FF/80483	7.5e-12	52.3	0	1.1e-11	51.8	0	1.2	1	0	0	1	1	1	1	AI-3	AI-3_2R_1_1_TC_QseC	Candidatus Roizmanbacteria bacterium CG_4_10_14_0_8_um_filter_36_36	Roizmanbacteria	2453	899	-	hypothetical protein
PJA52524.1__2584	3.30.565.10/FF/80483	7.5e-12	52.3	0	1.1e-11	51.8	0	1.2	1	0	0	1	1	1	1	AI-3	AI-3_2R_1_1_TC_QseC	Candidatus Roizmanbacteria bacterium CG_4_9_14_3_um_filter_36_11	Roizmanbacteria	2584	727	+	hypothetical protein
PJC81974.1__2496	3.30.565.10/FF/80483	7.5e-12	52.3	0	1.1e-11	51.8	0	1.2	1	0	0	1	1	1	1	AI-3	AI-3_2R_1_1_TC_QseC	Candidatus Roizmanbacteria bacterium CG_4_8_14_3_um_filter_36_10	Roizmanbacteria	2496	1077	-	hypothetical protein
PJE61215.1__2680	3.30.565.10/FF/80483	7.5e-12	52.3	0	1.1e-11	51.8	0	1.2	1	0	0	1	1	1	1	AI-3	AI-3_2R_1_1_TC_QseC	Candidatus Roizmanbacteria bacterium CG10_big_fil_rev_8_21_14_0_10_36_26	Roizmanbacteria	2680	669	+	hypothetical protein
OGY93732.1__1713	3.30.565.10/FF/80483	7.5e-12	52.3	0	1.6e-11	51.3	0	1.5	1	0	0	1	1	1	1	AI-3	AI-3_2R_1_1_TC_QseC	Candidatus Komeilibacteria bacterium RIFOXYC1_FULL_37_11	Komeilibacteria	1713	616	-	hypothetical protein
OGY95824.1__1715	3.30.565.10/FF/80483	7.5e-12	52.3	0	1.6e-11	51.3	0	1.5	1	0	0	1	1	1	1	AI-3	AI-3_2R_1_1_TC_QseC	Candidatus Komeilibacteria bacterium RIFOXYD1_FULL_37_29	Komeilibacteria	1715	277	+	hypothetical protein
KKP59673.1__39	3.30.565.10/FF/80483	7.6e-12	52.3	0	1.2e-11	51.7	0	1.3	1	0	0	1	1	1	1	AI-3	AI-3_2R_1_1_TC_QseC	Candidatus Roizmanbacteria bacterium GW2011_GWA2_34_18	Roizmanbacteria	39	425	-	Signal transduction histidine kinase
KKR92291.1__289	3.30.565.10/FF/80483	7.7e-12	52.3	0.1	1.6e-11	51.2	0	1.6	1	1	0	1	1	1	1	AI-3	AI-3_2R_1_1_TC_QseC	Candidatus Woesebacteria bacterium GW2011_GWA1_41_13b	Woesebacteria	289	356	+	Multi-sensor signal transduction histidine kinase
OGM12920.1__1473	1.10.287.130/FF/38323	7.8e-12	51.9	1.5	1.1e-11	51.5	0.2	1.9	2	0	0	2	2	1	1	AI-3	AI-3_2R_1_1_TC_QseC	Candidatus Woesebacteria bacterium RBG_16_41_13	Woesebacteria	1473	1155	+	hypothetical protein
OGM28760.1__1488	1.10.287.130/FF/38323	7.8e-12	51.9	1.5	1.1e-11	51.5	0.2	1.9	2	0	0	2	2	1	1	AI-3	AI-3_2R_1_1_TC_QseC	Candidatus Woesebacteria bacterium RIFCSPHIGHO2_01_FULL_42_80	Woesebacteria	1488	959	+	hypothetical protein
OGM54651.1__1500	1.10.287.130/FF/38323	7.8e-12	51.9	1.5	1.1e-11	51.5	0.2	1.9	2	0	0	2	2	1	1	AI-3	AI-3_2R_1_1_TC_QseC	Candidatus Woesebacteria bacterium RIFCSPHIGHO2_12_FULL_41_24	Woesebacteria	1500	620	+	hypothetical protein
OGM67276.1__1510	1.10.287.130/FF/38323	7.8e-12	51.9	1.5	1.1e-11	51.5	0.2	1.9	2	0	0	2	2	1	1	AI-3	AI-3_2R_1_1_TC_QseC	Candidatus Woesebacteria bacterium RIFCSPLOWO2_01_FULL_42_67	Woesebacteria	1510	377	+	hypothetical protein
OGM70995.1__1514	1.10.287.130/FF/38323	7.8e-12	51.9	1.5	1.1e-11	51.5	0.2	1.9	2	0	0	2	2	1	1	AI-3	AI-3_2R_1_1_TC_QseC	Candidatus Woesebacteria bacterium RIFCSPLOWO2_02_FULL_42_10	Woesebacteria	1514	525	+	hypothetical protein
KKS45813.1__367	3.30.565.10/FF/80483	7.8e-12	52.3	0	3.6e-11	50.1	0	2	2	0	0	2	2	1	1	AI-3	AI-3_2R_1_1_TC_QseC	Candidatus Azambacteria bacterium GW2011_GWA1_42_19	Azambacteria	367	367	-	Signal transduction histidine kinase
OGD42989.1__722	3.30.565.10/FF/80483	7.8e-12	52.3	0	3.6e-11	50.1	0	2	2	0	0	2	2	1	1	AI-3	AI-3_2R_1_1_TC_QseC	Candidatus Azambacteria bacterium RIFOXYD1_FULL_42_11	Azambacteria	722	190	-	hypothetical protein
KKS75399.1__221	3.30.565.10/FF/80483	7.8e-12	52.3	0	3.6e-11	50.1	0	2	2	0	0	2	2	1	1	AI-3	AI-3_2R_1_1_TC_QseC	Candidatus Azambacteria bacterium GW2011_GWA2_42_9	Azambacteria	221	355	+	Signal transduction histidine kinase
HAC56473.1__2738	3.30.565.10/FF/80483	7.8e-12	52.3	0.1	1.9e-11	51	0.1	1.6	1	0	0	1	1	1	1	AI-3	AI-3_2R_1_1_TC_QseC	Candidatus Saccharibacteria bacterium	Saccharibacteria (TM7)	2738	311	-	hypothetical protein
TWO86494.1__2946	3.30.565.10/FF/80483	8.5e-12	52.2	0.1	1.6e-11	51.3	0.1	1.4	1	0	0	1	1	1	1	AI-3	AI-3_2R_1_1_TC_QseC	TM7 phylum sp. oral taxon 356	Saccharibacteria (TM7)	2946	584	-	HAMP domain-containing histidine kinase
TWP25817.1__2957	3.30.565.10/FF/80483	8.5e-12	52.2	0.1	1.6e-11	51.3	0.1	1.4	1	0	0	1	1	1	1	AI-3	AI-3_2R_1_1_TC_QseC	TM7 phylum sp. oral taxon 346	Saccharibacteria (TM7)	2957	915	+	HAMP domain-containing histidine kinase
OYX53604.1__2122	3.30.565.10/FF/80483	8.8e-12	52.1	0	2.3e-11	50.8	0	1.6	1	1	1	2	2	1	1	AI-3	AI-3_2R_1_1_TC_QseC	Candidatus Saccharibacteria bacterium 32-50-13	Saccharibacteria (TM7)	2122	717	+	hypothetical protein
PIP15372.1__2159	3.30.565.10/FF/80483	8.9e-12	52.1	0.1	1.1e-11	51.9	0.1	1.1	1	0	0	1	1	1	1	AI-3	AI-3_2R_1_1_TC_QseC	Candidatus Roizmanbacteria bacterium CG23_combo_of_CG06-09_8_20_14_all_35_49	Roizmanbacteria	2159	749	-	hypothetical protein
PIP62378.1__2467	3.30.565.10/FF/80483	8.9e-12	52.1	0.1	1.1e-11	51.9	0.1	1.1	1	0	0	1	1	1	1	AI-3	AI-3_2R_1_1_TC_QseC	Candidatus Roizmanbacteria bacterium CG22_combo_CG10-13_8_21_14_all_35_9	Roizmanbacteria	2467	609	-	hypothetical protein
PJC82383.1__2498	3.30.565.10/FF/80483	8.9e-12	52.1	0.1	1.1e-11	51.9	0.1	1.1	1	0	0	1	1	1	1	AI-3	AI-3_2R_1_1_TC_QseC	Candidatus Roizmanbacteria bacterium CG_4_8_14_3_um_filter_35_14	Roizmanbacteria	2498	422	+	hypothetical protein
OGC56190.1__678	3.30.565.10/FF/80483	9.2e-12	52.1	0.1	1.7e-11	51.2	0.1	1.3	1	0	0	1	1	1	1	AI-3	AI-3_2R_1_1_TC_QseC	candidate division WWE3 bacterium RIFCSPLOWO2_12_FULL_36_10	Katanobacteria (WWE3)	678	715	-	hypothetical protein
OGG14618.1__998	3.30.565.10/FF/80483	9.9e-12	51.9	0	1.4e-11	51.4	0	1.2	1	0	0	1	1	1	1	AI-3	AI-3_2R_1_1_TC_QseC	Candidatus Gottesmanbacteria bacterium RIFCSPHIGHO2_01_FULL_39_10	Gottesmanbacteria	998	449	-	hypothetical protein
OGG16944.1__924	3.30.565.10/FF/80483	9.9e-12	51.9	0	2.1e-11	50.9	0	1.5	1	0	0	1	1	1	1	AI-3	AI-3_2R_1_1_TC_QseC	Candidatus Gottesmanbacteria bacterium RIFCSPHIGHO2_02_FULL_39_11	Gottesmanbacteria	924	106	+	hypothetical protein
KKR72282.1__214	3.30.565.10/FF/80483	1e-11	51.9	0	1.8e-11	51.1	0	1.4	1	0	0	1	1	1	1	AI-3	AI-3_2R_1_1_TC_QseC	Candidatus Roizmanbacteria bacterium GW2011_GWB1_40_7	Roizmanbacteria	214	413	+	histidine kinase
KKR94265.1__287	3.30.565.10/FF/80483	1e-11	51.9	0	1.8e-11	51.1	0	1.4	1	0	0	1	1	1	1	AI-3	AI-3_2R_1_1_TC_QseC	Candidatus Roizmanbacteria bacterium GW2011_GWA1_41_13	Roizmanbacteria	287	392	+	histidine kinase
KKS22082.1__329	3.30.565.10/FF/80483	1e-11	51.9	0	1.8e-11	51.1	0	1.4	1	0	0	1	1	1	1	AI-3	AI-3_2R_1_1_TC_QseC	Candidatus Roizmanbacteria bacterium GW2011_GWC2_41_7	Roizmanbacteria	329	348	+	histidine kinase
PLS81279.1__2720	1.10.287.130/FF/2160	1.1e-11	51.7	0.2	4.5e-11	49.7	0	2.1	2	0	0	2	2	1	1	AI-3	AI-3_2R_1_1_TC_QseC	Candidatus Saccharibacteria bacterium	Saccharibacteria (TM7)	2720	27	-	hypothetical protein
KKS85763.1__234	1.10.287.130/FF/38323	1.1e-11	51.5	2.7	2.6e-11	50.2	2.7	1.8	1	0	0	1	1	1	1	AI-3	AI-3_2R_1_1_TC_QseC	Candidatus Gottesmanbacteria bacterium GW2011_GWA1_43_11	Gottesmanbacteria	234	245	-	Integral membrane sensor signal transduction histidine kinase
OGZ18950.1__1860	3.30.565.10/FF/80483	1.1e-11	51.8	0	1.6e-11	51.3	0	1.2	1	0	0	1	1	1	1	AI-3	AI-3_2R_1_1_TC_QseC	Candidatus Nealsonbacteria bacterium RBG_13_42_11	Nealsonbacteria	1860	31	-	hypothetical protein
PIS40660.1__2296	3.30.565.10/FF/80483	1.1e-11	51.8	0	1.8e-11	51.1	0	1.2	1	0	0	1	1	1	1	AI-3	AI-3_2R_1_1_TC_QseC	Candidatus Kerfeldbacteria bacterium CG08_land_8_20_14_0_20_43_14	Kerfeldbacteria	2296	383	-	hypothetical protein
TWP21473.1__2956	3.30.565.10/FF/80483	1.1e-11	51.8	0.1	2.2e-11	50.8	0.1	1.5	1	0	0	1	1	1	1	AI-3	AI-3_2R_1_1_TC_QseC	TM7 phylum sp. oral taxon 346	Saccharibacteria (TM7)	2956	400	-	HAMP domain-containing histidine kinase
OGZ63693.1__1794	3.30.565.10/FF/80483	1.1e-11	51.8	0	2.6e-11	50.6	0	1.5	1	0	0	1	1	1	1	AI-3	AI-3_2R_1_1_TC_QseC	Candidatus Staskawiczbacteria bacterium RIFCSPHIGHO2_01_FULL_39_25	Staskawiczbacteria	1794	462	+	hypothetical protein
OGZ73150.1__1803	3.30.565.10/FF/80483	1.1e-11	51.8	0	2.6e-11	50.6	0	1.5	1	0	0	1	1	1	1	AI-3	AI-3_2R_1_1_TC_QseC	Candidatus Staskawiczbacteria bacterium RIFCSPLOWO2_01_FULL_40_39	Staskawiczbacteria	1803	325	+	hypothetical protein
OGZ76513.1__1886	3.30.565.10/FF/80483	1.1e-11	51.8	0	2.6e-11	50.6	0	1.5	1	0	0	1	1	1	1	AI-3	AI-3_2R_1_1_TC_QseC	Candidatus Staskawiczbacteria bacterium RIFCSPLOWO2_02_FULL_39_8	Staskawiczbacteria	1886	149	-	hypothetical protein
OGG90674.1__1044	3.30.565.10/FF/80483	1.2e-11	51.7	0.1	6.1e-11	49.4	0	2	2	0	0	2	2	1	1	AI-3	AI-3_2R_1_1_TC_QseC	Candidatus Kaiserbacteria bacterium RIFCSPLOWO2_12_FULL_54_10	Kaiserbacteria	1044	71	-	hypothetical protein
OGG08665.1__918	1.10.287.130/FF/38323	1.3e-11	51.2	0.4	2.5e-11	50.3	0.4	1.5	1	0	0	1	1	1	1	AI-3	AI-3_2R_1_1_TC_QseC	Candidatus Gottesmanbacteria bacterium RBG_16_43_7	Gottesmanbacteria	918	571	+	hypothetical protein
RYC74113.1__2919	3.30.565.10/FF/80483	1.3e-11	51.6	0.1	2.2e-11	50.8	0.1	1.4	1	0	0	1	1	1	1	AI-3	AI-3_2R_1_1_TC_QseC	Candidatus Saccharibacteria bacterium TM7_ANC_38.39_G1_1	Saccharibacteria (TM7)	2919	703	+	Signal transduction histidine-protein kinase ArlS
KKQ90648.1__156	3.30.565.10/FF/80483	1.3e-11	51.6	0	2e-11	51	0	1.3	1	0	0	1	1	1	1	AI-3	AI-3_2R_1_1_TC_QseC	Berkelbacteria bacterium GW2011_GWA2_38_9	Berkelbacteria (ACD58)	156	13	+	Histidine kinase
OGY87628.1__1731	3.30.565.10/FF/80483	1.4e-11	51.5	0.1	2.5e-11	50.7	0.1	1.4	1	0	0	1	1	1	1	AI-3	AI-3_2R_1_1_TC_QseC	Candidatus Kerfeldbacteria bacterium RIFOXYB2_FULL_38_14	Kerfeldbacteria	1731	288	+	hypothetical protein
OGY87816.1__1730	3.30.565.10/FF/80483	1.4e-11	51.5	0.1	2.5e-11	50.7	0.1	1.4	1	0	0	1	1	1	1	AI-3	AI-3_2R_1_1_TC_QseC	Candidatus Kerfeldbacteria bacterium RIFOXYA2_FULL_38_24	Kerfeldbacteria	1730	96	+	hypothetical protein
OGY89551.1__1708	3.30.565.10/FF/80483	1.4e-11	51.5	0.1	2.5e-11	50.7	0.1	1.4	1	0	0	1	1	1	1	AI-3	AI-3_2R_1_1_TC_QseC	Candidatus Kerfeldbacteria bacterium RIFOXYC2_FULL_38_9	Kerfeldbacteria	1708	331	+	hypothetical protein
KKS17614.1__323	3.30.565.10/FF/80483	1.4e-11	51.5	0	3.5e-11	50.2	0	1.6	2	0	0	2	2	1	1	AI-3	AI-3_2R_1_1_TC_QseC	candidate division WWE3 bacterium GW2011_GWB1_41_6	Katanobacteria (WWE3)	323	98	-	hypothetical protein
KKS20748.1__328	3.30.565.10/FF/80483	1.4e-11	51.5	0	3.5e-11	50.2	0	1.6	2	0	0	2	2	1	1	AI-3	AI-3_2R_1_1_TC_QseC	candidate division WWE3 bacterium GW2011_GWC1_41_7	Katanobacteria (WWE3)	328	470	+	hypothetical protein
KKS22851.1__332	3.30.565.10/FF/80483	1.4e-11	51.5	0	3.5e-11	50.2	0	1.6	2	0	0	2	2	1	1	AI-3	AI-3_2R_1_1_TC_QseC	candidate division WWE3 bacterium GW2011_GWA1_41_8	Katanobacteria (WWE3)	332	16	+	hypothetical protein
OHA27470.1__1839	3.30.565.10/FF/80483	1.4e-11	51.5	0	2.2e-11	50.8	0	1.2	1	0	0	1	1	1	1	AI-3	AI-3_2R_1_1_TC_QseC	Candidatus Taylorbacteria bacterium RIFCSPHIGHO2_02_FULL_46_13	Taylorbacteria	1839	16	+	hypothetical protein
OHB05832.1__2037	3.30.565.10/FF/80483	1.4e-11	51.5	0	3e-11	50.4	0	1.5	1	0	0	1	1	1	1	AI-3	AI-3_2R_1_1_TC_QseC	Candidatus Zambryskibacteria bacterium RIFCSPLOWO2_01_FULL_45_43	Zambryskibacteria	2037	170	+	hypothetical protein
OGK21696.1__1360	3.30.565.10/FF/80483	1.5e-11	51.4	0	3.8e-11	50.1	0	1.8	1	1	0	1	1	1	1	AI-3	AI-3_2R_1_1_TC_QseC	Candidatus Roizmanbacteria bacterium RIFCSPHIGHO2_01_FULL_39_8	Roizmanbacteria	1360	210	-	hypothetical protein
OGK26019.1__1311	3.30.565.10/FF/80483	1.5e-11	51.4	0	3.8e-11	50.1	0	1.8	1	1	0	1	1	1	1	AI-3	AI-3_2R_1_1_TC_QseC	Candidatus Roizmanbacteria bacterium RIFCSPHIGHO2_02_FULL_39_9	Roizmanbacteria	1311	784	-	hypothetical protein
KKR13820.1__226	3.30.565.10/FF/80483	1.5e-11	51.4	0	2.3e-11	50.8	0	1.2	1	0	0	1	1	1	1	AI-3	AI-3_2R_1_1_TC_QseC	Candidatus Woesebacteria bacterium GW2011_GWA1_39_21b	Woesebacteria	226	501	-	Integral membrane sensor signal transduction histidine kinase
OGM65188.1__1506	3.30.565.10/FF/80483	1.5e-11	51.4	0	2.3e-11	50.8	0	1.2	1	0	0	1	1	1	1	AI-3	AI-3_2R_1_1_TC_QseC	Candidatus Woesebacteria bacterium RIFCSPLOWO2_01_FULL_39_14	Woesebacteria	1506	239	-	hypothetical protein
PIU24430.1__2337	3.30.565.10/FF/80483	1.5e-11	51.3	0	3.6e-11	50.1	0	1.6	1	0	0	1	1	1	1	AI-3	AI-3_2R_1_1_TC_QseC	Candidatus Berkelbacteria bacterium CG08_land_8_20_14_0_20_39_8	Berkelbacteria (ACD58)	2337	392	+	hypothetical protein
HAZ16907.1__2772	3.30.565.10/FF/80483	1.6e-11	51.3	0	3.1e-11	50.3	0	1.4	1	0	0	1	1	1	1	AI-3	AI-3_2R_1_1_TC_QseC	Candidatus Jacksonbacteria bacterium	Jacksonbacteria	2772	53	+	hypothetical protein
OGY71026.1__1696	3.30.565.10/FF/80483	1.6e-11	51.3	0	3.1e-11	50.3	0	1.4	1	0	0	1	1	1	1	AI-3	AI-3_2R_1_1_TC_QseC	Candidatus Jacksonbacteria bacterium RIFCSPLOWO2_01_FULL_44_13	Jacksonbacteria	1696	300	-	hypothetical protein
HAC56023.1__2738	3.30.565.10/FF/80483	1.6e-11	51.3	0	2.5e-11	50.6	0	1.2	1	0	0	1	1	1	1	AI-3	AI-3_2R_1_1_TC_QseC	Candidatus Saccharibacteria bacterium	Saccharibacteria (TM7)	2738	136	-	hypothetical protein
OGZ26964.1__1866	3.30.565.10/FF/80483	1.6e-11	51.3	0	2.7e-11	50.5	0	1.3	1	0	0	1	1	1	1	AI-3	AI-3_2R_1_1_TC_QseC	Candidatus Nealsonbacteria bacterium RIFOXYC1_FULL_40_7	Nealsonbacteria	1866	686	+	hypothetical protein
OGZ27259.1__1865	3.30.565.10/FF/80483	1.6e-11	51.3	0	2.7e-11	50.5	0	1.3	1	0	0	1	1	1	1	AI-3	AI-3_2R_1_1_TC_QseC	Candidatus Nealsonbacteria bacterium RIFOXYB1_FULL_40_15	Nealsonbacteria	1865	462	+	hypothetical protein
OGZ29958.1__1867	3.30.565.10/FF/80483	1.6e-11	51.3	0	2.7e-11	50.5	0	1.3	1	0	0	1	1	1	1	AI-3	AI-3_2R_1_1_TC_QseC	Candidatus Nealsonbacteria bacterium RIFOXYD1_FULL_39_11	Nealsonbacteria	1867	12	-	hypothetical protein
PIP58344.1__2208	3.30.565.10/FF/80483	1.7e-11	51.1	0	3.1e-11	50.4	0	1.3	1	0	0	1	1	1	1	AI-3	AI-3_2R_1_1_TC_QseC	Candidatus Vogelbacteria bacterium CG22_combo_CG10-13_8_21_14_all_37_9	Vogelbacteria	2208	239	-	hypothetical protein
KKR10827.1__178	3.30.565.10/FF/80483	1.8e-11	51.1	0	3.2e-11	50.3	0	1.4	1	0	0	1	1	1	1	AI-3	AI-3_2R_1_1_TC_QseC	Candidatus Woesebacteria bacterium GW2011_GWA1_39_21	Woesebacteria	178	777	-	Integral membrane sensor signal transduction histidine kinase
KKP61730.1__42	3.30.565.10/FF/80483	1.8e-11	51.1	0.1	3e-11	50.4	0.1	1.3	1	0	0	1	1	1	1	AI-3	AI-3_2R_1_1_TC_QseC	Candidatus Roizmanbacteria bacterium GW2011_GWC2_34_23	Roizmanbacteria	42	375	-	Integral membrane sensor signal transduction histidine kinase
KKQ33828.1__26	3.30.565.10/FF/80483	1.8e-11	51.1	0.1	3e-11	50.4	0.1	1.3	1	0	0	1	1	1	1	AI-3	AI-3_2R_1_1_TC_QseC	Candidatus Levybacteria bacterium GW2011_GWA2_37_36	Levybacteria	26	165	-	Integral membrane sensor signal transduction histidine kinase
OGM18883.1__1478	3.30.565.10/FF/80483	1.8e-11	51.1	0	3.5e-11	50.2	0	1.4	1	0	0	1	1	1	1	AI-3	AI-3_2R_1_1_TC_QseC	Candidatus Woesebacteria bacterium RIFCSPHIGHO2_01_FULL_38_10	Woesebacteria	1478	488	-	hypothetical protein
OGM59500.1__1505	3.30.565.10/FF/80483	1.8e-11	51.1	0	3.5e-11	50.2	0	1.4	1	0	0	1	1	1	1	AI-3	AI-3_2R_1_1_TC_QseC	Candidatus Woesebacteria bacterium RIFCSPLOWO2_01_FULL_39_10b	Woesebacteria	1505	831	-	hypothetical protein
OGC98347.1__701	1.10.287.130/FF/38323	1.9e-11	50.7	2.2	3.4e-11	49.9	2.2	1.3	1	0	0	1	1	1	1	AI-3	AI-3_2R_1_1_TC_QseC	Candidatus Amesbacteria bacterium RIFCSPHIGHO2_01_FULL_48_32	Amesbacteria	701	4	+	hypothetical protein
OGD03144.1__705	1.10.287.130/FF/38323	1.9e-11	50.7	2.2	3.4e-11	49.9	2.2	1.3	1	0	0	1	1	1	1	AI-3	AI-3_2R_1_1_TC_QseC	Candidatus Amesbacteria bacterium RIFCSPLOWO2_01_FULL_48_25	Amesbacteria	705	993	-	hypothetical protein
OGM12642.1__1471	3.30.565.10/FF/80483	1.9e-11	51	0.1	3.3e-11	50.2	0.1	1.3	1	0	0	1	1	1	1	AI-3	AI-3_2R_1_1_TC_QseC	Candidatus Woesebacteria bacterium RBG_16_39_8b	Woesebacteria	1471	157	-	hypothetical protein
OGG65233.1__1021	3.30.565.10/FF/80483	1.9e-11	51	0.2	4.1e-11	49.9	0.2	1.5	1	0	0	1	1	1	1	AI-3	AI-3_2R_1_1_TC_QseC	Candidatus Kaiserbacteria bacterium RIFCSPHIGHO2_12_45_16	Kaiserbacteria	1021	725	+	hypothetical protein
PJC81606.1__2496	3.30.565.10/FF/80483	2e-11	51	0.1	2.8e-11	50.5	0.1	1.3	1	0	0	1	1	1	1	AI-3	AI-3_2R_1_1_TC_QseC	Candidatus Roizmanbacteria bacterium CG_4_8_14_3_um_filter_36_10	Roizmanbacteria	2496	11	-	hypothetical protein
KKQ36389.1__77	3.30.565.10/FF/80483	2e-11	51	0.1	3.8e-11	50	0.1	1.4	1	0	0	1	1	1	1	AI-3	AI-3_2R_1_1_TC_QseC	Candidatus Woesebacteria bacterium GW2011_GWA1_37_7	Woesebacteria	77	682	-	putative histidine kinase protein
OGI69408.1__1193	3.30.565.10/FF/80483	2e-11	51	0.1	3.8e-11	50	0.1	1.4	1	0	0	1	1	1	1	AI-3	AI-3_2R_1_1_TC_QseC	Candidatus Nomurabacteria bacterium RIFCSPHIGHO2_01_FULL_42_16	Nomurabacteria	1193	455	-	hypothetical protein
OGG27247.1__1001	3.30.565.10/FF/80483	2e-11	50.9	0	3.1e-11	50.3	0	1.3	1	0	0	1	1	1	1	AI-3	AI-3_2R_1_1_TC_QseC	Candidatus Gottesmanbacteria bacterium RIFCSPLOWO2_01_FULL_39_12b	Gottesmanbacteria	1001	147	-	hypothetical protein
OGN16513.1__1573	1.10.287.130/FF/38323	2.1e-11	50.5	0.3	3.7e-11	49.8	0.3	1.3	1	0	0	1	1	1	1	AI-3	AI-3_2R_1_1_TC_QseC	Candidatus Yanofskybacteria bacterium RIFCSPHIGHO2_02_FULL_50_12	Yanofskybacteria	1573	408	+	hypothetical protein
HCC83432.1__2858	3.30.565.10/FF/80483	2.1e-11	50.9	0.2	3.4e-11	50.2	0.2	1.3	1	0	0	1	1	1	1	AI-3	AI-3_2R_1_1_TC_QseC	Candidatus Uhrbacteria bacterium	Uhrbacteria	2858	84	+	hypothetical protein
TSC57171.1__2927	3.30.565.10/FF/80483	2.1e-11	50.9	0.2	3e-11	50.4	0.2	1.2	1	0	0	1	1	1	1	AI-3	AI-3_2R_1_1_TC_QseC	Candidatus Peregrinibacteria bacterium Greene0416_62	Peregrinibacteria (PER)	2927	267	-	multi-sensor signal transduction histidine kinase
OGG50561.1__1008	3.30.565.10/FF/80483	2.2e-11	50.8	0.1	3.6e-11	50.1	0.1	1.5	1	0	0	1	1	1	1	AI-3	AI-3_2R_1_1_TC_QseC	Candidatus Kaiserbacteria bacterium RIFCSPHIGHO2_01_FULL_54_36	Kaiserbacteria	1008	355	+	hypothetical protein
OIP51933.1__2091	3.30.565.10/FF/80483	2.2e-11	50.8	0	4.3e-11	49.9	0	1.4	1	0	0	1	1	1	1	AI-3	AI-3_2R_1_1_TC_QseC	Candidatus Gracilibacteria bacterium CG2_30_37_12	Gracilibacteria (BD1-5)	2091	716	-	hypothetical protein
OGG88571.1__1122	3.30.565.10/FF/80483	2.3e-11	50.8	0.1	7.2e-11	49.2	0	1.8	2	0	0	2	2	1	1	AI-3	AI-3_2R_1_1_TC_QseC	Candidatus Kaiserbacteria bacterium RIFOXYD1_FULL_42_15	Kaiserbacteria	1122	301	+	hypothetical protein
PIP15117.1__2159	3.30.565.10/FF/80483	2.3e-11	50.8	0.1	3.5e-11	50.2	0.1	1.3	1	0	0	1	1	1	1	AI-3	AI-3_2R_1_1_TC_QseC	Candidatus Roizmanbacteria bacterium CG23_combo_of_CG06-09_8_20_14_all_35_49	Roizmanbacteria	2159	269	+	hypothetical protein
PIR98739.1__2266	1.10.287.130/FF/38323	2.4e-11	50.4	0.8	5.4e-11	49.2	0.8	1.6	1	0	0	1	1	1	1	AI-3	AI-3_2R_1_1_TC_QseC	Candidatus Collierbacteria bacterium CG10_big_fil_rev_8_21_14_0_10_44_9	Collierbacteria	2266	379	+	hypothetical protein
KKQ81416.1__152	3.30.565.10/FF/80483	2.4e-11	50.7	0	4.3e-11	49.9	0	1.4	1	0	0	1	1	1	1	AI-3	AI-3_2R_1_1_TC_QseC	Candidatus Daviesbacteria bacterium GW2011_GWF2_38_7	Daviesbacteria	152	894	+	Sensor histidine kinase, HAMP domain-containing
OGC56539.1__664	3.30.565.10/FF/80483	2.4e-11	50.7	0	5.7e-11	49.5	0	1.6	2	0	0	2	2	1	1	AI-3	AI-3_2R_1_1_TC_QseC	candidate division WWE3 bacterium RIFCSPLOWO2_01_FULL_41_9	Katanobacteria (WWE3)	664	679	-	hypothetical protein
PIV09935.1__2352	3.30.565.10/FF/80483	2.4e-11	50.7	0	4.2e-11	49.9	0	1.4	1	0	0	1	1	1	1	AI-3	AI-3_2R_1_1_TC_QseC	Candidatus Roizmanbacteria bacterium CG03_land_8_20_14_0_80_36_21	Roizmanbacteria	2352	483	-	hypothetical protein
OHA64122.1__1939	3.30.565.10/FF/80483	2.4e-11	50.7	0	4e-11	50	0	1.2	1	0	0	1	1	1	1	AI-3	AI-3_2R_1_1_TC_QseC	Candidatus Wildermuthbacteria bacterium RIFCSPHIGHO2_01_FULL_48_25	Wildermuthbacteria	1939	180	-	hypothetical protein
OYX53701.1__2122	3.30.565.10/FF/80483	2.4e-11	50.7	0.1	4.9e-11	49.7	0.1	1.6	1	0	0	1	1	1	1	AI-3	AI-3_2R_1_1_TC_QseC	Candidatus Saccharibacteria bacterium 32-50-13	Saccharibacteria (TM7)	2122	555	-	hypothetical protein
OGK23466.1__1310	1.10.287.130/FF/38323	2.5e-11	50.3	1.7	4e-11	49.7	1.7	1.3	1	0	0	1	1	1	1	AI-3	AI-3_2R_1_1_TC_QseC	Candidatus Roizmanbacteria bacterium RIFCSPHIGHO2_02_FULL_38_11	Roizmanbacteria	1310	1109	-	hypothetical protein
OGK43177.1__1376	1.10.287.130/FF/38323	2.5e-11	50.3	1.7	4e-11	49.7	1.7	1.3	1	0	0	1	1	1	1	AI-3	AI-3_2R_1_1_TC_QseC	Candidatus Roizmanbacteria bacterium RIFCSPLOWO2_01_FULL_37_13	Roizmanbacteria	1376	99	-	hypothetical protein
HCR55417.1__2891	3.30.565.10/FF/80483	2.5e-11	50.6	0.1	4.4e-11	49.9	0.1	1.3	1	0	0	1	1	1	1	AI-3	AI-3_2R_1_1_TC_QseC	Candidatus Saccharibacteria bacterium	Saccharibacteria (TM7)	2891	578	+	hypothetical protein
OGG75850.1__1037	3.30.565.10/FF/80483	2.7e-11	50.5	0.1	4.5e-11	49.8	0.1	1.5	1	0	0	1	1	1	1	AI-3	AI-3_2R_1_1_TC_QseC	Candidatus Kaiserbacteria bacterium RIFCSPLOWO2_01_FULL_54_22	Kaiserbacteria	1037	148	+	hypothetical protein
OHA68589.1__1945	3.30.565.10/FF/80483	2.8e-11	50.5	0	4.6e-11	49.8	0	1.2	1	0	0	1	1	1	1	AI-3	AI-3_2R_1_1_TC_QseC	Candidatus Wildermuthbacteria bacterium RIFCSPHIGHO2_02_FULL_49_12b	Wildermuthbacteria	1945	293	-	hypothetical protein
OHA73218.1__2019	3.30.565.10/FF/80483	2.8e-11	50.5	0	4.6e-11	49.8	0	1.2	1	0	0	1	1	1	1	AI-3	AI-3_2R_1_1_TC_QseC	Candidatus Wildermuthbacteria bacterium RIFCSPLOWO2_01_FULL_48_16	Wildermuthbacteria	2019	378	-	hypothetical protein
OGZ10968.1__1742	3.30.565.10/FF/80483	2.8e-11	50.5	0	4.9e-11	49.7	0	1.3	1	0	0	1	1	1	1	AI-3	AI-3_2R_1_1_TC_QseC	Candidatus Lloydbacteria bacterium RIFCSPHIGHO2_02_FULL_54_17	Lloydbacteria	1742	1043	+	hypothetical protein
KKS42087.1__361	3.30.565.10/FF/80483	2.8e-11	50.5	0	4.5e-11	49.8	0	1.2	1	0	0	1	1	1	1	AI-3	AI-3_2R_1_1_TC_QseC	Candidatus Gottesmanbacteria bacterium GW2011_GWA2_42_16	Gottesmanbacteria	361	245	-	ATPase/histidine kinase/DNA gyrase B/HSP90 domain protein
KKS56165.1__376	3.30.565.10/FF/80483	2.8e-11	50.5	0	4.5e-11	49.8	0	1.2	1	0	0	1	1	1	1	AI-3	AI-3_2R_1_1_TC_QseC	Candidatus Gottesmanbacteria bacterium GW2011_GWA1_42_26	Gottesmanbacteria	376	211	-	ATPase/histidine kinase/DNA gyrase B/HSP90 domain protein
KKS82486.1__247	3.30.565.10/FF/80483	2.8e-11	50.5	0	4.5e-11	49.8	0	1.2	1	0	0	1	1	1	1	AI-3	AI-3_2R_1_1_TC_QseC	Candidatus Gottesmanbacteria bacterium GW2011_GWC1_43_10	Gottesmanbacteria	247	129	-	ATPase/histidine kinase/DNA gyrase B/HSP90 domain protein
OGG08472.1__923	3.30.565.10/FF/80483	2.8e-11	50.5	0	4.5e-11	49.8	0	1.2	1	0	0	1	1	1	1	AI-3	AI-3_2R_1_1_TC_QseC	Candidatus Gottesmanbacteria bacterium RIFCSPHIGHO2_01_FULL_43_15	Gottesmanbacteria	923	940	+	hypothetical protein
OGG26325.1__1002	3.30.565.10/FF/80483	2.8e-11	50.5	0	4.5e-11	49.8	0	1.2	1	0	0	1	1	1	1	AI-3	AI-3_2R_1_1_TC_QseC	Candidatus Gottesmanbacteria bacterium RIFCSPLOWO2_01_FULL_42_10	Gottesmanbacteria	1002	564	-	hypothetical protein
OHA15553.1__1907	3.30.565.10/FF/80483	2.9e-11	50.4	0	4.1e-11	50	0	1.1	1	0	0	1	1	1	1	AI-3	AI-3_2R_1_1_TC_QseC	Candidatus Tagabacteria bacterium RIFCSPLOWO2_01_FULL_42_9	Tagabacteria	1907	225	+	hypothetical protein
OGZ08051.1__1739	3.30.565.10/FF/80483	3e-11	50.4	0	5.2e-11	49.6	0	1.3	1	0	0	1	1	1	1	AI-3	AI-3_2R_1_1_TC_QseC	Candidatus Lloydbacteria bacterium RIFCSPHIGHO2_01_FULL_54_11	Lloydbacteria	1739	238	+	hypothetical protein
OGZ14797.1__1743	3.30.565.10/FF/80483	3e-11	50.4	0	5.2e-11	49.6	0	1.3	1	0	0	1	1	1	1	AI-3	AI-3_2R_1_1_TC_QseC	Candidatus Lloydbacteria bacterium RIFCSPLOWO2_01_FULL_54_18	Lloydbacteria	1743	240	+	hypothetical protein
OGZ16832.1__1745	3.30.565.10/FF/80483	3e-11	50.4	0	5.2e-11	49.6	0	1.3	1	0	0	1	1	1	1	AI-3	AI-3_2R_1_1_TC_QseC	Candidatus Lloydbacteria bacterium RIFCSPLOWO2_02_FULL_54_12	Lloydbacteria	1745	187	+	hypothetical protein
OGF24513.1__873	3.30.565.10/FF/80483	3e-11	50.4	0	1.6e-09	44.8	0	2.3	2	0	0	2	2	1	1	AI-3	AI-3_2R_1_1_TC_QseC	Candidatus Falkowbacteria bacterium RIFCSPLOWO2_02_FULL_45_21	Falkowbacteria	873	96	-	hypothetical protein
OGY27997.1__1642	3.30.565.10/FF/80483	3.1e-11	50.3	0	6.9e-11	49.2	0	1.5	1	0	0	1	1	1	1	AI-3	AI-3_2R_1_1_TC_QseC	Candidatus Woykebacteria bacterium RBG_19FT_COMBO_43_10	Woykebacteria	1642	163	-	hypothetical protein
OGL87254.1__1442	3.30.565.10/FF/80483	3.1e-11	50.3	0	6.2e-11	49.4	0	1.5	1	0	0	1	1	1	1	AI-3	AI-3_2R_1_1_TC_QseC	Candidatus Uhrbacteria bacterium RIFCSPLOWO2_02_FULL_48_12	Uhrbacteria	1442	286	+	hypothetical protein
KKS98010.1__395	3.30.565.10/FF/80483	3.1e-11	50.3	0	6.3e-11	49.3	0	1.5	1	0	0	1	1	1	1	AI-3	AI-3_2R_1_1_TC_QseC	Candidatus Gottesmanbacteria bacterium GW2011_GWA2_43_14	Gottesmanbacteria	395	806	-	histidine kinase
OGG03845.1__917	3.30.565.10/FF/80483	3.2e-11	50.3	0	5.7e-11	49.5	0	1.3	1	0	0	1	1	1	1	AI-3	AI-3_2R_1_1_TC_QseC	Candidatus Gottesmanbacteria bacterium RBG_16_37_8	Gottesmanbacteria	917	255	-	hypothetical protein
KKR18006.1__233	3.30.565.10/FF/80483	3.3e-11	50.3	0.1	1.1e-10	48.6	0	1.8	2	0	0	2	2	1	1	AI-3	AI-3_2R_1_1_TC_QseC	candidate division CPR2 bacterium GW2011_GWC2_39_35	CPR2	233	635	-	PAS/PAC sensor hybrid histidine kinase
KKR28888.1__246	3.30.565.10/FF/80483	3.3e-11	50.3	0.1	1.1e-10	48.6	0	1.8	2	0	0	2	2	1	1	AI-3	AI-3_2R_1_1_TC_QseC	candidate division CPR2 bacterium GW2011_GWD2_39_7	CPR2	246	385	-	PAS/PAC sensor hybrid histidine kinase
OGB55748.1__643	3.30.565.10/FF/80483	3.3e-11	50.3	0.1	1.1e-10	48.6	0	1.8	2	0	0	2	2	1	1	AI-3	AI-3_2R_1_1_TC_QseC	candidate division CPR2 bacterium GWD1_39_7	CPR2	643	622	-	hypothetical protein
OGB70260.1__644	3.30.565.10/FF/80483	3.3e-11	50.3	0.1	1.1e-10	48.6	0	1.8	2	0	0	2	2	1	1	AI-3	AI-3_2R_1_1_TC_QseC	candidate division CPR2 bacterium GWD2_39_7	CPR2	644	969	-	hypothetical protein
OGG70862.1__1022	3.30.565.10/FF/80483	3.3e-11	50.2	0.2	7.1e-11	49.2	0.2	1.6	1	0	0	1	1	1	1	AI-3	AI-3_2R_1_1_TC_QseC	Candidatus Kaiserbacteria bacterium RIFCSPLOWO2_01_FULL_45_25	Kaiserbacteria	1022	234	-	hypothetical protein
OGG83730.1__1115	3.30.565.10/FF/80483	3.3e-11	50.2	0.2	7.1e-11	49.2	0.2	1.6	1	0	0	1	1	1	1	AI-3	AI-3_2R_1_1_TC_QseC	Candidatus Kaiserbacteria bacterium RIFCSPLOWO2_02_FULL_45_11b	Kaiserbacteria	1115	270	-	hypothetical protein
OGC50061.1__659	3.30.565.10/FF/80483	3.3e-11	50.2	0	6.4e-11	49.3	0	1.6	1	0	0	1	1	1	1	AI-3	AI-3_2R_1_1_TC_QseC	candidate division WWE3 bacterium RIFCSPHIGHO2_01_FULL_40_23	Katanobacteria (WWE3)	659	720	+	hypothetical protein
OGC55345.1__663	3.30.565.10/FF/80483	3.3e-11	50.2	0	6.4e-11	49.3	0	1.6	1	0	0	1	1	1	1	AI-3	AI-3_2R_1_1_TC_QseC	candidate division WWE3 bacterium RIFCSPLOWO2_01_FULL_41_18	Katanobacteria (WWE3)	663	267	+	hypothetical protein
KKP67850.1__48	3.30.565.10/FF/80483	3.3e-11	50.2	0	6.2e-11	49.4	0	1.5	1	0	0	1	1	1	1	AI-3	AI-3_2R_1_1_TC_QseC	Candidatus Roizmanbacteria bacterium GW2011_GWC2_35_12	Roizmanbacteria	48	224	-	hypothetical protein
HCE30968.1__2851	3.30.565.10/FF/80483	3.5e-11	50.2	0	6.8e-11	49.2	0	1.4	1	0	0	1	1	1	1	AI-3	AI-3_2R_1_1_TC_QseC	Candidatus Daviesbacteria bacterium	Daviesbacteria	2851	763	-	hypothetical protein
KKR17423.1__232	3.30.565.10/FF/80483	3.5e-11	50.2	0	6.8e-11	49.2	0	1.4	1	0	0	1	1	1	1	AI-3	AI-3_2R_1_1_TC_QseC	Candidatus Daviesbacteria bacterium GW2011_GWA2_39_33	Daviesbacteria	232	98	-	Integral membrane sensor signal transduction histidine kinase
KKR42801.1__265	3.30.565.10/FF/80483	3.5e-11	50.2	0	6.8e-11	49.2	0	1.4	1	0	0	1	1	1	1	AI-3	AI-3_2R_1_1_TC_QseC	Candidatus Daviesbacteria bacterium GW2011_GWC2_40_12	Daviesbacteria	265	252	-	Integral membrane sensor signal transduction histidine kinase
OGE21620.1__820	3.30.565.10/FF/80483	3.5e-11	50.2	0	6.8e-11	49.2	0	1.4	1	0	0	1	1	1	1	AI-3	AI-3_2R_1_1_TC_QseC	Candidatus Daviesbacteria bacterium RIFCSPHIGHO2_01_FULL_40_24	Daviesbacteria	820	650	+	hypothetical protein
OGE30017.1__823	3.30.565.10/FF/80483	3.5e-11	50.2	0	6.8e-11	49.2	0	1.4	1	0	0	1	1	1	1	AI-3	AI-3_2R_1_1_TC_QseC	Candidatus Daviesbacteria bacterium RIFCSPHIGHO2_02_FULL_40_16	Daviesbacteria	823	85	+	hypothetical protein
OGE43548.1__834	3.30.565.10/FF/80483	3.5e-11	50.2	0	6.8e-11	49.2	0	1.4	1	0	0	1	1	1	1	AI-3	AI-3_2R_1_1_TC_QseC	Candidatus Daviesbacteria bacterium RIFCSPLOWO2_01_FULL_39_23	Daviesbacteria	834	286	-	hypothetical protein
OGE67821.1__954	3.30.565.10/FF/80483	3.5e-11	50.2	0	6.8e-11	49.2	0	1.4	1	0	0	1	1	1	1	AI-3	AI-3_2R_1_1_TC_QseC	Candidatus Daviesbacteria bacterium RIFCSPLOWO2_02_FULL_39_13	Daviesbacteria	954	332	-	hypothetical protein
HCJ52871.1__2881	3.30.565.10/FF/80483	3.6e-11	50.1	0	7e-11	49.2	0	1.4	1	0	0	1	1	1	1	AI-3	AI-3_2R_1_1_TC_QseC	Candidatus Kerfeldbacteria bacterium	Kerfeldbacteria	2881	485	-	hypothetical protein
HCM67455.1__2894	3.30.565.10/FF/80483	3.6e-11	50.1	0	7e-11	49.2	0	1.4	1	0	0	1	1	1	1	AI-3	AI-3_2R_1_1_TC_QseC	Candidatus Kerfeldbacteria bacterium	Kerfeldbacteria	2894	1109	+	hypothetical protein
OGG41597.1__945	3.30.565.10/FF/80483	3.6e-11	50.1	0.1	7.1e-11	49.2	0.1	1.5	1	1	0	1	1	1	1	AI-3	AI-3_2R_1_1_TC_QseC	Candidatus Kaiserbacteria bacterium RIFCSPHIGHO2_01_FULL_46_22	Kaiserbacteria	945	410	+	hypothetical protein
OGG38536.1__941	3.30.565.10/FF/80483	3.6e-11	50.1	0.1	1.2e-10	48.4	0	1.8	2	0	0	2	2	1	1	AI-3	AI-3_2R_1_1_TC_QseC	Candidatus Jorgensenbacteria bacterium RIFCSPHIGHO2_02_FULL_45_20	Jorgensenbacteria	941	334	-	hypothetical protein
PIQ41584.1__2164	3.30.565.10/FF/80483	3.6e-11	50.1	0	4.6e-11	49.8	0	1.2	1	0	0	1	1	1	1	AI-3	AI-3_2R_1_1_TC_QseC	Candidatus Gracilibacteria bacterium CG12_big_fil_rev_8_21_14_0_65_38_15	Gracilibacteria (BD1-5)	2164	683	-	hypothetical protein
PIY69243.1__2437	3.30.565.10/FF/80483	3.7e-11	50.1	0	7e-11	49.2	0	1.5	1	0	0	1	1	1	1	AI-3	AI-3_2R_1_1_TC_QseC	Candidatus Roizmanbacteria bacterium CG_4_10_14_0_8_um_filter_39_9	Roizmanbacteria	2437	110	-	hypothetical protein
OIO12659.1__2050	3.30.565.10/FF/80483	4e-11	50	0	7.2e-11	49.1	0	1.4	1	0	0	1	1	1	1	AI-3	AI-3_2R_1_1_TC_QseC	Candidatus Gottesmanbacteria bacterium CG1_02_37_22	Gottesmanbacteria	2050	876	+	hypothetical protein
PIR08165.1__2711	3.30.565.10/FF/80483	4e-11	50	0	7.2e-11	49.1	0	1.4	1	0	0	1	1	1	1	AI-3	AI-3_2R_1_1_TC_QseC	Candidatus Gottesmanbacteria bacterium CG11_big_fil_rev_8_21_14_0_20_37_11	Gottesmanbacteria	2711	320	+	hypothetical protein
KKU88932.1__569	3.30.565.10/FF/80483	4e-11	50	0.1	1.4e-10	48.2	0	1.8	2	0	0	2	2	1	1	AI-3	AI-3_2R_1_1_TC_QseC	Candidatus Wolfebacteria bacterium GW2011_GWA2_47_9b	Wolfebacteria	569	979	+	Multi-sensor signal transduction histidine kinase
PKL31597.1__2714	1.10.287.130/FF/38323	4.1e-11	49.6	0.9	8e-11	48.7	0.9	1.4	1	0	0	1	1	1	1	AI-3	AI-3_2R_1_1_TC_QseC	Candidatus Saccharibacteria bacterium HGW-Saccharibacteria-1	Saccharibacteria (TM7)	2714	316	-	hypothetical protein
PIR84737.1__2251	1.10.287.130/FF/38323	4.2e-11	49.6	0.1	9.3e-11	48.5	0.1	1.5	1	0	0	1	1	1	1	AI-3	AI-3_2R_1_1_TC_QseC	Candidatus Kaiserbacteria bacterium CG10_big_fil_rev_8_21_14_0_10_47_16	Kaiserbacteria	2251	115	+	hypothetical protein
PIX10810.1__2404	3.30.565.10/FF/80483	4.2e-11	49.9	0.2	1.9e-10	47.8	0	2.2	2	0	0	2	2	1	1	AI-3	AI-3_2R_1_1_TC_QseC	Candidatus Falkowbacteria bacterium CG_4_8_14_3_um_filter_36_11	Falkowbacteria	2404	274	-	hypothetical protein
OIO07379.1__2048	3.30.565.10/FF/80483	4.2e-11	49.9	0.2	1.9e-10	47.8	0	2.2	2	0	0	2	2	1	1	AI-3	AI-3_2R_1_1_TC_QseC	Candidatus Falkowbacteria bacterium CG1_02_37_44	Falkowbacteria	2048	151	-	hypothetical protein
PIV50446.1__2380	3.30.565.10/FF/80483	4.2e-11	49.9	0.2	1.9e-10	47.8	0	2.2	2	0	0	2	2	1	1	AI-3	AI-3_2R_1_1_TC_QseC	Candidatus Falkowbacteria bacterium CG02_land_8_20_14_3_00_36_14	Falkowbacteria	2380	317	+	hypothetical protein
PJA11121.1__2661	3.30.565.10/FF/80483	4.2e-11	49.9	0.2	1.9e-10	47.8	0	2.2	2	0	0	2	2	1	1	AI-3	AI-3_2R_1_1_TC_QseC	Candidatus Falkowbacteria bacterium CG_4_10_14_0_2_um_filter_36_22	Falkowbacteria	2661	454	+	hypothetical protein
PJB19913.1__2556	3.30.565.10/FF/80483	4.2e-11	49.9	0.2	1.9e-10	47.8	0	2.2	2	0	0	2	2	1	1	AI-3	AI-3_2R_1_1_TC_QseC	Candidatus Falkowbacteria bacterium CG_4_9_14_3_um_filter_36_9	Falkowbacteria	2556	303	-	hypothetical protein
OGZ17566.1__1749	3.30.565.10/FF/80483	4.2e-11	49.9	0	6.8e-11	49.2	0	1.2	1	0	0	1	1	1	1	AI-3	AI-3_2R_1_1_TC_QseC	Candidatus Nealsonbacteria bacterium RBG_13_37_56	Nealsonbacteria	1749	488	-	hypothetical protein
PJA47413.1__2589	1.10.287.130/FF/38323	4.3e-11	49.5	1.4	8e-11	48.7	1.4	1.4	1	0	0	1	1	1	1	AI-3	AI-3_2R_1_1_TC_QseC	Candidatus Uhrbacteria bacterium CG_4_9_14_3_um_filter_36_7	Uhrbacteria	2589	9	+	hypothetical protein
OGF62325.1__891	3.30.565.10/FF/80483	4.4e-11	49.8	0	8.5e-11	48.9	0	1.4	1	0	0	1	1	1	1	AI-3	AI-3_2R_1_1_TC_QseC	Candidatus Giovannonibacteria bacterium RIFCSPHIGHO2_01_FULL_45_23	Giovannonibacteria	891	515	+	hypothetical protein
OGF75220.1__899	3.30.565.10/FF/80483	4.4e-11	49.8	0	8.5e-11	48.9	0	1.4	1	0	0	1	1	1	1	AI-3	AI-3_2R_1_1_TC_QseC	Candidatus Giovannonibacteria bacterium RIFCSPHIGHO2_02_FULL_45_13	Giovannonibacteria	899	705	+	hypothetical protein
OGF79564.1__990	3.30.565.10/FF/80483	4.4e-11	49.8	0	8.5e-11	48.9	0	1.4	1	0	0	1	1	1	1	AI-3	AI-3_2R_1_1_TC_QseC	Candidatus Giovannonibacteria bacterium RIFCSPLOWO2_01_FULL_44_40	Giovannonibacteria	990	839	+	hypothetical protein
OGK54450.1__1320	3.30.565.10/FF/80483	4.6e-11	49.8	0	7.3e-11	49.1	0	1.3	1	0	0	1	1	1	1	AI-3	AI-3_2R_1_1_TC_QseC	Candidatus Roizmanbacteria bacterium RIFCSPLOWO2_02_FULL_36_11	Roizmanbacteria	1320	697	+	hypothetical protein
OGK20688.1__1362	3.30.565.10/FF/80483	4.6e-11	49.8	0	7.3e-11	49.1	0	1.3	1	0	0	1	1	1	1	AI-3	AI-3_2R_1_1_TC_QseC	Candidatus Roizmanbacteria bacterium RIFCSPHIGHO2_02_FULL_37_13b	Roizmanbacteria	1362	669	+	hypothetical protein
PJA82935.1__2575	3.30.565.10/FF/80483	5.3e-11	49.6	0	8.3e-11	48.9	0	1.2	1	0	0	1	1	1	1	AI-3	AI-3_2R_1_1_TC_QseC	Candidatus Nealsonbacteria bacterium CG_4_9_14_3_um_filter_37_29	Nealsonbacteria	2575	317	-	hypothetical protein
PIZ86931.1__2642	3.30.565.10/FF/80483	5.5e-11	49.5	0	1.1e-10	48.6	0	1.4	1	0	0	1	1	1	1	AI-3	AI-3_2R_1_1_TC_QseC	Candidatus Nealsonbacteria bacterium CG_4_10_14_0_2_um_filter_40_15	Nealsonbacteria	2642	293	+	hypothetical protein
PIV41968.1__2381	3.30.565.10/FF/80483	5.5e-11	49.5	0	1.1e-10	48.6	0	1.4	1	0	0	1	1	1	1	AI-3	AI-3_2R_1_1_TC_QseC	Candidatus Nealsonbacteria bacterium CG02_land_8_20_14_3_00_40_11	Nealsonbacteria	2381	31	+	hypothetical protein
KKS73511.1__183	3.30.565.10/FF/80483	5.5e-11	49.5	0.1	8.3e-11	49	0.1	1.3	1	0	0	1	1	1	1	AI-3	AI-3_2R_1_1_TC_QseC	Candidatus Gottesmanbacteria bacterium GW2011_GWC2_42_8	Gottesmanbacteria	183	1049	-	Sensor histidine kinase, HAMP domain-containing
PIR47824.1__2309	1.10.287.130/FF/38323	5.9e-11	49.1	0.9	1.1e-10	48.2	0.9	1.4	1	0	0	1	1	1	1	AI-3	AI-3_2R_1_1_TC_QseC	Candidatus Uhrbacteria bacterium CG10_big_fil_rev_8_21_14_0_10_50_16	Uhrbacteria	2309	442	+	hypothetical protein
PIX73961.1__2414	3.30.565.10/FF/80483	5.9e-11	49.4	0.1	9.9e-11	48.7	0.1	1.4	1	0	0	1	1	1	1	AI-3	AI-3_2R_1_1_TC_QseC	Candidatus Roizmanbacteria bacterium CG_4_10_14_3_um_filter_33_21	Roizmanbacteria	2414	389	-	hypothetical protein
OGL34055.1__1404	3.30.565.10/FF/80483	5.9e-11	49.4	0.2	1.1e-10	48.6	0.2	1.3	1	0	0	1	1	1	1	AI-3	AI-3_2R_1_1_TC_QseC	Candidatus Saccharibacteria bacterium RIFCSPHIGHO2_12_FULL_42_8	Saccharibacteria (TM7)	1404	158	+	hypothetical protein
KKQ01961.1__90	3.30.565.10/FF/80483	6e-11	49.4	0	1e-10	48.6	0	1.3	1	0	0	1	1	1	1	AI-3	AI-3_2R_1_1_TC_QseC	Candidatus Roizmanbacteria bacterium GW2011_GWA2_36_23	Roizmanbacteria	90	199	-	putative histidine kinase protein
OGM11939.1__1469	3.30.565.10/FF/80483	6.1e-11	49.4	0	1e-10	48.7	0	1.2	1	0	0	1	1	1	1	AI-3	AI-3_2R_1_1_TC_QseC	Candidatus Woesebacteria bacterium RBG_16_34_12	Woesebacteria	1469	278	+	hypothetical protein
PIV64909.1__2376	3.30.565.10/FF/80483	6.1e-11	49.4	0	1e-10	48.7	0	1.2	1	0	0	1	1	1	1	AI-3	AI-3_2R_1_1_TC_QseC	Candidatus Nealsonbacteria bacterium CG01_land_8_20_14_3_00_12	Nealsonbacteria	2376	409	+	hypothetical protein
PIR60640.1__2217	3.30.565.10/FF/80483	6.2e-11	49.4	0.1	1.2e-10	48.5	0.1	1.4	1	1	0	1	1	1	1	AI-3	AI-3_2R_1_1_TC_QseC	Candidatus Pacebacteria bacterium CG10_big_fil_rev_8_21_14_0_10_45_6	Pacebacteria	2217	757	+	hypothetical protein
PIR42244.1__2310	1.10.287.130/FF/38323	6.3e-11	49	2.2	1.3e-10	48	2.2	1.6	1	0	0	1	1	1	1	AI-3	AI-3_2R_1_1_TC_QseC	candidate division WWE3 bacterium CG10_big_fil_rev_8_21_14_0_10_35_32	Katanobacteria (WWE3)	2310	393	-	hypothetical protein
PJC23776.1__2534	1.10.287.130/FF/38323	6.3e-11	49	2.2	1.3e-10	48	2.2	1.6	1	0	0	1	1	1	1	AI-3	AI-3_2R_1_1_TC_QseC	candidate division WWE3 bacterium CG_4_9_14_0_2_um_filter_35_11	Katanobacteria (WWE3)	2534	307	-	hypothetical protein
KKR18292.1__233	3.30.565.10/FF/80483	6.3e-11	49.3	0	1.2e-10	48.5	0	1.4	1	0	0	1	1	1	1	AI-3	AI-3_2R_1_1_TC_QseC	candidate division CPR2 bacterium GW2011_GWC2_39_35	CPR2	233	346	+	Histidine kinase
KKR28998.1__246	3.30.565.10/FF/80483	6.3e-11	49.3	0	1.2e-10	48.5	0	1.4	1	0	0	1	1	1	1	AI-3	AI-3_2R_1_1_TC_QseC	candidate division CPR2 bacterium GW2011_GWD2_39_7	CPR2	246	347	-	Histidine kinase
OGB70398.1__644	3.30.565.10/FF/80483	6.3e-11	49.3	0	1.2e-10	48.5	0	1.4	1	0	0	1	1	1	1	AI-3	AI-3_2R_1_1_TC_QseC	candidate division CPR2 bacterium GWD2_39_7	CPR2	644	895	-	hypothetical protein
OGM77335.1__1520	3.30.565.10/FF/80483	6.4e-11	49.3	0.1	1.2e-10	48.4	0.1	1.4	1	0	0	1	1	1	1	AI-3	AI-3_2R_1_1_TC_QseC	Candidatus Woesebacteria bacterium RIFOXYA1_FULL_43_9	Woesebacteria	1520	205	+	hypothetical protein
OYT53603.1__2114	3.30.565.10/FF/80483	6.5e-11	49.3	0	1.3e-10	48.3	0	1.4	1	0	0	1	1	1	1	AI-3	AI-3_2R_1_1_TC_QseC	Candidatus Altiarchaeales archaeon ex4484_2	Altiarchaeota	2114	154	+	hypothetical protein
KKT46231.1__459	3.30.565.10/FF/80483	6.8e-11	49.2	0.2	1.1e-10	48.5	0.2	1.3	1	0	0	1	1	1	1	AI-3	AI-3_2R_1_1_TC_QseC	Candidatus Gottesmanbacteria bacterium GW2011_GWA2_44_17	Gottesmanbacteria	459	480	-	Two-component sensor histidine kinase
OGD55767.1__793	3.30.565.10/FF/80483	6.8e-11	49.2	0.2	1.1e-10	48.5	0.2	1.3	1	0	0	1	1	1	1	AI-3	AI-3_2R_1_1_TC_QseC	Candidatus Beckwithbacteria bacterium RIFCSPHIGHO2_12_FULL_47_17	Beckwithbacteria	793	414	-	hypothetical protein
OGD61615.1__794	3.30.565.10/FF/80483	6.8e-11	49.2	0.2	1.1e-10	48.5	0.2	1.3	1	0	0	1	1	1	1	AI-3	AI-3_2R_1_1_TC_QseC	Candidatus Beckwithbacteria bacterium RIFCSPLOWO2_02_FULL_47_23	Beckwithbacteria	794	122	+	hypothetical protein
KKQ67308.1__135	3.30.565.10/FF/80483	7e-11	49.2	0.1	2.3e-10	47.5	0	1.8	2	0	0	2	2	1	1	AI-3	AI-3_2R_1_1_TC_QseC	Candidatus Daviesbacteria bacterium GW2011_GWA2_38_24	Daviesbacteria	135	235	+	Multi-sensor signal transduction histidine kinase
OGE24458.1__817	3.30.565.10/FF/80483	7e-11	49.2	0.1	2.3e-10	47.5	0	1.8	2	0	0	2	2	1	1	AI-3	AI-3_2R_1_1_TC_QseC	Candidatus Daviesbacteria bacterium RIFCSPHIGHO2_01_FULL_38_8	Daviesbacteria	817	146	+	hypothetical protein
OGK68502.1__1396	3.30.565.10/FF/80483	7.2e-11	49.2	0	1.2e-10	48.4	0	1.3	1	0	0	1	1	1	1	AI-3	AI-3_2R_1_1_TC_QseC	Candidatus Roizmanbacteria bacterium RIFOXYB2_FULL_38_10	Roizmanbacteria	1396	455	-	hypothetical protein
OGK74535.1__1324	3.30.565.10/FF/80483	7.2e-11	49.2	0	1.2e-10	48.4	0	1.3	1	0	0	1	1	1	1	AI-3	AI-3_2R_1_1_TC_QseC	Candidatus Roizmanbacteria bacterium RIFOXYC2_FULL_38_9	Roizmanbacteria	1324	43	-	hypothetical protein
OGI26303.1__1166	3.30.565.10/FF/80483	7.9e-11	49	0	1.3e-10	48.3	0	1.2	1	0	0	1	1	1	1	AI-3	AI-3_2R_1_1_TC_QseC	Candidatus Moranbacteria bacterium RBG_13_45_13	Moranbacteria	1166	152	-	hypothetical protein
PIW91252.1__2396	3.30.565.10/FF/80483	7.9e-11	49	0	1.3e-10	48.3	0	1.2	1	0	0	1	1	1	1	AI-3	AI-3_2R_1_1_TC_QseC	Candidatus Nealsonbacteria bacterium CG_4_8_14_3_um_filter_37_36	Nealsonbacteria	2396	163	-	hypothetical protein
KKR32632.1__252	3.30.565.10/FF/80483	8e-11	49	0	1.5e-10	48.1	0	1.4	1	0	0	1	1	1	1	AI-3	AI-3_2R_1_1_TC_QseC	Candidatus Falkowbacteria bacterium GW2011_GWF2_39_8	Falkowbacteria	252	523	+	Two-component hybrid sensor and regulator
PIS07593.1__2274	3.30.565.10/FF/80483	8.1e-11	49	0	1.4e-10	48.3	0	1.3	1	0	0	1	1	1	1	AI-3	AI-3_2R_1_1_TC_QseC	Candidatus Berkelbacteria bacterium CG10_big_fil_rev_8_21_14_0_10_43_13	Berkelbacteria (ACD58)	2274	207	+	hypothetical protein
PIR38312.1__2492	3.30.565.10/FF/80483	8.4e-11	48.9	0.1	1.7e-10	47.9	0.1	1.5	1	0	0	1	1	1	1	AI-3	AI-3_2R_1_1_TC_QseC	Candidatus Zambryskibacteria bacterium CG10_big_fil_rev_8_21_14_0_10_42_12	Zambryskibacteria	2492	184	+	hypothetical protein
OGL58880.1__1419	3.30.565.10/FF/80483	8.6e-11	48.9	0.1	1.6e-10	48	0.1	1.4	1	0	0	1	1	1	1	AI-3	AI-3_2R_1_1_TC_QseC	Candidatus Uhrbacteria bacterium RIFCSPHIGHO2_01_FULL_46_23	Uhrbacteria	1419	992	+	hypothetical protein
OGL69404.1__1424	3.30.565.10/FF/80483	8.6e-11	48.9	0.1	1.6e-10	48	0.1	1.4	1	0	0	1	1	1	1	AI-3	AI-3_2R_1_1_TC_QseC	Candidatus Uhrbacteria bacterium RIFCSPHIGHO2_02_FULL_47_29	Uhrbacteria	1424	512	+	hypothetical protein
OGL76793.1__1429	3.30.565.10/FF/80483	8.6e-11	48.9	0.1	1.6e-10	48	0.1	1.4	1	0	0	1	1	1	1	AI-3	AI-3_2R_1_1_TC_QseC	Candidatus Uhrbacteria bacterium RIFCSPHIGHO2_12_FULL_46_13	Uhrbacteria	1429	9	-	hypothetical protein
OGL82434.1__1437	3.30.565.10/FF/80483	8.6e-11	48.9	0.1	1.6e-10	48	0.1	1.4	1	0	0	1	1	1	1	AI-3	AI-3_2R_1_1_TC_QseC	Candidatus Uhrbacteria bacterium RIFCSPLOWO2_01_FULL_47_25	Uhrbacteria	1437	489	-	hypothetical protein
OGG04869.1__919	1.10.287.130/FF/38323	8.8e-11	48.5	0.6	1.9e-10	47.4	0.6	1.6	1	0	0	1	1	1	1	AI-3	AI-3_2R_1_1_TC_QseC	Candidatus Gottesmanbacteria bacterium RBG_16_52_11	Gottesmanbacteria	919	106	-	hypothetical protein
OGG32121.1__1004	3.30.565.10/FF/80483	8.8e-11	48.9	0	1.4e-10	48.2	0	1.3	1	0	0	1	1	1	1	AI-3	AI-3_2R_1_1_TC_QseC	Candidatus Gottesmanbacteria bacterium RIFCSPLOWO2_02_FULL_38_8	Gottesmanbacteria	1004	232	+	hypothetical protein
PJE61912.1__2687	3.30.565.10/FF/80483	8.8e-11	48.9	0	1.5e-10	48.2	0	1.3	1	0	0	1	1	1	1	AI-3	AI-3_2R_1_1_TC_QseC	Candidatus Roizmanbacteria bacterium CG10_big_fil_rev_8_21_14_0_10_39_12	Roizmanbacteria	2687	113	-	hypothetical protein
PIX57341.1__2426	3.30.565.10/FF/80483	9e-11	48.8	0	3.2e-10	47.1	0	1.9	1	0	0	1	1	1	1	AI-3	AI-3_2R_1_1_TC_QseC	Candidatus Yonathbacteria bacterium CG_4_10_14_3_um_filter_43_12	Yonathbacteria	2426	476	-	hypothetical protein
OGK12933.1__1359	3.30.565.10/FF/80483	9.2e-11	48.8	0.1	1.4e-10	48.2	0.1	1.2	1	0	0	1	1	1	1	AI-3	AI-3_2R_1_1_TC_QseC	Candidatus Roizmanbacteria bacterium RIFCSPHIGHO2_01_FULL_38_15	Roizmanbacteria	1359	764	-	hypothetical protein
OGK34498.1__1371	3.30.565.10/FF/80483	9.2e-11	48.8	0.1	1.4e-10	48.2	0.1	1.2	1	0	0	1	1	1	1	AI-3	AI-3_2R_1_1_TC_QseC	Candidatus Roizmanbacteria bacterium RIFCSPHIGHO2_12_FULL_38_13	Roizmanbacteria	1371	1026	+	hypothetical protein
OGK48327.1__1318	3.30.565.10/FF/80483	9.2e-11	48.8	0.1	1.4e-10	48.2	0.1	1.2	1	0	0	1	1	1	1	AI-3	AI-3_2R_1_1_TC_QseC	Candidatus Roizmanbacteria bacterium RIFCSPLOWO2_01_FULL_38_12	Roizmanbacteria	1318	360	+	hypothetical protein
OGG51813.1__950	3.30.565.10/FF/80483	9.3e-11	48.8	0.1	2.5e-10	47.4	0	1.7	2	0	0	2	2	1	1	AI-3	AI-3_2R_1_1_TC_QseC	Candidatus Kaiserbacteria bacterium RIFCSPHIGHO2_01_FULL_54_36b	Kaiserbacteria	950	193	+	hypothetical protein
PIW95200.1__2400	3.30.565.10/FF/80483	9.4e-11	48.8	0	1.5e-10	48.1	0	1.3	1	0	0	1	1	1	1	AI-3	AI-3_2R_1_1_TC_QseC	Candidatus Moranbacteria bacterium CG_4_8_14_3_um_filter_34_16	Moranbacteria	2400	404	+	hypothetical protein
PJA89517.1__2568	3.30.565.10/FF/80483	9.4e-11	48.8	0	1.5e-10	48.1	0	1.3	1	0	0	1	1	1	1	AI-3	AI-3_2R_1_1_TC_QseC	Candidatus Moranbacteria bacterium CG_4_9_14_3_um_filter_33_15	Moranbacteria	2568	140	-	hypothetical protein
OGK12161.1__1304	3.30.565.10/FF/80483	9.5e-11	48.8	0	2e-10	47.7	0	1.5	1	0	0	1	1	1	1	AI-3	AI-3_2R_1_1_TC_QseC	Candidatus Roizmanbacteria bacterium RIFCSPHIGHO2_01_FULL_37_16b	Roizmanbacteria	1304	1029	-	hypothetical protein
OGK22403.1__1363	3.30.565.10/FF/80483	9.5e-11	48.8	0	2e-10	47.7	0	1.5	1	0	0	1	1	1	1	AI-3	AI-3_2R_1_1_TC_QseC	Candidatus Roizmanbacteria bacterium RIFCSPHIGHO2_02_FULL_37_15	Roizmanbacteria	1363	185	+	hypothetical protein
OGK32131.1__1313	3.30.565.10/FF/80483	9.5e-11	48.8	0	2e-10	47.7	0	1.5	1	0	0	1	1	1	1	AI-3	AI-3_2R_1_1_TC_QseC	Candidatus Roizmanbacteria bacterium RIFCSPHIGHO2_12_FULL_36_11	Roizmanbacteria	1313	836	-	hypothetical protein
OGK45673.1__1377	3.30.565.10/FF/80483	9.5e-11	48.8	0	2e-10	47.7	0	1.5	1	0	0	1	1	1	1	AI-3	AI-3_2R_1_1_TC_QseC	Candidatus Roizmanbacteria bacterium RIFCSPLOWO2_01_FULL_37_16	Roizmanbacteria	1377	59	+	hypothetical protein
OGK57855.1__1387	3.30.565.10/FF/80483	9.5e-11	48.8	0	2e-10	47.7	0	1.5	1	0	0	1	1	1	1	AI-3	AI-3_2R_1_1_TC_QseC	Candidatus Roizmanbacteria bacterium RIFCSPLOWO2_02_FULL_37_9	Roizmanbacteria	1387	6	-	hypothetical protein
PIP25009.1__2194	3.30.565.10/FF/80483	9.6e-11	48.7	0	1.9e-10	47.8	0	1.4	1	0	0	1	1	1	1	AI-3	AI-3_2R_1_1_TC_QseC	Candidatus Nealsonbacteria bacterium CG23_combo_of_CG06-09_8_20_14_all_36_12	Nealsonbacteria	2194	352	+	hypothetical protein
OHA75995.1__1952	3.30.565.10/FF/80483	9.7e-11	48.7	0	2e-10	47.7	0	1.4	1	0	0	1	1	1	1	AI-3	AI-3_2R_1_1_TC_QseC	Candidatus Wildermuthbacteria bacterium RIFCSPLOWO2_02_FULL_47_10	Wildermuthbacteria	1952	235	+	hypothetical protein
PIR72940.1__2235	3.30.565.10/FF/80483	9.7e-11	48.7	0	1.9e-10	47.8	0	1.4	1	0	0	1	1	1	1	AI-3	AI-3_2R_1_1_TC_QseC	Candidatus Nealsonbacteria bacterium CG10_big_fil_rev_8_21_14_0_10_36_23	Nealsonbacteria	2235	197	-	hypothetical protein
OHA63613.1__2013	3.30.565.10/FF/80483	9.8e-11	48.7	0	2e-10	47.7	0	1.4	1	0	0	1	1	1	1	AI-3	AI-3_2R_1_1_TC_QseC	Candidatus Wildermuthbacteria bacterium RIFCSPHIGHO2_01_FULL_47_27	Wildermuthbacteria	2013	446	+	hypothetical protein
OHA68291.1__2015	3.30.565.10/FF/80483	9.8e-11	48.7	0	2e-10	47.7	0	1.4	1	0	0	1	1	1	1	AI-3	AI-3_2R_1_1_TC_QseC	Candidatus Wildermuthbacteria bacterium RIFCSPHIGHO2_02_FULL_47_17	Wildermuthbacteria	2015	294	+	hypothetical protein
OHA74149.1__1950	3.30.565.10/FF/80483	9.8e-11	48.7	0	2e-10	47.7	0	1.4	1	0	0	1	1	1	1	AI-3	AI-3_2R_1_1_TC_QseC	Candidatus Wildermuthbacteria bacterium RIFCSPLOWO2_01_FULL_48_35	Wildermuthbacteria	1950	545	+	hypothetical protein
OGC51035.1__655	3.30.565.10/FF/80483	9.9e-11	48.7	0	1.1e-10	48.5	0	1	1	0	0	1	1	1	1	AI-3	AI-3_2R_1_1_TC_QseC	candidate division WWE3 bacterium RBG_16_37_10	Katanobacteria (WWE3)	655	316	-	hypothetical protein
PIZ65485.1__2625	3.30.565.10/FF/80483	9.9e-11	48.7	0	1.6e-10	48	0	1.3	1	0	0	1	1	1	1	AI-3	AI-3_2R_1_1_TC_QseC	Candidatus Roizmanbacteria bacterium CG_4_10_14_0_2_um_filter_39_12	Roizmanbacteria	2625	968	-	hypothetical protein
PJC32525.1__2528	3.30.565.10/FF/80483	9.9e-11	48.7	0	1.6e-10	48	0	1.3	1	0	0	1	1	1	1	AI-3	AI-3_2R_1_1_TC_QseC	Candidatus Roizmanbacteria bacterium CG_4_9_14_0_2_um_filter_39_13	Roizmanbacteria	2528	1020	-	hypothetical protein
OGG07829.1__922	1.10.287.130/FF/38323	1e-10	48.3	0.3	1.8e-10	47.5	0.3	1.4	1	0	0	1	1	1	1	AI-3	AI-3_2R_1_1_TC_QseC	Candidatus Gottesmanbacteria bacterium RIFCSPHIGHO2_01_FULL_42_12	Gottesmanbacteria	922	1	-	hypothetical protein
KKR13247.1__226	3.30.565.10/FF/80483	1e-10	48.7	0.3	2.8e-10	47.3	0.3	1.7	1	1	0	1	1	1	1	AI-3	AI-3_2R_1_1_TC_QseC	Candidatus Woesebacteria bacterium GW2011_GWA1_39_21b	Woesebacteria	226	826	+	histidine kinase
OGM64015.1__1506	3.30.565.10/FF/80483	1e-10	48.7	0.3	2.8e-10	47.3	0.3	1.7	1	1	0	1	1	1	1	AI-3	AI-3_2R_1_1_TC_QseC	Candidatus Woesebacteria bacterium RIFCSPLOWO2_01_FULL_39_14	Woesebacteria	1506	386	-	hypothetical protein
OGG57320.1__1009	3.30.565.10/FF/80483	1e-10	48.7	0.1	3.7e-10	46.8	0.1	1.9	2	0	0	2	2	1	1	AI-3	AI-3_2R_1_1_TC_QseC	Candidatus Kaiserbacteria bacterium RIFCSPHIGHO2_01_FULL_55_17	Kaiserbacteria	1009	692	+	hypothetical protein
TSC97376.1__2932	3.30.565.10/FF/80483	1e-10	48.6	0.2	1.8e-10	47.8	0.2	1.3	1	0	0	1	1	1	1	AI-3	AI-3_2R_1_1_TC_QseC	Candidatus Peregrinibacteria bacterium Greene1014_49	Peregrinibacteria (PER)	2932	1178	-	two-component system, OmpR family, sensor histidine kinase VicK
OHA84606.1__1961	3.30.565.10/FF/80483	1.1e-10	48.6	0	2e-10	47.7	0	1.4	1	0	0	1	1	1	1	AI-3	AI-3_2R_1_1_TC_QseC	Candidatus Yonathbacteria bacterium RIFOXYC1_FULL_52_10	Yonathbacteria	1961	306	+	hypothetical protein
OHA84932.1__1962	3.30.565.10/FF/80483	1.1e-10	48.6	0	2e-10	47.7	0	1.4	1	0	0	1	1	1	1	AI-3	AI-3_2R_1_1_TC_QseC	Candidatus Yonathbacteria bacterium RIFOXYD1_FULL_52_36	Yonathbacteria	1962	697	-	hypothetical protein
PIQ72752.1__2699	3.30.565.10/FF/80483	1.1e-10	48.6	0	1.4e-10	48.2	0	1.2	1	0	0	1	1	1	1	AI-3	AI-3_2R_1_1_TC_QseC	Candidatus Roizmanbacteria bacterium CG11_big_fil_rev_8_21_14_0_20_35_14	Roizmanbacteria	2699	245	+	hypothetical protein
PIV11042.1__2379	3.30.565.10/FF/80483	1.1e-10	48.6	0	1.4e-10	48.2	0	1.2	1	0	0	1	1	1	1	AI-3	AI-3_2R_1_1_TC_QseC	Candidatus Roizmanbacteria bacterium CG03_land_8_20_14_0_80_35_26	Roizmanbacteria	2379	595	-	hypothetical protein
PIZ66836.1__2626	3.30.565.10/FF/80483	1.1e-10	48.6	0	1.4e-10	48.2	0	1.2	1	0	0	1	1	1	1	AI-3	AI-3_2R_1_1_TC_QseC	Candidatus Roizmanbacteria bacterium CG_4_10_14_0_2_um_filter_36_35	Roizmanbacteria	2626	277	-	hypothetical protein
OGG07937.1__920	3.30.565.10/FF/80483	1.1e-10	48.6	0	1.8e-10	47.9	0	1.3	1	0	0	1	1	1	1	AI-3	AI-3_2R_1_1_TC_QseC	Candidatus Gottesmanbacteria bacterium RIFCSPHIGHO2_01_FULL_40_15	Gottesmanbacteria	920	403	+	hypothetical protein
OGG17752.1__927	3.30.565.10/FF/80483	1.1e-10	48.6	0	1.8e-10	47.9	0	1.3	1	0	0	1	1	1	1	AI-3	AI-3_2R_1_1_TC_QseC	Candidatus Gottesmanbacteria bacterium RIFCSPHIGHO2_02_FULL_40_24	Gottesmanbacteria	927	576	+	hypothetical protein
OGG21865.1__928	3.30.565.10/FF/80483	1.1e-10	48.6	0	1.8e-10	47.9	0	1.3	1	0	0	1	1	1	1	AI-3	AI-3_2R_1_1_TC_QseC	Candidatus Gottesmanbacteria bacterium RIFCSPLOWO2_01_FULL_40_10	Gottesmanbacteria	928	680	+	hypothetical protein
OGG25496.1__929	3.30.565.10/FF/80483	1.1e-10	48.6	0	1.8e-10	47.9	0	1.3	1	0	0	1	1	1	1	AI-3	AI-3_2R_1_1_TC_QseC	Candidatus Gottesmanbacteria bacterium RIFCSPHIGHO2_12_FULL_40_13	Gottesmanbacteria	929	395	+	hypothetical protein
OGG33155.1__934	3.30.565.10/FF/80483	1.1e-10	48.6	0	1.8e-10	47.9	0	1.3	1	0	0	1	1	1	1	AI-3	AI-3_2R_1_1_TC_QseC	Candidatus Gottesmanbacteria bacterium RIFCSPLOWO2_02_FULL_40_10	Gottesmanbacteria	934	214	+	hypothetical protein
OGF35278.1__884	3.30.565.10/FF/80483	1.1e-10	48.5	0	1.7e-10	48	0	1.2	1	0	0	1	1	1	1	AI-3	AI-3_2R_1_1_TC_QseC	Candidatus Falkowbacteria bacterium RIFOXYC2_FULL_46_15	Falkowbacteria	884	992	-	hypothetical protein
OHA09356.1__1903	3.30.565.10/FF/80483	1.2e-10	48.5	0	2.8e-10	47.2	0	1.7	2	0	0	2	2	1	1	AI-3	AI-3_2R_1_1_TC_QseC	Candidatus Sungbacteria bacterium RIFCSPLOWO2_01_FULL_59_16	Sungbacteria	1903	73	+	hypothetical protein
OGY22427.1__1638	3.30.565.10/FF/80483	1.2e-10	48.4	0	2e-10	47.7	0	1.2	1	0	0	1	1	1	1	AI-3	AI-3_2R_1_1_TC_QseC	Candidatus Chisholmbacteria bacterium RIFCSPLOWO2_01_FULL_49_14	Chisholmbacteria	1638	160	-	hypothetical protein
OIO13042.1__2050	3.30.565.10/FF/80483	1.2e-10	48.4	0	2.2e-10	47.6	0	1.3	1	0	0	1	1	1	1	AI-3	AI-3_2R_1_1_TC_QseC	Candidatus Gottesmanbacteria bacterium CG1_02_37_22	Gottesmanbacteria	2050	267	-	hypothetical protein
PIP32695.1__2199	3.30.565.10/FF/80483	1.2e-10	48.4	0	2.2e-10	47.6	0	1.3	1	0	0	1	1	1	1	AI-3	AI-3_2R_1_1_TC_QseC	Candidatus Gottesmanbacteria bacterium CG23_combo_of_CG06-09_8_20_14_all_37_19	Gottesmanbacteria	2199	390	-	hypothetical protein
PIZ03104.1__2458	3.30.565.10/FF/80483	1.2e-10	48.4	0	2.2e-10	47.6	0	1.3	1	0	0	1	1	1	1	AI-3	AI-3_2R_1_1_TC_QseC	Candidatus Gottesmanbacteria bacterium CG_4_10_14_0_8_um_filter_37_24	Gottesmanbacteria	2458	467	-	hypothetical protein
OGN41619.1__1604	3.30.565.10/FF/80483	1.2e-10	48.4	0	2.6e-10	47.3	0	1.5	1	0	0	1	1	1	1	AI-3	AI-3_2R_1_1_TC_QseC	Candidatus Yanofskybacteria bacterium RIFOXYD1_FULL_42_10	Yanofskybacteria	1604	68	-	hypothetical protein
HAT68207.1__2763	3.30.565.10/FF/80483	1.2e-10	48.4	0.2	3.1e-10	47.1	0.1	1.7	2	0	0	2	2	1	1	AI-3	AI-3_2R_1_1_TC_QseC	Candidatus Yonathbacteria bacterium	Yonathbacteria	2763	87	-	hypothetical protein
OHA83619.1__2024	3.30.565.10/FF/80483	1.2e-10	48.4	0.2	3.1e-10	47.1	0.1	1.7	2	0	0	2	2	1	1	AI-3	AI-3_2R_1_1_TC_QseC	Candidatus Yonathbacteria bacterium RIFOXYC2_FULL_47_9	Yonathbacteria	2024	711	+	hypothetical protein
HCZ28583.1__2897	3.30.565.10/FF/80483	1.3e-10	48.3	0	2.2e-10	47.6	0	1.3	1	0	0	1	1	1	1	AI-3	AI-3_2R_1_1_TC_QseC	Candidatus Saccharibacteria bacterium	Saccharibacteria (TM7)	2897	239	+	sensor histidine kinase
HCR92666.1__2877	1.10.287.130/FF/38323	1.4e-10	47.9	1.8	1.4e-10	47.9	1.8	2	2	0	0	2	2	1	1	AI-3	AI-3_2R_1_1_TC_QseC	Candidatus Pacebacteria bacterium	Pacebacteria	2877	151	-	hypothetical protein
KKS45684.1__366	3.30.565.10/FF/80483	1.4e-10	48.3	0.1	2.2e-10	47.6	0.1	1.3	1	0	0	1	1	1	1	AI-3	AI-3_2R_1_1_TC_QseC	Candidatus Gottesmanbacteria bacterium GW2011_GWA2_42_18	Gottesmanbacteria	366	1079	+	Histidine kinase
OGG12091.1__921	3.30.565.10/FF/80483	1.4e-10	48.3	0.1	2.2e-10	47.6	0.1	1.3	1	0	0	1	1	1	1	AI-3	AI-3_2R_1_1_TC_QseC	Candidatus Gottesmanbacteria bacterium RIFCSPHIGHO2_01_FULL_42_27	Gottesmanbacteria	921	277	-	hypothetical protein
OGG20444.1__1000	3.30.565.10/FF/80483	1.4e-10	48.3	0.1	2.2e-10	47.6	0.1	1.3	1	0	0	1	1	1	1	AI-3	AI-3_2R_1_1_TC_QseC	Candidatus Gottesmanbacteria bacterium RIFCSPHIGHO2_12_FULL_43_26	Gottesmanbacteria	1000	732	-	hypothetical protein
OGG34097.1__936	3.30.565.10/FF/80483	1.4e-10	48.3	0.1	2.2e-10	47.6	0.1	1.3	1	0	0	1	1	1	1	AI-3	AI-3_2R_1_1_TC_QseC	Candidatus Gottesmanbacteria bacterium RIFCSPLOWO2_12_FULL_42_10	Gottesmanbacteria	936	647	-	hypothetical protein
OGG35476.1__930	3.30.565.10/FF/80483	1.4e-10	48.3	0.1	2.2e-10	47.6	0.1	1.3	1	0	0	1	1	1	1	AI-3	AI-3_2R_1_1_TC_QseC	Candidatus Gottesmanbacteria bacterium RIFCSPLOWO2_01_FULL_42_22	Gottesmanbacteria	930	800	-	hypothetical protein
OGG38756.1__935	3.30.565.10/FF/80483	1.4e-10	48.3	0.1	2.2e-10	47.6	0.1	1.3	1	0	0	1	1	1	1	AI-3	AI-3_2R_1_1_TC_QseC	Candidatus Gottesmanbacteria bacterium RIFCSPLOWO2_02_FULL_42_29	Gottesmanbacteria	935	359	+	hypothetical protein
OGM14062.1__1473	3.30.565.10/FF/80483	1.4e-10	48.2	0	2.2e-10	47.6	0	1.3	1	0	0	1	1	1	1	AI-3	AI-3_2R_1_1_TC_QseC	Candidatus Woesebacteria bacterium RBG_16_41_13	Woesebacteria	1473	667	+	hypothetical protein
OGM34821.1__1494	3.30.565.10/FF/80483	1.4e-10	48.2	0	2.2e-10	47.6	0	1.3	1	0	0	1	1	1	1	AI-3	AI-3_2R_1_1_TC_QseC	Candidatus Woesebacteria bacterium RIFCSPHIGHO2_02_FULL_42_20	Woesebacteria	1494	816	+	hypothetical protein
OGM54450.1__1500	3.30.565.10/FF/80483	1.4e-10	48.2	0	2.2e-10	47.6	0	1.3	1	0	0	1	1	1	1	AI-3	AI-3_2R_1_1_TC_QseC	Candidatus Woesebacteria bacterium RIFCSPHIGHO2_12_FULL_41_24	Woesebacteria	1500	691	+	hypothetical protein
OGM71763.1__1514	3.30.565.10/FF/80483	1.4e-10	48.2	0	2.2e-10	47.6	0	1.3	1	0	0	1	1	1	1	AI-3	AI-3_2R_1_1_TC_QseC	Candidatus Woesebacteria bacterium RIFCSPLOWO2_02_FULL_42_10	Woesebacteria	1514	185	+	hypothetical protein
OGM72586.1__1516	3.30.565.10/FF/80483	1.4e-10	48.2	0	2.2e-10	47.6	0	1.3	1	0	0	1	1	1	1	AI-3	AI-3_2R_1_1_TC_QseC	Candidatus Woesebacteria bacterium RIFCSPLOWO2_12_FULL_42_8	Woesebacteria	1516	725	-	hypothetical protein
PJC33458.1__2527	3.30.565.10/FF/80483	1.4e-10	48.2	0	1.9e-10	47.8	0	1.2	1	0	0	1	1	1	1	AI-3	AI-3_2R_1_1_TC_QseC	Candidatus Roizmanbacteria bacterium CG_4_9_14_0_2_um_filter_36_12	Roizmanbacteria	2527	217	+	hypothetical protein
OIP65661.1__2095	3.30.565.10/FF/80483	1.4e-10	48.2	0	4.9e-10	46.4	0	1.9	1	0	0	1	1	1	1	AI-3	AI-3_2R_1_1_TC_QseC	Candidatus Nomurabacteria bacterium CG2_30_43_9	Nomurabacteria	2095	322	-	hypothetical protein
PIY58394.1__2451	3.30.565.10/FF/80483	1.4e-10	48.2	0	4.9e-10	46.4	0	1.9	1	0	0	1	1	1	1	AI-3	AI-3_2R_1_1_TC_QseC	Candidatus Yonathbacteria bacterium CG_4_10_14_0_8_um_filter_43_17	Yonathbacteria	2451	312	+	hypothetical protein
PJC21875.1__2536	3.30.565.10/FF/80483	1.4e-10	48.2	0	4.9e-10	46.4	0	1.9	1	0	0	1	1	1	1	AI-3	AI-3_2R_1_1_TC_QseC	Candidatus Yonathbacteria bacterium CG_4_9_14_0_2_um_filter_43_16	Yonathbacteria	2536	415	-	hypothetical protein
OGZ57744.1__1877	3.30.565.10/FF/80483	1.4e-10	48.2	0.5	2.5e-10	47.4	0	1.5	2	0	0	2	2	1	1	AI-3	AI-3_2R_1_1_TC_QseC	Candidatus Spechtbacteria bacterium RIFCSPHIGHO2_01_FULL_43_30	Spechtbacteria	1877	532	-	hypothetical protein
OGZ59331.1__1789	3.30.565.10/FF/80483	1.4e-10	48.2	0.5	2.5e-10	47.4	0	1.5	2	0	0	2	2	1	1	AI-3	AI-3_2R_1_1_TC_QseC	Candidatus Spechtbacteria bacterium RIFCSPHIGHO2_02_FULL_43_15b	Spechtbacteria	1789	474	-	hypothetical protein
PIW37421.1__2386	3.30.565.10/FF/80483	1.4e-10	48.2	0.1	4e-10	46.7	0	1.7	2	0	0	2	2	1	1	AI-3	AI-3_2R_1_1_TC_QseC	Candidatus Kerfeldbacteria bacterium CG15_BIG_FIL_POST_REV_8_21_14_020_45_12	Kerfeldbacteria	2386	160	-	hypothetical protein
PJA93717.1__2561	3.30.565.10/FF/80483	1.4e-10	48.2	0.1	4e-10	46.7	0	1.7	2	0	0	2	2	1	1	AI-3	AI-3_2R_1_1_TC_QseC	Candidatus Kerfeldbacteria bacterium CG_4_9_14_3_um_filter_45_8	Kerfeldbacteria	2561	236	-	hypothetical protein
PJE64231.1__2686	3.30.565.10/FF/80483	1.5e-10	48.2	0	2.4e-10	47.5	0	1.3	1	0	0	1	1	1	1	AI-3	AI-3_2R_1_1_TC_QseC	Candidatus Ryanbacteria bacterium CG10_big_fil_rev_8_21_14_0_10_43_42	Ryanbacteria	2686	841	+	hypothetical protein
OHA68697.1__2015	3.30.565.10/FF/80483	1.5e-10	48.2	0	2.2e-10	47.6	0	1.2	1	0	0	1	1	1	1	AI-3	AI-3_2R_1_1_TC_QseC	Candidatus Wildermuthbacteria bacterium RIFCSPHIGHO2_02_FULL_47_17	Wildermuthbacteria	2015	154	-	hypothetical protein
OGG39335.1__939	3.30.565.10/FF/80483	1.5e-10	48.2	0.1	1.9e-09	44.5	0.1	2.3	2	0	0	2	2	1	1	AI-3	AI-3_2R_1_1_TC_QseC	Candidatus Jorgensenbacteria bacterium GWC1_48_12	Jorgensenbacteria	939	155	-	hypothetical protein
OGG40521.1__938	3.30.565.10/FF/80483	1.5e-10	48.2	0.1	1.9e-09	44.5	0.1	2.3	2	0	0	2	2	1	1	AI-3	AI-3_2R_1_1_TC_QseC	Candidatus Jorgensenbacteria bacterium GWA1_49_17	Jorgensenbacteria	938	138	+	hypothetical protein
OHA64747.1__2013	3.30.565.10/FF/80483	1.5e-10	48.1	0	2.3e-10	47.5	0	1.2	1	0	0	1	1	1	1	AI-3	AI-3_2R_1_1_TC_QseC	Candidatus Wildermuthbacteria bacterium RIFCSPHIGHO2_01_FULL_47_27	Wildermuthbacteria	2013	106	-	hypothetical protein
OHA75282.1__1950	3.30.565.10/FF/80483	1.5e-10	48.1	0	2.3e-10	47.5	0	1.2	1	0	0	1	1	1	1	AI-3	AI-3_2R_1_1_TC_QseC	Candidatus Wildermuthbacteria bacterium RIFCSPLOWO2_01_FULL_48_35	Wildermuthbacteria	1950	238	+	hypothetical protein
OIP84949.1__2103	3.30.565.10/FF/80483	1.6e-10	48	0.1	2.6e-10	47.3	0.1	1.4	1	0	0	1	1	1	1	AI-3	AI-3_2R_1_1_TC_QseC	Candidatus Roizmanbacteria bacterium CG2_30_33_16	Roizmanbacteria	2103	44	-	hypothetical protein
HCJ52141.1__2881	3.30.565.10/FF/80483	1.6e-10	48	0.1	7.1e-10	45.9	0	2	2	0	0	2	2	1	1	AI-3	AI-3_2R_1_1_TC_QseC	Candidatus Kerfeldbacteria bacterium	Kerfeldbacteria	2881	478	-	hypothetical protein
HAT68590.1__2763	3.30.565.10/FF/80483	1.6e-10	48	0	2.7e-10	47.3	0	1.3	1	0	0	1	1	1	1	AI-3	AI-3_2R_1_1_TC_QseC	Candidatus Yonathbacteria bacterium	Yonathbacteria	2763	470	+	hypothetical protein
OHA84809.1__2024	3.30.565.10/FF/80483	1.6e-10	48	0	2.7e-10	47.3	0	1.3	1	0	0	1	1	1	1	AI-3	AI-3_2R_1_1_TC_QseC	Candidatus Yonathbacteria bacterium RIFOXYC2_FULL_47_9	Yonathbacteria	2024	404	+	hypothetical protein
HCM68554.1__2894	3.30.565.10/FF/80483	1.6e-10	48	0.1	7.1e-10	45.9	0	2	2	0	0	2	2	1	1	AI-3	AI-3_2R_1_1_TC_QseC	Candidatus Kerfeldbacteria bacterium	Kerfeldbacteria	2894	1014	+	hypothetical protein
OGY83314.1__1705	3.30.565.10/FF/80483	1.6e-10	48	0.1	7.1e-10	45.9	0	2	2	0	0	2	2	1	1	AI-3	AI-3_2R_1_1_TC_QseC	Candidatus Kerfeldbacteria bacterium RIFCSPLOWO2_01_FULL_48_11	Kerfeldbacteria	1705	533	+	hypothetical protein
PIU98810.1__2361	3.30.565.10/FF/80483	1.7e-10	48	0	2e-10	47.7	0	1.1	1	0	0	1	1	1	1	AI-3	AI-3_2R_1_1_TC_QseC	Candidatus Wolfebacteria bacterium CG03_land_8_20_14_0_80_39_317	Wolfebacteria	2361	82	-	histidine kinase
OHA65219.1__1940	3.30.565.10/FF/80483	1.7e-10	48	0	3e-10	47.2	0	1.4	1	0	0	1	1	1	1	AI-3	AI-3_2R_1_1_TC_QseC	Candidatus Wildermuthbacteria bacterium RIFCSPHIGHO2_01_FULL_49_22b	Wildermuthbacteria	1940	298	-	hypothetical protein
OHA70412.1__1946	3.30.565.10/FF/80483	1.7e-10	48	0	3e-10	47.2	0	1.4	1	0	0	1	1	1	1	AI-3	AI-3_2R_1_1_TC_QseC	Candidatus Wildermuthbacteria bacterium RIFCSPHIGHO2_02_FULL_49_9	Wildermuthbacteria	1946	376	-	hypothetical protein
OGM14980.1__1472	3.30.565.10/FF/80483	1.7e-10	48	0.1	2.6e-10	47.3	0.1	1.2	1	0	0	1	1	1	1	AI-3	AI-3_2R_1_1_TC_QseC	Candidatus Woesebacteria bacterium RBG_16_40_11	Woesebacteria	1472	41	-	hypothetical protein
OGM27909.1__1486	3.30.565.10/FF/80483	1.7e-10	48	0.1	2.6e-10	47.3	0.1	1.2	1	0	0	1	1	1	1	AI-3	AI-3_2R_1_1_TC_QseC	Candidatus Woesebacteria bacterium RIFCSPHIGHO2_01_FULL_40_22	Woesebacteria	1486	16	+	hypothetical protein
OGM61665.1__1508	3.30.565.10/FF/80483	1.7e-10	48	0.1	2.6e-10	47.3	0.1	1.2	1	0	0	1	1	1	1	AI-3	AI-3_2R_1_1_TC_QseC	Candidatus Woesebacteria bacterium RIFCSPLOWO2_01_FULL_39_23	Woesebacteria	1508	1121	+	hypothetical protein
KKP79463.1__59	3.30.565.10/FF/80483	1.7e-10	48	0	3e-10	47.1	0	1.4	1	0	0	1	1	1	1	AI-3	AI-3_2R_1_1_TC_QseC	Candidatus Moranbacteria bacterium GW2011_GWF2_35_39	Moranbacteria	59	619	+	PAS/PAC sensor signal transduction histidine kinase
OGI32229.1__1181	3.30.565.10/FF/80483	1.7e-10	48	0	3e-10	47.1	0	1.4	1	0	0	1	1	1	1	AI-3	AI-3_2R_1_1_TC_QseC	Candidatus Moranbacteria bacterium RIFOXYC12_FULL_36_13	Moranbacteria	1181	722	-	hypothetical protein
OGI35014.1__1173	3.30.565.10/FF/80483	1.7e-10	48	0	3e-10	47.1	0	1.4	1	0	0	1	1	1	1	AI-3	AI-3_2R_1_1_TC_QseC	Candidatus Moranbacteria bacterium RIFOXYA12_FULL_35_19	Moranbacteria	1173	945	+	hypothetical protein
KKW20699.1__599	3.30.565.10/FF/80483	1.7e-10	47.9	0	2.7e-10	47.3	0	1.3	1	0	0	1	1	1	1	AI-3	AI-3_2R_1_1_TC_QseC	Candidatus Adlerbacteria bacterium GW2011_GWC1_50_9	Adlerbacteria	599	351	-	Multi-sensor signal transduction histidine kinase
OHA79594.1__1957	3.30.565.10/FF/80483	1.8e-10	47.9	0	3.3e-10	47	0	1.4	1	0	0	1	1	1	1	AI-3	AI-3_2R_1_1_TC_QseC	Candidatus Yonathbacteria bacterium RIFCSPHIGHO2_01_FULL_51_10	Yonathbacteria	1957	706	-	hypothetical protein
OGI78610.1__1197	3.30.565.10/FF/80483	1.8e-10	47.8	0	2.5e-10	47.4	0	1.2	1	0	0	1	1	1	1	AI-3	AI-3_2R_1_1_TC_QseC	Candidatus Nomurabacteria bacterium RIFCSPHIGHO2_02_FULL_33_12	Nomurabacteria	1197	34	+	hypothetical protein
OGI84239.1__1264	3.30.565.10/FF/80483	1.8e-10	47.8	0	2.5e-10	47.4	0	1.2	1	0	0	1	1	1	1	AI-3	AI-3_2R_1_1_TC_QseC	Candidatus Nomurabacteria bacterium RIFCSPLOWO2_01_FULL_33_17	Nomurabacteria	1264	81	+	hypothetical protein
OGY53225.1__1668	3.30.565.10/FF/80483	1.8e-10	47.8	0.1	2.2e-10	47.6	0.1	1.1	1	0	0	1	1	1	1	AI-3	AI-3_2R_1_1_TC_QseC	Candidatus Buchananbacteria bacterium RIFCSPLOWO2_01_FULL_40_23b	Buchananbacteria	1668	1127	-	hypothetical protein
OGC80966.1__772	3.30.565.10/FF/80483	1.8e-10	47.8	0.3	3.1e-10	47.1	0.3	1.3	1	0	0	1	1	1	1	AI-3	AI-3_2R_1_1_TC_QseC	Candidatus Adlerbacteria bacterium RIFCSPLOWO2_01_FULL_51_16	Adlerbacteria	772	195	+	hypothetical protein
RTK94948.1__2918	3.30.565.10/FF/80483	1.9e-10	47.8	0	3.3e-10	47	0	1.4	1	0	0	1	1	1	1	AI-3	AI-3_2R_1_1_TC_QseC	Candidatus Saccharibacteria bacterium	Saccharibacteria (TM7)	2918	301	-	HAMP domain-containing histidine kinase
PJC55975.1__2508	3.30.565.10/FF/80483	1.9e-10	47.8	0	4.5e-10	46.6	0	1.6	1	0	0	1	1	1	1	AI-3	AI-3_2R_1_1_TC_QseC	Candidatus Kaiserbacteria bacterium CG_4_9_14_0_2_um_filter_41_32	Kaiserbacteria	2508	542	-	hypothetical protein
OGM90516.1__1540	3.30.565.10/FF/80483	1.9e-10	47.8	0	3.5e-09	43.7	0	2.2	2	0	0	2	2	1	1	AI-3	AI-3_2R_1_1_TC_QseC	Candidatus Wolfebacteria bacterium RIFCSPLOWO2_01_FULL_38_11	Wolfebacteria	1540	398	-	hypothetical protein
OGJ20237.1__1247	1.10.287.130/FF/38323	2e-10	47.4	0.6	4.7e-10	46.2	0.6	1.6	1	0	0	1	1	1	1	AI-3	AI-3_2R_1_1_TC_QseC	Candidatus Pacebacteria bacterium RIFCSPHIGHO2_02_FULL_46_9	Pacebacteria	1247	605	+	hypothetical protein
OGJ39320.1__1282	1.10.287.130/FF/38323	2e-10	47.4	0.6	4.7e-10	46.2	0.6	1.6	1	0	0	1	1	1	1	AI-3	AI-3_2R_1_1_TC_QseC	Candidatus Pacebacteria bacterium RIFCSPLOWO2_01_FULL_47_12	Pacebacteria	1282	89	-	hypothetical protein
OGZ04934.1__1738	3.30.565.10/FF/80483	2e-10	47.7	0	3.4e-10	47	0	1.4	1	0	0	1	1	1	1	AI-3	AI-3_2R_1_1_TC_QseC	Candidatus Lloydbacteria bacterium RIFCSPHIGHO2_01_FULL_49_22	Lloydbacteria	1738	1021	-	hypothetical protein
OGZ08879.1__1858	3.30.565.10/FF/80483	2e-10	47.7	0	3.4e-10	47	0	1.4	1	0	0	1	1	1	1	AI-3	AI-3_2R_1_1_TC_QseC	Candidatus Lloydbacteria bacterium RIFCSPHIGHO2_02_FULL_50_18	Lloydbacteria	1858	1105	-	hypothetical protein
OGK52449.1__1382	3.30.565.10/FF/80483	2e-10	47.7	0	3e-10	47.1	0	1.2	1	0	0	1	1	1	1	AI-3	AI-3_2R_1_1_TC_QseC	Candidatus Roizmanbacteria bacterium RIFCSPLOWO2_01_FULL_41_22	Roizmanbacteria	1382	162	-	hypothetical protein
OGK58085.1__1391	3.30.565.10/FF/80483	2e-10	47.7	0	3e-10	47.1	0	1.2	1	0	0	1	1	1	1	AI-3	AI-3_2R_1_1_TC_QseC	Candidatus Roizmanbacteria bacterium RIFCSPLOWO2_02_FULL_41_9	Roizmanbacteria	1391	357	-	hypothetical protein
KKQ10705.1__96	3.30.565.10/FF/80483	2e-10	47.7	0.1	4e-10	46.7	0	1.5	1	1	0	1	1	1	1	AI-3	AI-3_2R_1_1_TC_QseC	Candidatus Daviesbacteria bacterium GW2011_GWB1_36_5	Daviesbacteria	96	43	+	Histidine kinase
KKQ14513.1__104	3.30.565.10/FF/80483	2e-10	47.7	0.1	4e-10	46.7	0	1.5	1	1	0	1	1	1	1	AI-3	AI-3_2R_1_1_TC_QseC	Candidatus Daviesbacteria bacterium GW2011_GWA1_36_8	Daviesbacteria	104	1050	+	Histidine kinase
OGE16871.1__768	3.30.565.10/FF/80483	2e-10	47.7	0.1	4e-10	46.7	0	1.5	1	1	0	1	1	1	1	AI-3	AI-3_2R_1_1_TC_QseC	Candidatus Daviesbacteria bacterium RIFCSPHIGHO2_01_FULL_36_37	Daviesbacteria	768	540	+	hypothetical protein
OGE31227.1__839	3.30.565.10/FF/80483	2e-10	47.7	0.1	4e-10	46.7	0	1.5	1	1	0	1	1	1	1	AI-3	AI-3_2R_1_1_TC_QseC	Candidatus Daviesbacteria bacterium RIFCSPHIGHO2_02_FULL_37_9	Daviesbacteria	839	610	+	hypothetical protein
OGE35858.1__827	3.30.565.10/FF/80483	2e-10	47.7	0.1	4e-10	46.7	0	1.5	1	1	0	1	1	1	1	AI-3	AI-3_2R_1_1_TC_QseC	Candidatus Daviesbacteria bacterium RIFCSPHIGHO2_12_FULL_37_16	Daviesbacteria	827	437	+	hypothetical protein
OGZ07298.1__1739	3.30.565.10/FF/80483	2e-10	47.7	0	3.4e-10	47	0	1.3	1	0	0	1	1	1	1	AI-3	AI-3_2R_1_1_TC_QseC	Candidatus Lloydbacteria bacterium RIFCSPHIGHO2_01_FULL_54_11	Lloydbacteria	1739	526	+	hypothetical protein
OGZ13581.1__1742	3.30.565.10/FF/80483	2e-10	47.7	0	3.4e-10	47	0	1.3	1	0	0	1	1	1	1	AI-3	AI-3_2R_1_1_TC_QseC	Candidatus Lloydbacteria bacterium RIFCSPHIGHO2_02_FULL_54_17	Lloydbacteria	1742	14	+	hypothetical protein
OGZ15418.1__1743	3.30.565.10/FF/80483	2e-10	47.7	0	3.4e-10	47	0	1.3	1	0	0	1	1	1	1	AI-3	AI-3_2R_1_1_TC_QseC	Candidatus Lloydbacteria bacterium RIFCSPLOWO2_01_FULL_54_18	Lloydbacteria	1743	54	+	hypothetical protein
OGC48622.1__655	1.10.287.130/FF/38323	2.1e-10	47.4	0.3	4.3e-10	46.3	0.3	1.5	1	0	0	1	1	1	1	AI-3	AI-3_2R_1_1_TC_QseC	candidate division WWE3 bacterium RBG_16_37_10	Katanobacteria (WWE3)	655	752	-	hypothetical protein
OGZ45082.1__1780	3.30.565.10/FF/80483	2.1e-10	47.6	0	3.5e-10	46.9	0	1.3	1	0	0	1	1	1	1	AI-3	AI-3_2R_1_1_TC_QseC	Candidatus Ryanbacteria bacterium RIFCSPHIGHO2_02_FULL_45_13b	Ryanbacteria	1780	675	-	hypothetical protein
OGY24457.1__1625	3.30.565.10/FF/80483	2.1e-10	47.6	0	3.3e-10	47	0	1.2	1	0	0	1	1	1	1	AI-3	AI-3_2R_1_1_TC_QseC	Candidatus Woykebacteria bacterium RBG_13_40_15	Woykebacteria	1625	36	+	hypothetical protein
KKR33138.1__249	3.30.565.10/FF/80483	2.2e-10	47.6	0	3.1e-10	47.1	0	1.2	1	0	0	1	1	1	1	AI-3	AI-3_2R_1_1_TC_QseC	Candidatus Gottesmanbacteria bacterium GW2011_GWC2_39_8	Gottesmanbacteria	249	557	+	signal transduction histidine kinase
PIZ01444.1__2461	3.30.565.10/FF/80483	2.2e-10	47.6	0	4e-10	46.7	0	1.4	1	0	0	1	1	1	1	AI-3	AI-3_2R_1_1_TC_QseC	Candidatus Gracilibacteria bacterium CG_4_10_14_0_8_um_filter_38_28	Gracilibacteria (BD1-5)	2461	359	+	hypothetical protein
OGZ52788.1__1787	3.30.565.10/FF/80483	2.2e-10	47.6	0	4.5e-10	46.6	0	1.5	1	0	0	1	1	1	1	AI-3	AI-3_2R_1_1_TC_QseC	Candidatus Ryanbacteria bacterium RIFCSPLOWO2_01_FULL_48_26	Ryanbacteria	1787	564	+	hypothetical protein
KKT73644.1__351	3.30.565.10/FF/80483	2.2e-10	47.6	0	3.4e-10	47	0	1.3	1	0	0	1	1	1	1	AI-3	AI-3_2R_1_1_TC_QseC	Candidatus Collierbacteria bacterium GW2011_GWB1_44_6	Collierbacteria	351	155	+	Two component hybrid sensor and regulator
OGC56453.1__678	3.30.565.10/FF/80483	2.2e-10	47.6	0.1	4.8e-10	46.5	0.1	1.5	1	0	0	1	1	1	1	AI-3	AI-3_2R_1_1_TC_QseC	candidate division WWE3 bacterium RIFCSPLOWO2_12_FULL_36_10	Katanobacteria (WWE3)	678	574	+	hypothetical protein
OGK53560.1__1386	1.10.287.130/FF/38323	2.3e-10	47.2	0.9	4.2e-10	46.4	0.9	1.4	1	0	0	1	1	1	1	AI-3	AI-3_2R_1_1_TC_QseC	Candidatus Roizmanbacteria bacterium RIFCSPLOWO2_01_FULL_45_11	Roizmanbacteria	1386	381	+	hypothetical protein
OGH11975.1__1048	3.30.565.10/FF/80483	2.3e-10	47.5	0	4.6e-10	46.5	0	1.5	1	0	0	1	1	1	1	AI-3	AI-3_2R_1_1_TC_QseC	Candidatus Levybacteria bacterium RIFCSPHIGHO2_01_FULL_36_15	Levybacteria	1048	516	+	hypothetical protein
OGH37541.1__1138	3.30.565.10/FF/80483	2.3e-10	47.5	0	4.6e-10	46.5	0	1.5	1	0	0	1	1	1	1	AI-3	AI-3_2R_1_1_TC_QseC	Candidatus Levybacteria bacterium RIFCSPLOWO2_01_FULL_36_10	Levybacteria	1138	923	+	hypothetical protein
OGZ83757.1__1890	3.30.565.10/FF/80483	2.4e-10	47.5	0	4.3e-10	46.6	0	1.3	1	0	0	1	1	1	1	AI-3	AI-3_2R_1_1_TC_QseC	Candidatus Staskawiczbacteria bacterium RIFOXYC1_FULL_38_18	Staskawiczbacteria	1890	628	-	hypothetical protein
OGZ91999.1__1893	3.30.565.10/FF/80483	2.4e-10	47.5	0	4.3e-10	46.6	0	1.3	1	0	0	1	1	1	1	AI-3	AI-3_2R_1_1_TC_QseC	Candidatus Staskawiczbacteria bacterium RIFOXYD1_FULL_39_28	Staskawiczbacteria	1893	140	-	hypothetical protein
KKT60020.1__355	3.30.565.10/FF/80483	2.4e-10	47.5	0	4e-10	46.7	0	1.2	1	0	0	1	1	1	1	AI-3	AI-3_2R_1_1_TC_QseC	Candidatus Giovannonibacteria bacterium GW2011_GWA1_44_25	Giovannonibacteria	355	358	+	PAS/PAC sensor signal transduction histidine kinase
OGF49723.1__888	3.30.565.10/FF/80483	2.4e-10	47.5	0	4e-10	46.7	0	1.2	1	0	0	1	1	1	1	AI-3	AI-3_2R_1_1_TC_QseC	Candidatus Giovannonibacteria bacterium GWA2_45_15	Giovannonibacteria	888	405	+	hypothetical protein
OGF60296.1__889	3.30.565.10/FF/80483	2.4e-10	47.5	0	4e-10	46.7	0	1.2	1	0	0	1	1	1	1	AI-3	AI-3_2R_1_1_TC_QseC	Candidatus Giovannonibacteria bacterium RIFCSPHIGHO2_01_45_12	Giovannonibacteria	889	151	-	hypothetical protein
OGF61226.1__980	3.30.565.10/FF/80483	2.4e-10	47.5	0	4e-10	46.7	0	1.2	1	0	0	1	1	1	1	AI-3	AI-3_2R_1_1_TC_QseC	Candidatus Giovannonibacteria bacterium RIFCSPHIGHO2_01_FULL_44_100	Giovannonibacteria	980	78	+	hypothetical protein
OGF83561.1__988	3.30.565.10/FF/80483	2.4e-10	47.5	0	4e-10	46.7	0	1.2	1	0	0	1	1	1	1	AI-3	AI-3_2R_1_1_TC_QseC	Candidatus Giovannonibacteria bacterium RIFCSPHIGHO2_12_FULL_45_19	Giovannonibacteria	988	751	+	hypothetical protein
OGF87816.1__994	3.30.565.10/FF/80483	2.4e-10	47.5	0	4e-10	46.7	0	1.2	1	0	0	1	1	1	1	AI-3	AI-3_2R_1_1_TC_QseC	Candidatus Giovannonibacteria bacterium RIFCSPLOWO2_02_FULL_45_28	Giovannonibacteria	994	412	+	hypothetical protein
OGF94042.1__912	3.30.565.10/FF/80483	2.4e-10	47.5	0	4e-10	46.7	0	1.2	1	0	0	1	1	1	1	AI-3	AI-3_2R_1_1_TC_QseC	Candidatus Giovannonibacteria bacterium RIFCSPLOWO2_12_FULL_44_25	Giovannonibacteria	912	656	+	hypothetical protein
PIZ64055.1__2624	3.30.565.10/FF/80483	2.4e-10	47.4	0	4.7e-10	46.5	0	1.4	1	0	0	1	1	1	1	AI-3	AI-3_2R_1_1_TC_QseC	Candidatus Roizmanbacteria bacterium CG_4_10_14_0_2_um_filter_39_13	Roizmanbacteria	2624	1166	+	hypothetical protein
OHA08401.1__1826	3.30.565.10/FF/80483	2.5e-10	47.4	0	3.9e-10	46.8	0	1.3	1	0	0	1	1	1	1	AI-3	AI-3_2R_1_1_TC_QseC	Candidatus Sungbacteria bacterium RIFCSPLOWO2_01_FULL_60_25	Sungbacteria	1826	589	-	hypothetical protein
KKR55672.1__275	3.30.565.10/FF/80483	2.5e-10	47.4	0	3.8e-10	46.8	0	1.2	1	0	0	1	1	1	1	AI-3	AI-3_2R_1_1_TC_QseC	Candidatus Curtissbacteria bacterium GW2011_GWA1_40_24	Curtissbacteria	275	15	-	HATPase domain-containing multisensor signal transduction histidine kinase
KKR89012.1__285	3.30.565.10/FF/80483	2.5e-10	47.4	0	3.8e-10	46.8	0	1.2	1	0	0	1	1	1	1	AI-3	AI-3_2R_1_1_TC_QseC	Candidatus Wolfebacteria bacterium GW2011_GWB1_41_12	Wolfebacteria	285	213	-	HATPase domain-containing multisensor signal transduction histidine kinase
OGJ83441.1__1303	3.30.565.10/FF/80483	2.5e-10	47.4	0	4.2e-10	46.7	0	1.3	1	0	0	1	1	1	1	AI-3	AI-3_2R_1_1_TC_QseC	Candidatus Peribacteria bacterium RIFOXYC2_FULL_58_10	Peregrinibacteria (PER)	1303	79	-	hypothetical protein
OHA85180.1__2024	3.30.565.10/FF/80483	2.5e-10	47.4	0.2	4.1e-10	46.7	0.2	1.4	1	1	0	1	1	1	1	AI-3	AI-3_2R_1_1_TC_QseC	Candidatus Yonathbacteria bacterium RIFOXYC2_FULL_47_9	Yonathbacteria	2024	217	-	hypothetical protein
PIR50447.1__2223	3.30.565.10/FF/80483	2.6e-10	47.4	0	5.5e-10	46.3	0	1.5	1	0	0	1	1	1	1	AI-3	AI-3_2R_1_1_TC_QseC	Candidatus Peregrinibacteria bacterium CG10_big_fil_rev_8_21_14_0_10_49_24	Peregrinibacteria (PER)	2223	493	-	hypothetical protein
PIQ76419.1__2478	3.30.565.10/FF/80483	2.6e-10	47.4	0	5.5e-10	46.3	0	1.5	1	0	0	1	1	1	1	AI-3	AI-3_2R_1_1_TC_QseC	Candidatus Peregrinibacteria bacterium CG11_big_fil_rev_8_21_14_0_20_49_14	Peregrinibacteria (PER)	2478	1256	-	hypothetical protein
PJA68283.1__2580	3.30.565.10/FF/80483	2.6e-10	47.4	0	5.5e-10	46.3	0	1.5	1	0	0	1	1	1	1	AI-3	AI-3_2R_1_1_TC_QseC	Candidatus Peregrinibacteria bacterium CG_4_9_14_3_um_filter_49_12	Peregrinibacteria (PER)	2580	1230	-	hypothetical protein
OGZ98946.1__1899	3.30.565.10/FF/80483	2.6e-10	47.3	0	5.4e-10	46.3	0	1.5	1	0	0	1	1	1	1	AI-3	AI-3_2R_1_1_TC_QseC	Candidatus Sungbacteria bacterium RIFCSPHIGHO2_02_FULL_41_12b	Sungbacteria	1899	465	+	hypothetical protein
OHA14504.1__1827	3.30.565.10/FF/80483	2.6e-10	47.3	0	5.4e-10	46.3	0	1.5	1	0	0	1	1	1	1	AI-3	AI-3_2R_1_1_TC_QseC	Candidatus Sungbacteria bacterium RIFCSPLOWO2_12_FULL_41_11	Sungbacteria	1827	332	-	hypothetical protein
PIR44271.1__2303	3.30.565.10/FF/80483	2.7e-10	47.3	0	4.7e-10	46.5	0	1.3	1	0	0	1	1	1	1	AI-3	AI-3_2R_1_1_TC_QseC	Candidatus Wolfebacteria bacterium CG10_big_fil_rev_8_21_14_0_10_31_9	Wolfebacteria	2303	303	-	hypothetical protein
PIW89830.1__2393	3.30.565.10/FF/80483	2.8e-10	47.2	0	4.2e-10	46.7	0	1.3	1	0	0	1	1	1	1	AI-3	AI-3_2R_1_1_TC_QseC	Candidatus Nealsonbacteria bacterium CG_4_8_14_3_um_filter_40_11	Nealsonbacteria	2393	396	+	histidine kinase
HAI62635.1__2740	1.10.287.130/FF/38323	2.9e-10	46.9	0.2	5.6e-10	45.9	0.2	1.4	1	0	0	1	1	1	1	AI-3	AI-3_2R_1_1_TC_QseC	candidate division WWE3 bacterium	Katanobacteria (WWE3)	2740	147	+	hypothetical protein
HBI35356.1__2815	1.10.287.130/FF/38323	2.9e-10	46.9	0.2	5.6e-10	45.9	0.2	1.4	1	0	0	1	1	1	1	AI-3	AI-3_2R_1_1_TC_QseC	candidate division WWE3 bacterium	Katanobacteria (WWE3)	2815	161	-	hypothetical protein
KKS03598.1__302	1.10.287.130/FF/38323	2.9e-10	46.9	0.2	5.6e-10	45.9	0.2	1.4	1	0	0	1	1	1	1	AI-3	AI-3_2R_1_1_TC_QseC	candidate division WWE3 bacterium GW2011_GWC2_41_23	Katanobacteria (WWE3)	302	59	+	Histidine kinase
KKS10657.1__315	1.10.287.130/FF/38323	2.9e-10	46.9	0.2	5.6e-10	45.9	0.2	1.4	1	0	0	1	1	1	1	AI-3	AI-3_2R_1_1_TC_QseC	candidate division WWE3 bacterium GW2011_GWF2_41_45	Katanobacteria (WWE3)	315	140	-	Histidine kinase
KKS20406.1__330	1.10.287.130/FF/38323	2.9e-10	46.9	0.2	5.6e-10	45.9	0.2	1.4	1	0	0	1	1	1	1	AI-3	AI-3_2R_1_1_TC_QseC	candidate division WWE3 bacterium GW2011_GWE1_41_72	Katanobacteria (WWE3)	330	60	+	Histidine kinase
KKS28296.1__343	1.10.287.130/FF/38323	2.9e-10	46.9	0.2	5.6e-10	45.9	0.2	1.4	1	0	0	1	1	1	1	AI-3	AI-3_2R_1_1_TC_QseC	candidate division WWE3 bacterium GW2011_GWC1_42_102	Katanobacteria (WWE3)	343	112	-	Histidine kinase
KKS30338.1__346	1.10.287.130/FF/38323	2.9e-10	46.9	0.2	5.6e-10	45.9	0.2	1.4	1	0	0	1	1	1	1	AI-3	AI-3_2R_1_1_TC_QseC	candidate division WWE3 bacterium GW2011_GWD2_42_11	Katanobacteria (WWE3)	346	60	+	Histidine kinase
KKS51162.1__374	1.10.287.130/FF/38323	2.9e-10	46.9	0.2	5.6e-10	45.9	0.2	1.4	1	0	0	1	1	1	1	AI-3	AI-3_2R_1_1_TC_QseC	candidate division WWE3 bacterium GW2011_GWE2_42_25	Katanobacteria (WWE3)	374	165	+	Histidine kinase
KKS61376.1__334	1.10.287.130/FF/38323	2.9e-10	46.9	0.2	5.6e-10	45.9	0.2	1.4	1	0	0	1	1	1	1	AI-3	AI-3_2R_1_1_TC_QseC	candidate division WWE3 bacterium GW2011_GWA1_42_46	Katanobacteria (WWE3)	334	141	+	Histidine kinase
KKS72962.1__292	1.10.287.130/FF/38323	2.9e-10	46.9	0.2	5.6e-10	45.9	0.2	1.4	1	0	0	1	1	1	1	AI-3	AI-3_2R_1_1_TC_QseC	candidate division WWE3 bacterium GW2011_GWD1_42_70	Katanobacteria (WWE3)	292	181	-	Histidine kinase
KKS76838.1__223	1.10.287.130/FF/38323	2.9e-10	46.9	0.2	5.6e-10	45.9	0.2	1.4	1	0	0	1	1	1	1	AI-3	AI-3_2R_1_1_TC_QseC	candidate division WWE3 bacterium GW2011_GWA2_42_9	Katanobacteria (WWE3)	223	116	+	Histidine kinase
OGC54862.1__679	1.10.287.130/FF/38323	2.9e-10	46.9	0.2	5.6e-10	45.9	0.2	1.4	1	0	0	1	1	1	1	AI-3	AI-3_2R_1_1_TC_QseC	candidate division WWE3 bacterium RIFOXYA1_FULL_41_11	Katanobacteria (WWE3)	679	597	+	hypothetical protein
OGC63834.1__681	1.10.287.130/FF/38323	2.9e-10	46.9	0.2	5.6e-10	45.9	0.2	1.4	1	0	0	1	1	1	1	AI-3	AI-3_2R_1_1_TC_QseC	candidate division WWE3 bacterium RIFOXYB1_FULL_42_27	Katanobacteria (WWE3)	681	244	+	hypothetical protein
OGC71903.1__689	1.10.287.130/FF/38323	2.9e-10	46.9	0.2	5.6e-10	45.9	0.2	1.4	1	0	0	1	1	1	1	AI-3	AI-3_2R_1_1_TC_QseC	candidate division WWE3 bacterium RIFOXYD1_FULL_42_24	Katanobacteria (WWE3)	689	201	-	hypothetical protein
OGC74789.1__692	1.10.287.130/FF/38323	2.9e-10	46.9	0.2	5.6e-10	45.9	0.2	1.4	1	0	0	1	1	1	1	AI-3	AI-3_2R_1_1_TC_QseC	candidate division WWE3 bacterium RIFOXYC1_FULL_42_17	Katanobacteria (WWE3)	692	416	-	hypothetical protein
OGZ20235.1__1747	3.30.565.10/FF/80483	2.9e-10	47.2	0	5e-10	46.4	0	1.3	1	0	0	1	1	1	1	AI-3	AI-3_2R_1_1_TC_QseC	Candidatus Lloydbacteria bacterium RIFOXYC12_FULL_46_25	Lloydbacteria	1747	105	-	hypothetical protein
OHA69005.1__1944	3.30.565.10/FF/80483	2.9e-10	47.2	0	6e-10	46.2	0	1.5	1	0	0	1	1	1	1	AI-3	AI-3_2R_1_1_TC_QseC	Candidatus Wildermuthbacteria bacterium RIFCSPHIGHO2_02_FULL_48_16	Wildermuthbacteria	1944	135	+	hypothetical protein
OHA71966.1__2018	3.30.565.10/FF/80483	2.9e-10	47.2	0	6e-10	46.2	0	1.5	1	0	0	1	1	1	1	AI-3	AI-3_2R_1_1_TC_QseC	Candidatus Wildermuthbacteria bacterium RIFCSPLOWO2_01_FULL_47_18	Wildermuthbacteria	2018	442	+	hypothetical protein
HAT68428.1__2763	3.30.565.10/FF/80483	2.9e-10	47.2	0.2	4.7e-10	46.5	0.2	1.4	1	0	0	1	1	1	1	AI-3	AI-3_2R_1_1_TC_QseC	Candidatus Yonathbacteria bacterium	Yonathbacteria	2763	308	+	hypothetical protein
PIS42723.1__2299	3.30.565.10/FF/80483	2.9e-10	47.2	0	3.7e-10	46.9	0	1.1	1	0	0	1	1	1	1	AI-3	AI-3_2R_1_1_TC_QseC	Candidatus Kerfeldbacteria bacterium CG08_land_8_20_14_0_20_40_16	Kerfeldbacteria	2299	834	+	hypothetical protein
OGI92354.1__1221	3.30.565.10/FF/80483	3e-10	47.1	0	6.7e-10	46	0	1.6	1	0	0	1	1	1	1	AI-3	AI-3_2R_1_1_TC_QseC	Candidatus Nomurabacteria bacterium RIFCSPLOWO2_01_FULL_42_20	Nomurabacteria	1221	195	+	hypothetical protein
OGG03545.1__917	3.30.565.10/FF/80483	3e-10	47.1	0.1	5.4e-10	46.3	0.1	1.4	1	0	0	1	1	1	1	AI-3	AI-3_2R_1_1_TC_QseC	Candidatus Gottesmanbacteria bacterium RBG_16_37_8	Gottesmanbacteria	917	372	+	hypothetical protein
OGG51950.1__950	3.30.565.10/FF/80483	3e-10	47.1	0	5.7e-10	46.2	0	1.5	1	0	0	1	1	1	1	AI-3	AI-3_2R_1_1_TC_QseC	Candidatus Kaiserbacteria bacterium RIFCSPHIGHO2_01_FULL_54_36b	Kaiserbacteria	950	122	+	hypothetical protein
OGG64979.1__1015	3.30.565.10/FF/80483	3e-10	47.1	0	5.7e-10	46.2	0	1.5	1	0	0	1	1	1	1	AI-3	AI-3_2R_1_1_TC_QseC	Candidatus Kaiserbacteria bacterium RIFCSPHIGHO2_02_FULL_54_11b	Kaiserbacteria	1015	58	+	hypothetical protein
HAI98666.1__2743	3.30.565.10/FF/80483	3e-10	47.1	0	5.5e-10	46.3	0	1.4	1	0	0	1	1	1	1	AI-3	AI-3_2R_1_1_TC_QseC	Candidatus Peribacteria bacterium	Peregrinibacteria (PER)	2743	746	+	hypothetical protein
HAS34379.1__2762	3.30.565.10/FF/80483	3e-10	47.1	0	5.5e-10	46.3	0	1.4	1	0	0	1	1	1	1	AI-3	AI-3_2R_1_1_TC_QseC	Candidatus Peribacteria bacterium	Peregrinibacteria (PER)	2762	682	+	hypothetical protein
OGJ83700.1__1355	3.30.565.10/FF/80483	3e-10	47.1	0	5.5e-10	46.3	0	1.4	1	0	0	1	1	1	1	AI-3	AI-3_2R_1_1_TC_QseC	Candidatus Peribacteria bacterium RIFOXYD2_FULL_58_15	Peregrinibacteria (PER)	1355	1116	+	hypothetical protein
OGD62171.1__791	3.30.565.10/FF/80483	3.1e-10	47.1	0	5.3e-10	46.4	0	1.3	1	0	0	1	1	1	1	AI-3	AI-3_2R_1_1_TC_QseC	Candidatus Beckwithbacteria bacterium RBG_13_42_9	Beckwithbacteria	791	824	+	hypothetical protein
OGZ19172.1__1751	3.30.565.10/FF/80483	3.1e-10	47.1	0	5.1e-10	46.4	0	1.2	1	0	0	1	1	1	1	AI-3	AI-3_2R_1_1_TC_QseC	Candidatus Nealsonbacteria bacterium RIFCSPHIGHO2_01_FULL_38_55	Nealsonbacteria	1751	613	+	hypothetical protein
OGZ22173.1__1754	3.30.565.10/FF/80483	3.1e-10	47.1	0	5.1e-10	46.4	0	1.2	1	0	0	1	1	1	1	AI-3	AI-3_2R_1_1_TC_QseC	Candidatus Nealsonbacteria bacterium RIFCSPHIGHO2_02_FULL_38_75	Nealsonbacteria	1754	45	+	hypothetical protein
OGZ22683.1__1756	3.30.565.10/FF/80483	3.1e-10	47.1	0	5.1e-10	46.4	0	1.2	1	0	0	1	1	1	1	AI-3	AI-3_2R_1_1_TC_QseC	Candidatus Nealsonbacteria bacterium RIFCSPHIGHO2_12_FULL_38_18	Nealsonbacteria	1756	439	+	hypothetical protein
OGZ23460.1__1861	3.30.565.10/FF/80483	3.1e-10	47.1	0	5.1e-10	46.4	0	1.2	1	0	0	1	1	1	1	AI-3	AI-3_2R_1_1_TC_QseC	Candidatus Nealsonbacteria bacterium RIFCSPLOWO2_01_FULL_38_120	Nealsonbacteria	1861	227	+	hypothetical protein
OGZ26185.1__1864	3.30.565.10/FF/80483	3.1e-10	47.1	0	5.1e-10	46.4	0	1.2	1	0	0	1	1	1	1	AI-3	AI-3_2R_1_1_TC_QseC	Candidatus Nealsonbacteria bacterium RIFCSPLOWO2_02_FULL_38_63	Nealsonbacteria	1864	193	+	hypothetical protein
OGZ26498.1__1759	3.30.565.10/FF/80483	3.1e-10	47.1	0	5.1e-10	46.4	0	1.2	1	0	0	1	1	1	1	AI-3	AI-3_2R_1_1_TC_QseC	Candidatus Nealsonbacteria bacterium RIFCSPLOWO2_12_FULL_39_31	Nealsonbacteria	1759	329	+	hypothetical protein
OGE64995.1__952	3.30.565.10/FF/80483	3.2e-10	47	0	6.4e-10	46.1	0	1.4	1	0	0	1	1	1	1	AI-3	AI-3_2R_1_1_TC_QseC	Candidatus Daviesbacteria bacterium RIFCSPLOWO2_02_FULL_36_7	Daviesbacteria	952	122	+	hypothetical protein
OGD86904.1__740	3.30.565.10/FF/80483	3.2e-10	47	0.2	5.1e-10	46.4	0.2	1.3	1	0	0	1	1	1	1	AI-3	AI-3_2R_1_1_TC_QseC	Candidatus Curtissbacteria bacterium RBG_16_39_7	Curtissbacteria	740	25	+	hypothetical protein
OGY46333.1__1659	3.30.565.10/FF/80483	3.2e-10	47	0	5.4e-10	46.3	0	1.4	1	0	0	1	1	1	1	AI-3	AI-3_2R_1_1_TC_QseC	Candidatus Buchananbacteria bacterium RIFCSPHIGHO2_01_FULL_44_11	Buchananbacteria	1659	272	-	hypothetical protein
HAC56598.1__2738	3.30.565.10/FF/80483	3.3e-10	47	0	5.3e-10	46.3	0	1.3	1	0	0	1	1	1	1	AI-3	AI-3_2R_1_1_TC_QseC	Candidatus Saccharibacteria bacterium	Saccharibacteria (TM7)	2738	836	-	hypothetical protein
OGZ33594.1__1765	3.30.565.10/FF/80483	3.3e-10	47	0	6.8e-10	46	0	1.4	1	0	0	1	1	1	1	AI-3	AI-3_2R_1_1_TC_QseC	Candidatus Portnoybacteria bacterium RBG_19FT_COMBO_36_7	Portnoybacteria	1765	597	+	hypothetical protein
PLS81199.1__2720	3.30.565.10/FF/80483	3.3e-10	47	0	4.2e-10	46.7	0	1.1	1	0	0	1	1	1	1	AI-3	AI-3_2R_1_1_TC_QseC	Candidatus Saccharibacteria bacterium	Saccharibacteria (TM7)	2720	922	+	histidine kinase
OGF73906.1__984	3.30.565.10/FF/80483	3.4e-10	47	0	6.9e-10	46	0	1.5	1	0	0	1	1	1	1	AI-3	AI-3_2R_1_1_TC_QseC	Candidatus Giovannonibacteria bacterium RIFCSPHIGHO2_02_FULL_46_20	Giovannonibacteria	984	465	-	hypothetical protein
OYW43983.1__2119	3.30.565.10/FF/80483	3.4e-10	47	0	7.3e-10	45.9	0	1.5	1	0	0	1	1	1	1	AI-3	AI-3_2R_1_1_TC_QseC	Candidatus Saccharibacteria bacterium 32-45-3	Saccharibacteria (TM7)	2119	64	+	hypothetical protein
OQX51313.1__2113	3.30.565.10/FF/80483	3.5e-10	46.9	0	5.9e-10	46.2	0	1.2	1	0	0	1	1	1	1	AI-3	AI-3_2R_1_1_TC_QseC	candidate division CPR3 bacterium 4484_211	CPR3	2113	717	-	hypothetical protein
PIR84047.1__2247	3.30.565.10/FF/80483	3.6e-10	46.9	0	6.6e-10	46	0	1.4	1	0	0	1	1	1	1	AI-3	AI-3_2R_1_1_TC_QseC	Candidatus Kaiserbacteria bacterium CG10_big_fil_rev_8_21_14_0_10_51_14	Kaiserbacteria	2247	165	+	hypothetical protein
KKR54290.1__276	3.30.565.10/FF/80483	3.7e-10	46.9	0.1	6e-10	46.2	0.1	1.3	1	0	0	1	1	1	1	AI-3	AI-3_2R_1_1_TC_QseC	Candidatus Woesebacteria bacterium GW2011_GWD2_40_19	Woesebacteria	276	43	-	Histidine kinase
KKR56697.1__205	3.30.565.10/FF/80483	3.7e-10	46.9	0.1	6e-10	46.2	0.1	1.3	1	0	0	1	1	1	1	AI-3	AI-3_2R_1_1_TC_QseC	Candidatus Woesebacteria bacterium GW2011_GWC2_40_30	Woesebacteria	205	604	-	Histidine kinase
KKR63273.1__187	3.30.565.10/FF/80483	3.7e-10	46.9	0.1	6e-10	46.2	0.1	1.3	1	0	0	1	1	1	1	AI-3	AI-3_2R_1_1_TC_QseC	Candidatus Woesebacteria bacterium GW2011_GWA1_40_43	Woesebacteria	187	386	+	Histidine kinase
OGY98845.1__1719	3.30.565.10/FF/80483	3.7e-10	46.9	0	6.2e-10	46.1	0	1.4	1	0	0	1	1	1	1	AI-3	AI-3_2R_1_1_TC_QseC	Candidatus Liptonbacteria bacterium RIFCSPHIGHO2_01_FULL_57_28	Liptonbacteria	1719	8	-	hypothetical protein
OGE33474.1__838	3.30.565.10/FF/80483	3.7e-10	46.8	0	6e-10	46.2	0	1.2	1	0	0	1	1	1	1	AI-3	AI-3_2R_1_1_TC_QseC	Candidatus Daviesbacteria bacterium RIFCSPHIGHO2_02_FULL_36_13	Daviesbacteria	838	153	+	hypothetical protein
OGE41607.1__830	3.30.565.10/FF/80483	3.7e-10	46.8	0	6e-10	46.2	0	1.2	1	0	0	1	1	1	1	AI-3	AI-3_2R_1_1_TC_QseC	Candidatus Daviesbacteria bacterium RIFCSPLOWO2_01_FULL_36_8	Daviesbacteria	830	465	+	hypothetical protein
OGF63921.1__892	3.30.565.10/FF/80483	3.7e-10	46.8	0	1e-09	45.4	0	1.7	1	0	0	1	1	1	1	AI-3	AI-3_2R_1_1_TC_QseC	Candidatus Giovannonibacteria bacterium RIFCSPHIGHO2_01_FULL_45_24	Giovannonibacteria	892	520	-	hypothetical protein
OGF87481.1__991	3.30.565.10/FF/80483	3.7e-10	46.8	0	1e-09	45.4	0	1.7	1	0	0	1	1	1	1	AI-3	AI-3_2R_1_1_TC_QseC	Candidatus Giovannonibacteria bacterium RIFCSPLOWO2_01_FULL_46_32	Giovannonibacteria	991	136	-	hypothetical protein
OGY99438.1__1722	3.30.565.10/FF/80483	3.8e-10	46.8	0	5.8e-10	46.2	0	1.2	1	0	0	1	1	1	1	AI-3	AI-3_2R_1_1_TC_QseC	Candidatus Liptonbacteria bacterium RIFCSPLOWO2_01_FULL_52_25	Liptonbacteria	1722	701	-	hypothetical protein
HAU66380.1__2769	3.30.565.10/FF/80483	4e-10	46.7	0.3	6.7e-10	46	0.3	1.3	1	0	0	1	1	1	1	AI-3	AI-3_2R_1_1_TC_QseC	Candidatus Uhrbacteria bacterium	Uhrbacteria	2769	692	-	hypothetical protein
KKR05095.1__172	3.30.565.10/FF/80483	4e-10	46.7	0.3	6.7e-10	46	0.3	1.3	1	0	0	1	1	1	1	AI-3	AI-3_2R_1_1_TC_QseC	Candidatus Uhrbacteria bacterium GW2011_GWF2_39_13	Uhrbacteria	172	54	-	Histidine kinase
OGK20225.1__1362	3.30.565.10/FF/80483	4e-10	46.7	0.2	9.3e-10	45.5	0.1	1.6	2	0	0	2	2	1	1	AI-3	AI-3_2R_1_1_TC_QseC	Candidatus Roizmanbacteria bacterium RIFCSPHIGHO2_02_FULL_37_13b	Roizmanbacteria	1362	811	+	hypothetical protein
OGK54722.1__1320	3.30.565.10/FF/80483	4e-10	46.7	0.2	9.3e-10	45.5	0.1	1.6	2	0	0	2	2	1	1	AI-3	AI-3_2R_1_1_TC_QseC	Candidatus Roizmanbacteria bacterium RIFCSPLOWO2_02_FULL_36_11	Roizmanbacteria	1320	541	-	hypothetical protein
PIY95302.1__2460	3.30.565.10/FF/80483	4e-10	46.7	0	9.2e-10	45.6	0	1.5	1	0	0	1	1	1	1	AI-3	AI-3_2R_1_1_TC_QseC	Candidatus Komeilibacteria bacterium CG_4_10_14_0_8_um_filter_37_78	Komeilibacteria	2460	506	-	hypothetical protein
PJC01891.1__2540	3.30.565.10/FF/80483	4e-10	46.7	0	9.2e-10	45.6	0	1.5	1	0	0	1	1	1	1	AI-3	AI-3_2R_1_1_TC_QseC	Candidatus Komeilibacteria bacterium CG_4_9_14_0_8_um_filter_36_9	Komeilibacteria	2540	456	-	hypothetical protein
OGZ79437.1__1889	3.30.565.10/FF/80483	4.1e-10	46.7	0	7.4e-10	45.9	0	1.3	1	0	0	1	1	1	1	AI-3	AI-3_2R_1_1_TC_QseC	Candidatus Staskawiczbacteria bacterium RIFOXYB1_FULL_37_44	Staskawiczbacteria	1889	237	-	hypothetical protein
OGZ83501.1__1811	3.30.565.10/FF/80483	4.1e-10	46.7	0	7.4e-10	45.9	0	1.3	1	0	0	1	1	1	1	AI-3	AI-3_2R_1_1_TC_QseC	Candidatus Staskawiczbacteria bacterium RIFOXYC1_FULL_37_52	Staskawiczbacteria	1811	567	-	hypothetical protein
OGZ87929.1__1813	3.30.565.10/FF/80483	4.1e-10	46.7	0	7.4e-10	45.9	0	1.3	1	0	0	1	1	1	1	AI-3	AI-3_2R_1_1_TC_QseC	Candidatus Staskawiczbacteria bacterium RIFOXYC2_FULL_37_19	Staskawiczbacteria	1813	497	+	hypothetical protein
OGZ90161.1__1815	3.30.565.10/FF/80483	4.1e-10	46.7	0	7.4e-10	45.9	0	1.3	1	0	0	1	1	1	1	AI-3	AI-3_2R_1_1_TC_QseC	Candidatus Staskawiczbacteria bacterium RIFOXYD1_FULL_37_110	Staskawiczbacteria	1815	98	+	hypothetical protein
OGZ93723.1__1896	3.30.565.10/FF/80483	4.1e-10	46.7	0	7.4e-10	45.9	0	1.3	1	0	0	1	1	1	1	AI-3	AI-3_2R_1_1_TC_QseC	Candidatus Staskawiczbacteria bacterium RIFOXYD2_FULL_37_9	Staskawiczbacteria	1896	300	+	hypothetical protein
HCC09039.1__2863	3.30.565.10/FF/80483	4.2e-10	46.7	0	6.9e-10	46	0	1.3	1	0	0	1	1	1	1	AI-3	AI-3_2R_1_1_TC_QseC	Candidatus Woesebacteria bacterium	Woesebacteria	2863	352	-	hypothetical protein
HAT68124.1__2763	3.30.565.10/FF/80483	4.3e-10	46.6	0.1	7.9e-10	45.8	0.1	1.4	1	0	0	1	1	1	1	AI-3	AI-3_2R_1_1_TC_QseC	Candidatus Yonathbacteria bacterium	Yonathbacteria	2763	4	-	hypothetical protein
OGF25460.1__878	3.30.565.10/FF/80483	4.3e-10	46.6	0	7.7e-10	45.8	0	1.4	1	0	0	1	1	1	1	AI-3	AI-3_2R_1_1_TC_QseC	Candidatus Falkowbacteria bacterium RIFOXYB2_FULL_34_18	Falkowbacteria	878	1065	+	hypothetical protein
OGF29487.1__974	3.30.565.10/FF/80483	4.3e-10	46.6	0	7.7e-10	45.8	0	1.4	1	0	0	1	1	1	1	AI-3	AI-3_2R_1_1_TC_QseC	Candidatus Falkowbacteria bacterium RIFOXYC12_FULL_34_55	Falkowbacteria	974	598	+	hypothetical protein
OGF36304.1__882	3.30.565.10/FF/80483	4.3e-10	46.6	0	7.7e-10	45.8	0	1.4	1	0	0	1	1	1	1	AI-3	AI-3_2R_1_1_TC_QseC	Candidatus Falkowbacteria bacterium RIFOXYC2_FULL_34_220	Falkowbacteria	882	1163	+	hypothetical protein
OGF39013.1__976	3.30.565.10/FF/80483	4.3e-10	46.6	0	7.7e-10	45.8	0	1.4	1	0	0	1	1	1	1	AI-3	AI-3_2R_1_1_TC_QseC	Candidatus Falkowbacteria bacterium RIFOXYD12_FULL_34_57	Falkowbacteria	976	686	+	hypothetical protein
OGF41232.1__887	3.30.565.10/FF/80483	4.3e-10	46.6	0	7.7e-10	45.8	0	1.4	1	0	0	1	1	1	1	AI-3	AI-3_2R_1_1_TC_QseC	Candidatus Falkowbacteria bacterium RIFOXYD2_FULL_34_120	Falkowbacteria	887	559	+	hypothetical protein
OYX43456.1__2123	3.30.565.10/FF/80483	4.4e-10	46.6	0	5.3e-10	46.3	0	1.1	1	0	0	1	1	1	1	AI-3	AI-3_2R_1_1_TC_QseC	Candidatus Saccharibacteria bacterium 32-49-12	Saccharibacteria (TM7)	2123	872	-	hypothetical protein
OGM31510.1__1490	3.30.565.10/FF/80483	4.4e-10	46.6	0.1	7.8e-10	45.8	0.1	1.3	1	0	0	1	1	1	1	AI-3	AI-3_2R_1_1_TC_QseC	Candidatus Woesebacteria bacterium RIFCSPHIGHO2_01_FULL_44_21	Woesebacteria	1490	848	+	hypothetical protein
OGM69477.1__1513	3.30.565.10/FF/80483	4.4e-10	46.6	0.1	7.8e-10	45.8	0.1	1.3	1	0	0	1	1	1	1	AI-3	AI-3_2R_1_1_TC_QseC	Candidatus Woesebacteria bacterium RIFCSPLOWO2_01_FULL_44_24b	Woesebacteria	1513	716	+	hypothetical protein
PIP22141.1__2191	3.30.565.10/FF/80483	4.5e-10	46.6	0	7.8e-10	45.8	0	1.4	1	0	0	1	1	1	1	AI-3	AI-3_2R_1_1_TC_QseC	Candidatus Nealsonbacteria bacterium CG23_combo_of_CG06-09_8_20_14_all_39_25	Nealsonbacteria	2191	327	+	hypothetical protein
PIR40354.1__2165	3.30.565.10/FF/80483	4.5e-10	46.6	0	6.7e-10	46	0	1.2	1	0	0	1	1	1	1	AI-3	AI-3_2R_1_1_TC_QseC	Candidatus Zambryskibacteria bacterium CG10_big_fil_rev_8_21_14_0_10_34_34	Zambryskibacteria	2165	415	-	hypothetical protein
KKR32526.1__252	3.30.565.10/FF/80483	4.5e-10	46.6	0	8e-10	45.8	0	1.3	1	0	0	1	1	1	1	AI-3	AI-3_2R_1_1_TC_QseC	Candidatus Falkowbacteria bacterium GW2011_GWF2_39_8	Falkowbacteria	252	585	+	PAS/PAC sensor signal transduction histidine kinase
KKW30488.1__612	3.30.565.10/FF/80483	4.6e-10	46.5	0.2	7.3e-10	45.9	0.2	1.3	1	0	0	1	1	1	1	AI-3	AI-3_2R_1_1_TC_QseC	Candidatus Kaiserbacteria bacterium GW2011_GWC2_52_8b	Kaiserbacteria	612	730	-	Signal transduction histidine kinase
OGH09727.1__1127	3.30.565.10/FF/80483	4.7e-10	46.5	0	7.9e-10	45.8	0	1.3	1	0	0	1	1	1	1	AI-3	AI-3_2R_1_1_TC_QseC	Candidatus Levybacteria bacterium RBG_16_35_6	Levybacteria	1127	254	+	hypothetical protein
PIP33396.1__2185	3.30.565.10/FF/80483	5e-10	46.4	0	1.1e-09	45.3	0	1.5	1	0	0	1	1	1	1	AI-3	AI-3_2R_1_1_TC_QseC	Candidatus Falkowbacteria bacterium CG23_combo_of_CG06-09_8_20_14_all_49_15	Falkowbacteria	2185	1	+	hypothetical protein
OHA18659.1__1832	3.30.565.10/FF/80483	5.1e-10	46.4	0	7.7e-10	45.8	0	1.2	1	0	0	1	1	1	1	AI-3	AI-3_2R_1_1_TC_QseC	Candidatus Taylorbacteria bacterium RIFCSPHIGHO2_01_FULL_46_22b	Taylorbacteria	1832	123	-	hypothetical protein
OGM26548.1__1484	3.30.565.10/FF/80483	5.1e-10	46.4	0	8.8e-10	45.6	0	1.3	1	0	0	1	1	1	1	AI-3	AI-3_2R_1_1_TC_QseC	Candidatus Woesebacteria bacterium RIFCSPHIGHO2_01_FULL_39_28	Woesebacteria	1484	377	-	hypothetical protein
OGM32569.1__1492	3.30.565.10/FF/80483	5.1e-10	46.4	0	8.8e-10	45.6	0	1.3	1	0	0	1	1	1	1	AI-3	AI-3_2R_1_1_TC_QseC	Candidatus Woesebacteria bacterium RIFCSPHIGHO2_02_FULL_38_9	Woesebacteria	1492	572	-	hypothetical protein
OGM58743.1__1503	3.30.565.10/FF/80483	5.1e-10	46.4	0	8.8e-10	45.6	0	1.3	1	0	0	1	1	1	1	AI-3	AI-3_2R_1_1_TC_QseC	Candidatus Woesebacteria bacterium RIFCSPLOWO2_01_FULL_38_20	Woesebacteria	1503	37	+	hypothetical protein
PJA09183.1__2659	3.30.565.10/FF/80483	5.1e-10	46.4	0	1.1e-09	45.3	0	1.5	1	0	0	1	1	1	1	AI-3	AI-3_2R_1_1_TC_QseC	Candidatus Falkowbacteria bacterium CG_4_10_14_0_2_um_filter_48_10	Falkowbacteria	2659	667	+	hypothetical protein
OGG70784.1__1018	3.30.565.10/FF/80483	5.2e-10	46.4	0.1	8.5e-10	45.7	0.1	1.3	1	0	0	1	1	1	1	AI-3	AI-3_2R_1_1_TC_QseC	Candidatus Kaiserbacteria bacterium RIFCSPHIGHO2_02_FULL_55_25	Kaiserbacteria	1018	119	-	hypothetical protein
OGG83423.1__1114	3.30.565.10/FF/80483	5.2e-10	46.4	0.1	8.5e-10	45.7	0.1	1.3	1	0	0	1	1	1	1	AI-3	AI-3_2R_1_1_TC_QseC	Candidatus Kaiserbacteria bacterium RIFCSPLOWO2_01_FULL_55_25	Kaiserbacteria	1114	399	+	hypothetical protein
OGG77589.1__1031	3.30.565.10/FF/80483	5.2e-10	46.4	0.1	8.5e-10	45.7	0.1	1.3	1	0	0	1	1	1	1	AI-3	AI-3_2R_1_1_TC_QseC	Candidatus Kaiserbacteria bacterium RIFCSPHIGHO2_12_FULL_55_13	Kaiserbacteria	1031	429	+	hypothetical protein
PIQ68188.1__2701	3.30.565.10/FF/80483	5.2e-10	46.4	0	1.3e-09	45	0	1.7	2	0	0	2	2	1	1	AI-3	AI-3_2R_1_1_TC_QseC	Candidatus Taylorbacteria bacterium CG11_big_fil_rev_8_21_14_0_20_46_11	Taylorbacteria	2701	933	-	hypothetical protein
OGD71749.1__800	1.10.287.130/FF/38323	5.4e-10	46	0.1	9.6e-10	45.2	0.1	1.4	1	0	0	1	1	1	1	AI-3	AI-3_2R_1_1_TC_QseC	Candidatus Collierbacteria bacterium RIFCSPHIGHO2_02_FULL_49_10	Collierbacteria	800	173	+	hypothetical protein
OGD71930.1__734	1.10.287.130/FF/38323	5.4e-10	46	0.1	9.6e-10	45.2	0.1	1.4	1	0	0	1	1	1	1	AI-3	AI-3_2R_1_1_TC_QseC	Candidatus Collierbacteria bacterium RIFCSPHIGHO2_01_FULL_50_25	Collierbacteria	734	282	-	hypothetical protein
OGD74794.1__735	1.10.287.130/FF/38323	5.4e-10	46	0.1	9.6e-10	45.2	0.1	1.4	1	0	0	1	1	1	1	AI-3	AI-3_2R_1_1_TC_QseC	Candidatus Collierbacteria bacterium RIFCSPLOWO2_01_FULL_50_23	Collierbacteria	735	230	-	hypothetical protein
OGF25180.1__975	3.30.565.10/FF/80483	5.4e-10	46.3	0	1e-09	45.4	0	1.4	1	0	0	1	1	1	1	AI-3	AI-3_2R_1_1_TC_QseC	Candidatus Falkowbacteria bacterium RIFOXYA2_FULL_47_19	Falkowbacteria	975	1485	-	hypothetical protein
OGF43920.1__880	3.30.565.10/FF/80483	5.4e-10	46.3	0	1e-09	45.4	0	1.4	1	0	0	1	1	1	1	AI-3	AI-3_2R_1_1_TC_QseC	Candidatus Falkowbacteria bacterium RIFOXYB2_FULL_47_14	Falkowbacteria	880	153	-	hypothetical protein
TWP27011.1__2957	3.30.565.10/FF/80483	5.4e-10	46.3	0.2	1.4e-09	44.9	0	1.8	2	0	0	2	2	1	1	AI-3	AI-3_2R_1_1_TC_QseC	TM7 phylum sp. oral taxon 346	Saccharibacteria (TM7)	2957	379	-	PAS domain-containing protein
HBL52397.1__2805	3.30.565.10/FF/80483	5.5e-10	46.3	0.7	1.1e-08	42.1	0.2	2.5	2	1	0	2	2	1	1	AI-3	AI-3_2R_1_1_TC_QseC	Candidatus Blackburnbacteria bacterium	Blackburnbacteria	2805	600	-	hypothetical protein
OGY06983.1__1611	3.30.565.10/FF/80483	5.5e-10	46.3	0.7	1.1e-08	42.1	0.2	2.5	2	1	0	2	2	1	1	AI-3	AI-3_2R_1_1_TC_QseC	Candidatus Blackburnbacteria bacterium RIFCSPHIGHO2_01_FULL_40_17	Blackburnbacteria	1611	757	-	hypothetical protein
OGY08725.1__1613	3.30.565.10/FF/80483	5.5e-10	46.3	0.7	1.1e-08	42.1	0.2	2.5	2	1	0	2	2	1	1	AI-3	AI-3_2R_1_1_TC_QseC	Candidatus Blackburnbacteria bacterium RIFCSPHIGHO2_02_FULL_39_13	Blackburnbacteria	1613	542	-	hypothetical protein
OGY13239.1__1616	3.30.565.10/FF/80483	5.5e-10	46.3	0.7	1.1e-08	42.1	0.2	2.5	2	1	0	2	2	1	1	AI-3	AI-3_2R_1_1_TC_QseC	Candidatus Blackburnbacteria bacterium RIFCSPLOWO2_01_FULL_40_20	Blackburnbacteria	1616	578	-	hypothetical protein
OGZ23333.1__1862	3.30.565.10/FF/80483	5.5e-10	46.3	0	1.5e-09	44.9	0	1.7	2	0	0	2	2	1	1	AI-3	AI-3_2R_1_1_TC_QseC	Candidatus Nealsonbacteria bacterium RIFCSPLOWO2_01_FULL_41_9	Nealsonbacteria	1862	216	-	hypothetical protein
OIO65784.1__2060	3.30.565.10/FF/80483	5.6e-10	46.3	0	1.8e-09	44.6	0	1.7	2	0	0	2	2	1	1	AI-3	AI-3_2R_1_1_TC_QseC	Candidatus Wolfebacteria bacterium CG1_02_39_135	Wolfebacteria	2060	40	-	hypothetical protein
PJB84216.1__2549	3.30.565.10/FF/80483	5.6e-10	46.3	0	1.8e-09	44.6	0	1.7	2	0	0	2	2	1	1	AI-3	AI-3_2R_1_1_TC_QseC	Candidatus Wolfebacteria bacterium CG_4_9_14_0_8_um_filter_39_46	Wolfebacteria	2549	307	-	hypothetical protein
RYC73469.1__2919	3.30.565.10/FF/80483	5.6e-10	46.3	0.2	1.4e-09	44.9	0	1.7	2	0	0	2	2	1	1	AI-3	AI-3_2R_1_1_TC_QseC	Candidatus Saccharibacteria bacterium TM7_ANC_38.39_G1_1	Saccharibacteria (TM7)	2919	251	+	Sensor histidine kinase WalK
PIP92234.1__2162	3.30.565.10/FF/80483	5.7e-10	46.2	0	1.8e-09	44.6	0	1.7	2	0	0	2	2	1	1	AI-3	AI-3_2R_1_1_TC_QseC	Candidatus Wolfebacteria bacterium CG18_big_fil_WC_8_21_14_2_50_39_7	Wolfebacteria	2162	209	-	hypothetical protein
TWP22158.1__2956	3.30.565.10/FF/80483	5.7e-10	46.2	0.2	1.4e-09	44.9	0	1.7	2	0	0	2	2	1	1	AI-3	AI-3_2R_1_1_TC_QseC	TM7 phylum sp. oral taxon 346	Saccharibacteria (TM7)	2956	294	+	PAS domain-containing protein
OGZ16255.1__1745	3.30.565.10/FF/80483	5.7e-10	46.2	0.1	6.3e-10	46.1	0.1	1	1	0	0	1	1	1	1	AI-3	AI-3_2R_1_1_TC_QseC	Candidatus Lloydbacteria bacterium RIFCSPLOWO2_02_FULL_54_12	Lloydbacteria	1745	510	+	hypothetical protein
OGF61143.1__981	3.30.565.10/FF/80483	5.7e-10	46.2	0	9.9e-10	45.5	0	1.3	1	0	0	1	1	1	1	AI-3	AI-3_2R_1_1_TC_QseC	Candidatus Giovannonibacteria bacterium RIFCSPHIGHO2_01_FULL_45_33	Giovannonibacteria	981	827	+	hypothetical protein
OGF70249.1__897	3.30.565.10/FF/80483	5.7e-10	46.2	0	9.9e-10	45.5	0	1.3	1	0	0	1	1	1	1	AI-3	AI-3_2R_1_1_TC_QseC	Candidatus Giovannonibacteria bacterium RIFCSPHIGHO2_02_FULL_44_11	Giovannonibacteria	897	343	+	hypothetical protein
OGF81089.1__992	3.30.565.10/FF/80483	5.7e-10	46.2	0	9.9e-10	45.5	0	1.3	1	0	0	1	1	1	1	AI-3	AI-3_2R_1_1_TC_QseC	Candidatus Giovannonibacteria bacterium RIFCSPLOWO2_01_FULL_45_34	Giovannonibacteria	992	403	+	hypothetical protein
PIR99826.1__2267	1.10.287.130/FF/38323	5.8e-10	45.9	0.8	1.1e-09	45	0.8	1.5	1	0	0	1	1	1	1	AI-3	AI-3_2R_1_1_TC_QseC	Candidatus Collierbacteria bacterium CG10_big_fil_rev_8_21_14_0_10_43_36	Collierbacteria	2267	127	+	hypothetical protein
HAP37564.1__2753	3.30.565.10/FF/80483	5.8e-10	46.2	0	6.7e-10	46	0	1	1	0	0	1	1	1	1	AI-3	AI-3_2R_1_1_TC_QseC	Candidatus Shapirobacteria bacterium	Shapirobacteria	2753	261	+	hypothetical protein
PIY59163.1__2433	3.30.565.10/FF/80483	5.8e-10	46.2	0	9.2e-10	45.6	0	1.3	1	0	0	1	1	1	1	AI-3	AI-3_2R_1_1_TC_QseC	Candidatus Wolfebacteria bacterium CG_4_10_14_0_8_um_filter_39_64	Wolfebacteria	2433	45	-	hypothetical protein
OHA02133.1__1819	3.30.565.10/FF/80483	5.8e-10	46.2	0	1.2e-09	45.2	0	1.4	1	0	0	1	1	1	1	AI-3	AI-3_2R_1_1_TC_QseC	Candidatus Sungbacteria bacterium RIFCSPHIGHO2_02_FULL_49_20	Sungbacteria	1819	95	-	hypothetical protein
OHA11030.1__1905	3.30.565.10/FF/80483	5.8e-10	46.2	0	1.2e-09	45.2	0	1.4	1	0	0	1	1	1	1	AI-3	AI-3_2R_1_1_TC_QseC	Candidatus Sungbacteria bacterium RIFCSPLOWO2_02_FULL_48_13b	Sungbacteria	1905	202	-	hypothetical protein
HBH77387.1__2811	3.30.565.10/FF/80483	5.9e-10	46.2	0.1	1.3e-08	41.8	0	2.3	1	1	1	2	2	1	1	AI-3	AI-3_2R_1_1_TC_QseC	Candidatus Saccharibacteria bacterium	Saccharibacteria (TM7)	2811	460	-	hypothetical protein
OGL33045.1__1407	3.30.565.10/FF/80483	5.9e-10	46.2	0.1	1.3e-08	41.8	0	2.3	1	1	1	2	2	1	1	AI-3	AI-3_2R_1_1_TC_QseC	Candidatus Saccharibacteria bacterium RIFCSPHIGHO2_12_FULL_47_16	Saccharibacteria (TM7)	1407	1023	-	hypothetical protein
HAI97957.1__2743	3.30.565.10/FF/80483	5.9e-10	46.2	0.1	1e-09	45.4	0.1	1.4	1	0	0	1	1	1	1	AI-3	AI-3_2R_1_1_TC_QseC	Candidatus Peribacteria bacterium	Peregrinibacteria (PER)	2743	441	-	hypothetical protein
HAS34677.1__2762	3.30.565.10/FF/80483	5.9e-10	46.2	0.1	1e-09	45.4	0.1	1.4	1	0	0	1	1	1	1	AI-3	AI-3_2R_1_1_TC_QseC	Candidatus Peribacteria bacterium	Peregrinibacteria (PER)	2762	980	+	hypothetical protein
OGL23329.1__1399	3.30.565.10/FF/80483	5.9e-10	46.2	0.1	1.3e-08	41.8	0	2.3	1	1	1	2	2	1	1	AI-3	AI-3_2R_1_1_TC_QseC	Candidatus Saccharibacteria bacterium RIFCSPHIGHO2_01_FULL_46_30	Saccharibacteria (TM7)	1399	539	-	hypothetical protein
PIR45367.1__2305	3.30.565.10/FF/80483	5.9e-10	46.2	0	1.4e-09	45	0	1.5	1	1	0	1	1	1	1	AI-3	AI-3_2R_1_1_TC_QseC	Candidatus Vogelbacteria bacterium CG10_big_fil_rev_8_21_14_0_10_50_13	Vogelbacteria	2305	144	-	hypothetical protein
HBP00325.1__2876	1.10.287.130/FF/38323	6e-10	45.9	1	1.3e-09	44.8	1	1.5	1	0	0	1	1	1	1	AI-3	AI-3_2R_1_1_TC_QseC	Candidatus Uhrbacteria bacterium	Uhrbacteria	2876	600	-	hypothetical protein
KKR86721.1__283	1.10.287.130/FF/38323	6e-10	45.9	1	1.3e-09	44.8	1	1.5	1	0	0	1	1	1	1	AI-3	AI-3_2R_1_1_TC_QseC	Candidatus Uhrbacteria bacterium GW2011_GWC2_41_11	Uhrbacteria	283	655	-	Histidine kinase
KKR98099.1__296	1.10.287.130/FF/38323	6e-10	45.9	1	1.3e-09	44.8	1	1.5	1	0	0	1	1	1	1	AI-3	AI-3_2R_1_1_TC_QseC	Candidatus Uhrbacteria bacterium GW2011_GWF2_41_16	Uhrbacteria	296	647	-	Histidine kinase
OGM74510.1__1517	3.30.565.10/FF/80483	6.1e-10	46.1	1.1	1.1e-09	45.3	0.1	1.9	2	0	0	2	2	1	1	AI-3	AI-3_2R_1_1_TC_QseC	Candidatus Woesebacteria bacterium RIFOXYA1_FULL_38_9	Woesebacteria	1517	585	-	hypothetical protein
OGM78935.1__1525	3.30.565.10/FF/80483	6.1e-10	46.1	1.1	1.1e-09	45.3	0.1	1.9	2	0	0	2	2	1	1	AI-3	AI-3_2R_1_1_TC_QseC	Candidatus Woesebacteria bacterium RIFOXYB1_FULL_38_16	Woesebacteria	1525	877	-	hypothetical protein
PIP56475.1__2176	3.30.565.10/FF/80483	6.1e-10	46.1	0.1	5.2e-09	43.1	0	2.1	2	0	0	2	2	1	1	AI-3	AI-3_2R_1_1_TC_QseC	candidate division WWE3 bacterium CG22_combo_CG10-13_8_21_14_all_39_12	Katanobacteria (WWE3)	2176	697	-	hypothetical protein
PJA39826.1__2595	3.30.565.10/FF/80483	6.1e-10	46.1	0.1	5.2e-09	43.1	0	2.1	2	0	0	2	2	1	1	AI-3	AI-3_2R_1_1_TC_QseC	candidate division WWE3 bacterium CG_4_9_14_3_um_filter_39_7	Katanobacteria (WWE3)	2595	169	-	hypothetical protein
OGY62378.1__1685	3.30.565.10/FF/80483	6.2e-10	46.1	0	1.1e-09	45.3	0	1.3	1	0	0	1	1	1	1	AI-3	AI-3_2R_1_1_TC_QseC	Candidatus Harrisonbacteria bacterium RIFCSPHIGHO2_01_FULL_44_13	Harrisonbacteria	1685	498	-	hypothetical protein
OGY66025.1__1686	3.30.565.10/FF/80483	6.2e-10	46.1	0	1.1e-09	45.3	0	1.3	1	0	0	1	1	1	1	AI-3	AI-3_2R_1_1_TC_QseC	Candidatus Harrisonbacteria bacterium RIFCSPLOWO2_01_FULL_44_18	Harrisonbacteria	1686	268	-	hypothetical protein
PIZ88036.1__2644	3.30.565.10/FF/80483	6.3e-10	46.1	0	1.2e-09	45.2	0	1.4	1	0	0	1	1	1	1	AI-3	AI-3_2R_1_1_TC_QseC	Candidatus Nealsonbacteria bacterium CG_4_10_14_0_2_um_filter_39_15	Nealsonbacteria	2644	299	+	hypothetical protein
KKW23506.1__604	3.30.565.10/FF/80483	6.3e-10	46.1	0.2	1.1e-09	45.3	0.2	1.3	1	0	0	1	1	1	1	AI-3	AI-3_2R_1_1_TC_QseC	Candidatus Kaiserbacteria bacterium GW2011_GWA2_52_12	Kaiserbacteria	604	676	-	Signal transduction histidine kinase
KKW26673.1__607	3.30.565.10/FF/80483	6.3e-10	46.1	0.2	1.1e-09	45.3	0.2	1.3	1	0	0	1	1	1	1	AI-3	AI-3_2R_1_1_TC_QseC	Candidatus Kaiserbacteria bacterium GW2011_GWB1_52_6	Kaiserbacteria	607	504	-	Signal transduction histidine kinase
OIP85815.1__2104	3.30.565.10/FF/80483	6.3e-10	46.1	0.1	2.3e-09	44.2	0.2	1.9	2	0	0	2	2	1	1	AI-3	AI-3_2R_1_1_TC_QseC	Candidatus Saccharibacteria bacterium CG2_30_41_52	Saccharibacteria (TM7)	2104	209	-	hypothetical protein
PIQ70930.1__2700	3.30.565.10/FF/80483	6.3e-10	46.1	0.1	2.3e-09	44.2	0.2	1.9	2	0	0	2	2	1	1	AI-3	AI-3_2R_1_1_TC_QseC	Candidatus Saccharibacteria bacterium CG11_big_fil_rev_8_21_14_0_20_41_19	Saccharibacteria (TM7)	2700	119	-	hypothetical protein
PIZ61156.1__2621	3.30.565.10/FF/80483	6.3e-10	46.1	0.1	2.3e-09	44.2	0.2	1.9	2	0	0	2	2	1	1	AI-3	AI-3_2R_1_1_TC_QseC	Candidatus Saccharibacteria bacterium CG_4_10_14_0_2_um_filter_41_11	Saccharibacteria (TM7)	2621	434	+	hypothetical protein
PJC29974.1__2529	3.30.565.10/FF/80483	6.3e-10	46.1	0.1	2.3e-09	44.2	0.2	1.9	2	0	0	2	2	1	1	AI-3	AI-3_2R_1_1_TC_QseC	Candidatus Saccharibacteria bacterium CG_4_9_14_0_2_um_filter_41_9	Saccharibacteria (TM7)	2529	348	+	hypothetical protein
PJE65852.1__2677	3.30.565.10/FF/80483	6.3e-10	46.1	0.1	2.3e-09	44.2	0.2	1.9	2	0	0	2	2	1	1	AI-3	AI-3_2R_1_1_TC_QseC	Candidatus Saccharibacteria bacterium CG10_big_fil_rev_8_21_14_0_10_41_32	Saccharibacteria (TM7)	2677	238	-	hypothetical protein
PIQ71681.1__2477	3.30.565.10/FF/80483	6.3e-10	46.1	0	1.2e-09	45.2	0	1.4	1	0	0	1	1	1	1	AI-3	AI-3_2R_1_1_TC_QseC	Candidatus Roizmanbacteria bacterium CG11_big_fil_rev_8_21_14_0_20_37_16	Roizmanbacteria	2477	552	+	hypothetical protein
PIX69030.1__2413	3.30.565.10/FF/80483	6.3e-10	46.1	0	1.2e-09	45.2	0	1.4	1	0	0	1	1	1	1	AI-3	AI-3_2R_1_1_TC_QseC	Candidatus Roizmanbacteria bacterium CG_4_10_14_3_um_filter_39_13	Roizmanbacteria	2413	534	+	hypothetical protein
OIN90929.1__2066	1.10.287.130/FF/38323	6.4e-10	45.8	0.7	1.3e-09	44.8	0.7	1.5	1	0	0	1	1	1	1	AI-3	AI-3_2R_1_1_TC_QseC	Candidatus Collierbacteria bacterium CG1_02_44_10	Collierbacteria	2066	311	+	hypothetical protein
PIP85519.1__2161	1.10.287.130/FF/38323	6.4e-10	45.8	0.7	1.3e-09	44.8	0.7	1.5	1	0	0	1	1	1	1	AI-3	AI-3_2R_1_1_TC_QseC	Candidatus Collierbacteria bacterium CG22_combo_CG10-13_8_21_14_all_43_12	Collierbacteria	2161	260	+	hypothetical protein
KKQ93864.1__162	3.30.565.10/FF/80483	6.4e-10	46.1	0	1.2e-09	45.2	0	1.4	1	0	0	1	1	1	1	AI-3	AI-3_2R_1_1_TC_QseC	candidate division CPR2 bacterium GW2011_GWC2_39_10	CPR2	162	791	-	PAS/PAC sensor hybrid histidine kinase
KKR33859.1__254	3.30.565.10/FF/80483	6.4e-10	46.1	0	1.2e-09	45.2	0	1.4	1	0	0	1	1	1	1	AI-3	AI-3_2R_1_1_TC_QseC	candidate division CPR2 bacterium GW2011_GWC1_39_9	CPR2	254	806	-	multi-sensor signal transduction histidine kinase, two-component system, OmpR family, phosphate regulon sensor histidine kinase PhoR
OGZ58395.1__1877	3.30.565.10/FF/80483	6.4e-10	46.1	0	1.3e-09	45.1	0	1.4	1	0	0	1	1	1	1	AI-3	AI-3_2R_1_1_TC_QseC	Candidatus Spechtbacteria bacterium RIFCSPHIGHO2_01_FULL_43_30	Spechtbacteria	1877	251	-	hypothetical protein
OGZ58710.1__1789	3.30.565.10/FF/80483	6.4e-10	46.1	0	1.3e-09	45.1	0	1.4	1	0	0	1	1	1	1	AI-3	AI-3_2R_1_1_TC_QseC	Candidatus Spechtbacteria bacterium RIFCSPHIGHO2_02_FULL_43_15b	Spechtbacteria	1789	749	-	hypothetical protein
PIQ11743.1__2474	3.30.565.10/FF/80483	6.5e-10	46	0	1.2e-09	45.2	0	1.3	1	0	0	1	1	1	1	AI-3	AI-3_2R_1_1_TC_QseC	Candidatus Gracilibacteria bacterium CG18_big_fil_WC_8_21_14_2_50_38_16	Gracilibacteria (BD1-5)	2474	722	-	hypothetical protein
PIQ41817.1__2164	3.30.565.10/FF/80483	6.5e-10	46	0	1.2e-09	45.2	0	1.3	1	0	0	1	1	1	1	AI-3	AI-3_2R_1_1_TC_QseC	Candidatus Gracilibacteria bacterium CG12_big_fil_rev_8_21_14_0_65_38_15	Gracilibacteria (BD1-5)	2164	829	-	hypothetical protein
PIZ01856.1__2461	3.30.565.10/FF/80483	6.5e-10	46	0	1.2e-09	45.2	0	1.3	1	0	0	1	1	1	1	AI-3	AI-3_2R_1_1_TC_QseC	Candidatus Gracilibacteria bacterium CG_4_10_14_0_8_um_filter_38_28	Gracilibacteria (BD1-5)	2461	475	-	hypothetical protein
PIR89225.1__2256	3.30.565.10/FF/80483	6.5e-10	46	0	2.6e-09	44.1	0	1.8	2	0	0	2	2	1	1	AI-3	AI-3_2R_1_1_TC_QseC	Candidatus Harrisonbacteria bacterium CG10_big_fil_rev_8_21_14_0_10_40_38	Harrisonbacteria	2256	189	+	hypothetical protein
HBI34271.1__2808	3.30.565.10/FF/80483	6.7e-10	46	0.1	1.2e-09	45.2	0.1	1.4	1	0	0	1	1	1	1	AI-3	AI-3_2R_1_1_TC_QseC	Candidatus Moranbacteria bacterium	Moranbacteria	2808	273	+	hypothetical protein
HBT45649.1__2827	3.30.565.10/FF/80483	6.7e-10	46	0.1	1.2e-09	45.2	0.1	1.4	1	0	0	1	1	1	1	AI-3	AI-3_2R_1_1_TC_QseC	Candidatus Moranbacteria bacterium	Moranbacteria	2827	672	-	hypothetical protein
OGJ83114.1__1353	3.30.565.10/FF/80483	7e-10	46	0	1.2e-09	45.2	0	1.3	1	0	0	1	1	1	1	AI-3	AI-3_2R_1_1_TC_QseC	Candidatus Peribacteria bacterium RIFOXYC1_FULL_58_8	Peregrinibacteria (PER)	1353	42	-	hypothetical protein
KKQ21957.1__109	3.30.565.10/FF/80483	7e-10	46	0	3.2e-09	43.8	0	2	2	0	0	2	2	1	1	AI-3	AI-3_2R_1_1_TC_QseC	Candidatus Wolfebacteria bacterium GW2011_GWC1_37_10	Wolfebacteria	109	396	-	Multi-sensor signal transduction histidine kinase
OGC57047.1__664	3.30.565.10/FF/80483	7.2e-10	45.9	0	1.2e-09	45.2	0	1.4	1	0	0	1	1	1	1	AI-3	AI-3_2R_1_1_TC_QseC	candidate division WWE3 bacterium RIFCSPLOWO2_01_FULL_41_9	Katanobacteria (WWE3)	664	460	-	hypothetical protein
OGZ39026.1__1770	3.30.565.10/FF/80483	7.3e-10	45.9	0	1.2e-09	45.2	0	1.2	1	0	0	1	1	1	1	AI-3	AI-3_2R_1_1_TC_QseC	Candidatus Portnoybacteria bacterium RIFCSPLOWO2_01_FULL_38_39	Portnoybacteria	1770	226	+	hypothetical protein
OGK67497.1__1396	3.30.565.10/FF/80483	7.4e-10	45.9	0	1.3e-09	45.1	0	1.4	1	0	0	1	1	1	1	AI-3	AI-3_2R_1_1_TC_QseC	Candidatus Roizmanbacteria bacterium RIFOXYB2_FULL_38_10	Roizmanbacteria	1396	1132	+	hypothetical protein
OGK71299.1__1324	3.30.565.10/FF/80483	7.4e-10	45.9	0	1.3e-09	45.1	0	1.4	1	0	0	1	1	1	1	AI-3	AI-3_2R_1_1_TC_QseC	Candidatus Roizmanbacteria bacterium RIFOXYC2_FULL_38_9	Roizmanbacteria	1324	1082	+	hypothetical protein
PIY66253.1__2436	3.30.565.10/FF/80483	7.5e-10	45.9	0	1.2e-09	45.2	0	1.2	1	0	0	1	1	1	1	AI-3	AI-3_2R_1_1_TC_QseC	Candidatus Shapirobacteria bacterium CG_4_10_14_0_8_um_filter_39_15	Shapirobacteria	2436	454	+	hypothetical protein
PJE68279.1__2673	3.30.565.10/FF/80483	7.5e-10	45.9	0	1.2e-09	45.2	0	1.2	1	0	0	1	1	1	1	AI-3	AI-3_2R_1_1_TC_QseC	Candidatus Shapirobacteria bacterium CG10_big_fil_rev_8_21_14_0_10_38_8	Shapirobacteria	2673	462	-	hypothetical protein
HBD25082.1__2797	3.30.565.10/FF/80483	7.5e-10	45.8	0.1	1.8e-09	44.6	0.1	1.6	1	0	0	1	1	1	1	AI-3	AI-3_2R_1_1_TC_QseC	Candidatus Zambryskibacteria bacterium	Zambryskibacteria	2797	331	-	hypothetical protein
HBO17959.1__2819	3.30.565.10/FF/80483	7.5e-10	45.8	0.1	1.8e-09	44.6	0.1	1.6	1	0	0	1	1	1	1	AI-3	AI-3_2R_1_1_TC_QseC	Candidatus Zambryskibacteria bacterium	Zambryskibacteria	2819	36	-	hypothetical protein
HBZ04719.1__2872	3.30.565.10/FF/80483	7.5e-10	45.8	0.1	1.8e-09	44.6	0.1	1.6	1	0	0	1	1	1	1	AI-3	AI-3_2R_1_1_TC_QseC	Candidatus Zambryskibacteria bacterium	Zambryskibacteria	2872	571	+	hypothetical protein
HCH59669.1__2875	3.30.565.10/FF/80483	7.5e-10	45.8	0.1	1.8e-09	44.6	0.1	1.6	1	0	0	1	1	1	1	AI-3	AI-3_2R_1_1_TC_QseC	Candidatus Zambryskibacteria bacterium	Zambryskibacteria	2875	552	+	hypothetical protein
OHA86405.1__1963	3.30.565.10/FF/80483	7.5e-10	45.8	0.1	1.8e-09	44.6	0.1	1.6	1	0	0	1	1	1	1	AI-3	AI-3_2R_1_1_TC_QseC	Candidatus Zambryskibacteria bacterium GWB1_40_5	Zambryskibacteria	1963	433	+	hypothetical protein
OHB15767.1__1996	3.30.565.10/FF/80483	7.5e-10	45.8	0.1	1.8e-09	44.6	0.1	1.6	1	0	0	1	1	1	1	AI-3	AI-3_2R_1_1_TC_QseC	Candidatus Zambryskibacteria bacterium RIFOXYD1_FULL_40_13	Zambryskibacteria	1996	386	+	hypothetical protein
OGY60905.1__1681	3.30.565.10/FF/80483	7.5e-10	45.8	0.1	1.2e-09	45.1	0.1	1.3	1	0	0	1	1	1	1	AI-3	AI-3_2R_1_1_TC_QseC	Candidatus Colwellbacteria bacterium RIFCSPLOWO2_02_FULL_45_11	Colwellbacteria	1681	275	-	hypothetical protein
PIR63021.1__2220	3.30.565.10/FF/80483	7.6e-10	45.8	0	1.4e-09	45	0	1.4	1	0	0	1	1	1	1	AI-3	AI-3_2R_1_1_TC_QseC	Candidatus Pacebacteria bacterium CG10_big_fil_rev_8_21_14_0_10_42_12	Pacebacteria	2220	798	-	hypothetical protein
PIY71866.1__2455	1.10.287.130/FF/38323	7.7e-10	45.5	0.2	1.4e-09	44.7	0.2	1.4	1	0	0	1	1	1	1	AI-3	AI-3_2R_1_1_TC_QseC	Candidatus Roizmanbacteria bacterium CG_4_10_14_0_8_um_filter_33_9	Roizmanbacteria	2455	765	+	hypothetical protein
OHA21004.1__1835	3.30.565.10/FF/80483	7.7e-10	45.8	0	1.4e-09	44.9	0	1.4	1	0	0	1	1	1	1	AI-3	AI-3_2R_1_1_TC_QseC	Candidatus Taylorbacteria bacterium RIFCSPHIGHO2_01_FULL_51_15	Taylorbacteria	1835	359	-	hypothetical protein
OHA48047.1__1923	3.30.565.10/FF/80483	7.9e-10	45.8	0	1.5e-09	44.9	0	1.4	1	0	0	1	1	1	1	AI-3	AI-3_2R_1_1_TC_QseC	Candidatus Terrybacteria bacterium RIFCSPHIGHO2_01_FULL_48_17	Terrybacteria	1923	571	+	hypothetical protein
OHA53916.1__1928	3.30.565.10/FF/80483	7.9e-10	45.8	0	1.5e-09	44.9	0	1.4	1	0	0	1	1	1	1	AI-3	AI-3_2R_1_1_TC_QseC	Candidatus Terrybacteria bacterium RIFCSPLOWO2_01_FULL_48_14	Terrybacteria	1928	8	+	hypothetical protein
OGZ99849.1__1901	3.30.565.10/FF/80483	7.9e-10	45.8	0.1	1.5e-09	44.9	0.1	1.4	1	0	0	1	1	1	1	AI-3	AI-3_2R_1_1_TC_QseC	Candidatus Sungbacteria bacterium RIFCSPHIGHO2_02_FULL_47_11	Sungbacteria	1901	457	-	hypothetical protein
PJA86993.1__2570	3.30.565.10/FF/80483	8.1e-10	45.7	0	1e-09	45.4	0	1	1	0	0	1	1	1	1	AI-3	AI-3_2R_1_1_TC_QseC	Candidatus Moranbacteria bacterium CG_4_9_14_3_um_filter_42_9	Moranbacteria	2570	437	+	hypothetical protein
OHA22667.1__1836	3.30.565.10/FF/80483	8.2e-10	45.7	0	1.7e-09	44.7	0	1.6	1	0	0	1	1	1	1	AI-3	AI-3_2R_1_1_TC_QseC	Candidatus Taylorbacteria bacterium RIFCSPHIGHO2_02_FULL_43_32b	Taylorbacteria	1836	710	+	hypothetical protein
OHA36122.1__1847	3.30.565.10/FF/80483	8.2e-10	45.7	0	1.7e-09	44.7	0	1.6	1	0	0	1	1	1	1	AI-3	AI-3_2R_1_1_TC_QseC	Candidatus Taylorbacteria bacterium RIFCSPLOWO2_02_FULL_43_11	Taylorbacteria	1847	588	-	hypothetical protein
HBH20257.1__2799	3.30.565.10/FF/80483	8.2e-10	45.7	0	1.4e-09	45	0	1.3	1	0	0	1	1	1	1	AI-3	AI-3_2R_1_1_TC_QseC	Candidatus Peribacter riflensis	Peregrinibacteria (PER)	2799	214	-	hypothetical protein
HBU09298.1__2822	3.30.565.10/FF/80483	8.2e-10	45.7	0	1.4e-09	45	0	1.3	1	0	0	1	1	1	1	AI-3	AI-3_2R_1_1_TC_QseC	Candidatus Peribacter riflensis	Peregrinibacteria (PER)	2822	160	+	hypothetical protein
OGJ78259.1__1301	3.30.565.10/FF/80483	8.2e-10	45.7	0	1.4e-09	45	0	1.3	1	0	0	1	1	1	1	AI-3	AI-3_2R_1_1_TC_QseC	Candidatus Peribacteria bacterium RIFOXYB1_FULL_57_12	Peregrinibacteria (PER)	1301	392	-	hypothetical protein
OHA66716.1__1943	3.30.565.10/FF/80483	8.3e-10	45.7	0	1.4e-09	45	0	1.3	1	0	0	1	1	1	1	AI-3	AI-3_2R_1_1_TC_QseC	Candidatus Wildermuthbacteria bacterium RIFCSPHIGHO2_02_FULL_47_12	Wildermuthbacteria	1943	441	-	hypothetical protein
OGE27751.1__818	3.30.565.10/FF/80483	8.4e-10	45.7	0	1.6e-09	44.8	0	1.4	1	0	0	1	1	1	1	AI-3	AI-3_2R_1_1_TC_QseC	Candidatus Daviesbacteria bacterium RIFCSPHIGHO2_01_FULL_38_8b	Daviesbacteria	818	327	-	hypothetical protein
OGZ33347.1__1869	3.30.565.10/FF/80483	8.4e-10	45.7	0	1.4e-09	45	0	1.2	1	0	0	1	1	1	1	AI-3	AI-3_2R_1_1_TC_QseC	Candidatus Portnoybacteria bacterium RBG_13_40_8	Portnoybacteria	1869	275	-	hypothetical protein
OGZ35946.1__1768	3.30.565.10/FF/80483	8.4e-10	45.7	0	1.4e-09	45	0	1.2	1	0	0	1	1	1	1	AI-3	AI-3_2R_1_1_TC_QseC	Candidatus Portnoybacteria bacterium RIFCSPHIGHO2_02_FULL_39_12	Portnoybacteria	1768	446	+	hypothetical protein
OGZ36455.1__1870	3.30.565.10/FF/80483	8.4e-10	45.7	0	1.4e-09	45	0	1.2	1	0	0	1	1	1	1	AI-3	AI-3_2R_1_1_TC_QseC	Candidatus Portnoybacteria bacterium RIFCSPHIGHO2_12_FULL_38_9	Portnoybacteria	1870	574	+	hypothetical protein
OGZ41231.1__1774	3.30.565.10/FF/80483	8.4e-10	45.7	0	1.4e-09	45	0	1.2	1	0	0	1	1	1	1	AI-3	AI-3_2R_1_1_TC_QseC	Candidatus Portnoybacteria bacterium RIFCSPLOWO2_12_FULL_39_9	Portnoybacteria	1774	64	+	hypothetical protein
OGI95016.1__1222	3.30.565.10/FF/80483	8.6e-10	45.7	0	1.4e-09	45	0	1.3	1	0	0	1	1	1	1	AI-3	AI-3_2R_1_1_TC_QseC	Candidatus Nomurabacteria bacterium RIFCSPLOWO2_01_FULL_42_17	Nomurabacteria	1222	615	+	hypothetical protein
OGI71807.1__1201	3.30.565.10/FF/80483	8.6e-10	45.7	0	1.2e-09	45.1	0	1.2	1	0	0	1	1	1	1	AI-3	AI-3_2R_1_1_TC_QseC	Candidatus Nomurabacteria bacterium RIFCSPHIGHO2_02_FULL_38_15	Nomurabacteria	1201	379	+	hypothetical protein
PJC01968.1__2540	3.30.565.10/FF/80483	8.7e-10	45.6	0	1.1e-09	45.3	0	1.1	1	0	0	1	1	1	1	AI-3	AI-3_2R_1_1_TC_QseC	Candidatus Komeilibacteria bacterium CG_4_9_14_0_8_um_filter_36_9	Komeilibacteria	2540	934	-	hypothetical protein
PIP23370.1__2193	3.30.565.10/FF/80483	8.7e-10	45.6	0	3.2e-09	43.8	0	1.8	2	0	0	2	2	1	1	AI-3	AI-3_2R_1_1_TC_QseC	Candidatus Nealsonbacteria bacterium CG23_combo_of_CG06-09_8_20_14_all_38_19	Nealsonbacteria	2193	765	-	hypothetical protein
PIZ88640.1__2646	3.30.565.10/FF/80483	8.7e-10	45.6	0	3.2e-09	43.8	0	1.8	2	0	0	2	2	1	1	AI-3	AI-3_2R_1_1_TC_QseC	Candidatus Nealsonbacteria bacterium CG_4_10_14_0_2_um_filter_38_17	Nealsonbacteria	2646	77	+	hypothetical protein
HBB65350.1__2784	3.30.565.10/FF/80483	8.9e-10	45.6	0	2.2e-09	44.3	0	1.6	2	0	0	2	2	1	1	AI-3	AI-3_2R_1_1_TC_QseC	Candidatus Vogelbacteria bacterium	Vogelbacteria	2784	318	+	hypothetical protein
HCQ92191.1__2887	3.30.565.10/FF/80483	8.9e-10	45.6	0	2.2e-09	44.3	0	1.6	2	0	0	2	2	1	1	AI-3	AI-3_2R_1_1_TC_QseC	Candidatus Vogelbacteria bacterium	Vogelbacteria	2887	292	+	hypothetical protein
OHA60331.1__1936	3.30.565.10/FF/80483	8.9e-10	45.6	0	2.2e-09	44.3	0	1.6	2	0	0	2	2	1	1	AI-3	AI-3_2R_1_1_TC_QseC	Candidatus Vogelbacteria bacterium RIFOXYD1_FULL_51_18	Vogelbacteria	1936	523	+	hypothetical protein
HAE36863.1__2737	3.30.565.10/FF/80483	9.1e-10	45.6	0	1.6e-09	44.8	0	1.3	1	0	0	1	1	1	1	AI-3	AI-3_2R_1_1_TC_QseC	Candidatus Nomurabacteria bacterium	Nomurabacteria	2737	668	+	hypothetical protein
HCU01924.1__2904	3.30.565.10/FF/80483	9.1e-10	45.6	0	1.6e-09	44.8	0	1.3	1	0	0	1	1	1	1	AI-3	AI-3_2R_1_1_TC_QseC	Candidatus Nomurabacteria bacterium	Nomurabacteria	2904	594	+	hypothetical protein
KKP60826.1__41	3.30.565.10/FF/80483	9.1e-10	45.6	0	1.6e-09	44.8	0	1.3	1	0	0	1	1	1	1	AI-3	AI-3_2R_1_1_TC_QseC	Candidatus Nomurabacteria bacterium GW2011_GWF1_34_20	Nomurabacteria	41	311	+	PAS/PAC sensor signal transduction histidine kinase
KKP63365.1__43	3.30.565.10/FF/80483	9.1e-10	45.6	0	1.6e-09	44.8	0	1.3	1	0	0	1	1	1	1	AI-3	AI-3_2R_1_1_TC_QseC	Candidatus Nomurabacteria bacterium GW2011_GWE2_34_25	Nomurabacteria	43	311	+	PAS/PAC sensor signal transduction histidine kinase
KKP66557.1__50	3.30.565.10/FF/80483	9.1e-10	45.6	0	1.6e-09	44.8	0	1.3	1	0	0	1	1	1	1	AI-3	AI-3_2R_1_1_TC_QseC	Candidatus Nomurabacteria bacterium GW2011_GWE1_35_16	Nomurabacteria	50	289	+	PAS/PAC sensor signal transduction histidine kinase
PLS81018.1__2720	3.30.565.10/FF/80483	9.3e-10	45.6	0	1.8e-09	44.6	0	1.4	1	0	0	1	1	1	1	AI-3	AI-3_2R_1_1_TC_QseC	Candidatus Saccharibacteria bacterium	Saccharibacteria (TM7)	2720	566	+	hypothetical protein
HCE49291.1__2850	3.30.565.10/FF/80483	9.4e-10	45.5	0	3.6e-09	43.6	0	1.9	1	0	0	1	1	1	1	AI-3	AI-3_2R_1_1_TC_QseC	Candidatus Jacksonbacteria bacterium	Jacksonbacteria	2850	1058	+	hypothetical protein
OGY78915.1__1704	3.30.565.10/FF/80483	9.9e-10	45.5	0.1	3.6e-09	43.6	0	1.9	2	0	0	2	2	1	1	AI-3	AI-3_2R_1_1_TC_QseC	Candidatus Jacksonbacteria bacterium RIFOXYD2_FULL_43_21	Jacksonbacteria	1704	956	+	hypothetical protein
OGM99716.1__1548	3.30.565.10/FF/80483	1e-09	45.4	0	1.7e-09	44.7	0	1.3	1	0	0	1	1	1	1	AI-3	AI-3_2R_1_1_TC_QseC	Candidatus Yanofskybacteria bacterium RIFCSPHIGHO2_01_FULL_39_8b	Yanofskybacteria	1548	105	-	hypothetical protein
OGM10413.1__1468	3.30.565.10/FF/80483	1e-09	45.4	0	1.6e-09	44.8	0	1.2	1	0	0	1	1	1	1	AI-3	AI-3_2R_1_1_TC_QseC	Candidatus Woesebacteria bacterium RBG_13_36_22	Woesebacteria	1468	210	+	hypothetical protein
OGG13072.1__998	3.30.565.10/FF/80483	1e-09	45.4	0.1	1.8e-09	44.6	0.1	1.4	1	0	0	1	1	1	1	AI-3	AI-3_2R_1_1_TC_QseC	Candidatus Gottesmanbacteria bacterium RIFCSPHIGHO2_01_FULL_39_10	Gottesmanbacteria	998	1125	+	hypothetical protein
HCY26295.1__2908	3.30.565.10/FF/80483	1.1e-09	45.3	0	1.4e-09	45	0	1.2	1	0	0	1	1	1	1	AI-3	AI-3_2R_1_1_TC_QseC	Candidatus Nomurabacteria bacterium	Nomurabacteria	2908	503	-	sensor histidine kinase
OHA49452.1__1924	3.30.565.10/FF/80483	1.1e-09	45.3	0	2e-09	44.5	0	1.3	1	0	0	1	1	1	1	AI-3	AI-3_2R_1_1_TC_QseC	Candidatus Terrybacteria bacterium RIFCSPHIGHO2_01_FULL_58_15	Terrybacteria	1924	211	-	hypothetical protein
OGG57056.1__1011	3.30.565.10/FF/80483	1.1e-09	45.3	0.1	2e-09	44.4	0.1	1.4	1	0	0	1	1	1	1	AI-3	AI-3_2R_1_1_TC_QseC	Candidatus Kaiserbacteria bacterium RIFCSPHIGHO2_01_FULL_55_37	Kaiserbacteria	1011	98	-	hypothetical protein
OGZ28166.1__1867	3.30.565.10/FF/80483	1.1e-09	45.3	0	1.9e-09	44.5	0	1.3	1	0	0	1	1	1	1	AI-3	AI-3_2R_1_1_TC_QseC	Candidatus Nealsonbacteria bacterium RIFOXYD1_FULL_39_11	Nealsonbacteria	1867	763	-	hypothetical protein
OGF24875.1__878	3.30.565.10/FF/80483	1.1e-09	45.3	0.2	3.1e-09	43.9	0	1.8	2	0	0	2	2	1	1	AI-3	AI-3_2R_1_1_TC_QseC	Candidatus Falkowbacteria bacterium RIFOXYB2_FULL_34_18	Falkowbacteria	878	1295	+	hypothetical protein
OGF28942.1__974	3.30.565.10/FF/80483	1.1e-09	45.3	0.2	3.1e-09	43.9	0	1.8	2	0	0	2	2	1	1	AI-3	AI-3_2R_1_1_TC_QseC	Candidatus Falkowbacteria bacterium RIFOXYC12_FULL_34_55	Falkowbacteria	974	1117	-	hypothetical protein
OGF35859.1__882	3.30.565.10/FF/80483	1.1e-09	45.3	0.2	3.1e-09	43.9	0	1.8	2	0	0	2	2	1	1	AI-3	AI-3_2R_1_1_TC_QseC	Candidatus Falkowbacteria bacterium RIFOXYC2_FULL_34_220	Falkowbacteria	882	1346	+	hypothetical protein
OGF38466.1__976	3.30.565.10/FF/80483	1.1e-09	45.3	0.2	3.1e-09	43.9	0	1.8	2	0	0	2	2	1	1	AI-3	AI-3_2R_1_1_TC_QseC	Candidatus Falkowbacteria bacterium RIFOXYD12_FULL_34_57	Falkowbacteria	976	1228	+	hypothetical protein
OGF40532.1__887	3.30.565.10/FF/80483	1.1e-09	45.3	0.2	3.1e-09	43.9	0	1.8	2	0	0	2	2	1	1	AI-3	AI-3_2R_1_1_TC_QseC	Candidatus Falkowbacteria bacterium RIFOXYD2_FULL_34_120	Falkowbacteria	887	991	+	hypothetical protein
KKS84588.1__234	3.30.565.10/FF/80483	1.1e-09	45.3	0	2e-09	44.5	0	1.4	1	0	0	1	1	1	1	AI-3	AI-3_2R_1_1_TC_QseC	Candidatus Gottesmanbacteria bacterium GW2011_GWA1_43_11	Gottesmanbacteria	234	860	+	integral membrane sensor signal transduction histidine kinase
OGI65917.1__1189	3.30.565.10/FF/80483	1.2e-09	45.2	0	1.8e-09	44.6	0	1.3	1	0	0	1	1	1	1	AI-3	AI-3_2R_1_1_TC_QseC	Candidatus Nomurabacteria bacterium RIFCSPHIGHO2_01_FULL_40_24b	Nomurabacteria	1189	273	+	hypothetical protein
OGI87950.1__1217	3.30.565.10/FF/80483	1.2e-09	45.2	0	1.8e-09	44.6	0	1.3	1	0	0	1	1	1	1	AI-3	AI-3_2R_1_1_TC_QseC	Candidatus Nomurabacteria bacterium RIFCSPLOWO2_01_FULL_41_21	Nomurabacteria	1217	543	+	hypothetical protein
PSO43491.1__2734	3.30.565.10/FF/80483	1.2e-09	45.2	0	2.2e-09	44.3	0	1.3	1	0	0	1	1	1	1	AI-3	AI-3_2R_1_1_TC_QseC	Candidatus Saccharibacteria bacterium QS_5_54_17	Saccharibacteria (TM7)	2734	47	-	hypothetical protein
PIY95312.1__2460	3.30.565.10/FF/80483	1.2e-09	45.2	0	3e-09	43.9	0	1.7	1	0	0	1	1	1	1	AI-3	AI-3_2R_1_1_TC_QseC	Candidatus Komeilibacteria bacterium CG_4_10_14_0_8_um_filter_37_78	Komeilibacteria	2460	434	+	hypothetical protein
PIP17323.1__2188	3.30.565.10/FF/80483	1.2e-09	45.2	0	2.2e-09	44.3	0	1.4	1	0	0	1	1	1	1	AI-3	AI-3_2R_1_1_TC_QseC	Candidatus Portnoybacteria bacterium CG23_combo_of_CG06-09_8_20_14_all_37_13	Portnoybacteria	2188	337	-	hypothetical protein
KKT63416.1__224	3.30.565.10/FF/80483	1.2e-09	45.2	0	2.3e-09	44.2	0	1.4	1	0	0	1	1	1	1	AI-3	AI-3_2R_1_1_TC_QseC	Candidatus Giovannonibacteria bacterium GW2011_GWA1_44_29	Giovannonibacteria	224	505	-	PAS/PAC sensor hybrid histidine kinase
KKT83715.1__359	3.30.565.10/FF/80483	1.2e-09	45.2	0	2.3e-09	44.2	0	1.4	1	0	0	1	1	1	1	AI-3	AI-3_2R_1_1_TC_QseC	Candidatus Giovannonibacteria bacterium GW2011_GWC2_44_9	Giovannonibacteria	359	405	-	PAS/PAC sensor hybrid histidine kinase
OHA62409.1__1938	3.30.565.10/FF/80483	1.2e-09	45.2	0	1.8e-09	44.6	0	1.2	1	0	0	1	1	1	1	AI-3	AI-3_2R_1_1_TC_QseC	Candidatus Wildermuthbacteria bacterium RIFCSPHIGHO2_01_FULL_45_20	Wildermuthbacteria	1938	545	+	hypothetical protein
OHA66003.1__1942	3.30.565.10/FF/80483	1.2e-09	45.2	0	1.8e-09	44.6	0	1.2	1	0	0	1	1	1	1	AI-3	AI-3_2R_1_1_TC_QseC	Candidatus Wildermuthbacteria bacterium RIFCSPHIGHO2_02_FULL_45_25	Wildermuthbacteria	1942	645	+	hypothetical protein
OHA70759.1__2017	3.30.565.10/FF/80483	1.2e-09	45.2	0	1.8e-09	44.6	0	1.2	1	0	0	1	1	1	1	AI-3	AI-3_2R_1_1_TC_QseC	Candidatus Wildermuthbacteria bacterium RIFCSPHIGHO2_12_FULL_45_9	Wildermuthbacteria	2017	458	+	hypothetical protein
HCM36952.1__2915	3.30.565.10/FF/80483	1.2e-09	45.2	0	2.1e-09	44.4	0	1.3	1	0	0	1	1	1	1	AI-3	AI-3_2R_1_1_TC_QseC	Candidatus Wildermuthbacteria bacterium	Wildermuthbacteria	2915	595	+	hypothetical protein
KKU93347.1__572	3.30.565.10/FF/80483	1.2e-09	45.2	0	2.1e-09	44.4	0	1.3	1	0	0	1	1	1	1	AI-3	AI-3_2R_1_1_TC_QseC	Candidatus Yanofskybacteria bacterium GW2011_GWC1_48_11	Yanofskybacteria	572	249	-	PAS/PAC sensor signal transduction histidine kinase
OHA61071.1__2012	3.30.565.10/FF/80483	1.2e-09	45.2	0	2.1e-09	44.4	0	1.3	1	0	0	1	1	1	1	AI-3	AI-3_2R_1_1_TC_QseC	Candidatus Wildermuthbacteria bacterium GWA1_49_26	Wildermuthbacteria	2012	606	-	hypothetical protein
OHA69931.1__2016	3.30.565.10/FF/80483	1.2e-09	45.2	0	2.1e-09	44.4	0	1.3	1	0	0	1	1	1	1	AI-3	AI-3_2R_1_1_TC_QseC	Candidatus Wildermuthbacteria bacterium RIFCSPHIGHO2_02_FULL_49_17	Wildermuthbacteria	2016	254	+	hypothetical protein
OHA72517.1__1948	3.30.565.10/FF/80483	1.2e-09	45.2	0	2.1e-09	44.4	0	1.3	1	0	0	1	1	1	1	AI-3	AI-3_2R_1_1_TC_QseC	Candidatus Wildermuthbacteria bacterium RIFCSPHIGHO2_12_FULL_49_13	Wildermuthbacteria	1948	133	-	hypothetical protein
OHA75119.1__1951	3.30.565.10/FF/80483	1.2e-09	45.2	0	2.1e-09	44.4	0	1.3	1	0	0	1	1	1	1	AI-3	AI-3_2R_1_1_TC_QseC	Candidatus Wildermuthbacteria bacterium RIFCSPLOWO2_01_FULL_50_46	Wildermuthbacteria	1951	102	+	hypothetical protein
OHA76347.1__1953	3.30.565.10/FF/80483	1.2e-09	45.2	0	2.1e-09	44.4	0	1.3	1	0	0	1	1	1	1	AI-3	AI-3_2R_1_1_TC_QseC	Candidatus Wildermuthbacteria bacterium RIFCSPLOWO2_02_FULL_47_9c	Wildermuthbacteria	1953	411	-	hypothetical protein
OHA77030.1__1955	3.30.565.10/FF/80483	1.2e-09	45.2	0	2.1e-09	44.4	0	1.3	1	0	0	1	1	1	1	AI-3	AI-3_2R_1_1_TC_QseC	Candidatus Wildermuthbacteria bacterium RIFCSPLOWO2_12_FULL_49_9	Wildermuthbacteria	1955	512	-	hypothetical protein
OHA77567.1__2020	3.30.565.10/FF/80483	1.2e-09	45.2	0	2.1e-09	44.4	0	1.3	1	0	0	1	1	1	1	AI-3	AI-3_2R_1_1_TC_QseC	Candidatus Wildermuthbacteria bacterium RIFOXYD1_FULL_50_12	Wildermuthbacteria	2020	615	+	hypothetical protein
OHA62841.1__1937	3.30.565.10/FF/80483	1.2e-09	45.2	0	2.4e-09	44.2	0	1.4	1	0	0	1	1	1	1	AI-3	AI-3_2R_1_1_TC_QseC	Candidatus Wildermuthbacteria bacterium GWA2_46_15	Wildermuthbacteria	1937	17	-	hypothetical protein
HBH46426.1__2816	3.30.565.10/FF/80483	1.2e-09	45.2	0	3.6e-09	43.6	0	1.7	1	0	0	1	1	1	1	AI-3	AI-3_2R_1_1_TC_QseC	Candidatus Jacksonbacteria bacterium	Jacksonbacteria	2816	165	+	hypothetical protein
PIP56768.1__2176	3.30.565.10/FF/80483	1.2e-09	45.1	0	2.4e-09	44.2	0	1.4	1	0	0	1	1	1	1	AI-3	AI-3_2R_1_1_TC_QseC	candidate division WWE3 bacterium CG22_combo_CG10-13_8_21_14_all_39_12	Katanobacteria (WWE3)	2176	349	+	hypothetical protein
PJA40995.1__2595	3.30.565.10/FF/80483	1.2e-09	45.1	0	2.4e-09	44.2	0	1.4	1	0	0	1	1	1	1	AI-3	AI-3_2R_1_1_TC_QseC	candidate division WWE3 bacterium CG_4_9_14_3_um_filter_39_7	Katanobacteria (WWE3)	2595	307	+	hypothetical protein
OGM28727.1__1489	3.30.565.10/FF/80483	1.3e-09	45.1	0	2.5e-09	44.1	0	1.5	1	0	0	1	1	1	1	AI-3	AI-3_2R_1_1_TC_QseC	Candidatus Woesebacteria bacterium RIFCSPHIGHO2_01_FULL_41_10	Woesebacteria	1489	512	-	hypothetical protein
OGL67742.1__1415	3.30.565.10/FF/80483	1.3e-09	45.1	0	2.5e-09	44.2	0	1.4	1	0	0	1	1	1	1	AI-3	AI-3_2R_1_1_TC_QseC	Candidatus Uhrbacteria bacterium RIFCSPHIGHO2_02_FULL_46_47	Uhrbacteria	1415	815	-	hypothetical protein
OGL76632.1__1430	3.30.565.10/FF/80483	1.3e-09	45.1	0	2.5e-09	44.2	0	1.4	1	0	0	1	1	1	1	AI-3	AI-3_2R_1_1_TC_QseC	Candidatus Uhrbacteria bacterium RIFCSPHIGHO2_12_FULL_47_11	Uhrbacteria	1430	89	-	hypothetical protein
OGL79956.1__1435	3.30.565.10/FF/80483	1.3e-09	45.1	0	2.5e-09	44.2	0	1.4	1	0	0	1	1	1	1	AI-3	AI-3_2R_1_1_TC_QseC	Candidatus Uhrbacteria bacterium RIFCSPLOWO2_01_FULL_47_24	Uhrbacteria	1435	885	-	hypothetical protein
OGL84336.1__1441	3.30.565.10/FF/80483	1.3e-09	45.1	0	2.5e-09	44.2	0	1.4	1	0	0	1	1	1	1	AI-3	AI-3_2R_1_1_TC_QseC	Candidatus Uhrbacteria bacterium RIFCSPLOWO2_02_FULL_46_25	Uhrbacteria	1441	636	-	hypothetical protein
OGL91994.1__1448	3.30.565.10/FF/80483	1.3e-09	45.1	0	2.5e-09	44.2	0	1.4	1	0	0	1	1	1	1	AI-3	AI-3_2R_1_1_TC_QseC	Candidatus Uhrbacteria bacterium RIFCSPLOWO2_12_FULL_47_10	Uhrbacteria	1448	743	-	hypothetical protein
OGZ19589.1__1752	3.30.565.10/FF/80483	1.3e-09	45.1	0	2.5e-09	44.1	0	1.4	1	0	0	1	1	1	1	AI-3	AI-3_2R_1_1_TC_QseC	Candidatus Nealsonbacteria bacterium RIFCSPHIGHO2_01_FULL_43_31	Nealsonbacteria	1752	522	-	hypothetical protein
OGZ21631.1__1755	3.30.565.10/FF/80483	1.3e-09	45.1	0	2.5e-09	44.1	0	1.4	1	0	0	1	1	1	1	AI-3	AI-3_2R_1_1_TC_QseC	Candidatus Nealsonbacteria bacterium RIFCSPHIGHO2_02_FULL_43_13	Nealsonbacteria	1755	283	+	hypothetical protein
OGZ24375.1__1863	3.30.565.10/FF/80483	1.3e-09	45.1	0	2.5e-09	44.1	0	1.4	1	0	0	1	1	1	1	AI-3	AI-3_2R_1_1_TC_QseC	Candidatus Nealsonbacteria bacterium RIFCSPLOWO2_01_FULL_43_36	Nealsonbacteria	1863	464	+	hypothetical protein
HCC49635.1__2852	3.30.565.10/FF/80483	1.3e-09	45.1	0.1	3.6e-09	43.6	0	1.7	2	0	0	2	2	1	1	AI-3	AI-3_2R_1_1_TC_QseC	Candidatus Jacksonbacteria bacterium	Jacksonbacteria	2852	603	+	hypothetical protein
HCR14984.1__2886	3.30.565.10/FF/80483	1.3e-09	45.1	0.1	3.6e-09	43.6	0	1.7	2	0	0	2	2	1	1	AI-3	AI-3_2R_1_1_TC_QseC	Candidatus Jacksonbacteria bacterium	Jacksonbacteria	2886	873	-	hypothetical protein
OGY77279.1__1702	3.30.565.10/FF/80483	1.3e-09	45.1	0.1	3.6e-09	43.6	0	1.7	2	0	0	2	2	1	1	AI-3	AI-3_2R_1_1_TC_QseC	Candidatus Jacksonbacteria bacterium RIFOXYB2_FULL_44_15	Jacksonbacteria	1702	366	-	hypothetical protein
OGY76489.1__1700	3.30.565.10/FF/80483	1.3e-09	45.1	0.1	3.6e-09	43.6	0	1.7	2	0	0	2	2	1	1	AI-3	AI-3_2R_1_1_TC_QseC	Candidatus Jacksonbacteria bacterium RIFOXYA2_FULL_43_12	Jacksonbacteria	1700	192	-	hypothetical protein
OGY78262.1__1703	3.30.565.10/FF/80483	1.3e-09	45.1	0.1	3.6e-09	43.6	0	1.7	2	0	0	2	2	1	1	AI-3	AI-3_2R_1_1_TC_QseC	Candidatus Jacksonbacteria bacterium RIFOXYC2_FULL_44_29	Jacksonbacteria	1703	625	-	hypothetical protein
OHA53341.1__1928	3.30.565.10/FF/80483	1.3e-09	45.1	0	2.2e-09	44.3	0	1.3	1	0	0	1	1	1	1	AI-3	AI-3_2R_1_1_TC_QseC	Candidatus Terrybacteria bacterium RIFCSPLOWO2_01_FULL_48_14	Terrybacteria	1928	331	+	hypothetical protein
PIZ47387.1__2610	3.30.565.10/FF/80483	1.3e-09	45.1	0	2.7e-09	44	0	1.5	1	0	0	1	1	1	1	AI-3	AI-3_2R_1_1_TC_QseC	candidate division WWE3 bacterium CG_4_10_14_0_2_um_filter_41_14	Katanobacteria (WWE3)	2610	78	+	hypothetical protein
OGH23329.1__1056	3.30.565.10/FF/80483	1.3e-09	45.1	0.1	2.4e-09	44.2	0.1	1.4	1	0	0	1	1	1	1	AI-3	AI-3_2R_1_1_TC_QseC	Candidatus Levybacteria bacterium RIFCSPHIGHO2_01_FULL_41_15	Levybacteria	1056	294	+	hypothetical protein
OGH34955.1__1140	3.30.565.10/FF/80483	1.3e-09	45.1	0.1	2.4e-09	44.2	0.1	1.4	1	0	0	1	1	1	1	AI-3	AI-3_2R_1_1_TC_QseC	Candidatus Levybacteria bacterium RIFCSPLOWO2_01_FULL_38_13	Levybacteria	1140	353	+	hypothetical protein
PJA86298.1__2571	3.30.565.10/FF/80483	1.3e-09	45.1	0	2.4e-09	44.2	0	1.5	1	0	0	1	1	1	1	AI-3	AI-3_2R_1_1_TC_QseC	Candidatus Moranbacteria bacterium CG_4_9_14_3_um_filter_44_28	Moranbacteria	2571	28	-	hypothetical protein
OGG66555.1__1027	3.30.565.10/FF/80483	1.3e-09	45.1	0.1	2.4e-09	44.2	0.1	1.4	1	0	0	1	1	1	1	AI-3	AI-3_2R_1_1_TC_QseC	Candidatus Kaiserbacteria bacterium RIFCSPHIGHO2_02_FULL_55_20	Kaiserbacteria	1027	9	-	hypothetical protein
PIR73250.1__2236	3.30.565.10/FF/80483	1.3e-09	45	0	2.3e-09	44.3	0	1.4	1	0	0	1	1	1	1	AI-3	AI-3_2R_1_1_TC_QseC	Candidatus Moranbacteria bacterium CG10_big_fil_rev_8_21_14_0_10_35_21	Moranbacteria	2236	331	+	hypothetical protein
PJA88640.1__2567	3.30.565.10/FF/80483	1.3e-09	45	0	2.3e-09	44.3	0	1.4	1	0	0	1	1	1	1	AI-3	AI-3_2R_1_1_TC_QseC	Candidatus Moranbacteria bacterium CG_4_9_14_3_um_filter_36_9	Moranbacteria	2567	58	+	hypothetical protein
KKU32397.1__528	1.10.287.130/FF/38323	1.4e-09	44.7	0.3	2.5e-09	43.8	0.3	1.4	1	0	0	1	1	1	1	AI-3	AI-3_2R_1_1_TC_QseC	Candidatus Uhrbacteria bacterium GW2011_GWF2_46_218	Uhrbacteria	528	742	+	Histidine kinase
KKU40432.1__538	1.10.287.130/FF/38323	1.4e-09	44.7	0.3	2.5e-09	43.8	0.3	1.4	1	0	0	1	1	1	1	AI-3	AI-3_2R_1_1_TC_QseC	Candidatus Uhrbacteria bacterium GW2011_GWE2_46_68	Uhrbacteria	538	865	+	Histidine kinase
PIY62690.1__2452	1.10.287.130/FF/38323	1.4e-09	44.7	0.1	2.4e-09	43.9	0.1	1.3	1	0	0	1	1	1	1	AI-3	AI-3_2R_1_1_TC_QseC	Candidatus Uhrbacteria bacterium CG_4_10_14_0_8_um_filter_58_22	Uhrbacteria	2452	455	+	hypothetical protein
OGY25427.1__1626	3.30.565.10/FF/80483	1.4e-09	45	0	3e-09	43.9	0	1.6	1	1	0	1	1	1	1	AI-3	AI-3_2R_1_1_TC_QseC	Candidatus Woykebacteria bacterium RBG_16_39_9b	Woykebacteria	1626	286	+	hypothetical protein
HBY73345.1__2841	3.30.565.10/FF/80483	1.4e-09	45	0	2.6e-09	44.1	0	1.4	1	0	0	1	1	1	1	AI-3	AI-3_2R_1_1_TC_QseC	Candidatus Kerfeldbacteria bacterium	Kerfeldbacteria	2841	1184	+	hypothetical protein
PIZ47982.1__2610	3.30.565.10/FF/80483	1.4e-09	45	0.2	3.2e-09	43.8	0.1	1.7	2	0	0	2	2	1	1	AI-3	AI-3_2R_1_1_TC_QseC	candidate division WWE3 bacterium CG_4_10_14_0_2_um_filter_41_14	Katanobacteria (WWE3)	2610	640	+	hypothetical protein
PJA38672.1__2596	3.30.565.10/FF/80483	1.4e-09	45	0.2	3.2e-09	43.8	0.1	1.7	2	0	0	2	2	1	1	AI-3	AI-3_2R_1_1_TC_QseC	candidate division WWE3 bacterium CG_4_9_14_3_um_filter_41_6	Katanobacteria (WWE3)	2596	706	+	hypothetical protein
KKU56961.1__556	3.30.565.10/FF/80483	1.4e-09	45	0	2.6e-09	44.1	0	1.4	1	0	0	1	1	1	1	AI-3	AI-3_2R_1_1_TC_QseC	Candidatus Amesbacteria bacterium GW2011_GWA2_47_11	Amesbacteria	556	14	-	Histidine kinase
OGD06560.1__708	3.30.565.10/FF/80483	1.4e-09	45	0	2.6e-09	44.1	0	1.4	1	0	0	1	1	1	1	AI-3	AI-3_2R_1_1_TC_QseC	Candidatus Amesbacteria bacterium RIFCSPLOWO2_02_FULL_48_11	Amesbacteria	708	675	-	hypothetical protein
OGZ26992.1__1865	3.30.565.10/FF/80483	1.4e-09	45	0	2.5e-09	44.2	0	1.3	1	0	0	1	1	1	1	AI-3	AI-3_2R_1_1_TC_QseC	Candidatus Nealsonbacteria bacterium RIFOXYB1_FULL_40_15	Nealsonbacteria	1865	605	-	hypothetical protein
OGZ27510.1__1866	3.30.565.10/FF/80483	1.4e-09	45	0	2.5e-09	44.2	0	1.3	1	0	0	1	1	1	1	AI-3	AI-3_2R_1_1_TC_QseC	Candidatus Nealsonbacteria bacterium RIFOXYC1_FULL_40_7	Nealsonbacteria	1866	624	-	hypothetical protein
OGG30022.1__1005	3.30.565.10/FF/80483	1.4e-09	45	0	2.4e-09	44.2	0	1.3	1	0	0	1	1	1	1	AI-3	AI-3_2R_1_1_TC_QseC	Candidatus Gottesmanbacteria bacterium RIFCSPLOWO2_01_FULL_49_10	Gottesmanbacteria	1005	417	-	hypothetical protein
HBI33845.1__2808	3.30.565.10/FF/80483	1.4e-09	44.9	0.1	4.2e-09	43.4	0	1.8	2	0	0	2	2	1	1	AI-3	AI-3_2R_1_1_TC_QseC	Candidatus Moranbacteria bacterium	Moranbacteria	2808	849	+	hypothetical protein
HBT46086.1__2827	3.30.565.10/FF/80483	1.4e-09	44.9	0.1	4.2e-09	43.4	0	1.8	2	0	0	2	2	1	1	AI-3	AI-3_2R_1_1_TC_QseC	Candidatus Moranbacteria bacterium	Moranbacteria	2827	176	+	hypothetical protein
HAS84497.1__2761	1.10.287.130/FF/2160	1.5e-09	44.8	0.4	7.2e-09	42.6	0	2.3	3	0	0	3	3	1	1	AI-3	AI-3_2R_1_1_TC_QseC	Candidatus Yonathbacteria bacterium	Yonathbacteria	2761	324	+	hypothetical protein
HBK33874.1__2807	1.10.287.130/FF/38323	1.5e-09	44.5	0.3	2.8e-09	43.7	0.3	1.4	1	0	0	1	1	1	1	AI-3	AI-3_2R_1_1_TC_QseC	Candidatus Uhrbacteria bacterium	Uhrbacteria	2807	912	-	hypothetical protein
HCB19263.1__2865	1.10.287.130/FF/38323	1.5e-09	44.5	0.3	2.8e-09	43.7	0.3	1.4	1	0	0	1	1	1	1	AI-3	AI-3_2R_1_1_TC_QseC	Candidatus Uhrbacteria bacterium	Uhrbacteria	2865	128	+	hypothetical protein
KKU95073.1__570	3.30.565.10/FF/80483	1.5e-09	44.9	0	2.6e-09	44.1	0	1.4	1	0	0	1	1	1	1	AI-3	AI-3_2R_1_1_TC_QseC	Candidatus Amesbacteria bacterium GW2011_GWC1_48_10	Amesbacteria	570	17	-	Histidine kinase
OGC89856.1__775	3.30.565.10/FF/80483	1.5e-09	44.9	0	2.6e-09	44.1	0	1.4	1	0	0	1	1	1	1	AI-3	AI-3_2R_1_1_TC_QseC	Candidatus Amesbacteria bacterium RBG_19FT_COMBO_48_16	Amesbacteria	775	673	+	hypothetical protein
OGC95128.1__779	3.30.565.10/FF/80483	1.5e-09	44.9	0	2.6e-09	44.1	0	1.4	1	0	0	1	1	1	1	AI-3	AI-3_2R_1_1_TC_QseC	Candidatus Amesbacteria bacterium RIFCSPHIGHO2_02_FULL_48_21	Amesbacteria	779	889	+	hypothetical protein
OGC99885.1__702	3.30.565.10/FF/80483	1.5e-09	44.9	0	2.6e-09	44.1	0	1.4	1	0	0	1	1	1	1	AI-3	AI-3_2R_1_1_TC_QseC	Candidatus Amesbacteria bacterium RIFCSPHIGHO2_01_FULL_48_75	Amesbacteria	702	280	-	hypothetical protein
OGD01168.1__703	3.30.565.10/FF/80483	1.5e-09	44.9	0	2.6e-09	44.1	0	1.4	1	0	0	1	1	1	1	AI-3	AI-3_2R_1_1_TC_QseC	Candidatus Amesbacteria bacterium RIFCSPHIGHO2_12_FULL_48_14	Amesbacteria	703	871	-	hypothetical protein
OGD01412.1__780	3.30.565.10/FF/80483	1.5e-09	44.9	0	2.6e-09	44.1	0	1.4	1	0	0	1	1	1	1	AI-3	AI-3_2R_1_1_TC_QseC	Candidatus Amesbacteria bacterium RIFOXYB1_FULL_47_12	Amesbacteria	780	682	-	hypothetical protein
OGD06749.1__706	3.30.565.10/FF/80483	1.5e-09	44.9	0	2.6e-09	44.1	0	1.4	1	0	0	1	1	1	1	AI-3	AI-3_2R_1_1_TC_QseC	Candidatus Amesbacteria bacterium RIFCSPLOWO2_01_FULL_48_50	Amesbacteria	706	263	+	hypothetical protein
OGD12123.1__711	3.30.565.10/FF/80483	1.5e-09	44.9	0	2.6e-09	44.1	0	1.4	1	0	0	1	1	1	1	AI-3	AI-3_2R_1_1_TC_QseC	Candidatus Amesbacteria bacterium RIFOXYD1_FULL_47_9	Amesbacteria	711	360	+	hypothetical protein
OGZ99858.1__1901	3.30.565.10/FF/80483	1.5e-09	44.9	0	2.5e-09	44.2	0	1.2	1	0	0	1	1	1	1	AI-3	AI-3_2R_1_1_TC_QseC	Candidatus Sungbacteria bacterium RIFCSPHIGHO2_02_FULL_47_11	Sungbacteria	1901	466	-	hypothetical protein
KKU99927.1__579	3.30.565.10/FF/80483	1.5e-09	44.9	0	2.8e-09	44	0	1.4	1	0	0	1	1	1	1	AI-3	AI-3_2R_1_1_TC_QseC	Candidatus Amesbacteria bacterium GW2011_GWA1_48_9	Amesbacteria	579	605	-	Histidine kinase
HBB26947.1__2779	3.30.565.10/FF/80483	1.5e-09	44.8	0	2.8e-09	44	0	1.3	1	0	0	1	1	1	1	AI-3	AI-3_2R_1_1_TC_QseC	Candidatus Gracilibacteria bacterium	Gracilibacteria (BD1-5)	2779	374	-	hypothetical protein
PIU08733.1__2331	3.30.565.10/FF/80483	1.5e-09	44.8	0	2.4e-09	44.2	0	1.3	1	0	0	1	1	1	1	AI-3	AI-3_2R_1_1_TC_QseC	Candidatus Moranbacteria bacterium CG08_land_8_20_14_0_20_34_16	Moranbacteria	2331	397	-	hypothetical protein
OGK68672.1__1396	1.10.287.130/FF/38323	1.6e-09	44.5	0.2	3.4e-09	43.4	0.2	1.6	1	0	0	1	1	1	1	AI-3	AI-3_2R_1_1_TC_QseC	Candidatus Roizmanbacteria bacterium RIFOXYB2_FULL_38_10	Roizmanbacteria	1396	286	+	hypothetical protein
OGK72676.1__1324	1.10.287.130/FF/38323	1.6e-09	44.5	0.2	3.4e-09	43.4	0.2	1.6	1	0	0	1	1	1	1	AI-3	AI-3_2R_1_1_TC_QseC	Candidatus Roizmanbacteria bacterium RIFOXYC2_FULL_38_9	Roizmanbacteria	1324	348	+	hypothetical protein
OHA48907.1__1923	3.30.565.10/FF/80483	1.6e-09	44.8	0	2.8e-09	44	0	1.3	1	0	0	1	1	1	1	AI-3	AI-3_2R_1_1_TC_QseC	Candidatus Terrybacteria bacterium RIFCSPHIGHO2_01_FULL_48_17	Terrybacteria	1923	195	-	hypothetical protein
OHA52858.1__1928	3.30.565.10/FF/80483	1.6e-09	44.8	0	2.8e-09	44	0	1.3	1	0	0	1	1	1	1	AI-3	AI-3_2R_1_1_TC_QseC	Candidatus Terrybacteria bacterium RIFCSPLOWO2_01_FULL_48_14	Terrybacteria	1928	600	+	hypothetical protein
KKT21211.1__431	3.30.565.10/FF/80483	1.6e-09	44.8	0	3.1e-09	43.8	0	1.4	1	0	0	1	1	1	1	AI-3	AI-3_2R_1_1_TC_QseC	Candidatus Giovannonibacteria bacterium GW2011_GWC2_43_8	Giovannonibacteria	431	386	-	Multi-sensor signal transduction histidine kinase
KKT62998.1__377	3.30.565.10/FF/80483	1.6e-09	44.8	0	3.1e-09	43.8	0	1.4	1	0	0	1	1	1	1	AI-3	AI-3_2R_1_1_TC_QseC	Candidatus Giovannonibacteria bacterium GW2011_GWA2_44_26	Giovannonibacteria	377	509	+	Multi-sensor signal transduction histidine kinase
OGF69897.1__898	3.30.565.10/FF/80483	1.6e-09	44.8	0	3.1e-09	43.8	0	1.4	1	0	0	1	1	1	1	AI-3	AI-3_2R_1_1_TC_QseC	Candidatus Giovannonibacteria bacterium RIFCSPHIGHO2_02_FULL_44_51	Giovannonibacteria	898	562	+	hypothetical protein
OGF86395.1__907	3.30.565.10/FF/80483	1.6e-09	44.8	0	3.1e-09	43.8	0	1.4	1	0	0	1	1	1	1	AI-3	AI-3_2R_1_1_TC_QseC	Candidatus Giovannonibacteria bacterium RIFCSPLOWO2_02_FULL_43_37	Giovannonibacteria	907	147	+	hypothetical protein
OGF91599.1__910	3.30.565.10/FF/80483	1.6e-09	44.8	0	3.1e-09	43.8	0	1.4	1	0	0	1	1	1	1	AI-3	AI-3_2R_1_1_TC_QseC	Candidatus Giovannonibacteria bacterium RIFCSPLOWO2_12_FULL_43_26	Giovannonibacteria	910	614	+	hypothetical protein
KKS96516.1__394	3.30.565.10/FF/80483	1.6e-09	44.8	0	3.1e-09	43.8	0	1.4	1	0	0	1	1	1	1	AI-3	AI-3_2R_1_1_TC_QseC	Candidatus Giovannonibacteria bacterium GW2011_GWB1_43_13	Giovannonibacteria	394	206	+	Multi-sensor signal transduction histidine kinase
OGF58460.1__890	3.30.565.10/FF/80483	1.6e-09	44.8	0	3.1e-09	43.8	0	1.4	1	0	0	1	1	1	1	AI-3	AI-3_2R_1_1_TC_QseC	Candidatus Giovannonibacteria bacterium RIFCSPHIGHO2_01_FULL_43_140	Giovannonibacteria	890	372	+	hypothetical protein
OGF71696.1__901	3.30.565.10/FF/80483	1.6e-09	44.8	0	3.1e-09	43.8	0	1.4	1	0	0	1	1	1	1	AI-3	AI-3_2R_1_1_TC_QseC	Candidatus Giovannonibacteria bacterium RIFCSPHIGHO2_12_FULL_44_22	Giovannonibacteria	901	450	+	hypothetical protein
KKR78235.1__185	3.30.565.10/FF/80483	1.7e-09	44.7	0	2.4e-09	44.2	0	1.2	1	0	0	1	1	1	1	AI-3	AI-3_2R_1_1_TC_QseC	Candidatus Nomurabacteria bacterium GW2011_GWA2_40_9	Nomurabacteria	185	640	-	Integral membrane sensor signal transduction histidine kinase
OGY21179.1__1623	3.30.565.10/FF/80483	1.7e-09	44.7	0	2.6e-09	44.1	0	1.2	1	0	0	1	1	1	1	AI-3	AI-3_2R_1_1_TC_QseC	Candidatus Woykebacteria bacterium GWA1_44_8	Woykebacteria	1623	675	+	hypothetical protein
OGY24729.1__1624	3.30.565.10/FF/80483	1.7e-09	44.7	0	2.6e-09	44.1	0	1.2	1	0	0	1	1	1	1	AI-3	AI-3_2R_1_1_TC_QseC	Candidatus Woykebacteria bacterium GWB1_45_5	Woykebacteria	1624	73	-	hypothetical protein
OGZ95986.1__1817	3.30.565.10/FF/80483	1.7e-09	44.7	0	2.8e-09	44	0	1.3	1	0	0	1	1	1	1	AI-3	AI-3_2R_1_1_TC_QseC	Candidatus Sungbacteria bacterium RIFCSPHIGHO2_01_FULL_47_32	Sungbacteria	1817	9	+	hypothetical protein
OGZ98119.1__1900	3.30.565.10/FF/80483	1.7e-09	44.7	0	2.8e-09	44	0	1.3	1	0	0	1	1	1	1	AI-3	AI-3_2R_1_1_TC_QseC	Candidatus Sungbacteria bacterium RIFCSPHIGHO2_02_FULL_46_12	Sungbacteria	1900	872	-	hypothetical protein
OHA06091.1__1823	3.30.565.10/FF/80483	1.7e-09	44.7	0	2.8e-09	44	0	1.3	1	0	0	1	1	1	1	AI-3	AI-3_2R_1_1_TC_QseC	Candidatus Sungbacteria bacterium RIFCSPLOWO2_01_FULL_47_32	Sungbacteria	1823	178	-	hypothetical protein
OHA11039.1__1904	3.30.565.10/FF/80483	1.7e-09	44.7	0	2.8e-09	44	0	1.3	1	0	0	1	1	1	1	AI-3	AI-3_2R_1_1_TC_QseC	Candidatus Sungbacteria bacterium RIFCSPLOWO2_02_FULL_47_9	Sungbacteria	1904	369	+	hypothetical protein
OGG15737.1__924	3.30.565.10/FF/80483	1.7e-09	44.7	0	3e-09	43.9	0	1.3	1	0	0	1	1	1	1	AI-3	AI-3_2R_1_1_TC_QseC	Candidatus Gottesmanbacteria bacterium RIFCSPHIGHO2_02_FULL_39_11	Gottesmanbacteria	924	562	+	hypothetical protein
PIX90763.1__2428	3.30.565.10/FF/80483	1.7e-09	44.7	0	3.1e-09	43.9	0	1.4	1	0	0	1	1	1	1	AI-3	AI-3_2R_1_1_TC_QseC	Candidatus Moranbacteria bacterium CG_4_10_14_3_um_filter_44_15	Moranbacteria	2428	627	+	hypothetical protein
KKS58926.1__286	3.30.565.10/FF/80483	1.7e-09	44.7	0	3.6e-09	43.6	0	1.5	1	0	0	1	1	1	1	AI-3	AI-3_2R_1_1_TC_QseC	Candidatus Nomurabacteria bacterium GW2011_GWA2_42_41	Nomurabacteria	286	299	+	Multi-sensor signal transduction histidine kinase
HBH71304.1__2812	3.30.565.10/FF/80483	1.7e-09	44.7	0	3.6e-09	43.6	0	1.4	1	0	0	1	1	1	1	AI-3	AI-3_2R_1_1_TC_QseC	Candidatus Yonathbacteria bacterium	Yonathbacteria	2812	508	+	hypothetical protein
KKS46922.1__368	3.30.565.10/FF/80483	1.7e-09	44.7	0	3.6e-09	43.6	0	1.4	1	0	0	1	1	1	1	AI-3	AI-3_2R_1_1_TC_QseC	Candidatus Nomurabacteria bacterium GW2011_GWC2_42_20	Nomurabacteria	368	713	+	Two-component sensor kinase
OGF20743.1__877	3.30.565.10/FF/80483	1.8e-09	44.6	0	3.6e-09	43.6	0	1.4	1	0	0	1	1	1	1	AI-3	AI-3_2R_1_1_TC_QseC	Candidatus Falkowbacteria bacterium RIFOXYA2_FULL_38_12	Falkowbacteria	877	552	+	hypothetical protein
OGF32525.1__881	3.30.565.10/FF/80483	1.8e-09	44.6	0	3.6e-09	43.6	0	1.4	1	0	0	1	1	1	1	AI-3	AI-3_2R_1_1_TC_QseC	Candidatus Falkowbacteria bacterium RIFOXYB2_FULL_38_15	Falkowbacteria	881	664	-	hypothetical protein
OGF42008.1__978	3.30.565.10/FF/80483	1.8e-09	44.6	0	3.6e-09	43.6	0	1.4	1	0	0	1	1	1	1	AI-3	AI-3_2R_1_1_TC_QseC	Candidatus Falkowbacteria bacterium RIFOXYD2_FULL_39_16	Falkowbacteria	978	820	+	hypothetical protein
PIU79410.1__2348	3.30.565.10/FF/80483	1.8e-09	44.6	0	3.2e-09	43.8	0	1.4	1	0	0	1	1	1	1	AI-3	AI-3_2R_1_1_TC_QseC	Candidatus Moranbacteria bacterium CG06_land_8_20_14_3_00_43_56	Moranbacteria	2348	724	+	hypothetical protein
PIV83826.1__2421	3.30.565.10/FF/80483	1.8e-09	44.6	0	3.2e-09	43.8	0	1.4	1	0	0	1	1	1	1	AI-3	AI-3_2R_1_1_TC_QseC	Candidatus Moranbacteria bacterium CG17_big_fil_post_rev_8_21_14_2_50_44_12	Moranbacteria	2421	570	+	hypothetical protein
PIW93113.1__2397	3.30.565.10/FF/80483	1.8e-09	44.6	0	3.2e-09	43.8	0	1.4	1	0	0	1	1	1	1	AI-3	AI-3_2R_1_1_TC_QseC	Candidatus Moranbacteria bacterium CG_4_8_14_3_um_filter_43_15	Moranbacteria	2397	677	-	hypothetical protein
OGY24932.1__1626	3.30.565.10/FF/80483	1.8e-09	44.6	0.1	2.9e-09	43.9	0.1	1.2	1	0	0	1	1	1	1	AI-3	AI-3_2R_1_1_TC_QseC	Candidatus Woykebacteria bacterium RBG_16_39_9b	Woykebacteria	1626	488	-	hypothetical protein
HBI97574.1__2814	3.30.565.10/FF/80483	1.8e-09	44.6	0	3.3e-09	43.8	0	1.4	1	0	0	1	1	1	1	AI-3	AI-3_2R_1_1_TC_QseC	Candidatus Falkowbacteria bacterium	Falkowbacteria	2814	1072	-	hypothetical protein
HBT27796.1__2824	3.30.565.10/FF/80483	1.8e-09	44.6	0	3.3e-09	43.8	0	1.4	1	0	0	1	1	1	1	AI-3	AI-3_2R_1_1_TC_QseC	Candidatus Falkowbacteria bacterium	Falkowbacteria	2824	382	+	hypothetical protein
KKQ53910.1__123	3.30.565.10/FF/80483	1.8e-09	44.6	0	3.3e-09	43.8	0	1.4	1	0	0	1	1	1	1	AI-3	AI-3_2R_1_1_TC_QseC	Candidatus Falkowbacteria bacterium GW2011_GWF2_38_1205	Falkowbacteria	123	909	+	PAS/PAC sensor signal transduction histidine kinase
KKQ60903.1__132	3.30.565.10/FF/80483	1.8e-09	44.6	0	3.3e-09	43.8	0	1.4	1	0	0	1	1	1	1	AI-3	AI-3_2R_1_1_TC_QseC	Candidatus Falkowbacteria bacterium GW2011_GWC2_38_22	Falkowbacteria	132	938	+	PAS/PAC sensor signal transduction histidine kinase
KKQ63021.1__134	3.30.565.10/FF/80483	1.8e-09	44.6	0	3.3e-09	43.8	0	1.4	1	0	0	1	1	1	1	AI-3	AI-3_2R_1_1_TC_QseC	Candidatus Falkowbacteria bacterium GW2011_GWF1_38_22	Falkowbacteria	134	949	+	PAS/PAC sensor signal transduction histidine kinase
KKQ65043.1__136	3.30.565.10/FF/80483	1.8e-09	44.6	0	3.3e-09	43.8	0	1.4	1	0	0	1	1	1	1	AI-3	AI-3_2R_1_1_TC_QseC	Candidatus Falkowbacteria bacterium GW2011_GWE2_38_254	Falkowbacteria	136	951	+	PAS/PAC sensor signal transduction histidine kinase
KKQ69818.1__139	3.30.565.10/FF/80483	1.8e-09	44.6	0	3.3e-09	43.8	0	1.4	1	0	0	1	1	1	1	AI-3	AI-3_2R_1_1_TC_QseC	Candidatus Falkowbacteria bacterium GW2011_GWE1_38_31	Falkowbacteria	139	951	+	PAS/PAC sensor signal transduction histidine kinase
KKQ72400.1__140	3.30.565.10/FF/80483	1.8e-09	44.6	0	3.3e-09	43.8	0	1.4	1	0	0	1	1	1	1	AI-3	AI-3_2R_1_1_TC_QseC	Candidatus Falkowbacteria bacterium GW2011_GWD2_38_42	Falkowbacteria	140	966	+	PAS/PAC sensor signal transduction histidine kinase
KKT60872.1__377	3.30.565.10/FF/80483	1.8e-09	44.6	0	3.2e-09	43.8	0	1.4	1	0	0	1	1	1	1	AI-3	AI-3_2R_1_1_TC_QseC	Candidatus Giovannonibacteria bacterium GW2011_GWA2_44_26	Giovannonibacteria	377	1015	+	PAS sensor protein
KKR59411.1__194	3.30.565.10/FF/80483	1.8e-09	44.6	0	3.2e-09	43.8	0	1.3	1	0	0	1	1	1	1	AI-3	AI-3_2R_1_1_TC_QseC	Candidatus Curtissbacteria bacterium GW2011_GWA2_40_31	Curtissbacteria	194	623	+	Two-component sensor histidine kinase
KKR64463.1__219	3.30.565.10/FF/80483	1.8e-09	44.6	0	3.2e-09	43.8	0	1.3	1	0	0	1	1	1	1	AI-3	AI-3_2R_1_1_TC_QseC	Candidatus Curtissbacteria bacterium GW2011_GWA1_40_47	Curtissbacteria	219	871	+	Two-component sensor histidine kinase
KKS02393.1__301	3.30.565.10/FF/80483	1.8e-09	44.6	0	3.2e-09	43.8	0	1.3	1	0	0	1	1	1	1	AI-3	AI-3_2R_1_1_TC_QseC	Candidatus Curtissbacteria bacterium GW2011_GWC2_41_21	Curtissbacteria	301	275	+	Two-component sensor histidine kinase
OGD93365.1__750	3.30.565.10/FF/80483	1.8e-09	44.6	0	3.2e-09	43.8	0	1.3	1	0	0	1	1	1	1	AI-3	AI-3_2R_1_1_TC_QseC	Candidatus Curtissbacteria bacterium RIFCSPHIGHO2_12_FULL_41_13	Curtissbacteria	750	64	+	hypothetical protein
OGD95038.1__754	3.30.565.10/FF/80483	1.8e-09	44.6	0	3.2e-09	43.8	0	1.3	1	0	0	1	1	1	1	AI-3	AI-3_2R_1_1_TC_QseC	Candidatus Curtissbacteria bacterium RIFCSPLOWO2_01_FULL_41_28	Curtissbacteria	754	635	+	hypothetical protein
OGE01676.1__759	3.30.565.10/FF/80483	1.8e-09	44.6	0	3.2e-09	43.8	0	1.3	1	0	0	1	1	1	1	AI-3	AI-3_2R_1_1_TC_QseC	Candidatus Curtissbacteria bacterium RIFOXYA1_FULL_41_14	Curtissbacteria	759	620	-	hypothetical protein
OGE04685.1__760	3.30.565.10/FF/80483	1.8e-09	44.6	0	3.2e-09	43.8	0	1.3	1	0	0	1	1	1	1	AI-3	AI-3_2R_1_1_TC_QseC	Candidatus Curtissbacteria bacterium RIFOXYB1_FULL_41_59	Curtissbacteria	760	580	+	hypothetical protein
OGE08670.1__816	3.30.565.10/FF/80483	1.8e-09	44.6	0	3.2e-09	43.8	0	1.3	1	0	0	1	1	1	1	AI-3	AI-3_2R_1_1_TC_QseC	Candidatus Curtissbacteria bacterium RIFOXYD1_FULL_41_36	Curtissbacteria	816	164	+	hypothetical protein
OGE13022.1__762	3.30.565.10/FF/80483	1.8e-09	44.6	0	3.2e-09	43.8	0	1.3	1	0	0	1	1	1	1	AI-3	AI-3_2R_1_1_TC_QseC	Candidatus Curtissbacteria bacterium RIFOXYB2_FULL_41_10	Curtissbacteria	762	265	-	hypothetical protein
OGE15756.1__763	3.30.565.10/FF/80483	1.8e-09	44.6	0	3.2e-09	43.8	0	1.3	1	0	0	1	1	1	1	AI-3	AI-3_2R_1_1_TC_QseC	Candidatus Curtissbacteria bacterium RIFOXYC1_FULL_41_36	Curtissbacteria	763	114	-	hypothetical protein
OGE16749.1__764	3.30.565.10/FF/80483	1.8e-09	44.6	0	3.2e-09	43.8	0	1.3	1	0	0	1	1	1	1	AI-3	AI-3_2R_1_1_TC_QseC	Candidatus Curtissbacteria bacterium RIFOXYC12_FULL_41_11	Curtissbacteria	764	562	+	hypothetical protein
PIZ24709.1__2601	1.10.287.130/FF/38323	1.9e-09	44.3	0.6	3.7e-09	43.3	0.6	1.5	1	0	0	1	1	1	1	AI-3	AI-3_2R_1_1_TC_QseC	Candidatus Collierbacteria bacterium CG_4_10_14_0_8_um_filter_43_86	Collierbacteria	2601	257	+	hypothetical protein
PJB47190.1__2554	1.10.287.130/FF/38323	1.9e-09	44.3	0.6	3.7e-09	43.3	0.6	1.5	1	0	0	1	1	1	1	AI-3	AI-3_2R_1_1_TC_QseC	Candidatus Collierbacteria bacterium CG_4_9_14_3_um_filter_43_16	Collierbacteria	2554	537	+	hypothetical protein
HAS80923.1__2764	3.30.565.10/FF/80483	1.9e-09	44.6	0.2	3.2e-09	43.8	0.2	1.3	1	0	0	1	1	1	1	AI-3	AI-3_2R_1_1_TC_QseC	Candidatus Nomurabacteria bacterium	Nomurabacteria	2764	543	-	hypothetical protein
HBR66285.1__2837	3.30.565.10/FF/80483	1.9e-09	44.6	0.2	3.2e-09	43.8	0.2	1.3	1	0	0	1	1	1	1	AI-3	AI-3_2R_1_1_TC_QseC	Candidatus Nomurabacteria bacterium	Nomurabacteria	2837	640	-	hypothetical protein
KKP22903.1__4	3.30.565.10/FF/80483	1.9e-09	44.6	0.2	3.2e-09	43.8	0.2	1.3	1	0	0	1	1	1	1	AI-3	AI-3_2R_1_1_TC_QseC	Candidatus Nomurabacteria bacterium GW2011_GWF2_30_133	Nomurabacteria	4	615	+	Histidine kinase
KKP28377.1__8	3.30.565.10/FF/80483	1.9e-09	44.6	0.2	3.2e-09	43.8	0.2	1.3	1	0	0	1	1	1	1	AI-3	AI-3_2R_1_1_TC_QseC	Candidatus Nomurabacteria bacterium GW2011_GWE2_31_40	Nomurabacteria	8	612	+	Histidine kinase
KKP29962.1__9	3.30.565.10/FF/80483	1.9e-09	44.6	0.2	3.2e-09	43.8	0.2	1.3	1	0	0	1	1	1	1	AI-3	AI-3_2R_1_1_TC_QseC	Candidatus Nomurabacteria bacterium GW2011_GWF1_31_48	Nomurabacteria	9	616	+	Histidine kinase
KKP35111.1__16	3.30.565.10/FF/80483	1.9e-09	44.6	0.2	3.2e-09	43.8	0.2	1.3	1	0	0	1	1	1	1	AI-3	AI-3_2R_1_1_TC_QseC	Candidatus Nomurabacteria bacterium GW2011_GWE1_32_28	Nomurabacteria	16	23	-	Histidine kinase
OGE10927.1__765	3.30.565.10/FF/80483	1.9e-09	44.6	0	3.2e-09	43.8	0	1.2	1	0	0	1	1	1	1	AI-3	AI-3_2R_1_1_TC_QseC	Candidatus Curtissbacteria bacterium RIFOXYC2_FULL_41_11	Curtissbacteria	765	188	-	hypothetical protein
TWP25999.1__2957	3.30.565.10/FF/80483	1.9e-09	44.5	0.1	4e-09	43.5	0.1	1.5	1	0	0	1	1	1	1	AI-3	AI-3_2R_1_1_TC_QseC	TM7 phylum sp. oral taxon 346	Saccharibacteria (TM7)	2957	728	+	PAS domain-containing sensor histidine kinase
OHA09762.1__1826	3.30.565.10/FF/80483	2e-09	44.5	0	4.4e-09	43.4	0	1.5	1	0	0	1	1	1	1	AI-3	AI-3_2R_1_1_TC_QseC	Candidatus Sungbacteria bacterium RIFCSPLOWO2_01_FULL_60_25	Sungbacteria	1826	170	-	hypothetical protein
OGY85947.1__1730	3.30.565.10/FF/80483	2e-09	44.5	0	4.1e-09	43.5	0	1.6	1	0	0	1	1	1	1	AI-3	AI-3_2R_1_1_TC_QseC	Candidatus Kerfeldbacteria bacterium RIFOXYA2_FULL_38_24	Kerfeldbacteria	1730	836	+	hypothetical protein
OGY86061.1__1731	3.30.565.10/FF/80483	2e-09	44.5	0	4.1e-09	43.5	0	1.6	1	0	0	1	1	1	1	AI-3	AI-3_2R_1_1_TC_QseC	Candidatus Kerfeldbacteria bacterium RIFOXYB2_FULL_38_14	Kerfeldbacteria	1731	1005	+	hypothetical protein
OGY88895.1__1708	3.30.565.10/FF/80483	2e-09	44.5	0	4.1e-09	43.5	0	1.6	1	0	0	1	1	1	1	AI-3	AI-3_2R_1_1_TC_QseC	Candidatus Kerfeldbacteria bacterium RIFOXYC2_FULL_38_9	Kerfeldbacteria	1708	588	+	hypothetical protein
PIU44166.1__2342	3.30.565.10/FF/80483	2e-09	44.5	0	3.6e-09	43.6	0	1.3	1	0	0	1	1	1	1	AI-3	AI-3_2R_1_1_TC_QseC	Candidatus Nealsonbacteria bacterium CG07_land_8_20_14_0_80_39_13	Nealsonbacteria	2342	84	-	hypothetical protein
PIP23135.1__2180	3.30.565.10/FF/80483	2e-09	44.5	0	3.6e-09	43.6	0	1.3	1	0	0	1	1	1	1	AI-3	AI-3_2R_1_1_TC_QseC	Candidatus Nealsonbacteria bacterium CG23_combo_of_CG06-09_8_20_14_all_39_17	Nealsonbacteria	2180	50	-	hypothetical protein
OHA12488.1__1906	3.30.565.10/FF/80483	2e-09	44.5	0	4.5e-09	43.3	0	1.6	1	0	0	1	1	1	1	AI-3	AI-3_2R_1_1_TC_QseC	Candidatus Sungbacteria bacterium RIFCSPLOWO2_02_FULL_54_10	Sungbacteria	1906	465	-	hypothetical protein
OGY21837.1__1623	3.30.565.10/FF/80483	2e-09	44.5	0	3.4e-09	43.7	0	1.3	1	0	0	1	1	1	1	AI-3	AI-3_2R_1_1_TC_QseC	Candidatus Woykebacteria bacterium GWA1_44_8	Woykebacteria	1623	292	-	hypothetical protein
OGY22824.1__1624	3.30.565.10/FF/80483	2e-09	44.5	0	3.4e-09	43.7	0	1.3	1	0	0	1	1	1	1	AI-3	AI-3_2R_1_1_TC_QseC	Candidatus Woykebacteria bacterium GWB1_45_5	Woykebacteria	1624	609	+	hypothetical protein
KKW10534.1__590	3.30.565.10/FF/80483	2e-09	44.5	0	3.6e-09	43.6	0	1.4	1	0	0	1	1	1	1	AI-3	AI-3_2R_1_1_TC_QseC	Candidatus Gottesmanbacteria bacterium GW2011_GWB1_49_7	Gottesmanbacteria	590	913	-	Integral membrane sensor signal transduction histidine kinase
OGZ42205.1__1776	3.30.565.10/FF/80483	2e-09	44.4	0	3.3e-09	43.8	0	1.3	1	0	0	1	1	1	1	AI-3	AI-3_2R_1_1_TC_QseC	Candidatus Ryanbacteria bacterium RIFCSPHIGHO2_01_FULL_44_130	Ryanbacteria	1776	258	+	hypothetical protein
OGZ43402.1__1775	3.30.565.10/FF/80483	2e-09	44.4	0	3.3e-09	43.8	0	1.3	1	0	0	1	1	1	1	AI-3	AI-3_2R_1_1_TC_QseC	Candidatus Ryanbacteria bacterium RIFCSPHIGHO2_01_45_13	Ryanbacteria	1775	209	-	hypothetical protein
OGZ48965.1__1782	3.30.565.10/FF/80483	2e-09	44.4	0	3.3e-09	43.8	0	1.3	1	0	0	1	1	1	1	AI-3	AI-3_2R_1_1_TC_QseC	Candidatus Ryanbacteria bacterium RIFCSPHIGHO2_02_FULL_45_43	Ryanbacteria	1782	64	+	hypothetical protein
OGZ50966.1__1785	3.30.565.10/FF/80483	2e-09	44.4	0	3.3e-09	43.8	0	1.3	1	0	0	1	1	1	1	AI-3	AI-3_2R_1_1_TC_QseC	Candidatus Ryanbacteria bacterium RIFCSPHIGHO2_12_FULL_44_20	Ryanbacteria	1785	16	+	hypothetical protein
OGZ53517.1__1873	3.30.565.10/FF/80483	2e-09	44.4	0	3.3e-09	43.8	0	1.3	1	0	0	1	1	1	1	AI-3	AI-3_2R_1_1_TC_QseC	Candidatus Ryanbacteria bacterium RIFCSPLOWO2_02_FULL_44_40	Ryanbacteria	1873	803	+	hypothetical protein
TWP15176.1__2948	3.30.565.10/FF/80483	2e-09	44.4	0.1	4.3e-09	43.4	0.1	1.5	1	0	0	1	1	1	1	AI-3	AI-3_2R_1_1_TC_QseC	TM7 phylum sp. oral taxon 353	Saccharibacteria (TM7)	2948	227	+	PAS domain-containing sensor histidine kinase
TWP16429.1__2949	3.30.565.10/FF/80483	2e-09	44.4	0.1	4.3e-09	43.4	0.1	1.5	1	0	0	1	1	1	1	AI-3	AI-3_2R_1_1_TC_QseC	TM7 phylum sp. oral taxon 352	Saccharibacteria (TM7)	2949	147	-	PAS domain-containing sensor histidine kinase
TWP21621.1__2950	3.30.565.10/FF/80483	2e-09	44.4	0.1	4.3e-09	43.4	0.1	1.5	1	0	0	1	1	1	1	AI-3	AI-3_2R_1_1_TC_QseC	TM7 phylum sp. oral taxon 352	Saccharibacteria (TM7)	2950	116	-	PAS domain-containing sensor histidine kinase
OHA04065.1__1902	3.30.565.10/FF/80483	2.1e-09	44.4	0	4.5e-09	43.3	0	1.6	1	0	0	1	1	1	1	AI-3	AI-3_2R_1_1_TC_QseC	Candidatus Sungbacteria bacterium RIFCSPHIGHO2_02_FULL_53_17	Sungbacteria	1902	70	+	hypothetical protein
KKS17028.1__323	3.30.565.10/FF/80483	2.1e-09	44.4	0	7.5e-09	42.6	0	1.9	2	0	0	2	2	1	1	AI-3	AI-3_2R_1_1_TC_QseC	candidate division WWE3 bacterium GW2011_GWB1_41_6	Katanobacteria (WWE3)	323	352	+	Multi-sensor signal transduction histidine kinase
KKS21335.1__328	3.30.565.10/FF/80483	2.1e-09	44.4	0	7.5e-09	42.6	0	1.9	2	0	0	2	2	1	1	AI-3	AI-3_2R_1_1_TC_QseC	candidate division WWE3 bacterium GW2011_GWC1_41_7	Katanobacteria (WWE3)	328	143	+	Multi-sensor signal transduction histidine kinase
HBP00749.1__2820	3.30.565.10/FF/80483	2.1e-09	44.4	0	4.2e-09	43.4	0	1.4	1	0	0	1	1	1	1	AI-3	AI-3_2R_1_1_TC_QseC	Candidatus Moranbacteria bacterium	Moranbacteria	2820	714	-	hypothetical protein
KKU54862.1__551	3.30.565.10/FF/80483	2.1e-09	44.4	0	4.2e-09	43.4	0	1.4	1	0	0	1	1	1	1	AI-3	AI-3_2R_1_1_TC_QseC	Candidatus Moranbacteria bacterium GW2011_GWE2_47_10	Moranbacteria	551	476	-	PAS/PAC sensor hybrid histidine kinase
KKW06700.1__586	3.30.565.10/FF/80483	2.1e-09	44.4	0	4.2e-09	43.4	0	1.4	1	0	0	1	1	1	1	AI-3	AI-3_2R_1_1_TC_QseC	Candidatus Moranbacteria bacterium GW2011_GWE1_49_15	Moranbacteria	586	496	-	PAS/PAC sensor hybrid histidine kinase
HCM36549.1__2915	3.30.565.10/FF/80483	2.2e-09	44.4	0	8.5e-09	42.4	0	1.9	2	0	0	2	2	1	1	AI-3	AI-3_2R_1_1_TC_QseC	Candidatus Wildermuthbacteria bacterium	Wildermuthbacteria	2915	183	-	hypothetical protein
OHA72218.1__1948	3.30.565.10/FF/80483	2.2e-09	44.4	0	8.5e-09	42.4	0	1.9	2	0	0	2	2	1	1	AI-3	AI-3_2R_1_1_TC_QseC	Candidatus Wildermuthbacteria bacterium RIFCSPHIGHO2_12_FULL_49_13	Wildermuthbacteria	1948	336	+	hypothetical protein
OHA78097.1__2020	3.30.565.10/FF/80483	2.2e-09	44.4	0	8.5e-09	42.4	0	1.9	2	0	0	2	2	1	1	AI-3	AI-3_2R_1_1_TC_QseC	Candidatus Wildermuthbacteria bacterium RIFOXYD1_FULL_50_12	Wildermuthbacteria	2020	161	+	hypothetical protein
PJA39274.1__2595	3.30.565.10/FF/80483	2.2e-09	44.3	0	9.4e-09	42.3	0	2	2	0	0	2	2	1	1	AI-3	AI-3_2R_1_1_TC_QseC	candidate division WWE3 bacterium CG_4_9_14_3_um_filter_39_7	Katanobacteria (WWE3)	2595	718	+	hypothetical protein
OGZ97026.1__1898	3.30.565.10/FF/80483	2.2e-09	44.3	0	4.9e-09	43.2	0	1.6	1	0	0	1	1	1	1	AI-3	AI-3_2R_1_1_TC_QseC	Candidatus Sungbacteria bacterium RIFCSPHIGHO2_01_FULL_54_26	Sungbacteria	1898	368	-	hypothetical protein
KKU92848.1__572	3.30.565.10/FF/80483	2.2e-09	44.3	0	3.8e-09	43.6	0	1.3	1	0	0	1	1	1	1	AI-3	AI-3_2R_1_1_TC_QseC	Candidatus Yanofskybacteria bacterium GW2011_GWC1_48_11	Yanofskybacteria	572	576	+	Sensor protein resE
HAZ73646.1__2909	1.10.287.130/FF/38323	2.3e-09	44	3	6.8e-09	42.5	0.7	2.3	2	0	0	2	2	1	1	AI-3	AI-3_2R_1_1_TC_QseC	Candidatus Pacebacteria bacterium	Pacebacteria	2909	502	-	hypothetical protein
KKQ10345.1__97	1.10.287.130/FF/38323	2.3e-09	44	3	6.8e-09	42.5	0.7	2.3	2	0	0	2	2	1	1	AI-3	AI-3_2R_1_1_TC_QseC	Candidatus Pacebacteria bacterium GW2011_GWF1_36_5	Pacebacteria	97	59	+	Histidine kinase
KKQ88709.1__158	1.10.287.130/FF/38323	2.3e-09	44	3	6.8e-09	42.5	0.7	2.3	2	0	0	2	2	1	1	AI-3	AI-3_2R_1_1_TC_QseC	Candidatus Pacebacteria bacterium GW2011_GWF2_38_9	Pacebacteria	158	355	+	Histidine kinase
OHA06970.1__1825	3.30.565.10/FF/80483	2.3e-09	44.3	0	4.9e-09	43.2	0	1.6	1	0	0	1	1	1	1	AI-3	AI-3_2R_1_1_TC_QseC	Candidatus Sungbacteria bacterium RIFCSPLOWO2_01_FULL_54_21	Sungbacteria	1825	549	+	hypothetical protein
OHA92452.1__2028	3.30.565.10/FF/80483	2.3e-09	44.3	0	5.9e-09	43	0	1.7	1	0	0	1	1	1	1	AI-3	AI-3_2R_1_1_TC_QseC	Candidatus Zambryskibacteria bacterium RIFCSPHIGHO2_01_FULL_46_30	Zambryskibacteria	2028	119	-	hypothetical protein
OHB05977.1__1983	3.30.565.10/FF/80483	2.3e-09	44.3	0	5.9e-09	43	0	1.7	1	0	0	1	1	1	1	AI-3	AI-3_2R_1_1_TC_QseC	Candidatus Zambryskibacteria bacterium RIFCSPLOWO2_01_FULL_47_33	Zambryskibacteria	1983	309	-	hypothetical protein
OGY60604.1__1682	3.30.565.10/FF/80483	2.3e-09	44.3	0	4.7e-09	43.3	0	1.4	1	0	0	1	1	1	1	AI-3	AI-3_2R_1_1_TC_QseC	Candidatus Colwellbacteria bacterium RIFCSPLOWO2_12_FULL_43_11	Colwellbacteria	1682	426	-	hypothetical protein
OGC52311.1__662	3.30.565.10/FF/80483	2.3e-09	44.3	0	5.3e-09	43.1	0	1.5	1	0	0	1	1	1	1	AI-3	AI-3_2R_1_1_TC_QseC	candidate division WWE3 bacterium RIFCSPLOWO2_01_FULL_39_13	Katanobacteria (WWE3)	662	83	+	hypothetical protein
OGY58008.1__1675	3.30.565.10/FF/80483	2.4e-09	44.2	0	4.8e-09	43.2	0	1.4	1	0	0	1	1	1	1	AI-3	AI-3_2R_1_1_TC_QseC	Candidatus Colwellbacteria bacterium RIFCSPHIGHO2_02_FULL_43_15	Colwellbacteria	1675	104	+	hypothetical protein
OGY58237.1__1677	3.30.565.10/FF/80483	2.4e-09	44.2	0	4.8e-09	43.2	0	1.4	1	0	0	1	1	1	1	AI-3	AI-3_2R_1_1_TC_QseC	Candidatus Colwellbacteria bacterium RIFCSPHIGHO2_12_FULL_43_12	Colwellbacteria	1677	304	-	hypothetical protein
OGG63286.1__1028	3.30.565.10/FF/80483	2.4e-09	44.2	0.1	5.5e-09	43.1	0.1	1.6	1	0	0	1	1	1	1	AI-3	AI-3_2R_1_1_TC_QseC	Candidatus Kaiserbacteria bacterium RIFCSPHIGHO2_02_FULL_50_9	Kaiserbacteria	1028	434	-	hypothetical protein
KKS22658.1__332	3.30.565.10/FF/80483	2.4e-09	44.2	0	8.2e-09	42.5	0	1.9	2	0	0	2	2	1	1	AI-3	AI-3_2R_1_1_TC_QseC	candidate division WWE3 bacterium GW2011_GWA1_41_8	Katanobacteria (WWE3)	332	172	+	Multi-sensor signal transduction histidine kinase
OGG47961.1__948	3.30.565.10/FF/80483	2.4e-09	44.2	0.1	5.5e-09	43	0.1	1.6	1	0	0	1	1	1	1	AI-3	AI-3_2R_1_1_TC_QseC	Candidatus Kaiserbacteria bacterium RIFCSPHIGHO2_01_FULL_51_33	Kaiserbacteria	948	195	+	hypothetical protein
OGG71439.1__1023	3.30.565.10/FF/80483	2.4e-09	44.2	0.1	5.5e-09	43	0.1	1.6	1	0	0	1	1	1	1	AI-3	AI-3_2R_1_1_TC_QseC	Candidatus Kaiserbacteria bacterium RIFCSPLOWO2_01_FULL_51_21	Kaiserbacteria	1023	478	-	hypothetical protein
OGL22361.1__1398	3.30.565.10/FF/80483	2.5e-09	44.2	0.1	4e-09	43.5	0.1	1.3	1	0	0	1	1	1	1	AI-3	AI-3_2R_1_1_TC_QseC	Candidatus Saccharibacteria bacterium RIFCSPHIGHO2_01_FULL_45_15	Saccharibacteria (TM7)	1398	664	-	hypothetical protein
OGL28583.1__1401	3.30.565.10/FF/80483	2.5e-09	44.2	0.1	4e-09	43.5	0.1	1.3	1	0	0	1	1	1	1	AI-3	AI-3_2R_1_1_TC_QseC	Candidatus Saccharibacteria bacterium RIFCSPHIGHO2_02_FULL_46_12	Saccharibacteria (TM7)	1401	265	+	hypothetical protein
OGL32440.1__1405	3.30.565.10/FF/80483	2.5e-09	44.2	0.1	4e-09	43.5	0.1	1.3	1	0	0	1	1	1	1	AI-3	AI-3_2R_1_1_TC_QseC	Candidatus Saccharibacteria bacterium RIFCSPHIGHO2_12_FULL_44_22	Saccharibacteria (TM7)	1405	358	+	hypothetical protein
HCQ31457.1__2889	3.30.565.10/FF/80483	2.5e-09	44.2	0	4.8e-09	43.2	0	1.5	1	0	0	1	1	1	1	AI-3	AI-3_2R_1_1_TC_QseC	Candidatus Collierbacteria bacterium	Collierbacteria	2889	1055	+	hypothetical protein
KKT42505.1__453	3.30.565.10/FF/80483	2.5e-09	44.2	0	4.8e-09	43.2	0	1.5	1	0	0	1	1	1	1	AI-3	AI-3_2R_1_1_TC_QseC	Candidatus Collierbacteria bacterium GW2011_GWA2_44_13	Collierbacteria	453	654	+	Signal transduction histidine kinase
KKT52295.1__468	3.30.565.10/FF/80483	2.5e-09	44.2	0	4.8e-09	43.2	0	1.5	1	0	0	1	1	1	1	AI-3	AI-3_2R_1_1_TC_QseC	Candidatus Collierbacteria bacterium GW2011_GWB2_44_22	Collierbacteria	468	317	+	Signal transduction histidine kinase
KKT63215.1__380	3.30.565.10/FF/80483	2.5e-09	44.2	0	4.8e-09	43.2	0	1.5	1	0	0	1	1	1	1	AI-3	AI-3_2R_1_1_TC_QseC	Candidatus Collierbacteria bacterium GW2011_GWD1_44_27	Collierbacteria	380	52	+	Signal transduction histidine kinase
KKT66125.1__441	3.30.565.10/FF/80483	2.5e-09	44.2	0	4.8e-09	43.2	0	1.5	1	0	0	1	1	1	1	AI-3	AI-3_2R_1_1_TC_QseC	Candidatus Collierbacteria bacterium GW2011_GWC2_44_30	Collierbacteria	441	553	+	Signal transduction histidine kinase
KKT88998.1__471	3.30.565.10/FF/80483	2.5e-09	44.2	0	4.8e-09	43.2	0	1.5	1	0	0	1	1	1	1	AI-3	AI-3_2R_1_1_TC_QseC	Candidatus Collierbacteria bacterium GW2011_GWD2_45_10	Collierbacteria	471	422	+	Signal transduction histidine kinase
TWP21346.1__2956	3.30.565.10/FF/80483	2.5e-09	44.2	0.1	5.1e-09	43.2	0.1	1.5	1	0	0	1	1	1	1	AI-3	AI-3_2R_1_1_TC_QseC	TM7 phylum sp. oral taxon 346	Saccharibacteria (TM7)	2956	465	+	PAS domain-containing sensor histidine kinase
OGF77319.1__986	3.30.565.10/FF/80483	2.5e-09	44.1	0	3.9e-09	43.5	0	1.2	1	0	0	1	1	1	1	AI-3	AI-3_2R_1_1_TC_QseC	Candidatus Giovannonibacteria bacterium RIFCSPHIGHO2_12_FULL_43_15	Giovannonibacteria	986	673	-	hypothetical protein
OGL24994.1__1400	3.30.565.10/FF/80483	2.6e-09	44.1	0	5.6e-09	43	0	1.5	1	0	0	1	1	1	1	AI-3	AI-3_2R_1_1_TC_QseC	Candidatus Saccharibacteria bacterium RIFCSPHIGHO2_01_FULL_48_12	Saccharibacteria (TM7)	1400	197	+	hypothetical protein
OGL36122.1__1409	3.30.565.10/FF/80483	2.6e-09	44.1	0	5.6e-09	43	0	1.5	1	0	0	1	1	1	1	AI-3	AI-3_2R_1_1_TC_QseC	Candidatus Saccharibacteria bacterium RIFCSPHIGHO2_12_FULL_48_21	Saccharibacteria (TM7)	1409	186	+	hypothetical protein
OGZ18395.1__1750	3.30.565.10/FF/80483	2.7e-09	44.1	0	5.9e-09	42.9	0	1.5	1	0	0	1	1	1	1	AI-3	AI-3_2R_1_1_TC_QseC	Candidatus Nealsonbacteria bacterium RBG_13_38_11	Nealsonbacteria	1750	259	+	hypothetical protein
OHA18184.1__1832	3.30.565.10/FF/80483	2.7e-09	44.1	0	4.7e-09	43.3	0	1.3	1	0	0	1	1	1	1	AI-3	AI-3_2R_1_1_TC_QseC	Candidatus Taylorbacteria bacterium RIFCSPHIGHO2_01_FULL_46_22b	Taylorbacteria	1832	430	+	hypothetical protein
PIU07472.1__2331	3.30.565.10/FF/80483	2.7e-09	44	0	4.3e-09	43.4	0	1.3	1	0	0	1	1	1	1	AI-3	AI-3_2R_1_1_TC_QseC	Candidatus Moranbacteria bacterium CG08_land_8_20_14_0_20_34_16	Moranbacteria	2331	520	-	hypothetical protein
PIW95088.1__2400	3.30.565.10/FF/80483	2.7e-09	44	0	4.3e-09	43.4	0	1.3	1	0	0	1	1	1	1	AI-3	AI-3_2R_1_1_TC_QseC	Candidatus Moranbacteria bacterium CG_4_8_14_3_um_filter_34_16	Moranbacteria	2400	452	+	hypothetical protein
PIP62034.1__2470	1.10.287.130/FF/38323	2.8e-09	43.7	0.9	6.2e-09	42.6	0.9	1.6	1	0	0	1	1	1	1	AI-3	AI-3_2R_1_1_TC_QseC	Candidatus Roizmanbacteria bacterium CG22_combo_CG10-13_8_21_14_all_38_20	Roizmanbacteria	2470	816	-	hypothetical protein
PIS39444.1__2298	3.30.565.10/FF/80483	2.8e-09	44	0	4.5e-09	43.3	0	1.3	1	0	0	1	1	1	1	AI-3	AI-3_2R_1_1_TC_QseC	Candidatus Nealsonbacteria bacterium CG08_land_8_20_14_0_20_38_20	Nealsonbacteria	2298	110	+	hypothetical protein
KKT62557.1__224	3.30.565.10/FF/80483	2.8e-09	44	0	4.8e-09	43.2	0	1.4	1	0	0	1	1	1	1	AI-3	AI-3_2R_1_1_TC_QseC	Candidatus Giovannonibacteria bacterium GW2011_GWA1_44_29	Giovannonibacteria	224	685	+	Multi-sensor signal transduction histidine kinase
KKT83819.1__359	3.30.565.10/FF/80483	2.8e-09	44	0	4.8e-09	43.2	0	1.4	1	0	0	1	1	1	1	AI-3	AI-3_2R_1_1_TC_QseC	Candidatus Giovannonibacteria bacterium GW2011_GWC2_44_9	Giovannonibacteria	359	364	-	Multi-sensor signal transduction histidine kinase
HBY73723.1__2841	3.30.565.10/FF/80483	2.8e-09	44	0.1	5.3e-09	43.1	0.1	1.4	1	0	0	1	1	1	1	AI-3	AI-3_2R_1_1_TC_QseC	Candidatus Kerfeldbacteria bacterium	Kerfeldbacteria	2841	771	+	hypothetical protein
OGD83092.1__739	3.30.565.10/FF/80483	2.8e-09	44	0	4.5e-09	43.3	0	1.2	1	0	0	1	1	1	1	AI-3	AI-3_2R_1_1_TC_QseC	Candidatus Curtissbacteria bacterium RBG_13_40_7	Curtissbacteria	739	470	+	hypothetical protein
KKQ40848.1__111	3.30.565.10/FF/80483	2.8e-09	44	0	5.1e-09	43.1	0	1.3	1	0	0	1	1	1	1	AI-3	AI-3_2R_1_1_TC_QseC	Candidatus Magasanikbacteria bacterium GW2011_GWA2_37_8	Magasanikbacteria	111	368	+	Integral membrane sensor signal transduction histidine kinase
KKQ46160.1__116	3.30.565.10/FF/80483	2.8e-09	44	0	5.2e-09	43.1	0	1.4	1	0	0	1	1	1	1	AI-3	AI-3_2R_1_1_TC_QseC	Candidatus Moranbacteria bacterium GW2011_GWC2_37_8	Moranbacteria	116	136	+	HATPase domain-containing multisensor signal transduction histidine kinase
KKQ81132.1__151	3.30.565.10/FF/80483	2.8e-09	44	0	5.2e-09	43.1	0	1.4	1	0	0	1	1	1	1	AI-3	AI-3_2R_1_1_TC_QseC	Candidatus Moranbacteria bacterium GW2011_GWD2_38_7	Moranbacteria	151	210	-	HATPase domain-containing multisensor signal transduction histidine kinase
OGD56393.1__727	3.30.565.10/FF/80483	2.8e-09	44	0	4.6e-09	43.3	0	1.4	1	0	0	1	1	1	1	AI-3	AI-3_2R_1_1_TC_QseC	Candidatus Berkelbacteria bacterium RBG_13_40_8	Berkelbacteria (ACD58)	727	488	-	hypothetical protein
OGD31835.1__784	3.30.565.10/FF/80483	2.8e-09	44	0	7e-09	42.7	0	1.6	1	0	0	1	1	1	1	AI-3	AI-3_2R_1_1_TC_QseC	Candidatus Azambacteria bacterium RIFCSPHIGHO2_02_FULL_52_12	Azambacteria	784	606	+	hypothetical protein
OGD34308.1__718	3.30.565.10/FF/80483	2.8e-09	44	0	7e-09	42.7	0	1.6	1	0	0	1	1	1	1	AI-3	AI-3_2R_1_1_TC_QseC	Candidatus Azambacteria bacterium RIFCSPLOWO2_01_FULL_46_25	Azambacteria	718	24	-	hypothetical protein
OGD37765.1__715	3.30.565.10/FF/80483	2.8e-09	44	0	7e-09	42.7	0	1.6	1	0	0	1	1	1	1	AI-3	AI-3_2R_1_1_TC_QseC	Candidatus Azambacteria bacterium RIFCSPHIGHO2_01_FULL_51_74	Azambacteria	715	128	+	hypothetical protein
PJA55732.1__2585	1.10.287.130/FF/38323	2.9e-09	43.6	0.2	4.6e-09	43	0.2	1.4	1	1	0	1	1	1	1	AI-3	AI-3_2R_1_1_TC_QseC	Candidatus Roizmanbacteria bacterium CG_4_9_14_3_um_filter_33_18	Roizmanbacteria	2585	277	-	hypothetical protein
OGY28422.1__1642	3.30.565.10/FF/80483	2.9e-09	44	0.1	4.9e-09	43.2	0.1	1.3	1	0	0	1	1	1	1	AI-3	AI-3_2R_1_1_TC_QseC	Candidatus Woykebacteria bacterium RBG_19FT_COMBO_43_10	Woykebacteria	1642	2	+	hypothetical protein
HBB54068.1__2785	3.30.565.10/FF/80483	2.9e-09	44	0	5e-09	43.2	0	1.4	1	0	0	1	1	1	1	AI-3	AI-3_2R_1_1_TC_QseC	Candidatus Nomurabacteria bacterium	Nomurabacteria	2785	406	-	hypothetical protein
OGZ45793.1__1778	3.30.565.10/FF/80483	2.9e-09	44	0	6.5e-09	42.8	0	1.5	2	0	0	2	2	1	1	AI-3	AI-3_2R_1_1_TC_QseC	Candidatus Ryanbacteria bacterium RIFCSPHIGHO2_01_FULL_48_27	Ryanbacteria	1778	372	-	hypothetical protein
OGZ49948.1__1784	3.30.565.10/FF/80483	2.9e-09	44	0	6.5e-09	42.8	0	1.5	2	0	0	2	2	1	1	AI-3	AI-3_2R_1_1_TC_QseC	Candidatus Ryanbacteria bacterium RIFCSPHIGHO2_02_FULL_48_12	Ryanbacteria	1784	292	-	hypothetical protein
PIR68682.1__2230	3.30.565.10/FF/80483	2.9e-09	44	0.1	4.7e-09	43.3	0.1	1.3	1	0	0	1	1	1	1	AI-3	AI-3_2R_1_1_TC_QseC	Candidatus Nomurabacteria bacterium CG10_big_fil_rev_8_21_14_0_10_03_31_7	Nomurabacteria	2230	349	+	hypothetical protein
PIZ87339.1__2641	3.30.565.10/FF/80483	2.9e-09	44	0.1	4.7e-09	43.3	0.1	1.3	1	0	0	1	1	1	1	AI-3	AI-3_2R_1_1_TC_QseC	Candidatus Nomurabacteria bacterium CG_4_10_14_0_2_um_filter_30_12	Nomurabacteria	2641	441	-	hypothetical protein
TWP15955.1__2948	3.30.565.10/FF/80483	2.9e-09	43.9	0.1	5.5e-09	43	0.1	1.4	1	0	0	1	1	1	1	AI-3	AI-3_2R_1_1_TC_QseC	TM7 phylum sp. oral taxon 353	Saccharibacteria (TM7)	2948	654	-	HAMP domain-containing histidine kinase
HBC72983.1__2774	3.30.565.10/FF/80483	2.9e-09	43.9	0	4.7e-09	43.3	0	1.3	1	0	0	1	1	1	1	AI-3	AI-3_2R_1_1_TC_QseC	Candidatus Amesbacteria bacterium	Amesbacteria	2774	508	-	hypothetical protein
KKT58639.1__373	3.30.565.10/FF/80483	2.9e-09	43.9	0	4.7e-09	43.3	0	1.3	1	0	0	1	1	1	1	AI-3	AI-3_2R_1_1_TC_QseC	Candidatus Amesbacteria bacterium GW2011_GWA1_44_24	Amesbacteria	373	320	-	Integral membrane sensor signal transduction histidine kinase
KKU31232.1__527	3.30.565.10/FF/80483	2.9e-09	43.9	0	4.7e-09	43.3	0	1.3	1	0	0	1	1	1	1	AI-3	AI-3_2R_1_1_TC_QseC	Candidatus Amesbacteria bacterium GW2011_GWC1_46_24	Amesbacteria	527	596	+	Integral membrane sensor signal transduction histidine kinase
OGD05469.1__710	3.30.565.10/FF/80483	2.9e-09	43.9	0	4.7e-09	43.3	0	1.3	1	0	0	1	1	1	1	AI-3	AI-3_2R_1_1_TC_QseC	Candidatus Amesbacteria bacterium RIFOXYB1_FULL_47_13	Amesbacteria	710	545	-	hypothetical protein
OGK13528.1__1359	3.30.565.10/FF/80483	2.9e-09	43.9	0.3	6.4e-09	42.8	0	1.6	2	0	0	2	2	1	1	AI-3	AI-3_2R_1_1_TC_QseC	Candidatus Roizmanbacteria bacterium RIFCSPHIGHO2_01_FULL_38_15	Roizmanbacteria	1359	402	-	hypothetical protein
OGK34698.1__1371	3.30.565.10/FF/80483	2.9e-09	43.9	0.3	6.4e-09	42.8	0	1.6	2	0	0	2	2	1	1	AI-3	AI-3_2R_1_1_TC_QseC	Candidatus Roizmanbacteria bacterium RIFCSPHIGHO2_12_FULL_38_13	Roizmanbacteria	1371	858	+	hypothetical protein
OGK46972.1__1318	3.30.565.10/FF/80483	2.9e-09	43.9	0.3	6.4e-09	42.8	0	1.6	2	0	0	2	2	1	1	AI-3	AI-3_2R_1_1_TC_QseC	Candidatus Roizmanbacteria bacterium RIFCSPLOWO2_01_FULL_38_12	Roizmanbacteria	1318	822	+	hypothetical protein
TWP22610.1__2953	3.30.565.10/FF/80483	3e-09	43.9	0.1	6.3e-09	42.8	0.1	1.6	1	0	0	1	1	1	1	AI-3	AI-3_2R_1_1_TC_QseC	TM7 phylum sp. oral taxon 349	Saccharibacteria (TM7)	2953	673	-	HAMP domain-containing histidine kinase
PIS14042.1__2279	3.30.565.10/FF/80483	3e-09	43.9	0	5.3e-09	43.1	0	1.3	1	0	0	1	1	1	1	AI-3	AI-3_2R_1_1_TC_QseC	Candidatus Shapirobacteria bacterium CG09_land_8_20_14_0_10_47_13	Shapirobacteria	2279	250	+	hypothetical protein
OGY67021.1__1726	3.30.565.10/FF/80483	3e-09	43.9	0	5.4e-09	43.1	0	1.3	1	0	0	1	1	1	1	AI-3	AI-3_2R_1_1_TC_QseC	Candidatus Harrisonbacteria bacterium RIFCSPLOWO2_02_FULL_45_10c	Harrisonbacteria	1726	436	-	hypothetical protein
OHB04921.1__2037	3.30.565.10/FF/80483	3e-09	43.9	0	5.4e-09	43.1	0	1.3	1	0	0	1	1	1	1	AI-3	AI-3_2R_1_1_TC_QseC	Candidatus Zambryskibacteria bacterium RIFCSPLOWO2_01_FULL_45_43	Zambryskibacteria	2037	416	-	hypothetical protein
OGC88373.1__699	3.30.565.10/FF/80483	3e-09	43.9	0	5.3e-09	43.1	0	1.4	1	0	0	1	1	1	1	AI-3	AI-3_2R_1_1_TC_QseC	Candidatus Adlerbacteria bacterium RIFOXYC1_FULL_48_26	Adlerbacteria	699	490	+	hypothetical protein
OGC93451.1__773	3.30.565.10/FF/80483	3e-09	43.9	0	5.3e-09	43.1	0	1.4	1	0	0	1	1	1	1	AI-3	AI-3_2R_1_1_TC_QseC	Candidatus Adlerbacteria bacterium RIFOXYB1_FULL_48_10	Adlerbacteria	773	488	-	hypothetical protein
OGC95339.1__774	3.30.565.10/FF/80483	3e-09	43.9	0	5.3e-09	43.1	0	1.4	1	0	0	1	1	1	1	AI-3	AI-3_2R_1_1_TC_QseC	Candidatus Adlerbacteria bacterium RIFOXYD1_FULL_48_8	Adlerbacteria	774	324	+	hypothetical protein
PIZ62551.1__2622	3.30.565.10/FF/80483	3e-09	43.9	0	5.3e-09	43.1	0	1.3	1	0	0	1	1	1	1	AI-3	AI-3_2R_1_1_TC_QseC	Candidatus Saccharibacteria bacterium CG_4_10_14_0_2_um_filter_52_9	Saccharibacteria (TM7)	2622	636	-	hypothetical protein
PIS21695.1__2286	3.30.565.10/FF/80483	3e-09	43.9	0	6.3e-09	42.9	0	1.5	2	0	0	2	2	1	1	AI-3	AI-3_2R_1_1_TC_QseC	candidate division WWE3 bacterium CG08_land_8_20_14_0_20_41_15	Katanobacteria (WWE3)	2286	636	-	hypothetical protein
OGD79499.1__738	3.30.565.10/FF/80483	3.1e-09	43.9	0	6.3e-09	42.9	0	1.4	1	0	0	1	1	1	1	AI-3	AI-3_2R_1_1_TC_QseC	Candidatus Collierbacteria bacterium RIFOXYB1_FULL_49_13	Collierbacteria	738	241	-	hypothetical protein
KKW36556.1__617	3.30.565.10/FF/80483	3.1e-09	43.8	0.3	6.1e-09	42.9	0.3	1.4	1	0	0	1	1	1	1	AI-3	AI-3_2R_1_1_TC_QseC	Candidatus Giovannonibacteria bacterium GW2011_GWA2_53_7	Giovannonibacteria	617	252	+	Integral membrane sensor signal transduction histidine kinase
OHA56780.1__1933	3.30.565.10/FF/80483	3.1e-09	43.8	0	7.1e-09	42.7	0	1.5	1	1	0	1	1	1	1	AI-3	AI-3_2R_1_1_TC_QseC	Candidatus Vogelbacteria bacterium GWA1_51_14	Vogelbacteria	1933	444	-	hypothetical protein
PIP03481.1__2187	3.30.565.10/FF/80483	3.1e-09	43.8	0.1	8e-09	42.5	0	1.6	2	0	0	2	2	1	1	AI-3	AI-3_2R_1_1_TC_QseC	Candidatus Yonathbacteria bacterium CG23_combo_of_CG06-09_8_20_14_all_46_18	Yonathbacteria	2187	535	+	hypothetical protein
PIQ32954.1__2166	3.30.565.10/FF/80483	3.1e-09	43.8	0.1	8e-09	42.5	0	1.6	2	0	0	2	2	1	1	AI-3	AI-3_2R_1_1_TC_QseC	Candidatus Yonathbacteria bacterium CG17_big_fil_post_rev_8_21_14_2_50_46_19	Yonathbacteria	2166	694	-	hypothetical protein
PIX56175.1__2411	3.30.565.10/FF/80483	3.1e-09	43.8	0.1	8e-09	42.5	0	1.6	2	0	0	2	2	1	1	AI-3	AI-3_2R_1_1_TC_QseC	Candidatus Yonathbacteria bacterium CG_4_10_14_3_um_filter_47_65	Yonathbacteria	2411	763	-	hypothetical protein
PJC67645.1__2503	3.30.565.10/FF/80483	3.1e-09	43.8	0.1	8e-09	42.5	0	1.6	2	0	0	2	2	1	1	AI-3	AI-3_2R_1_1_TC_QseC	Candidatus Yonathbacteria bacterium CG_4_8_14_3_um_filter_46_25	Yonathbacteria	2503	367	+	hypothetical protein
OGY62969.1__1685	3.30.565.10/FF/80483	3.1e-09	43.8	0.1	6.3e-09	42.9	0.1	1.4	1	0	0	1	1	1	1	AI-3	AI-3_2R_1_1_TC_QseC	Candidatus Harrisonbacteria bacterium RIFCSPHIGHO2_01_FULL_44_13	Harrisonbacteria	1685	169	-	hypothetical protein
OGY65702.1__1686	3.30.565.10/FF/80483	3.1e-09	43.8	0.1	6.3e-09	42.9	0.1	1.4	1	0	0	1	1	1	1	AI-3	AI-3_2R_1_1_TC_QseC	Candidatus Harrisonbacteria bacterium RIFCSPLOWO2_01_FULL_44_18	Harrisonbacteria	1686	359	-	hypothetical protein
OYX41300.1__2123	3.30.565.10/FF/80483	3.2e-09	43.8	0.1	6.3e-09	42.8	0.1	1.5	1	0	0	1	1	1	1	AI-3	AI-3_2R_1_1_TC_QseC	Candidatus Saccharibacteria bacterium 32-49-12	Saccharibacteria (TM7)	2123	472	+	hypothetical protein
HBI96954.1__2814	3.30.565.10/FF/80483	3.2e-09	43.8	0	6.2e-09	42.9	0	1.4	1	0	0	1	1	1	1	AI-3	AI-3_2R_1_1_TC_QseC	Candidatus Falkowbacteria bacterium	Falkowbacteria	2814	73	-	hypothetical protein
HBT27612.1__2824	3.30.565.10/FF/80483	3.2e-09	43.8	0	6.2e-09	42.9	0	1.4	1	0	0	1	1	1	1	AI-3	AI-3_2R_1_1_TC_QseC	Candidatus Falkowbacteria bacterium	Falkowbacteria	2824	765	-	hypothetical protein
KKQ54553.1__123	3.30.565.10/FF/80483	3.2e-09	43.8	0	6.2e-09	42.9	0	1.4	1	0	0	1	1	1	1	AI-3	AI-3_2R_1_1_TC_QseC	Candidatus Falkowbacteria bacterium GW2011_GWF2_38_1205	Falkowbacteria	123	364	-	Multi-sensor signal transduction histidine kinase
KKQ61536.1__132	3.30.565.10/FF/80483	3.2e-09	43.8	0	6.2e-09	42.9	0	1.4	1	0	0	1	1	1	1	AI-3	AI-3_2R_1_1_TC_QseC	Candidatus Falkowbacteria bacterium GW2011_GWC2_38_22	Falkowbacteria	132	519	+	Multi-sensor signal transduction histidine kinase
KKQ63571.1__134	3.30.565.10/FF/80483	3.2e-09	43.8	0	6.2e-09	42.9	0	1.4	1	0	0	1	1	1	1	AI-3	AI-3_2R_1_1_TC_QseC	Candidatus Falkowbacteria bacterium GW2011_GWF1_38_22	Falkowbacteria	134	605	-	Multi-sensor signal transduction histidine kinase
KKQ65723.1__136	3.30.565.10/FF/80483	3.2e-09	43.8	0	6.2e-09	42.9	0	1.4	1	0	0	1	1	1	1	AI-3	AI-3_2R_1_1_TC_QseC	Candidatus Falkowbacteria bacterium GW2011_GWE2_38_254	Falkowbacteria	136	607	-	Multi-sensor signal transduction histidine kinase
KKQ70340.1__139	3.30.565.10/FF/80483	3.2e-09	43.8	0	6.2e-09	42.9	0	1.4	1	0	0	1	1	1	1	AI-3	AI-3_2R_1_1_TC_QseC	Candidatus Falkowbacteria bacterium GW2011_GWE1_38_31	Falkowbacteria	139	607	-	Multi-sensor signal transduction histidine kinase
KKQ72845.1__140	3.30.565.10/FF/80483	3.2e-09	43.8	0	6.2e-09	42.9	0	1.4	1	0	0	1	1	1	1	AI-3	AI-3_2R_1_1_TC_QseC	Candidatus Falkowbacteria bacterium GW2011_GWD2_38_42	Falkowbacteria	140	609	-	Multi-sensor signal transduction histidine kinase
OGZ30757.1__1763	3.30.565.10/FF/80483	3.3e-09	43.8	0	5.5e-09	43	0	1.3	1	0	0	1	1	1	1	AI-3	AI-3_2R_1_1_TC_QseC	Candidatus Niyogibacteria bacterium RIFCSPHIGHO2_01_FULL_45_28	Niyogibacteria	1763	92	-	hypothetical protein
KKT38489.1__450	3.30.565.10/FF/80483	3.3e-09	43.8	0	4.3e-09	43.4	0	1.2	1	0	0	1	1	1	1	AI-3	AI-3_2R_1_1_TC_QseC	Candidatus Collierbacteria bacterium GW2011_GWF1_44_12	Collierbacteria	450	428	+	Multi-sensor signal transduction histidine kinase
OIO32929.1__2064	3.30.565.10/FF/80483	3.3e-09	43.8	0.1	8.4e-09	42.5	0	1.6	2	0	0	2	2	1	1	AI-3	AI-3_2R_1_1_TC_QseC	Candidatus Nomurabacteria bacterium CG1_02_47_685	Nomurabacteria	2064	73	-	hypothetical protein
PIY57645.1__2432	3.30.565.10/FF/80483	3.3e-09	43.8	0.1	8.4e-09	42.5	0	1.6	2	0	0	2	2	1	1	AI-3	AI-3_2R_1_1_TC_QseC	Candidatus Yonathbacteria bacterium CG_4_10_14_0_8_um_filter_47_645	Yonathbacteria	2432	659	-	hypothetical protein
PJB82916.1__2548	3.30.565.10/FF/80483	3.3e-09	43.8	0.1	8.4e-09	42.5	0	1.6	2	0	0	2	2	1	1	AI-3	AI-3_2R_1_1_TC_QseC	Candidatus Yonathbacteria bacterium CG_4_9_14_0_8_um_filter_46_47	Yonathbacteria	2548	623	-	hypothetical protein
PJC21166.1__2537	3.30.565.10/FF/80483	3.3e-09	43.8	0.1	8.4e-09	42.5	0	1.6	2	0	0	2	2	1	1	AI-3	AI-3_2R_1_1_TC_QseC	Candidatus Yonathbacteria bacterium CG_4_9_14_0_2_um_filter_47_74	Yonathbacteria	2537	632	-	hypothetical protein
PIZ46982.1__2610	3.30.565.10/FF/80483	3.3e-09	43.8	0	8.6e-09	42.4	0	1.6	2	0	0	2	2	1	1	AI-3	AI-3_2R_1_1_TC_QseC	candidate division WWE3 bacterium CG_4_10_14_0_2_um_filter_41_14	Katanobacteria (WWE3)	2610	575	+	hypothetical protein
OYX35869.1__2121	3.30.565.10/FF/80483	3.3e-09	43.8	0.1	7e-09	42.7	0.1	1.5	1	0	0	1	1	1	1	AI-3	AI-3_2R_1_1_TC_QseC	Candidatus Saccharibacteria bacterium 32-50-10	Saccharibacteria (TM7)	2121	1002	+	hypothetical protein
OHA62833.1__2011	3.30.565.10/FF/80483	3.3e-09	43.7	0	8.5e-09	42.4	0	1.7	2	0	0	2	2	1	1	AI-3	AI-3_2R_1_1_TC_QseC	Candidatus Vogelbacteria bacterium RIFOXYD2_FULL_44_9	Vogelbacteria	2011	20	-	hypothetical protein
OHA61796.1__2012	3.30.565.10/FF/80483	3.3e-09	43.7	0	8e-09	42.5	0	1.6	1	0	0	1	1	1	1	AI-3	AI-3_2R_1_1_TC_QseC	Candidatus Wildermuthbacteria bacterium GWA1_49_26	Wildermuthbacteria	2012	105	-	hypothetical protein
OHA65304.1__1941	3.30.565.10/FF/80483	3.3e-09	43.7	0	8e-09	42.5	0	1.6	1	0	0	1	1	1	1	AI-3	AI-3_2R_1_1_TC_QseC	Candidatus Wildermuthbacteria bacterium RIFCSPHIGHO2_01_FULL_50_47	Wildermuthbacteria	1941	516	-	hypothetical protein
OHA69574.1__2016	3.30.565.10/FF/80483	3.3e-09	43.7	0	8e-09	42.5	0	1.6	1	0	0	1	1	1	1	AI-3	AI-3_2R_1_1_TC_QseC	Candidatus Wildermuthbacteria bacterium RIFCSPHIGHO2_02_FULL_49_17	Wildermuthbacteria	2016	502	+	hypothetical protein
OHA74737.1__1951	3.30.565.10/FF/80483	3.3e-09	43.7	0	8e-09	42.5	0	1.6	1	0	0	1	1	1	1	AI-3	AI-3_2R_1_1_TC_QseC	Candidatus Wildermuthbacteria bacterium RIFCSPLOWO2_01_FULL_50_46	Wildermuthbacteria	1951	392	+	hypothetical protein
OHA77752.1__1955	3.30.565.10/FF/80483	3.3e-09	43.7	0	8e-09	42.5	0	1.6	1	0	0	1	1	1	1	AI-3	AI-3_2R_1_1_TC_QseC	Candidatus Wildermuthbacteria bacterium RIFCSPLOWO2_12_FULL_49_9	Wildermuthbacteria	1955	279	-	hypothetical protein
OHA77832.1__1953	3.30.565.10/FF/80483	3.3e-09	43.7	0	8e-09	42.5	0	1.6	1	0	0	1	1	1	1	AI-3	AI-3_2R_1_1_TC_QseC	Candidatus Wildermuthbacteria bacterium RIFCSPLOWO2_02_FULL_47_9c	Wildermuthbacteria	1953	7	+	hypothetical protein
PLS81333.1__2720	3.30.565.10/FF/80483	3.5e-09	43.7	0	8.5e-09	42.4	0	1.6	1	0	0	1	1	1	1	AI-3	AI-3_2R_1_1_TC_QseC	Candidatus Saccharibacteria bacterium	Saccharibacteria (TM7)	2720	815	-	hypothetical protein
OGG20087.1__926	3.30.565.10/FF/80483	3.5e-09	43.7	0	6.8e-09	42.7	0	1.4	1	0	0	1	1	1	1	AI-3	AI-3_2R_1_1_TC_QseC	Candidatus Gottesmanbacteria bacterium RIFCSPHIGHO2_02_FULL_40_13	Gottesmanbacteria	926	1043	+	hypothetical protein
OGL53882.1__1417	3.30.565.10/FF/80483	3.5e-09	43.7	0.1	5.6e-09	43	0.1	1.2	1	0	0	1	1	1	1	AI-3	AI-3_2R_1_1_TC_QseC	Candidatus Shapirobacteria bacterium RBG_13_44_7	Shapirobacteria	1417	90	-	hypothetical protein
KKT49265.1__463	3.30.565.10/FF/80483	3.6e-09	43.6	0	7e-09	42.7	0	1.5	1	0	0	1	1	1	1	AI-3	AI-3_2R_1_1_TC_QseC	Candidatus Collierbacteria bacterium GW2011_GWC2_44_18	Collierbacteria	463	428	-	Multi-sensor signal transduction histidine kinase
KKR18483.1__233	3.30.565.10/FF/80483	3.6e-09	43.6	0	7.6e-09	42.6	0	1.5	1	0	0	1	1	1	1	AI-3	AI-3_2R_1_1_TC_QseC	candidate division CPR2 bacterium GW2011_GWC2_39_35	CPR2	233	537	+	two-component sensor kinase, probably involved in phosphate sensing
KKR29080.1__246	3.30.565.10/FF/80483	3.6e-09	43.6	0	7.6e-09	42.6	0	1.5	1	0	0	1	1	1	1	AI-3	AI-3_2R_1_1_TC_QseC	candidate division CPR2 bacterium GW2011_GWD2_39_7	CPR2	246	277	+	two-component sensor kinase, probably involved in phosphate sensing
OGB70568.1__644	3.30.565.10/FF/80483	3.6e-09	43.6	0	7.6e-09	42.6	0	1.5	1	0	0	1	1	1	1	AI-3	AI-3_2R_1_1_TC_QseC	candidate division CPR2 bacterium GWD2_39_7	CPR2	644	814	+	hypothetical protein
OGC51867.1__655	3.30.565.10/FF/80483	3.7e-09	43.6	0	5e-09	43.2	0	1.2	1	0	0	1	1	1	1	AI-3	AI-3_2R_1_1_TC_QseC	candidate division WWE3 bacterium RBG_16_37_10	Katanobacteria (WWE3)	655	75	-	hypothetical protein
OGI32536.1__1177	3.30.565.10/FF/80483	3.7e-09	43.6	0	7.9e-09	42.5	0	1.5	1	0	0	1	1	1	1	AI-3	AI-3_2R_1_1_TC_QseC	Candidatus Moranbacteria bacterium RIFOXYC1_FULL_44_13	Moranbacteria	1177	989	+	hypothetical protein
OGI38157.1__1182	3.30.565.10/FF/80483	3.7e-09	43.6	0	7.9e-09	42.5	0	1.5	1	0	0	1	1	1	1	AI-3	AI-3_2R_1_1_TC_QseC	Candidatus Moranbacteria bacterium RIFOXYD1_FULL_44_12	Moranbacteria	1182	342	+	hypothetical protein
OGI26703.1__1176	3.30.565.10/FF/80483	3.8e-09	43.6	0	8.1e-09	42.5	0	1.5	1	0	0	1	1	1	1	AI-3	AI-3_2R_1_1_TC_QseC	Candidatus Moranbacteria bacterium RIFOXYB1_FULL_43_19	Moranbacteria	1176	905	-	hypothetical protein
OGI27920.1__1171	3.30.565.10/FF/80483	3.8e-09	43.6	0	8.1e-09	42.5	0	1.5	1	0	0	1	1	1	1	AI-3	AI-3_2R_1_1_TC_QseC	Candidatus Moranbacteria bacterium RIFOXYA1_FULL_44_7	Moranbacteria	1171	518	+	hypothetical protein
RYC73722.1__2919	3.30.565.10/FF/80483	3.9e-09	43.5	0.1	8e-09	42.5	0.1	1.5	1	0	0	1	1	1	1	AI-3	AI-3_2R_1_1_TC_QseC	Candidatus Saccharibacteria bacterium TM7_ANC_38.39_G1_1	Saccharibacteria (TM7)	2919	125	+	Alginate biosynthesis sensor protein KinB
OHA33833.1__1914	3.30.565.10/FF/80483	3.9e-09	43.5	0	6.9e-09	42.7	0	1.3	1	0	0	1	1	1	1	AI-3	AI-3_2R_1_1_TC_QseC	Candidatus Taylorbacteria bacterium RIFCSPLOWO2_01_FULL_45_15b	Taylorbacteria	1914	341	-	hypothetical protein
OGY98766.1__1719	3.30.565.10/FF/80483	3.9e-09	43.5	0	6.9e-09	42.7	0	1.3	1	0	0	1	1	1	1	AI-3	AI-3_2R_1_1_TC_QseC	Candidatus Liptonbacteria bacterium RIFCSPHIGHO2_01_FULL_57_28	Liptonbacteria	1719	25	+	hypothetical protein
PIY80338.1__2442	1.10.287.130/FF/38323	4.1e-09	43.2	0.3	8.8e-09	42.1	0.3	1.6	1	0	0	1	1	1	1	AI-3	AI-3_2R_1_1_TC_QseC	Candidatus Pacebacteria bacterium CG_4_10_14_0_8_um_filter_42_14	Pacebacteria	2442	630	-	hypothetical protein
HBO64636.1__2916	1.10.287.130/FF/38323	4.1e-09	43.2	2.4	1e-08	41.9	2.4	1.7	1	0	0	1	1	1	1	AI-3	AI-3_2R_1_1_TC_QseC	Candidatus Saccharibacteria bacterium	Saccharibacteria (TM7)	2916	427	-	hypothetical protein
HAC56616.1__2738	3.30.565.10/FF/80483	4.1e-09	43.5	0.2	6.8e-09	42.7	0.2	1.4	1	0	0	1	1	1	1	AI-3	AI-3_2R_1_1_TC_QseC	Candidatus Saccharibacteria bacterium	Saccharibacteria (TM7)	2738	647	-	hypothetical protein
KKT43320.1__454	3.30.565.10/FF/80483	4.1e-09	43.5	0	8.9e-09	42.4	0	1.5	1	0	0	1	1	1	1	AI-3	AI-3_2R_1_1_TC_QseC	Candidatus Wolfebacteria bacterium GW2011_GWE2_44_13	Wolfebacteria	454	729	+	Cache sensor signal transduction histidine kinase
KKQ79746.1__148	3.30.565.10/FF/80483	4.1e-09	43.4	0.3	1.3e-08	41.9	0.1	1.9	2	0	0	2	2	1	1	AI-3	AI-3_2R_1_1_TC_QseC	Candidatus Daviesbacteria bacterium GW2011_GWA1_38_7	Daviesbacteria	148	568	-	Multi-sensor signal transduction histidine kinase
OGL74131.1__1427	3.30.565.10/FF/80483	4.1e-09	43.4	0	8.6e-09	42.4	0	1.5	1	0	0	1	1	1	1	AI-3	AI-3_2R_1_1_TC_QseC	Candidatus Uhrbacteria bacterium RIFCSPHIGHO2_02_FULL_60_10	Uhrbacteria	1427	229	+	hypothetical protein
KKQ10015.1__96	3.30.565.10/FF/80483	4.2e-09	43.4	0	1.1e-08	42.1	0	1.6	1	0	0	1	1	1	1	AI-3	AI-3_2R_1_1_TC_QseC	Candidatus Daviesbacteria bacterium GW2011_GWB1_36_5	Daviesbacteria	96	377	-	PAS sensor protein
KKQ14700.1__104	3.30.565.10/FF/80483	4.2e-09	43.4	0	1.1e-08	42.1	0	1.6	1	0	0	1	1	1	1	AI-3	AI-3_2R_1_1_TC_QseC	Candidatus Daviesbacteria bacterium GW2011_GWA1_36_8	Daviesbacteria	104	1004	+	PAS sensor protein
OGE33010.1__839	3.30.565.10/FF/80483	4.2e-09	43.4	0	1.1e-08	42.1	0	1.6	1	0	0	1	1	1	1	AI-3	AI-3_2R_1_1_TC_QseC	Candidatus Daviesbacteria bacterium RIFCSPHIGHO2_02_FULL_37_9	Daviesbacteria	839	235	+	hypothetical protein
OGE36692.1__827	3.30.565.10/FF/80483	4.2e-09	43.4	0	1.1e-08	42.1	0	1.6	1	0	0	1	1	1	1	AI-3	AI-3_2R_1_1_TC_QseC	Candidatus Daviesbacteria bacterium RIFCSPHIGHO2_12_FULL_37_16	Daviesbacteria	827	2	+	hypothetical protein
KKQ23007.1__109	3.30.565.10/FF/80483	4.2e-09	43.4	0	7.7e-09	42.6	0	1.3	1	0	0	1	1	1	1	AI-3	AI-3_2R_1_1_TC_QseC	Candidatus Wolfebacteria bacterium GW2011_GWC1_37_10	Wolfebacteria	109	237	+	HATPase domain-containing multisensor signal transduction histidine kinase
KKS98156.1__395	3.30.565.10/FF/80483	4.3e-09	43.4	0	1.1e-08	42.1	0	1.7	1	0	0	1	1	1	1	AI-3	AI-3_2R_1_1_TC_QseC	Candidatus Gottesmanbacteria bacterium GW2011_GWA2_43_14	Gottesmanbacteria	395	545	-	sensory box histidine kinase, two-component system, OmpR family, phosphate regulon sensor histidine kinase PhoR
OGG43497.1__943	3.30.565.10/FF/80483	4.3e-09	43.4	0	8.3e-09	42.5	0	1.4	1	0	0	1	1	1	1	AI-3	AI-3_2R_1_1_TC_QseC	Candidatus Jorgensenbacteria bacterium RIFCSPLOWO2_12_FULL_42_11	Jorgensenbacteria	943	160	-	hypothetical protein
HAU39835.1__2768	3.30.565.10/FF/80483	4.6e-09	43.3	0	7.4e-09	42.6	0	1.3	1	0	0	1	1	1	1	AI-3	AI-3_2R_1_1_TC_QseC	Candidatus Peregrinibacteria bacterium	Peregrinibacteria (PER)	2768	519	-	hypothetical protein
KKT02654.1__403	3.30.565.10/FF/80483	4.6e-09	43.3	0	7.4e-09	42.6	0	1.3	1	0	0	1	1	1	1	AI-3	AI-3_2R_1_1_TC_QseC	Candidatus Peregrinibacteria bacterium GW2011_GWF2_43_17	Peregrinibacteria (PER)	403	241	+	two-component sensor histidine kinase
KKT18536.1__430	3.30.565.10/FF/80483	4.6e-09	43.3	0	7.4e-09	42.6	0	1.3	1	0	0	1	1	1	1	AI-3	AI-3_2R_1_1_TC_QseC	Candidatus Peregrinibacteria bacterium GW2011_GWA2_43_8	Peregrinibacteria (PER)	430	1023	+	Two-component sensor histidine kinase
PIP56784.1__2176	3.30.565.10/FF/80483	4.6e-09	43.3	0.1	7.5e-09	42.6	0.1	1.3	1	0	0	1	1	1	1	AI-3	AI-3_2R_1_1_TC_QseC	candidate division WWE3 bacterium CG22_combo_CG10-13_8_21_14_all_39_12	Katanobacteria (WWE3)	2176	221	-	hypothetical protein
PJA40131.1__2595	3.30.565.10/FF/80483	4.6e-09	43.3	0.1	7.5e-09	42.6	0.1	1.3	1	0	0	1	1	1	1	AI-3	AI-3_2R_1_1_TC_QseC	candidate division WWE3 bacterium CG_4_9_14_3_um_filter_39_7	Katanobacteria (WWE3)	2595	1005	-	hypothetical protein
OIP05897.1__2087	3.30.565.10/FF/80483	4.6e-09	43.3	0	9.3e-09	42.3	0	1.4	1	0	0	1	1	1	1	AI-3	AI-3_2R_1_1_TC_QseC	Candidatus Berkelbacteria bacterium CG2_30_39_44	Berkelbacteria (ACD58)	2087	490	+	hypothetical protein
PIR27629.1__2491	3.30.565.10/FF/80483	4.6e-09	43.3	0	9.3e-09	42.3	0	1.4	1	0	0	1	1	1	1	AI-3	AI-3_2R_1_1_TC_QseC	Candidatus Berkelbacteria bacterium CG11_big_fil_rev_8_21_14_0_20_40_23	Berkelbacteria (ACD58)	2491	91	-	hypothetical protein
PIX30648.1__2407	3.30.565.10/FF/80483	4.6e-09	43.3	0	9.3e-09	42.3	0	1.4	1	0	0	1	1	1	1	AI-3	AI-3_2R_1_1_TC_QseC	Candidatus Berkelbacteria bacterium CG_4_8_14_3_um_filter_39_27	Berkelbacteria (ACD58)	2407	229	-	hypothetical protein
PIZ29155.1__2603	3.30.565.10/FF/80483	4.6e-09	43.3	0	9.3e-09	42.3	0	1.4	1	0	0	1	1	1	1	AI-3	AI-3_2R_1_1_TC_QseC	Candidatus Berkelbacteria bacterium CG_4_10_14_0_8_um_filter_39_42	Berkelbacteria (ACD58)	2603	451	-	hypothetical protein
PJB51748.1__2551	3.30.565.10/FF/80483	4.6e-09	43.3	0	9.3e-09	42.3	0	1.4	1	0	0	1	1	1	1	AI-3	AI-3_2R_1_1_TC_QseC	Candidatus Berkelbacteria bacterium CG_4_9_14_3_um_filter_39_23	Berkelbacteria (ACD58)	2551	334	+	hypothetical protein
OHA24489.1__1910	3.30.565.10/FF/80483	4.7e-09	43.3	0	8.1e-09	42.5	0	1.4	1	0	0	1	1	1	1	AI-3	AI-3_2R_1_1_TC_QseC	Candidatus Taylorbacteria bacterium RIFCSPHIGHO2_02_FULL_44_12	Taylorbacteria	1910	127	-	hypothetical protein
OHA31312.1__1842	3.30.565.10/FF/80483	4.7e-09	43.3	0	8.1e-09	42.5	0	1.4	1	0	0	1	1	1	1	AI-3	AI-3_2R_1_1_TC_QseC	Candidatus Taylorbacteria bacterium RIFCSPLOWO2_01_FULL_44_26	Taylorbacteria	1842	137	-	hypothetical protein
PIR01808.1__2483	3.30.565.10/FF/80483	4.7e-09	43.3	0	7.1e-09	42.7	0	1.2	1	0	0	1	1	1	1	AI-3	AI-3_2R_1_1_TC_QseC	Candidatus Nealsonbacteria bacterium CG11_big_fil_rev_8_21_14_0_20_37_68	Nealsonbacteria	2483	101	-	hypothetical protein
OHA66718.1__1943	3.30.565.10/FF/80483	4.7e-09	43.3	0	1.2e-08	42	0	1.6	1	0	0	1	1	1	1	AI-3	AI-3_2R_1_1_TC_QseC	Candidatus Wildermuthbacteria bacterium RIFCSPHIGHO2_02_FULL_47_12	Wildermuthbacteria	1943	443	-	hypothetical protein
OGF95715.1__995	3.30.565.10/FF/80483	4.7e-09	43.3	0	1.1e-08	42	0	1.6	2	0	0	2	2	1	1	AI-3	AI-3_2R_1_1_TC_QseC	Candidatus Giovannonibacteria bacterium RIFCSPLOWO2_12_43_8	Giovannonibacteria	995	79	-	hypothetical protein
OGZ47425.1__1779	3.30.565.10/FF/80483	4.7e-09	43.3	0	9.3e-09	42.3	0	1.4	1	0	0	1	1	1	1	AI-3	AI-3_2R_1_1_TC_QseC	Candidatus Ryanbacteria bacterium RIFCSPHIGHO2_01_FULL_48_80	Ryanbacteria	1779	40	-	hypothetical protein
OGZ50534.1__1783	3.30.565.10/FF/80483	4.7e-09	43.3	0	9.3e-09	42.3	0	1.4	1	0	0	1	1	1	1	AI-3	AI-3_2R_1_1_TC_QseC	Candidatus Ryanbacteria bacterium RIFCSPHIGHO2_02_FULL_47_25	Ryanbacteria	1783	28	-	hypothetical protein
OGZ52668.1__1872	3.30.565.10/FF/80483	4.7e-09	43.3	0	9.3e-09	42.3	0	1.4	1	0	0	1	1	1	1	AI-3	AI-3_2R_1_1_TC_QseC	Candidatus Ryanbacteria bacterium RIFCSPLOWO2_01_FULL_47_79	Ryanbacteria	1872	220	+	hypothetical protein
OGZ53118.1__1786	3.30.565.10/FF/80483	4.7e-09	43.3	0	9.3e-09	42.3	0	1.4	1	0	0	1	1	1	1	AI-3	AI-3_2R_1_1_TC_QseC	Candidatus Ryanbacteria bacterium RIFCSPHIGHO2_12_FULL_47_12b	Ryanbacteria	1786	84	-	hypothetical protein
OGZ56391.1__1876	3.30.565.10/FF/80483	4.7e-09	43.3	0	9.3e-09	42.3	0	1.4	1	0	0	1	1	1	1	AI-3	AI-3_2R_1_1_TC_QseC	Candidatus Ryanbacteria bacterium RIFCSPLOWO2_12_FULL_47_9c	Ryanbacteria	1876	654	-	hypothetical protein
OGZ56984.1__1875	3.30.565.10/FF/80483	4.7e-09	43.3	0	9.3e-09	42.3	0	1.4	1	0	0	1	1	1	1	AI-3	AI-3_2R_1_1_TC_QseC	Candidatus Ryanbacteria bacterium RIFCSPLOWO2_02_FULL_47_14	Ryanbacteria	1875	29	-	hypothetical protein
OHA86462.1__1964	3.30.565.10/FF/80483	4.7e-09	43.3	0	1.1e-08	42.1	0	1.5	1	0	0	1	1	1	1	AI-3	AI-3_2R_1_1_TC_QseC	Candidatus Zambryskibacteria bacterium RIFCSPHIGHO2_01_FULL_35_32	Zambryskibacteria	1964	252	+	hypothetical protein
OHB01993.1__2036	3.30.565.10/FF/80483	4.7e-09	43.3	0	1.1e-08	42.1	0	1.5	1	0	0	1	1	1	1	AI-3	AI-3_2R_1_1_TC_QseC	Candidatus Zambryskibacteria bacterium RIFCSPLOWO2_01_FULL_35_19	Zambryskibacteria	2036	275	-	hypothetical protein
PIR43195.1__2304	1.10.287.130/FF/38323	4.8e-09	42.9	0.1	9e-09	42.1	0.1	1.4	1	0	0	1	1	1	1	AI-3	AI-3_2R_1_1_TC_QseC	candidate division WWE3 bacterium CG10_big_fil_rev_8_21_14_0_10_32_10	Katanobacteria (WWE3)	2304	774	+	hypothetical protein
OGZ79514.1__1889	3.30.565.10/FF/80483	4.9e-09	43.2	0	8.1e-09	42.5	0	1.3	1	0	0	1	1	1	1	AI-3	AI-3_2R_1_1_TC_QseC	Candidatus Staskawiczbacteria bacterium RIFOXYB1_FULL_37_44	Staskawiczbacteria	1889	95	-	hypothetical protein
OGZ84359.1__1811	3.30.565.10/FF/80483	4.9e-09	43.2	0	8.1e-09	42.5	0	1.3	1	0	0	1	1	1	1	AI-3	AI-3_2R_1_1_TC_QseC	Candidatus Staskawiczbacteria bacterium RIFOXYC1_FULL_37_52	Staskawiczbacteria	1811	121	-	hypothetical protein
OGZ89791.1__1815	3.30.565.10/FF/80483	4.9e-09	43.2	0	8.1e-09	42.5	0	1.3	1	0	0	1	1	1	1	AI-3	AI-3_2R_1_1_TC_QseC	Candidatus Staskawiczbacteria bacterium RIFOXYD1_FULL_37_110	Staskawiczbacteria	1815	294	-	hypothetical protein
OGF74144.1__895	3.30.565.10/FF/80483	4.9e-09	43.2	0	1.2e-08	42	0	1.6	1	0	0	1	1	1	1	AI-3	AI-3_2R_1_1_TC_QseC	Candidatus Giovannonibacteria bacterium RIFCSPHIGHO2_02_43_16	Giovannonibacteria	895	172	-	hypothetical protein
OGF86014.1__906	3.30.565.10/FF/80483	4.9e-09	43.2	0	1.2e-08	42	0	1.6	1	0	0	1	1	1	1	AI-3	AI-3_2R_1_1_TC_QseC	Candidatus Giovannonibacteria bacterium RIFCSPLOWO2_02_44_8	Giovannonibacteria	906	91	-	hypothetical protein
OGY25116.1__1627	3.30.565.10/FF/80483	4.9e-09	43.2	0	8.1e-09	42.5	0	1.3	1	0	0	1	1	1	1	AI-3	AI-3_2R_1_1_TC_QseC	Candidatus Woykebacteria bacterium RBG_16_43_9	Woykebacteria	1627	702	-	hypothetical protein
KKS46991.1__366	3.30.565.10/FF/80483	5e-09	43.2	0.1	8.4e-09	42.4	0.1	1.5	1	0	0	1	1	1	1	AI-3	AI-3_2R_1_1_TC_QseC	Candidatus Gottesmanbacteria bacterium GW2011_GWA2_42_18	Gottesmanbacteria	366	458	+	Heavy metal sensor signal transduction histidine kinase
PJE76310.1__2683	3.30.565.10/FF/80483	5e-09	43.2	0	1.2e-08	42	0	1.5	1	0	0	1	1	1	1	AI-3	AI-3_2R_1_1_TC_QseC	Candidatus Uhrbacteria bacterium CG10_big_fil_rev_8_21_14_0_10_48_11	Uhrbacteria	2683	135	+	hypothetical protein
PIT88706.1__2315	3.30.565.10/FF/80483	5.1e-09	43.2	0	1.4e-08	41.8	0	1.7	1	0	0	1	1	1	1	AI-3	AI-3_2R_1_1_TC_QseC	Candidatus Magasanikbacteria bacterium CG10_big_fil_rev_8_21_14_0_10_36_32	Magasanikbacteria	2315	88	+	hypothetical protein
OHA52326.1__2006	3.30.565.10/FF/80483	5.1e-09	43.1	0.1	8.6e-09	42.4	0.1	1.3	1	0	0	1	1	1	1	AI-3	AI-3_2R_1_1_TC_QseC	Candidatus Terrybacteria bacterium RIFCSPLOWO2_01_FULL_58_14	Terrybacteria	2006	644	+	hypothetical protein
OGG56574.1__1011	3.30.565.10/FF/80483	5.3e-09	43.1	0	1.2e-08	42	0	1.6	1	0	0	1	1	1	1	AI-3	AI-3_2R_1_1_TC_QseC	Candidatus Kaiserbacteria bacterium RIFCSPHIGHO2_01_FULL_55_37	Kaiserbacteria	1011	407	-	hypothetical protein
PIR82342.1__2246	3.30.565.10/FF/80483	5.4e-09	43.1	0.1	9.6e-09	42.3	0.1	1.3	1	0	0	1	1	1	1	AI-3	AI-3_2R_1_1_TC_QseC	Candidatus Kaiserbacteria bacterium CG10_big_fil_rev_8_21_14_0_10_59_10	Kaiserbacteria	2246	588	+	hypothetical protein
OGY97479.1__1718	3.30.565.10/FF/80483	5.5e-09	43.1	0	9.4e-09	42.3	0	1.3	1	0	0	1	1	1	1	AI-3	AI-3_2R_1_1_TC_QseC	Candidatus Liptonbacteria bacterium RIFCSPHIGHO2_01_FULL_56_18b	Liptonbacteria	1718	530	-	hypothetical protein
OGZ01117.1__1723	3.30.565.10/FF/80483	5.5e-09	43.1	0	9.4e-09	42.3	0	1.3	1	0	0	1	1	1	1	AI-3	AI-3_2R_1_1_TC_QseC	Candidatus Liptonbacteria bacterium RIFCSPLOWO2_01_FULL_56_20	Liptonbacteria	1723	391	-	hypothetical protein
TWP21337.1__2953	3.30.565.10/FF/80483	5.5e-09	43	0.4	1.3e-08	41.8	0.3	1.7	1	1	0	1	1	1	1	AI-3	AI-3_2R_1_1_TC_QseC	TM7 phylum sp. oral taxon 349	Saccharibacteria (TM7)	2953	29	-	HAMP domain-containing histidine kinase
OHA49182.1__1924	3.30.565.10/FF/80483	5.5e-09	43	0.1	9.3e-09	42.3	0.1	1.3	1	0	0	1	1	1	1	AI-3	AI-3_2R_1_1_TC_QseC	Candidatus Terrybacteria bacterium RIFCSPHIGHO2_01_FULL_58_15	Terrybacteria	1924	294	+	hypothetical protein
PKL31268.1__2714	3.30.565.10/FF/80483	5.6e-09	43	0.8	2.1e-08	41.1	0.2	2	2	0	0	2	2	1	1	AI-3	AI-3_2R_1_1_TC_QseC	Candidatus Saccharibacteria bacterium HGW-Saccharibacteria-1	Saccharibacteria (TM7)	2714	637	-	hypothetical protein
OHA01714.1__1819	3.30.565.10/FF/80483	5.6e-09	43	0	9e-09	42.3	0	1.3	1	0	0	1	1	1	1	AI-3	AI-3_2R_1_1_TC_QseC	Candidatus Sungbacteria bacterium RIFCSPHIGHO2_02_FULL_49_20	Sungbacteria	1819	219	-	hypothetical protein
OGF86562.1__991	3.30.565.10/FF/80483	5.8e-09	43	0.1	1.2e-08	42	0.1	1.4	1	0	0	1	1	1	1	AI-3	AI-3_2R_1_1_TC_QseC	Candidatus Giovannonibacteria bacterium RIFCSPLOWO2_01_FULL_46_32	Giovannonibacteria	991	729	+	hypothetical protein
OGD38559.1__785	3.30.565.10/FF/80483	5.8e-09	43	0	1.3e-08	41.8	0	1.5	1	0	0	1	1	1	1	AI-3	AI-3_2R_1_1_TC_QseC	Candidatus Azambacteria bacterium RIFCSPLOWO2_01_FULL_37_9	Azambacteria	785	263	+	hypothetical protein
PIV25228.1__2370	3.30.565.10/FF/80483	5.9e-09	42.9	0	1.2e-08	42	0	1.4	1	0	0	1	1	1	1	AI-3	AI-3_2R_1_1_TC_QseC	Candidatus Berkelbacteria bacterium CG03_land_8_20_14_0_80_40_36	Berkelbacteria (ACD58)	2370	274	+	hypothetical protein
OGD66771.1__733	3.30.565.10/FF/80483	5.9e-09	42.9	0	1e-08	42.1	0	1.3	1	0	0	1	1	1	1	AI-3	AI-3_2R_1_1_TC_QseC	Candidatus Campbellbacteria bacterium RIFOXYC2_FULL_35_25	Campbellbacteria	733	721	-	hypothetical protein
OGY92849.1__1711	3.30.565.10/FF/80483	6e-09	42.9	0.1	1.2e-08	42	0.1	1.4	1	0	0	1	1	1	1	AI-3	AI-3_2R_1_1_TC_QseC	Candidatus Komeilibacteria bacterium RIFCSPLOWO2_01_FULL_53_11	Komeilibacteria	1711	113	+	hypothetical protein
OGG48721.1__950	3.30.565.10/FF/80483	6e-09	42.9	0.1	1.1e-08	42.1	0.1	1.4	1	0	0	1	1	1	1	AI-3	AI-3_2R_1_1_TC_QseC	Candidatus Kaiserbacteria bacterium RIFCSPHIGHO2_01_FULL_54_36b	Kaiserbacteria	950	1259	-	hypothetical protein
OGG64521.1__1015	3.30.565.10/FF/80483	6e-09	42.9	0.1	1.1e-08	42.1	0.1	1.4	1	0	0	1	1	1	1	AI-3	AI-3_2R_1_1_TC_QseC	Candidatus Kaiserbacteria bacterium RIFCSPHIGHO2_02_FULL_54_11b	Kaiserbacteria	1015	271	+	hypothetical protein
PIP03567.1__2187	3.30.565.10/FF/80483	6e-09	42.9	0	8.3e-09	42.5	0	1.1	1	0	0	1	1	1	1	AI-3	AI-3_2R_1_1_TC_QseC	Candidatus Yonathbacteria bacterium CG23_combo_of_CG06-09_8_20_14_all_46_18	Yonathbacteria	2187	3	+	hypothetical protein
HBI26039.1__2813	3.30.565.10/FF/80483	6.2e-09	42.9	0	1.3e-08	41.8	0	1.5	1	0	0	1	1	1	1	AI-3	AI-3_2R_1_1_TC_QseC	Candidatus Wolfebacteria bacterium	Wolfebacteria	2813	922	+	hypothetical protein
PIW90962.1__2395	3.30.565.10/FF/80483	6.7e-09	42.8	0	1.2e-08	41.9	0	1.3	1	0	0	1	1	1	1	AI-3	AI-3_2R_1_1_TC_QseC	Candidatus Nealsonbacteria bacterium CG_4_8_14_3_um_filter_39_7	Nealsonbacteria	2395	576	+	hypothetical protein
TWP16167.1__2948	3.30.565.10/FF/80483	6.7e-09	42.8	0	1.3e-08	41.8	0	1.4	1	0	0	1	1	1	1	AI-3	AI-3_2R_1_1_TC_QseC	TM7 phylum sp. oral taxon 353	Saccharibacteria (TM7)	2948	353	-	PAS domain-containing protein
OGI34569.1__1180	3.30.565.10/FF/80483	6.8e-09	42.7	0	1.3e-08	41.8	0	1.4	1	0	0	1	1	1	1	AI-3	AI-3_2R_1_1_TC_QseC	Candidatus Moranbacteria bacterium RIFOXYC1_FULL_44_8	Moranbacteria	1180	814	-	hypothetical protein
PIR71676.1__2302	3.30.565.10/FF/80483	6.8e-09	42.7	0	9.4e-09	42.3	0	1.2	1	0	0	1	1	1	1	AI-3	AI-3_2R_1_1_TC_QseC	Candidatus Nealsonbacteria bacterium CG10_big_fil_rev_8_21_14_0_10_37_25	Nealsonbacteria	2302	443	-	hypothetical protein
OGZ20257.1__1751	3.30.565.10/FF/80483	6.9e-09	42.7	0	1.6e-08	41.5	0	1.6	1	0	0	1	1	1	1	AI-3	AI-3_2R_1_1_TC_QseC	Candidatus Nealsonbacteria bacterium RIFCSPHIGHO2_01_FULL_38_55	Nealsonbacteria	1751	75	-	hypothetical protein
OGZ77117.1__1888	3.30.565.10/FF/80483	6.9e-09	42.7	0	1.6e-08	41.5	0	1.6	1	0	0	1	1	1	1	AI-3	AI-3_2R_1_1_TC_QseC	Candidatus Staskawiczbacteria bacterium RIFCSPLOWO2_12_FULL_37_15	Staskawiczbacteria	1888	179	+	hypothetical protein
HBU25771.1__2830	3.30.565.10/FF/80483	6.9e-09	42.7	0	1.3e-08	41.8	0	1.4	1	0	0	1	1	1	1	AI-3	AI-3_2R_1_1_TC_QseC	Candidatus Moranbacteria bacterium	Moranbacteria	2830	1022	-	hypothetical protein
PJA46093.1__2591	3.30.565.10/FF/80483	7e-09	42.7	0	1.3e-08	41.9	0	1.3	1	0	0	1	1	1	1	AI-3	AI-3_2R_1_1_TC_QseC	Candidatus Uhrbacteria bacterium CG_4_9_14_3_um_filter_50_9	Uhrbacteria	2591	872	-	hypothetical protein
HBB37432.1__2786	3.30.565.10/FF/80483	7e-09	42.7	0	1.3e-08	41.8	0	1.4	1	0	0	1	1	1	1	AI-3	AI-3_2R_1_1_TC_QseC	Candidatus Moranbacteria bacterium	Moranbacteria	2786	1012	-	hypothetical protein
KKT33784.1__444	3.30.565.10/FF/80483	7e-09	42.7	0	1.3e-08	41.8	0	1.4	1	0	0	1	1	1	1	AI-3	AI-3_2R_1_1_TC_QseC	Candidatus Moranbacteria bacterium GW2011_GWF2_44_10	Moranbacteria	444	334	-	PAS domain S-box
KKT69926.1__421	3.30.565.10/FF/80483	7e-09	42.7	0	1.3e-08	41.8	0	1.4	1	0	0	1	1	1	1	AI-3	AI-3_2R_1_1_TC_QseC	Candidatus Moranbacteria bacterium GW2011_GWF1_44_4	Moranbacteria	421	625	-	PAS domain S-box
KKU00884.1__485	3.30.565.10/FF/80483	7e-09	42.7	0	1.3e-08	41.8	0	1.4	1	0	0	1	1	1	1	AI-3	AI-3_2R_1_1_TC_QseC	Candidatus Moranbacteria bacterium GW2011_GWC1_45_18	Moranbacteria	485	332	-	PAS domain S-box
OGI40321.1__1178	3.30.565.10/FF/80483	7e-09	42.7	0	1.3e-08	41.8	0	1.4	1	0	0	1	1	1	1	AI-3	AI-3_2R_1_1_TC_QseC	Candidatus Moranbacteria bacterium RIFOXYB1_FULL_44_23	Moranbacteria	1178	356	-	hypothetical protein
OGI43318.1__1183	3.30.565.10/FF/80483	7e-09	42.7	0	1.3e-08	41.8	0	1.4	1	0	0	1	1	1	1	AI-3	AI-3_2R_1_1_TC_QseC	Candidatus Moranbacteria bacterium RIFOXYD1_FULL_44_9	Moranbacteria	1183	60	+	hypothetical protein
OGF91765.1__996	3.30.565.10/FF/80483	7e-09	42.7	0	1.3e-08	41.8	0	1.4	1	0	0	1	1	1	1	AI-3	AI-3_2R_1_1_TC_QseC	Candidatus Giovannonibacteria bacterium RIFCSPLOWO2_12_FULL_43_11c	Giovannonibacteria	996	632	-	hypothetical protein
OHA64390.1__1939	3.30.565.10/FF/80483	7e-09	42.7	0	1.6e-08	41.5	0	1.5	1	0	0	1	1	1	1	AI-3	AI-3_2R_1_1_TC_QseC	Candidatus Wildermuthbacteria bacterium RIFCSPHIGHO2_01_FULL_48_25	Wildermuthbacteria	1939	31	-	hypothetical protein
OHA68265.1__1945	3.30.565.10/FF/80483	7e-09	42.7	0	1.6e-08	41.5	0	1.5	1	0	0	1	1	1	1	AI-3	AI-3_2R_1_1_TC_QseC	Candidatus Wildermuthbacteria bacterium RIFCSPHIGHO2_02_FULL_49_12b	Wildermuthbacteria	1945	384	+	hypothetical protein
OHA73069.1__2019	3.30.565.10/FF/80483	7e-09	42.7	0	1.6e-08	41.5	0	1.5	1	0	0	1	1	1	1	AI-3	AI-3_2R_1_1_TC_QseC	Candidatus Wildermuthbacteria bacterium RIFCSPLOWO2_01_FULL_48_16	Wildermuthbacteria	2019	437	-	hypothetical protein
PIQ73217.1__2706	3.30.565.10/FF/80483	7.2e-09	42.7	0	1.1e-08	42.1	0	1.3	1	0	0	1	1	1	1	AI-3	AI-3_2R_1_1_TC_QseC	Candidatus Roizmanbacteria bacterium CG11_big_fil_rev_8_21_14_0_20_36_8	Roizmanbacteria	2706	312	-	hypothetical protein
PIZ65677.1__2623	3.30.565.10/FF/80483	7.2e-09	42.7	0	1.1e-08	42.1	0	1.3	1	0	0	1	1	1	1	AI-3	AI-3_2R_1_1_TC_QseC	Candidatus Roizmanbacteria bacterium CG_4_10_14_0_2_um_filter_36_9	Roizmanbacteria	2623	876	-	hypothetical protein
OGE72457.1__951	3.30.565.10/FF/80483	7.2e-09	42.7	0	1.5e-08	41.7	0	1.5	1	0	0	1	1	1	1	AI-3	AI-3_2R_1_1_TC_QseC	Candidatus Daviesbacteria bacterium RIFCSPLOWO2_02_FULL_38_15	Daviesbacteria	951	339	+	hypothetical protein
KKP70920.1__54	3.30.565.10/FF/80483	7.2e-09	42.7	0	1.2e-08	41.9	0	1.4	1	0	0	1	1	1	1	AI-3	AI-3_2R_1_1_TC_QseC	Candidatus Moranbacteria bacterium GW2011_GWE2_35_2-	Moranbacteria	54	386	+	Integral membrane sensor signal transduction histidine kinase
KKQ22564.1__110	3.30.565.10/FF/80483	7.2e-09	42.7	0	1.2e-08	41.9	0	1.4	1	0	0	1	1	1	1	AI-3	AI-3_2R_1_1_TC_QseC	Candidatus Moranbacteria bacterium GW2011_GWF2_37_11	Moranbacteria	110	462	-	Integral membrane sensor signal transduction histidine kinase
KKQ30497.1__5	3.30.565.10/FF/80483	7.2e-09	42.7	0	1.2e-08	41.9	0	1.4	1	0	0	1	1	1	1	AI-3	AI-3_2R_1_1_TC_QseC	Candidatus Moranbacteria bacterium GW2011_GWE1_37_24	Moranbacteria	5	531	+	Integral membrane sensor signal transduction histidine kinase
KKQ47821.1__118	3.30.565.10/FF/80483	7.2e-09	42.7	0	1.2e-08	41.9	0	1.4	1	0	0	1	1	1	1	AI-3	AI-3_2R_1_1_TC_QseC	Candidatus Moranbacteria bacterium GW2011_GWD2_37_9	Moranbacteria	118	309	+	Integral membrane sensor signal transduction histidine kinase
OGI60236.1__1255	3.30.565.10/FF/80483	7.2e-09	42.7	0.1	1.4e-08	41.7	0.1	1.4	1	0	0	1	1	1	1	AI-3	AI-3_2R_1_1_TC_QseC	Candidatus Nomurabacteria bacterium RIFCSPHIGHO2_01_FULL_38_19	Nomurabacteria	1255	307	-	hypothetical protein
OGZ18016.1__1749	3.30.565.10/FF/80483	7.3e-09	42.6	0	1.8e-08	41.4	0	1.7	2	0	0	2	2	1	1	AI-3	AI-3_2R_1_1_TC_QseC	Candidatus Nealsonbacteria bacterium RBG_13_37_56	Nealsonbacteria	1749	240	-	hypothetical protein
OGZ34749.1__1766	3.30.565.10/FF/80483	7.3e-09	42.6	0	1.8e-08	41.4	0	1.7	2	0	0	2	2	1	1	AI-3	AI-3_2R_1_1_TC_QseC	Candidatus Portnoybacteria bacterium RIFCSPHIGHO2_01_FULL_39_19	Portnoybacteria	1766	405	+	hypothetical protein
KKQ44133.1__115	1.10.287.130/FF/38323	7.5e-09	42.3	1.6	9.2e-09	42	0.4	1.7	2	0	0	2	2	1	1	AI-3	AI-3_2R_1_1_TC_QseC	Candidatus Woesebacteria bacterium GW2011_GWA1_37_8	Woesebacteria	115	717	+	Integral membrane sensor signal transduction histidine kinase
PIP56617.1__2176	3.30.565.10/FF/80483	7.7e-09	42.6	0	3.3e-08	40.5	0	2	2	0	0	2	2	1	1	AI-3	AI-3_2R_1_1_TC_QseC	candidate division WWE3 bacterium CG22_combo_CG10-13_8_21_14_all_39_12	Katanobacteria (WWE3)	2176	6	+	hypothetical protein
OGG12678.1__924	3.30.565.10/FF/80483	7.9e-09	42.5	0.1	1.8e-08	41.4	0.1	1.5	1	0	0	1	1	1	1	AI-3	AI-3_2R_1_1_TC_QseC	Candidatus Gottesmanbacteria bacterium RIFCSPHIGHO2_02_FULL_39_11	Gottesmanbacteria	924	1392	-	hypothetical protein
OHA11501.1__1905	3.30.565.10/FF/80483	7.9e-09	42.5	0	1.4e-08	41.7	0	1.4	1	0	0	1	1	1	1	AI-3	AI-3_2R_1_1_TC_QseC	Candidatus Sungbacteria bacterium RIFCSPLOWO2_02_FULL_48_13b	Sungbacteria	1905	81	+	hypothetical protein
KKU21445.1__516	3.30.565.10/FF/80483	8e-09	42.5	0.1	1.7e-08	41.5	0.1	1.5	1	0	0	1	1	1	1	AI-3	AI-3_2R_1_1_TC_QseC	Candidatus Nomurabacteria bacterium GW2011_GWA1_46_11	Nomurabacteria	516	642	-	Multi-sensor signal transduction histidine kinase
OGY56794.1__1673	3.30.565.10/FF/80483	8e-09	42.5	0.1	1.7e-08	41.5	0.1	1.5	1	0	0	1	1	1	1	AI-3	AI-3_2R_1_1_TC_QseC	Candidatus Colwellbacteria bacterium GWA2_46_10	Colwellbacteria	1673	112	+	hypothetical protein
OGE32309.1__824	3.30.565.10/FF/80483	8.1e-09	42.5	0	1.7e-08	41.4	0	1.5	1	0	0	1	1	1	1	AI-3	AI-3_2R_1_1_TC_QseC	Candidatus Daviesbacteria bacterium RIFCSPHIGHO2_02_FULL_41_10	Daviesbacteria	824	889	-	hypothetical protein
HBB44089.1__2783	3.30.565.10/FF/80483	8.3e-09	42.5	0	1.7e-08	41.4	0	1.5	1	0	0	1	1	1	1	AI-3	AI-3_2R_1_1_TC_QseC	Candidatus Yonathbacteria bacterium	Yonathbacteria	2783	45	+	hypothetical protein
OGM92807.1__1543	3.30.565.10/FF/80483	8.3e-09	42.5	0	1.6e-08	41.6	0	1.4	1	0	0	1	1	1	1	AI-3	AI-3_2R_1_1_TC_QseC	Candidatus Wolfebacteria bacterium RIFOXYB1_FULL_54_12	Wolfebacteria	1543	629	-	hypothetical protein
OGG66511.1__1027	3.30.565.10/FF/80483	8.3e-09	42.5	0	1.8e-08	41.4	0	1.5	1	0	0	1	1	1	1	AI-3	AI-3_2R_1_1_TC_QseC	Candidatus Kaiserbacteria bacterium RIFCSPHIGHO2_02_FULL_55_20	Kaiserbacteria	1027	69	+	hypothetical protein
OGG57031.1__1011	3.30.565.10/FF/80483	8.4e-09	42.5	0	1.8e-08	41.4	0	1.4	1	0	0	1	1	1	1	AI-3	AI-3_2R_1_1_TC_QseC	Candidatus Kaiserbacteria bacterium RIFCSPHIGHO2_01_FULL_55_37	Kaiserbacteria	1011	121	+	hypothetical protein
KKQ67349.1__135	3.30.565.10/FF/80483	8.4e-09	42.4	0	1.5e-08	41.6	0	1.3	1	0	0	1	1	1	1	AI-3	AI-3_2R_1_1_TC_QseC	Candidatus Daviesbacteria bacterium GW2011_GWA2_38_24	Daviesbacteria	135	276	-	Multi-sensor signal transduction histidine kinase
OGE23623.1__817	3.30.565.10/FF/80483	8.4e-09	42.4	0	1.5e-08	41.6	0	1.3	1	0	0	1	1	1	1	AI-3	AI-3_2R_1_1_TC_QseC	Candidatus Daviesbacteria bacterium RIFCSPHIGHO2_01_FULL_38_8	Daviesbacteria	817	422	+	hypothetical protein
HCC06360.1__2855	3.30.565.10/FF/80483	8.7e-09	42.4	0	1.4e-08	41.7	0	1.3	1	0	0	1	1	1	1	AI-3	AI-3_2R_1_1_TC_QseC	Candidatus Nomurabacteria bacterium	Nomurabacteria	2855	782	+	hypothetical protein
OGJ63793.1__1292	3.30.565.10/FF/80483	8.9e-09	42.4	1.6	1.9e-08	41.3	0.2	2	2	0	0	2	2	1	1	AI-3	AI-3_2R_1_1_TC_QseC	Candidatus Peribacteria bacterium RIFCSPHIGHO2_02_FULL_53_20	Peregrinibacteria (PER)	1292	336	-	hypothetical protein
OGJ66274.1__1296	3.30.565.10/FF/80483	8.9e-09	42.4	1.6	1.9e-08	41.3	0.2	2	2	0	0	2	2	1	1	AI-3	AI-3_2R_1_1_TC_QseC	Candidatus Peribacteria bacterium RIFCSPLOWO2_01_FULL_53_10	Peregrinibacteria (PER)	1296	694	-	hypothetical protein
OGJ69999.1__1298	3.30.565.10/FF/80483	8.9e-09	42.4	1.6	1.9e-08	41.3	0.2	2	2	0	0	2	2	1	1	AI-3	AI-3_2R_1_1_TC_QseC	Candidatus Peribacteria bacterium RIFCSPLOWO2_12_FULL_53_10	Peregrinibacteria (PER)	1298	829	+	hypothetical protein
PID99531.1__2125	3.30.565.10/FF/80483	9.1e-09	42.3	0.1	1.9e-08	41.3	0.1	1.5	1	0	0	1	1	1	1	AI-3	AI-3_2R_1_1_TC_QseC	Candidatus Saccharibacteria bacterium	Saccharibacteria (TM7)	2125	848	+	hypothetical protein
PIU02048.1__2330	3.30.565.10/FF/80483	9.1e-09	42.3	0.1	2.2e-08	41.1	0	1.6	2	0	0	2	2	1	1	AI-3	AI-3_2R_1_1_TC_QseC	Candidatus Shapirobacteria bacterium CG09_land_8_20_14_0_10_49_15	Shapirobacteria	2330	6	+	hypothetical protein
PJE70228.1__2672	3.30.565.10/FF/80483	9.1e-09	42.3	0.1	2.2e-08	41.1	0	1.6	2	0	0	2	2	1	1	AI-3	AI-3_2R_1_1_TC_QseC	Candidatus Shapirobacteria bacterium CG10_big_fil_rev_8_21_14_0_10_48_15	Shapirobacteria	2672	147	+	hypothetical protein
OGZ95424.1__1817	3.30.565.10/FF/80483	9.1e-09	42.3	0	1.6e-08	41.6	0	1.3	1	0	0	1	1	1	1	AI-3	AI-3_2R_1_1_TC_QseC	Candidatus Sungbacteria bacterium RIFCSPHIGHO2_01_FULL_47_32	Sungbacteria	1817	200	-	hypothetical protein
OHA06280.1__1823	3.30.565.10/FF/80483	9.1e-09	42.3	0	1.6e-08	41.6	0	1.3	1	0	0	1	1	1	1	AI-3	AI-3_2R_1_1_TC_QseC	Candidatus Sungbacteria bacterium RIFCSPLOWO2_01_FULL_47_32	Sungbacteria	1823	80	-	hypothetical protein
HCA67239.1__2868	3.30.565.10/FF/80483	9.2e-09	42.3	0	1.3e-08	41.8	0	1.2	1	0	0	1	1	1	1	AI-3	AI-3_2R_1_1_TC_QseC	Candidatus Jacksonbacteria bacterium	Jacksonbacteria	2868	690	-	hypothetical protein
KKS62619.1__321	3.30.565.10/FF/80483	9.3e-09	42.3	0	1.4e-08	41.7	0	1.2	1	0	0	1	1	1	1	AI-3	AI-3_2R_1_1_TC_QseC	Candidatus Collierbacteria bacterium GW2011_GWF1_42_50	Collierbacteria	321	225	+	Two component hybrid sensor and regulator
KKP58315.1__38	3.30.565.10/FF/80483	9.4e-09	42.3	0.1	1.5e-08	41.7	0.1	1.3	1	0	0	1	1	1	1	AI-3	AI-3_2R_1_1_TC_QseC	Candidatus Gottesmanbacteria bacterium GW2011_GWA1_34_13	Gottesmanbacteria	38	498	+	Histidine kinase
PLS81602.1__2720	3.30.565.10/FF/80483	9.6e-09	42.3	0	1.6e-08	41.6	0	1.3	1	0	0	1	1	1	1	AI-3	AI-3_2R_1_1_TC_QseC	Candidatus Saccharibacteria bacterium	Saccharibacteria (TM7)	2720	67	-	hypothetical protein
OHA24970.1__1911	3.30.565.10/FF/80483	9.9e-09	42.2	0	1.7e-08	41.4	0	1.3	1	0	0	1	1	1	1	AI-3	AI-3_2R_1_1_TC_QseC	Candidatus Taylorbacteria bacterium RIFCSPHIGHO2_02_FULL_45_28	Taylorbacteria	1911	601	+	hypothetical protein
OHA29788.1__1841	3.30.565.10/FF/80483	9.9e-09	42.2	0	1.7e-08	41.4	0	1.3	1	0	0	1	1	1	1	AI-3	AI-3_2R_1_1_TC_QseC	Candidatus Taylorbacteria bacterium RIFCSPHIGHO2_12_FULL_45_16	Taylorbacteria	1841	98	+	hypothetical protein
OHA32732.1__1843	3.30.565.10/FF/80483	9.9e-09	42.2	0	1.7e-08	41.4	0	1.3	1	0	0	1	1	1	1	AI-3	AI-3_2R_1_1_TC_QseC	Candidatus Taylorbacteria bacterium RIFCSPLOWO2_01_FULL_45_59	Taylorbacteria	1843	659	+	hypothetical protein
OHA39026.1__1849	3.30.565.10/FF/80483	9.9e-09	42.2	0	1.7e-08	41.4	0	1.3	1	0	0	1	1	1	1	AI-3	AI-3_2R_1_1_TC_QseC	Candidatus Taylorbacteria bacterium RIFCSPLOWO2_02_FULL_45_10b	Taylorbacteria	1849	346	+	hypothetical protein
OHA43809.1__1918	3.30.565.10/FF/80483	9.9e-09	42.2	0	1.7e-08	41.4	0	1.3	1	0	0	1	1	1	1	AI-3	AI-3_2R_1_1_TC_QseC	Candidatus Taylorbacteria bacterium RIFCSPLOWO2_12_FULL_44_9	Taylorbacteria	1918	489	+	hypothetical protein
PIX56346.1__2411	3.30.565.10/FF/80483	9.9e-09	42.2	0	1.8e-08	41.4	0	1.3	1	0	0	1	1	1	1	AI-3	AI-3_2R_1_1_TC_QseC	Candidatus Yonathbacteria bacterium CG_4_10_14_3_um_filter_47_65	Yonathbacteria	2411	841	+	hypothetical protein
OIO08587.1__2048	3.30.565.10/FF/80483	1e-08	42.2	0.2	2.4e-08	41	0.2	1.6	1	0	0	1	1	1	1	AI-3	AI-3_2R_1_1_TC_QseC	Candidatus Falkowbacteria bacterium CG1_02_37_44	Falkowbacteria	2048	229	+	hypothetical protein
PIV51859.1__2380	3.30.565.10/FF/80483	1e-08	42.2	0.2	2.4e-08	41	0.2	1.6	1	0	0	1	1	1	1	AI-3	AI-3_2R_1_1_TC_QseC	Candidatus Falkowbacteria bacterium CG02_land_8_20_14_3_00_36_14	Falkowbacteria	2380	658	+	hypothetical protein
PIX12060.1__2404	3.30.565.10/FF/80483	1e-08	42.2	0.2	2.4e-08	41	0.2	1.6	1	0	0	1	1	1	1	AI-3	AI-3_2R_1_1_TC_QseC	Candidatus Falkowbacteria bacterium CG_4_8_14_3_um_filter_36_11	Falkowbacteria	2404	456	+	hypothetical protein
PJA10832.1__2661	3.30.565.10/FF/80483	1e-08	42.2	0.2	2.4e-08	41	0.2	1.6	1	0	0	1	1	1	1	AI-3	AI-3_2R_1_1_TC_QseC	Candidatus Falkowbacteria bacterium CG_4_10_14_0_2_um_filter_36_22	Falkowbacteria	2661	773	+	hypothetical protein
PJB20232.1__2556	3.30.565.10/FF/80483	1e-08	42.2	0.2	2.4e-08	41	0.2	1.6	1	0	0	1	1	1	1	AI-3	AI-3_2R_1_1_TC_QseC	Candidatus Falkowbacteria bacterium CG_4_9_14_3_um_filter_36_9	Falkowbacteria	2556	65	-	hypothetical protein
OYX43398.1__2123	3.30.565.10/FF/80483	1e-08	42.2	0.1	1.7e-08	41.5	0.1	1.3	1	0	0	1	1	1	1	AI-3	AI-3_2R_1_1_TC_QseC	Candidatus Saccharibacteria bacterium 32-49-12	Saccharibacteria (TM7)	2123	944	+	hypothetical protein
OGZ99583.1__1900	3.30.565.10/FF/80483	1e-08	42.2	0	1.7e-08	41.4	0	1.3	1	0	0	1	1	1	1	AI-3	AI-3_2R_1_1_TC_QseC	Candidatus Sungbacteria bacterium RIFCSPHIGHO2_02_FULL_46_12	Sungbacteria	1900	254	-	hypothetical protein
OGG21952.1__1000	3.30.565.10/FF/80483	1e-08	42.2	0.1	1.9e-08	41.3	0.1	1.5	1	0	0	1	1	1	1	AI-3	AI-3_2R_1_1_TC_QseC	Candidatus Gottesmanbacteria bacterium RIFCSPHIGHO2_12_FULL_43_26	Gottesmanbacteria	1000	304	+	hypothetical protein
PIR03453.1__2709	3.30.565.10/FF/80483	1e-08	42.2	0	1.7e-08	41.4	0	1.3	1	0	0	1	1	1	1	AI-3	AI-3_2R_1_1_TC_QseC	Candidatus Magasanikbacteria bacterium CG11_big_fil_rev_8_21_14_0_20_43_7	Magasanikbacteria	2709	198	-	hypothetical protein
PJE73185.1__2670	3.30.565.10/FF/80483	1e-08	42.2	0	2e-08	41.2	0	1.4	1	0	0	1	1	1	1	AI-3	AI-3_2R_1_1_TC_QseC	Candidatus Tagabacteria bacterium CG10_big_fil_rev_8_21_14_0_10_40_13	Tagabacteria	2670	462	+	hypothetical protein
PJB82354.1__2548	3.30.565.10/FF/80483	1e-08	42.2	0	1.8e-08	41.4	0	1.3	1	0	0	1	1	1	1	AI-3	AI-3_2R_1_1_TC_QseC	Candidatus Yonathbacteria bacterium CG_4_9_14_0_8_um_filter_46_47	Yonathbacteria	2548	697	-	hypothetical protein
PIY69142.1__2437	3.30.565.10/FF/80483	1e-08	42.2	0	1.4e-08	41.8	0	1.2	1	0	0	1	1	1	1	AI-3	AI-3_2R_1_1_TC_QseC	Candidatus Roizmanbacteria bacterium CG_4_10_14_0_8_um_filter_39_9	Roizmanbacteria	2437	831	+	hypothetical protein
KKT48276.1__463	3.30.565.10/FF/80483	1e-08	42.2	0	1.9e-08	41.3	0	1.3	1	0	0	1	1	1	1	AI-3	AI-3_2R_1_1_TC_QseC	Candidatus Collierbacteria bacterium GW2011_GWC2_44_18	Collierbacteria	463	928	-	PAS sensor protein
PIP56837.1__2176	3.30.565.10/FF/80483	1e-08	42.2	0	2.4e-08	41	0	1.6	1	0	0	1	1	1	1	AI-3	AI-3_2R_1_1_TC_QseC	candidate division WWE3 bacterium CG22_combo_CG10-13_8_21_14_all_39_12	Katanobacteria (WWE3)	2176	779	+	hypothetical protein
OGG88825.1__1122	3.30.565.10/FF/80483	1e-08	42.2	0.1	2.1e-08	41.2	0.1	1.6	1	1	0	1	1	1	1	AI-3	AI-3_2R_1_1_TC_QseC	Candidatus Kaiserbacteria bacterium RIFOXYD1_FULL_42_15	Kaiserbacteria	1122	211	+	hypothetical protein
PIY57494.1__2432	3.30.565.10/FF/80483	1e-08	42.2	0	1.8e-08	41.4	0	1.3	1	0	0	1	1	1	1	AI-3	AI-3_2R_1_1_TC_QseC	Candidatus Yonathbacteria bacterium CG_4_10_14_0_8_um_filter_47_645	Yonathbacteria	2432	236	+	hypothetical protein
PIR43969.1__2303	3.30.565.10/FF/80483	1e-08	42.1	0.1	2.4e-08	40.9	0	1.6	2	0	0	2	2	1	1	AI-3	AI-3_2R_1_1_TC_QseC	Candidatus Wolfebacteria bacterium CG10_big_fil_rev_8_21_14_0_10_31_9	Wolfebacteria	2303	388	-	hypothetical protein
PJC20405.1__2537	3.30.565.10/FF/80483	1e-08	42.1	0	1.8e-08	41.3	0	1.3	1	0	0	1	1	1	1	AI-3	AI-3_2R_1_1_TC_QseC	Candidatus Yonathbacteria bacterium CG_4_9_14_0_2_um_filter_47_74	Yonathbacteria	2537	676	+	hypothetical protein
OGF34053.1__885	3.30.565.10/FF/80483	1.1e-08	42.1	0.1	1.8e-08	41.4	0.1	1.3	1	0	0	1	1	1	1	AI-3	AI-3_2R_1_1_TC_QseC	Candidatus Falkowbacteria bacterium RIFOXYC2_FULL_48_21	Falkowbacteria	885	950	+	hypothetical protein
OGF25179.1__975	3.30.565.10/FF/80483	1.1e-08	42.1	0	2.1e-08	41.1	0	1.4	1	0	0	1	1	1	1	AI-3	AI-3_2R_1_1_TC_QseC	Candidatus Falkowbacteria bacterium RIFOXYA2_FULL_47_19	Falkowbacteria	975	1484	-	hypothetical protein
OGF35277.1__884	3.30.565.10/FF/80483	1.1e-08	42.1	0	2.1e-08	41.1	0	1.4	1	0	0	1	1	1	1	AI-3	AI-3_2R_1_1_TC_QseC	Candidatus Falkowbacteria bacterium RIFOXYC2_FULL_46_15	Falkowbacteria	884	991	-	hypothetical protein
OGF43919.1__880	3.30.565.10/FF/80483	1.1e-08	42.1	0	2.1e-08	41.1	0	1.4	1	0	0	1	1	1	1	AI-3	AI-3_2R_1_1_TC_QseC	Candidatus Falkowbacteria bacterium RIFOXYB2_FULL_47_14	Falkowbacteria	880	152	-	hypothetical protein
OGF28582.1__974	3.30.565.10/FF/80483	1.1e-08	42.1	0	1.7e-08	41.5	0	1.3	1	0	0	1	1	1	1	AI-3	AI-3_2R_1_1_TC_QseC	Candidatus Falkowbacteria bacterium RIFOXYC12_FULL_34_55	Falkowbacteria	974	1206	-	hypothetical protein
OGF28825.1__878	3.30.565.10/FF/80483	1.1e-08	42.1	0	1.7e-08	41.5	0	1.3	1	0	0	1	1	1	1	AI-3	AI-3_2R_1_1_TC_QseC	Candidatus Falkowbacteria bacterium RIFOXYB2_FULL_34_18	Falkowbacteria	878	17	+	hypothetical protein
OGF40367.1__887	3.30.565.10/FF/80483	1.1e-08	42.1	0	1.7e-08	41.5	0	1.3	1	0	0	1	1	1	1	AI-3	AI-3_2R_1_1_TC_QseC	Candidatus Falkowbacteria bacterium RIFOXYD2_FULL_34_120	Falkowbacteria	887	1067	+	hypothetical protein
OGK64565.1__1322	3.30.565.10/FF/80483	1.1e-08	42	0.1	1.7e-08	41.4	0.1	1.2	1	0	0	1	1	1	1	AI-3	AI-3_2R_1_1_TC_QseC	Candidatus Roizmanbacteria bacterium RIFOXYA2_FULL_41_8	Roizmanbacteria	1322	664	+	hypothetical protein
OGK66471.1__1394	3.30.565.10/FF/80483	1.1e-08	42	0.1	1.7e-08	41.4	0.1	1.2	1	0	0	1	1	1	1	AI-3	AI-3_2R_1_1_TC_QseC	Candidatus Roizmanbacteria bacterium RIFOXYA1_FULL_41_12	Roizmanbacteria	1394	277	+	hypothetical protein
OGK66956.1__1395	3.30.565.10/FF/80483	1.1e-08	42	0.1	1.7e-08	41.4	0.1	1.2	1	0	0	1	1	1	1	AI-3	AI-3_2R_1_1_TC_QseC	Candidatus Roizmanbacteria bacterium RIFOXYB1_FULL_41_27	Roizmanbacteria	1395	474	+	hypothetical protein
OGK71975.1__1323	3.30.565.10/FF/80483	1.1e-08	42	0.1	1.7e-08	41.4	0.1	1.2	1	0	0	1	1	1	1	AI-3	AI-3_2R_1_1_TC_QseC	Candidatus Roizmanbacteria bacterium RIFOXYC1_FULL_41_16	Roizmanbacteria	1323	172	+	hypothetical protein
OGK72078.1__1397	3.30.565.10/FF/80483	1.1e-08	42	0.1	1.7e-08	41.4	0.1	1.2	1	0	0	1	1	1	1	AI-3	AI-3_2R_1_1_TC_QseC	Candidatus Roizmanbacteria bacterium RIFOXYB2_FULL_41_10	Roizmanbacteria	1397	94	+	hypothetical protein
OGK75382.1__1326	3.30.565.10/FF/80483	1.1e-08	42	0.1	1.7e-08	41.4	0.1	1.2	1	0	0	1	1	1	1	AI-3	AI-3_2R_1_1_TC_QseC	Candidatus Roizmanbacteria bacterium RIFOXYD1_FULL_41_24	Roizmanbacteria	1326	363	+	hypothetical protein
KKS76196.1__183	3.30.565.10/FF/80483	1.1e-08	42	0.1	2.1e-08	41.2	0.1	1.5	1	0	0	1	1	1	1	AI-3	AI-3_2R_1_1_TC_QseC	Candidatus Gottesmanbacteria bacterium GW2011_GWC2_42_8	Gottesmanbacteria	183	166	+	Histidine kinase
OGG11098.1__921	3.30.565.10/FF/80483	1.1e-08	42	0.1	2.1e-08	41.2	0.1	1.5	1	0	0	1	1	1	1	AI-3	AI-3_2R_1_1_TC_QseC	Candidatus Gottesmanbacteria bacterium RIFCSPHIGHO2_01_FULL_42_27	Gottesmanbacteria	921	451	-	hypothetical protein
HAS00274.1__2756	3.30.565.10/FF/80483	1.1e-08	42	0.1	1.9e-08	41.3	0.1	1.4	1	0	0	1	1	1	1	AI-3	AI-3_2R_1_1_TC_QseC	Candidatus Moranbacteria bacterium	Moranbacteria	2756	65	+	hypothetical protein
HBI50782.1__2810	3.30.565.10/FF/80483	1.1e-08	42	0.1	1.9e-08	41.3	0.1	1.4	1	0	0	1	1	1	1	AI-3	AI-3_2R_1_1_TC_QseC	Candidatus Moranbacteria bacterium	Moranbacteria	2810	340	+	hypothetical protein
HBU10854.1__2833	3.30.565.10/FF/80483	1.1e-08	42	0.1	1.9e-08	41.3	0.1	1.4	1	0	0	1	1	1	1	AI-3	AI-3_2R_1_1_TC_QseC	Candidatus Moranbacteria bacterium	Moranbacteria	2833	261	+	hypothetical protein
HCO99396.1__2910	3.30.565.10/FF/80483	1.1e-08	42	0.1	1.9e-08	41.3	0.1	1.4	1	0	0	1	1	1	1	AI-3	AI-3_2R_1_1_TC_QseC	Candidatus Moranbacteria bacterium	Moranbacteria	2910	689	+	hypothetical protein
KKQ01045.1__88	3.30.565.10/FF/80483	1.1e-08	42	0.1	1.9e-08	41.3	0.1	1.4	1	0	0	1	1	1	1	AI-3	AI-3_2R_1_1_TC_QseC	Candidatus Moranbacteria bacterium GW2011_GWD1_36_198	Moranbacteria	88	139	-	Multi-sensor signal transduction histidine kinase
KKQ02447.1__89	3.30.565.10/FF/80483	1.1e-08	42	0.1	1.9e-08	41.3	0.1	1.4	1	0	0	1	1	1	1	AI-3	AI-3_2R_1_1_TC_QseC	Candidatus Moranbacteria bacterium GW2011_GWD2_36_198	Moranbacteria	89	45	-	Multi-sensor signal transduction histidine kinase
KKQ40307.1__55	3.30.565.10/FF/80483	1.1e-08	42	0.1	1.9e-08	41.3	0.1	1.4	1	0	0	1	1	1	1	AI-3	AI-3_2R_1_1_TC_QseC	Candidatus Moranbacteria bacterium GW2011_GWC2_37_73	Moranbacteria	55	83	+	Multi-sensor signal transduction histidine kinase
OGC98378.1__701	3.30.565.10/FF/80483	1.1e-08	42	0	2.5e-08	40.9	0	1.6	1	0	0	1	1	1	1	AI-3	AI-3_2R_1_1_TC_QseC	Candidatus Amesbacteria bacterium RIFCSPHIGHO2_01_FULL_48_32	Amesbacteria	701	35	-	hypothetical protein
OGD03226.1__705	3.30.565.10/FF/80483	1.1e-08	42	0	2.5e-08	40.9	0	1.6	1	0	0	1	1	1	1	AI-3	AI-3_2R_1_1_TC_QseC	Candidatus Amesbacteria bacterium RIFCSPLOWO2_01_FULL_48_25	Amesbacteria	705	792	-	hypothetical protein
PIT98270.1__2329	3.30.565.10/FF/80483	1.1e-08	42	0	3.1e-08	40.6	0	1.7	1	0	0	1	1	1	1	AI-3	AI-3_2R_1_1_TC_QseC	Candidatus Andersenbacteria bacterium CG10_big_fil_rev_8_21_14_0_10_54_11	Andersenbacteria	2329	574	+	hypothetical protein
PIV10246.1__2367	3.30.565.10/FF/80483	1.1e-08	42	0	6.2e-08	39.6	0	2	2	0	0	2	2	1	1	AI-3	AI-3_2R_1_1_TC_QseC	Candidatus Portnoybacteria bacterium CG03_land_8_20_14_0_80_41_10	Portnoybacteria	2367	349	+	hypothetical protein
KKT90771.1__475	3.30.565.10/FF/80483	1.2e-08	42	0	2.1e-08	41.1	0	1.3	1	0	0	1	1	1	1	AI-3	AI-3_2R_1_1_TC_QseC	Candidatus Jorgensenbacteria bacterium GW2011_GWA2_45_13	Jorgensenbacteria	475	490	-	Multi-sensor signal transduction histidine kinase
OGY98708.1__1719	3.30.565.10/FF/80483	1.2e-08	42	0	2.6e-08	40.9	0	1.5	1	0	0	1	1	1	1	AI-3	AI-3_2R_1_1_TC_QseC	Candidatus Liptonbacteria bacterium RIFCSPHIGHO2_01_FULL_57_28	Liptonbacteria	1719	74	+	hypothetical protein
OHA68325.1__1944	3.30.565.10/FF/80483	1.2e-08	42	0	1.9e-08	41.3	0	1.2	1	0	0	1	1	1	1	AI-3	AI-3_2R_1_1_TC_QseC	Candidatus Wildermuthbacteria bacterium RIFCSPHIGHO2_02_FULL_48_16	Wildermuthbacteria	1944	342	-	hypothetical protein
OHA71923.1__2018	3.30.565.10/FF/80483	1.2e-08	42	0	1.9e-08	41.3	0	1.2	1	0	0	1	1	1	1	AI-3	AI-3_2R_1_1_TC_QseC	Candidatus Wildermuthbacteria bacterium RIFCSPLOWO2_01_FULL_47_18	Wildermuthbacteria	2018	398	-	hypothetical protein
PJA08031.1__2659	3.30.565.10/FF/80483	1.2e-08	41.9	0	2.3e-08	41.1	0	1.4	1	0	0	1	1	1	1	AI-3	AI-3_2R_1_1_TC_QseC	Candidatus Falkowbacteria bacterium CG_4_10_14_0_2_um_filter_48_10	Falkowbacteria	2659	635	-	hypothetical protein
KKP67674.1__49	3.30.565.10/FF/80483	1.2e-08	41.9	0.4	2.1e-08	41.2	0	1.6	2	0	0	2	2	1	1	AI-3	AI-3_2R_1_1_TC_QseC	Candidatus Moranbacteria bacterium GW2011_GWE2_35_164	Moranbacteria	49	737	+	Multi-sensor signal transduction histidine kinase
KKP68869.1__51	3.30.565.10/FF/80483	1.2e-08	41.9	0.4	2.1e-08	41.2	0	1.6	2	0	0	2	2	1	1	AI-3	AI-3_2R_1_1_TC_QseC	Candidatus Moranbacteria bacterium GW2011_GWE1_35_17	Moranbacteria	51	390	-	Multi-sensor signal transduction histidine kinase
KKP84558.1__65	3.30.565.10/FF/80483	1.2e-08	41.9	0.4	2.1e-08	41.2	0	1.6	2	0	0	2	2	1	1	AI-3	AI-3_2R_1_1_TC_QseC	Candidatus Moranbacteria bacterium GW2011_GWF2_35_54	Moranbacteria	65	435	+	Multi-sensor signal transduction histidine kinase
KKP84590.1__62	3.30.565.10/FF/80483	1.2e-08	41.9	0.4	2.1e-08	41.2	0	1.6	2	0	0	2	2	1	1	AI-3	AI-3_2R_1_1_TC_QseC	Candidatus Moranbacteria bacterium GW2011_GWF1_35_5	Moranbacteria	62	34	+	Multi-sensor signal transduction histidine kinase
PSO43755.1__2729	3.30.565.10/FF/80483	1.2e-08	41.9	0	2.5e-08	40.9	0	1.5	1	0	0	1	1	1	1	AI-3	AI-3_2R_1_1_TC_QseC	Candidatus Saccharibacteria bacterium QS_8_54_8	Saccharibacteria (TM7)	2729	37	-	hypothetical protein
OGC78778.1__769	1.10.287.130/FF/38323	1.3e-08	41.6	0.1	2.4e-08	40.7	0.1	1.3	1	0	0	1	1	1	1	AI-3	AI-3_2R_1_1_TC_QseC	Candidatus Adlerbacteria bacterium RIFCSPHIGHO2_01_FULL_54_23	Adlerbacteria	769	361	+	hypothetical protein
OGC87113.1__697	1.10.287.130/FF/38323	1.3e-08	41.6	0.1	2.4e-08	40.7	0.1	1.3	1	0	0	1	1	1	1	AI-3	AI-3_2R_1_1_TC_QseC	Candidatus Adlerbacteria bacterium RIFCSPLOWO2_01_FULL_54_16	Adlerbacteria	697	477	-	hypothetical protein
OGG60773.1__1026	3.30.565.10/FF/80483	1.3e-08	41.9	0	2.1e-08	41.2	0	1.3	1	0	0	1	1	1	1	AI-3	AI-3_2R_1_1_TC_QseC	Candidatus Kaiserbacteria bacterium RIFCSPHIGHO2_01_FULL_56_24	Kaiserbacteria	1026	38	-	hypothetical protein
OJU87725.1__2110	3.30.565.10/FF/80483	1.3e-08	41.9	0.4	3.2e-08	40.6	0.1	1.7	2	0	0	2	2	1	1	AI-3	AI-3_2R_1_1_TC_QseC	Candidatus Saccharibacteria bacterium 49-20	Saccharibacteria (TM7)	2110	361	+	hypothetical protein
PIZ89988.1__2647	3.30.565.10/FF/80483	1.3e-08	41.9	0	2.1e-08	41.2	0	1.2	1	0	0	1	1	1	1	AI-3	AI-3_2R_1_1_TC_QseC	Candidatus Nealsonbacteria bacterium CG_4_10_14_0_2_um_filter_35_20	Nealsonbacteria	2647	238	+	histidine kinase
KKT43873.1__454	3.30.565.10/FF/80483	1.3e-08	41.9	0	8.6e-08	39.2	0	2.1	2	0	0	2	2	1	1	AI-3	AI-3_2R_1_1_TC_QseC	Candidatus Wolfebacteria bacterium GW2011_GWE2_44_13	Wolfebacteria	454	465	-	PAS/PAC sensor signal transduction histidine kinase
OGH80408.1__1097	3.30.565.10/FF/80483	1.3e-08	41.8	0	2.2e-08	41.1	0	1.3	1	0	0	1	1	1	1	AI-3	AI-3_2R_1_1_TC_QseC	Candidatus Magasanikbacteria bacterium RIFCSPLOWO2_02_FULL_44_11	Magasanikbacteria	1097	748	-	hypothetical protein
HBI25401.1__2813	3.30.565.10/FF/80483	1.3e-08	41.8	0	8.7e-08	39.1	0	2.1	2	0	0	2	2	1	1	AI-3	AI-3_2R_1_1_TC_QseC	Candidatus Wolfebacteria bacterium	Wolfebacteria	2813	165	+	hypothetical protein
HBK35162.1__2806	3.30.565.10/FF/80483	1.3e-08	41.8	0.1	1.5e-08	41.6	0.1	1.1	1	0	0	1	1	1	1	AI-3	AI-3_2R_1_1_TC_QseC	Candidatus Uhrbacteria bacterium	Uhrbacteria	2806	474	+	hypothetical protein
HCB56052.1__2866	3.30.565.10/FF/80483	1.3e-08	41.8	0.1	1.5e-08	41.6	0.1	1.1	1	0	0	1	1	1	1	AI-3	AI-3_2R_1_1_TC_QseC	Candidatus Uhrbacteria bacterium	Uhrbacteria	2866	725	-	hypothetical protein
KKR57278.1__217	3.30.565.10/FF/80483	1.3e-08	41.8	0.1	1.5e-08	41.6	0.1	1.1	1	0	0	1	1	1	1	AI-3	AI-3_2R_1_1_TC_QseC	Candidatus Uhrbacteria bacterium GW2011_GWF2_40_263	Uhrbacteria	217	491	+	Histidine kinase
OGL98202.1__1455	3.30.565.10/FF/80483	1.3e-08	41.8	0.1	1.5e-08	41.6	0.1	1.1	1	0	0	1	1	1	1	AI-3	AI-3_2R_1_1_TC_QseC	Candidatus Uhrbacteria bacterium RIFOXYB2_FULL_41_18	Uhrbacteria	1455	59	+	hypothetical protein
OGM01418.1__1459	3.30.565.10/FF/80483	1.3e-08	41.8	0.3	2e-08	41.2	0.3	1.3	1	0	0	1	1	1	1	AI-3	AI-3_2R_1_1_TC_QseC	Candidatus Uhrbacteria bacterium RIFOXYC2_FULL_47_19	Uhrbacteria	1459	98	-	hypothetical protein
PIR69772.1__2231	3.30.565.10/FF/80483	1.3e-08	41.8	0.3	2.4e-08	41	0.3	1.3	1	0	0	1	1	1	1	AI-3	AI-3_2R_1_1_TC_QseC	Candidatus Niyogibacteria bacterium CG10_big_fil_rev_8_21_14_0_10_46_36	Niyogibacteria	2231	265	-	hypothetical protein
HAR99675.1__2756	3.30.565.10/FF/80483	1.3e-08	41.8	0	2.6e-08	40.8	0	1.5	1	0	0	1	1	1	1	AI-3	AI-3_2R_1_1_TC_QseC	Candidatus Moranbacteria bacterium	Moranbacteria	2756	560	-	hypothetical protein
HBI50894.1__2810	3.30.565.10/FF/80483	1.3e-08	41.8	0	2.6e-08	40.8	0	1.5	1	0	0	1	1	1	1	AI-3	AI-3_2R_1_1_TC_QseC	Candidatus Moranbacteria bacterium	Moranbacteria	2810	924	-	hypothetical protein
KKW35502.1__618	1.10.287.130/FF/38323	1.4e-08	41.5	0.1	2.5e-08	40.6	0.1	1.3	1	0	0	1	1	1	1	AI-3	AI-3_2R_1_1_TC_QseC	Candidatus Adlerbacteria bacterium GW2011_GWA1_54_10	Adlerbacteria	618	499	-	Sensor histidine kinase, HAMP domain-containing
OGY64852.1__1687	3.30.565.10/FF/80483	1.4e-08	41.8	0	2.2e-08	41.1	0	1.4	1	0	0	1	1	1	1	AI-3	AI-3_2R_1_1_TC_QseC	Candidatus Harrisonbacteria bacterium RIFCSPLOWO2_01_FULL_40_28	Harrisonbacteria	1687	476	-	hypothetical protein
OGY69839.1__1692	3.30.565.10/FF/80483	1.4e-08	41.8	0	2.2e-08	41.1	0	1.4	1	0	0	1	1	1	1	AI-3	AI-3_2R_1_1_TC_QseC	Candidatus Harrisonbacteria bacterium RIFOXYD1_FULL_40_9	Harrisonbacteria	1692	26	-	hypothetical protein
OGH19690.1__1057	3.30.565.10/FF/80483	1.4e-08	41.8	0	2.8e-08	40.8	0	1.4	1	0	0	1	1	1	1	AI-3	AI-3_2R_1_1_TC_QseC	Candidatus Levybacteria bacterium RIFCSPHIGHO2_02_FULL_37_13	Levybacteria	1057	878	-	hypothetical protein
OGL35266.1__1406	3.30.565.10/FF/80483	1.4e-08	41.8	0	2.7e-08	40.8	0	1.5	1	0	0	1	1	1	1	AI-3	AI-3_2R_1_1_TC_QseC	Candidatus Saccharibacteria bacterium RIFCSPHIGHO2_12_FULL_47_16b	Saccharibacteria (TM7)	1406	257	+	hypothetical protein
PIP63384.1__2468	3.30.565.10/FF/80483	1.4e-08	41.8	0.1	2.2e-08	41.1	0.1	1.3	1	0	0	1	1	1	1	AI-3	AI-3_2R_1_1_TC_QseC	Candidatus Roizmanbacteria bacterium CG22_combo_CG10-13_8_21_14_all_34_12	Roizmanbacteria	2468	13	-	hypothetical protein
HCZ28550.1__2897	3.30.565.10/FF/80483	1.4e-08	41.8	0	3.2e-08	40.6	0	1.5	1	0	0	1	1	1	1	AI-3	AI-3_2R_1_1_TC_QseC	Candidatus Saccharibacteria bacterium	Saccharibacteria (TM7)	2897	206	+	hypothetical protein
OIP86586.1__2103	3.30.565.10/FF/80483	1.4e-08	41.8	0	2.2e-08	41.1	0	1.3	1	0	0	1	1	1	1	AI-3	AI-3_2R_1_1_TC_QseC	Candidatus Roizmanbacteria bacterium CG2_30_33_16	Roizmanbacteria	2103	171	-	hypothetical protein
PIQ72192.1__2699	3.30.565.10/FF/80483	1.4e-08	41.8	0	2.2e-08	41.1	0	1.3	1	0	0	1	1	1	1	AI-3	AI-3_2R_1_1_TC_QseC	Candidatus Roizmanbacteria bacterium CG11_big_fil_rev_8_21_14_0_20_35_14	Roizmanbacteria	2699	296	+	hypothetical protein
OGI77964.1__1202	3.30.565.10/FF/80483	1.4e-08	41.7	0	2.9e-08	40.7	0	1.5	1	0	0	1	1	1	1	AI-3	AI-3_2R_1_1_TC_QseC	Candidatus Nomurabacteria bacterium RIFCSPHIGHO2_02_FULL_41_18	Nomurabacteria	1202	105	+	hypothetical protein
OGG12682.1__924	3.30.565.10/FF/80483	1.4e-08	41.7	0	3.8e-08	40.3	0	1.7	1	0	0	1	1	1	1	AI-3	AI-3_2R_1_1_TC_QseC	Candidatus Gottesmanbacteria bacterium RIFCSPHIGHO2_02_FULL_39_11	Gottesmanbacteria	924	1396	-	hypothetical protein
OGI95491.1__1222	3.30.565.10/FF/80483	1.4e-08	41.7	0	3.8e-08	40.3	0	1.7	1	0	0	1	1	1	1	AI-3	AI-3_2R_1_1_TC_QseC	Candidatus Nomurabacteria bacterium RIFCSPLOWO2_01_FULL_42_17	Nomurabacteria	1222	318	+	hypothetical protein
PIT96083.1__2326	3.30.565.10/FF/80483	1.4e-08	41.7	0	2.7e-08	40.8	0	1.4	1	0	0	1	1	1	1	AI-3	AI-3_2R_1_1_TC_QseC	Candidatus Falkowbacteria bacterium CG10_big_fil_rev_8_21_14_0_10_37_14	Falkowbacteria	2326	358	+	hypothetical protein
OGK11878.1__1358	3.30.565.10/FF/80483	1.4e-08	41.7	0.1	6.5e-08	39.6	0	2	2	0	0	2	2	1	1	AI-3	AI-3_2R_1_1_TC_QseC	Candidatus Roizmanbacteria bacterium RIFCSPHIGHO2_01_FULL_37_16	Roizmanbacteria	1358	246	-	hypothetical protein
OGK25994.1__1309	3.30.565.10/FF/80483	1.4e-08	41.7	0.1	6.5e-08	39.6	0	2	2	0	0	2	2	1	1	AI-3	AI-3_2R_1_1_TC_QseC	Candidatus Roizmanbacteria bacterium RIFCSPHIGHO2_02_FULL_37_9b	Roizmanbacteria	1309	344	-	hypothetical protein
OGK40831.1__1375	3.30.565.10/FF/80483	1.4e-08	41.7	0.1	6.5e-08	39.6	0	2	2	0	0	2	2	1	1	AI-3	AI-3_2R_1_1_TC_QseC	Candidatus Roizmanbacteria bacterium RIFCSPLOWO2_01_FULL_37_12	Roizmanbacteria	1375	855	-	hypothetical protein
OGG32605.1__934	3.30.565.10/FF/80483	1.4e-08	41.7	0.1	2.7e-08	40.8	0.1	1.5	1	1	0	1	1	1	1	AI-3	AI-3_2R_1_1_TC_QseC	Candidatus Gottesmanbacteria bacterium RIFCSPLOWO2_02_FULL_40_10	Gottesmanbacteria	934	557	+	hypothetical protein
PJA55699.1__2585	3.30.565.10/FF/80483	1.4e-08	41.7	0.1	2.3e-08	41	0.1	1.3	1	0	0	1	1	1	1	AI-3	AI-3_2R_1_1_TC_QseC	Candidatus Roizmanbacteria bacterium CG_4_9_14_3_um_filter_33_18	Roizmanbacteria	2585	420	-	hypothetical protein
OYW84850.1__2120	3.30.565.10/FF/80483	1.4e-08	41.7	0.1	2.3e-08	41	0.1	1.3	1	0	0	1	1	1	1	AI-3	AI-3_2R_1_1_TC_QseC	Candidatus Saccharibacteria bacterium 32-49-10	Saccharibacteria (TM7)	2120	562	-	hypothetical protein
OGF26415.1__878	3.30.565.10/FF/80483	1.5e-08	41.7	0	2.7e-08	40.8	0	1.4	1	0	0	1	1	1	1	AI-3	AI-3_2R_1_1_TC_QseC	Candidatus Falkowbacteria bacterium RIFOXYB2_FULL_34_18	Falkowbacteria	878	744	-	hypothetical protein
OGF29156.1__974	3.30.565.10/FF/80483	1.5e-08	41.7	0	2.7e-08	40.8	0	1.4	1	0	0	1	1	1	1	AI-3	AI-3_2R_1_1_TC_QseC	Candidatus Falkowbacteria bacterium RIFOXYC12_FULL_34_55	Falkowbacteria	974	856	-	hypothetical protein
OGF36962.1__882	3.30.565.10/FF/80483	1.5e-08	41.7	0	2.7e-08	40.8	0	1.4	1	0	0	1	1	1	1	AI-3	AI-3_2R_1_1_TC_QseC	Candidatus Falkowbacteria bacterium RIFOXYC2_FULL_34_220	Falkowbacteria	882	821	-	hypothetical protein
OGF38678.1__976	3.30.565.10/FF/80483	1.5e-08	41.7	0	2.7e-08	40.8	0	1.4	1	0	0	1	1	1	1	AI-3	AI-3_2R_1_1_TC_QseC	Candidatus Falkowbacteria bacterium RIFOXYD12_FULL_34_57	Falkowbacteria	976	948	-	hypothetical protein
OGF39912.1__887	3.30.565.10/FF/80483	1.5e-08	41.7	0	2.7e-08	40.8	0	1.4	1	0	0	1	1	1	1	AI-3	AI-3_2R_1_1_TC_QseC	Candidatus Falkowbacteria bacterium RIFOXYD2_FULL_34_120	Falkowbacteria	887	1350	-	hypothetical protein
PIV01180.1__2365	3.30.565.10/FF/80483	1.5e-08	41.7	0	2.4e-08	41	0	1.3	1	0	0	1	1	1	1	AI-3	AI-3_2R_1_1_TC_QseC	Candidatus Shapirobacteria bacterium CG03_land_8_20_14_0_80_39_12	Shapirobacteria	2365	510	+	hypothetical protein
OGZ17281.1__1748	3.30.565.10/FF/80483	1.5e-08	41.7	0	2.4e-08	41	0	1.2	1	0	0	1	1	1	1	AI-3	AI-3_2R_1_1_TC_QseC	Candidatus Nealsonbacteria bacterium RBG_13_36_15	Nealsonbacteria	1748	356	-	hypothetical protein
KKU91561.1__571	3.30.565.10/FF/80483	1.5e-08	41.7	0.1	2.1e-07	37.9	0	2.2	2	0	0	2	2	1	1	AI-3	AI-3_2R_1_1_TC_QseC	Candidatus Jorgensenbacteria bacterium GW2011_GWA1_48_11	Jorgensenbacteria	571	166	+	Phosphate regulon sensor protein PhoR (SphS)
HBA45785.1__2780	3.30.565.10/FF/80483	1.5e-08	41.7	0	2.3e-08	41	0	1.2	1	0	0	1	1	1	1	AI-3	AI-3_2R_1_1_TC_QseC	Candidatus Nomurabacteria bacterium	Nomurabacteria	2780	217	+	hypothetical protein
HBG68651.1__2798	3.30.565.10/FF/80483	1.5e-08	41.7	0	2.3e-08	41	0	1.2	1	0	0	1	1	1	1	AI-3	AI-3_2R_1_1_TC_QseC	Candidatus Nomurabacteria bacterium	Nomurabacteria	2798	340	+	hypothetical protein
KKR00626.1__169	3.30.565.10/FF/80483	1.5e-08	41.7	0	2.3e-08	41	0	1.2	1	0	0	1	1	1	1	AI-3	AI-3_2R_1_1_TC_QseC	Candidatus Nomurabacteria bacterium GW2011_GWD2_39_12	Nomurabacteria	169	711	+	Multi-sensor signal transduction histidine kinase
KKR74033.1__208	3.30.565.10/FF/80483	1.5e-08	41.7	0	2.3e-08	41	0	1.2	1	0	0	1	1	1	1	AI-3	AI-3_2R_1_1_TC_QseC	Candidatus Nomurabacteria bacterium GW2011_GWA1_40_8	Nomurabacteria	208	528	-	Multi-sensor signal transduction histidine kinase
OGI73132.1__1195	3.30.565.10/FF/80483	1.5e-08	41.7	0	2.3e-08	41	0	1.2	1	0	0	1	1	1	1	AI-3	AI-3_2R_1_1_TC_QseC	Candidatus Nomurabacteria bacterium RIFCSPHIGHO2_02_40_30	Nomurabacteria	1195	488	-	hypothetical protein
OGI79723.1__1260	3.30.565.10/FF/80483	1.5e-08	41.7	0	2.3e-08	41	0	1.2	1	0	0	1	1	1	1	AI-3	AI-3_2R_1_1_TC_QseC	Candidatus Nomurabacteria bacterium RIFCSPHIGHO2_12_40_11	Nomurabacteria	1260	533	+	hypothetical protein
OGI96739.1__1268	3.30.565.10/FF/80483	1.5e-08	41.7	0	2.3e-08	41	0	1.2	1	0	0	1	1	1	1	AI-3	AI-3_2R_1_1_TC_QseC	Candidatus Nomurabacteria bacterium RIFCSPLOWO2_02_40_28	Nomurabacteria	1268	275	+	hypothetical protein
OGI98521.1__1230	3.30.565.10/FF/80483	1.5e-08	41.7	0	2.3e-08	41	0	1.2	1	0	0	1	1	1	1	AI-3	AI-3_2R_1_1_TC_QseC	Candidatus Nomurabacteria bacterium RIFCSPLOWO2_12_40_14	Nomurabacteria	1230	597	-	hypothetical protein
OGY78456.1__1727	3.30.565.10/FF/80483	1.5e-08	41.7	0	3.1e-08	40.6	0	1.5	1	0	0	1	1	1	1	AI-3	AI-3_2R_1_1_TC_QseC	Candidatus Kerfeldbacteria bacterium RIFCSPHIGHO2_02_FULL_42_14	Kerfeldbacteria	1727	979	+	hypothetical protein
OGY81798.1__1728	3.30.565.10/FF/80483	1.5e-08	41.7	0	3.1e-08	40.6	0	1.5	1	0	0	1	1	1	1	AI-3	AI-3_2R_1_1_TC_QseC	Candidatus Kerfeldbacteria bacterium RIFCSPHIGHO2_12_FULL_42_13	Kerfeldbacteria	1728	272	+	hypothetical protein
OGY84487.1__1706	3.30.565.10/FF/80483	1.5e-08	41.7	0	3.1e-08	40.6	0	1.5	1	0	0	1	1	1	1	AI-3	AI-3_2R_1_1_TC_QseC	Candidatus Kerfeldbacteria bacterium RIFCSPLOWO2_02_FULL_42_19	Kerfeldbacteria	1706	220	+	hypothetical protein
OGY87973.1__1707	3.30.565.10/FF/80483	1.5e-08	41.7	0	3.1e-08	40.6	0	1.5	1	0	0	1	1	1	1	AI-3	AI-3_2R_1_1_TC_QseC	Candidatus Kerfeldbacteria bacterium RIFCSPLOWO2_12_FULL_43_9	Kerfeldbacteria	1707	8	-	hypothetical protein
PIW92829.1__2399	3.30.565.10/FF/80483	1.5e-08	41.6	0	2.5e-08	40.9	0	1.2	1	0	0	1	1	1	1	AI-3	AI-3_2R_1_1_TC_QseC	Candidatus Nealsonbacteria bacterium CG_4_8_14_3_um_filter_34_13	Nealsonbacteria	2399	230	+	histidine kinase
PIQ80990.1__2708	3.30.565.10/FF/80483	1.5e-08	41.6	0	3e-08	40.6	0	1.5	1	0	0	1	1	1	1	AI-3	AI-3_2R_1_1_TC_QseC	Candidatus Pacebacteria bacterium CG11_big_fil_rev_8_21_14_0_20_34_55	Pacebacteria	2708	229	+	hypothetical protein
PIX81807.1__2416	3.30.565.10/FF/80483	1.5e-08	41.6	0	3e-08	40.6	0	1.5	1	0	0	1	1	1	1	AI-3	AI-3_2R_1_1_TC_QseC	Candidatus Pacebacteria bacterium CG_4_10_14_3_um_filter_34_15	Pacebacteria	2416	466	+	hypothetical protein
PJC44023.1__2518	3.30.565.10/FF/80483	1.5e-08	41.6	0	3e-08	40.6	0	1.5	1	0	0	1	1	1	1	AI-3	AI-3_2R_1_1_TC_QseC	Candidatus Pacebacteria bacterium CG_4_9_14_0_2_um_filter_34_50	Pacebacteria	2518	774	+	hypothetical protein
KKR20567.1__237	3.30.565.10/FF/80483	1.5e-08	41.6	0	2.5e-08	40.9	0	1.2	1	0	0	1	1	1	1	AI-3	AI-3_2R_1_1_TC_QseC	Candidatus Nomurabacteria bacterium GW2011_GWC2_39_41	Nomurabacteria	237	179	-	Multi-sensor signal transduction histidine kinase
KKR37504.1__260	3.30.565.10/FF/80483	1.5e-08	41.6	0	2.5e-08	40.9	0	1.2	1	0	0	1	1	1	1	AI-3	AI-3_2R_1_1_TC_QseC	Candidatus Nomurabacteria bacterium GW2011_GWE2_40_10	Nomurabacteria	260	180	+	Multi-sensor signal transduction histidine kinase
KKR59414.1__212	3.30.565.10/FF/80483	1.5e-08	41.6	0	2.5e-08	40.9	0	1.2	1	0	0	1	1	1	1	AI-3	AI-3_2R_1_1_TC_QseC	Candidatus Nomurabacteria bacterium GW2011_GWF2_40_31	Nomurabacteria	212	2	-	Multi-sensor signal transduction histidine kinase
KKR84150.1__198	3.30.565.10/FF/80483	1.5e-08	41.6	0	2.5e-08	40.9	0	1.2	1	0	0	1	1	1	1	AI-3	AI-3_2R_1_1_TC_QseC	Candidatus Nomurabacteria bacterium GW2011_GWA2_40_97	Nomurabacteria	198	359	+	Multi-sensor signal transduction histidine kinase
OHA79258.1__1956	1.10.287.130/FF/2160	1.6e-08	41.5	0.1	4.4e-08	40.1	0.1	1.8	1	0	0	1	1	1	1	AI-3	AI-3_2R_1_1_TC_QseC	Candidatus Yonathbacteria bacterium RIFCSPHIGHO2_01_FULL_44_41	Yonathbacteria	1956	486	+	hypothetical protein
OHA81399.1__1958	1.10.287.130/FF/2160	1.6e-08	41.5	0.1	4.4e-08	40.1	0.1	1.8	1	0	0	1	1	1	1	AI-3	AI-3_2R_1_1_TC_QseC	Candidatus Yonathbacteria bacterium RIFCSPHIGHO2_02_FULL_44_14	Yonathbacteria	1958	213	+	hypothetical protein
OHA82061.1__2023	1.10.287.130/FF/2160	1.6e-08	41.5	0.1	4.4e-08	40.1	0.1	1.8	1	0	0	1	1	1	1	AI-3	AI-3_2R_1_1_TC_QseC	Candidatus Yonathbacteria bacterium RIFCSPLOWO2_01_FULL_43_20	Yonathbacteria	2023	101	+	hypothetical protein
HBH46206.1__2816	1.10.287.130/FF/2160	1.6e-08	41.5	0.5	0.019	22	0.1	2.8	2	0	0	2	2	2	2	AI-3	AI-3_2R_1_1_TC_QseC	Candidatus Jacksonbacteria bacterium	Jacksonbacteria	2816	196	+	hypothetical protein
HCC50076.1__2852	1.10.287.130/FF/2160	1.6e-08	41.5	0.5	0.019	22	0.1	2.8	2	0	0	2	2	2	2	AI-3	AI-3_2R_1_1_TC_QseC	Candidatus Jacksonbacteria bacterium	Jacksonbacteria	2852	112	-	hypothetical protein
HCE49440.1__2850	1.10.287.130/FF/2160	1.6e-08	41.5	0.5	0.019	22	0.1	2.8	2	0	0	2	2	2	2	AI-3	AI-3_2R_1_1_TC_QseC	Candidatus Jacksonbacteria bacterium	Jacksonbacteria	2850	1235	+	hypothetical protein
HCR15164.1__2886	1.10.287.130/FF/2160	1.6e-08	41.5	0.5	0.019	22	0.1	2.8	2	0	0	2	2	2	2	AI-3	AI-3_2R_1_1_TC_QseC	Candidatus Jacksonbacteria bacterium	Jacksonbacteria	2886	569	+	hypothetical protein
OGY76060.1__1702	1.10.287.130/FF/2160	1.6e-08	41.5	0.5	0.019	22	0.1	2.8	2	0	0	2	2	2	2	AI-3	AI-3_2R_1_1_TC_QseC	Candidatus Jacksonbacteria bacterium RIFOXYB2_FULL_44_15	Jacksonbacteria	1702	824	-	hypothetical protein
OGY76363.1__1700	1.10.287.130/FF/2160	1.6e-08	41.5	0.5	0.019	22	0.1	2.8	2	0	0	2	2	2	2	AI-3	AI-3_2R_1_1_TC_QseC	Candidatus Jacksonbacteria bacterium RIFOXYA2_FULL_43_12	Jacksonbacteria	1700	263	-	hypothetical protein
OGY78001.1__1703	1.10.287.130/FF/2160	1.6e-08	41.5	0.5	0.019	22	0.1	2.8	2	0	0	2	2	2	2	AI-3	AI-3_2R_1_1_TC_QseC	Candidatus Jacksonbacteria bacterium RIFOXYC2_FULL_44_29	Jacksonbacteria	1703	774	-	hypothetical protein
OGY80327.1__1704	1.10.287.130/FF/2160	1.6e-08	41.5	0.5	0.019	22	0.1	2.8	2	0	0	2	2	2	2	AI-3	AI-3_2R_1_1_TC_QseC	Candidatus Jacksonbacteria bacterium RIFOXYD2_FULL_43_21	Jacksonbacteria	1704	495	+	hypothetical protein
OGG36297.1__930	1.10.287.130/FF/38323	1.6e-08	41.3	0.2	2.8e-08	40.5	0.2	1.4	1	0	0	1	1	1	1	AI-3	AI-3_2R_1_1_TC_QseC	Candidatus Gottesmanbacteria bacterium RIFCSPLOWO2_01_FULL_42_22	Gottesmanbacteria	930	484	+	hypothetical protein
PJA82912.1__2575	3.30.565.10/FF/80483	1.6e-08	41.6	0	2.2e-08	41.1	0	1.2	1	0	0	1	1	1	1	AI-3	AI-3_2R_1_1_TC_QseC	Candidatus Nealsonbacteria bacterium CG_4_9_14_3_um_filter_37_29	Nealsonbacteria	2575	110	+	hypothetical protein
OGI26293.1__1166	3.30.565.10/FF/80483	1.6e-08	41.6	0.1	2.4e-08	40.9	0.1	1.3	1	0	0	1	1	1	1	AI-3	AI-3_2R_1_1_TC_QseC	Candidatus Moranbacteria bacterium RBG_13_45_13	Moranbacteria	1166	142	+	hypothetical protein
HCC22074.1__2861	3.30.565.10/FF/80483	1.6e-08	41.6	0.3	2.4e-08	41	0.3	1.3	1	0	0	1	1	1	1	AI-3	AI-3_2R_1_1_TC_QseC	Candidatus Uhrbacteria bacterium	Uhrbacteria	2861	117	+	hypothetical protein
OGY08431.1__1612	3.30.565.10/FF/80483	1.6e-08	41.6	0	3e-08	40.6	0	1.4	1	0	0	1	1	1	1	AI-3	AI-3_2R_1_1_TC_QseC	Candidatus Blackburnbacteria bacterium RIFCSPHIGHO2_01_FULL_43_15b	Blackburnbacteria	1612	591	+	hypothetical protein
PIR13586.1__2489	3.30.565.10/FF/80483	1.6e-08	41.5	0	2.6e-08	40.9	0	1.4	1	0	0	1	1	1	1	AI-3	AI-3_2R_1_1_TC_QseC	Candidatus Falkowbacteria bacterium CG11_big_fil_rev_8_21_14_0_20_39_10	Falkowbacteria	2489	736	-	hypothetical protein
KKT34341.1__447	3.30.565.10/FF/80483	1.6e-08	41.5	0	2.5e-08	40.9	0	1.3	1	0	0	1	1	1	1	AI-3	AI-3_2R_1_1_TC_QseC	Candidatus Collierbacteria bacterium GW2011_GWA1_44_12	Collierbacteria	447	837	+	Multi-sensor signal transduction histidine kinase
HBH46470.1__2816	3.30.565.10/FF/80483	1.6e-08	41.5	0	5.6e-08	39.8	0	1.8	1	1	1	2	2	1	1	AI-3	AI-3_2R_1_1_TC_QseC	Candidatus Jacksonbacteria bacterium	Jacksonbacteria	2816	862	+	hypothetical protein
HCC50330.1__2852	3.30.565.10/FF/80483	1.6e-08	41.5	0	5.6e-08	39.8	0	1.8	1	1	1	2	2	1	1	AI-3	AI-3_2R_1_1_TC_QseC	Candidatus Jacksonbacteria bacterium	Jacksonbacteria	2852	1058	-	hypothetical protein
HCR15684.1__2886	3.30.565.10/FF/80483	1.6e-08	41.5	0	5.6e-08	39.8	0	1.8	1	1	1	2	2	1	1	AI-3	AI-3_2R_1_1_TC_QseC	Candidatus Jacksonbacteria bacterium	Jacksonbacteria	2886	480	-	hypothetical protein
OGY76090.1__1700	3.30.565.10/FF/80483	1.6e-08	41.5	0	5.6e-08	39.8	0	1.8	1	1	1	2	2	1	1	AI-3	AI-3_2R_1_1_TC_QseC	Candidatus Jacksonbacteria bacterium RIFOXYA2_FULL_43_12	Jacksonbacteria	1700	338	+	hypothetical protein
OGY77680.1__1702	3.30.565.10/FF/80483	1.6e-08	41.5	0	5.6e-08	39.8	0	1.8	1	1	1	2	2	1	1	AI-3	AI-3_2R_1_1_TC_QseC	Candidatus Jacksonbacteria bacterium RIFOXYB2_FULL_44_15	Jacksonbacteria	1702	97	+	hypothetical protein
OGY78816.1__1704	3.30.565.10/FF/80483	1.6e-08	41.5	0	5.6e-08	39.8	0	1.8	1	1	1	2	2	1	1	AI-3	AI-3_2R_1_1_TC_QseC	Candidatus Jacksonbacteria bacterium RIFOXYD2_FULL_43_21	Jacksonbacteria	1704	850	+	hypothetical protein
OGY80156.1__1703	3.30.565.10/FF/80483	1.6e-08	41.5	0	5.6e-08	39.8	0	1.8	1	1	1	2	2	1	1	AI-3	AI-3_2R_1_1_TC_QseC	Candidatus Jacksonbacteria bacterium RIFOXYC2_FULL_44_29	Jacksonbacteria	1703	240	+	hypothetical protein
OGC69591.1__686	1.10.287.130/FF/38323	1.7e-08	41.2	0.1	3.5e-08	40.2	0.1	1.5	1	0	0	1	1	1	1	AI-3	AI-3_2R_1_1_TC_QseC	candidate division WWE3 bacterium RIFOXYC1_FULL_39_7	Katanobacteria (WWE3)	686	443	+	hypothetical protein
OGC78351.1__690	1.10.287.130/FF/38323	1.7e-08	41.2	0.1	3.5e-08	40.2	0.1	1.5	1	0	0	1	1	1	1	AI-3	AI-3_2R_1_1_TC_QseC	candidate division WWE3 bacterium RIFOXYD1_FULL_39_9	Katanobacteria (WWE3)	690	23	+	hypothetical protein
PIV62340.1__2375	1.10.287.130/FF/38323	1.7e-08	41.1	0.5	3e-08	40.4	0.5	1.4	1	0	0	1	1	1	1	AI-3	AI-3_2R_1_1_TC_QseC	Candidatus Roizmanbacteria bacterium CG01_land_8_20_14_3_00_33_9	Roizmanbacteria	2375	295	-	hypothetical protein
OHA93937.1__2030	3.30.565.10/FF/80483	1.7e-08	41.5	0	2.6e-08	40.8	0	1.2	1	0	0	1	1	1	1	AI-3	AI-3_2R_1_1_TC_QseC	Candidatus Zambryskibacteria bacterium RIFCSPHIGHO2_02_38_10.5	Zambryskibacteria	2030	69	-	hypothetical protein
OHA97495.1__1970	3.30.565.10/FF/80483	1.7e-08	41.5	0	2.6e-08	40.8	0	1.2	1	0	0	1	1	1	1	AI-3	AI-3_2R_1_1_TC_QseC	Candidatus Zambryskibacteria bacterium RIFCSPHIGHO2_02_FULL_39_82	Zambryskibacteria	1970	30	-	hypothetical protein
OHA98943.1__1972	3.30.565.10/FF/80483	1.7e-08	41.5	0	2.6e-08	40.8	0	1.2	1	0	0	1	1	1	1	AI-3	AI-3_2R_1_1_TC_QseC	Candidatus Zambryskibacteria bacterium RIFCSPHIGHO2_12_FULL_38_37	Zambryskibacteria	1972	211	+	hypothetical protein
OHB07872.1__1986	3.30.565.10/FF/80483	1.7e-08	41.5	0	2.6e-08	40.8	0	1.2	1	0	0	1	1	1	1	AI-3	AI-3_2R_1_1_TC_QseC	Candidatus Zambryskibacteria bacterium RIFCSPLOWO2_02_39_10	Zambryskibacteria	1986	526	-	hypothetical protein
OHB10846.1__1989	3.30.565.10/FF/80483	1.7e-08	41.5	0	2.6e-08	40.8	0	1.2	1	0	0	1	1	1	1	AI-3	AI-3_2R_1_1_TC_QseC	Candidatus Zambryskibacteria bacterium RIFCSPLOWO2_02_FULL_39_69	Zambryskibacteria	1989	91	-	hypothetical protein
OHB13919.1__1991	3.30.565.10/FF/80483	1.7e-08	41.5	0	2.6e-08	40.8	0	1.2	1	0	0	1	1	1	1	AI-3	AI-3_2R_1_1_TC_QseC	Candidatus Zambryskibacteria bacterium RIFCSPLOWO2_12_39_8	Zambryskibacteria	1991	25	-	hypothetical protein
OHB14181.1__2039	3.30.565.10/FF/80483	1.7e-08	41.5	0	2.6e-08	40.8	0	1.2	1	0	0	1	1	1	1	AI-3	AI-3_2R_1_1_TC_QseC	Candidatus Zambryskibacteria bacterium RIFCSPLOWO2_12_FULL_39_45	Zambryskibacteria	2039	193	-	hypothetical protein
OGY32617.1__1633	3.30.565.10/FF/80483	1.7e-08	41.5	0	2.8e-08	40.8	0	1.3	1	0	0	1	1	1	1	AI-3	AI-3_2R_1_1_TC_QseC	Candidatus Woykebacteria bacterium RIFCSPLOWO2_01_FULL_41_12	Woykebacteria	1633	92	-	hypothetical protein
OGY66109.1__1687	3.30.565.10/FF/80483	1.7e-08	41.5	0	4.5e-08	40.1	0	1.6	2	0	0	2	2	1	1	AI-3	AI-3_2R_1_1_TC_QseC	Candidatus Harrisonbacteria bacterium RIFCSPLOWO2_01_FULL_40_28	Harrisonbacteria	1687	209	-	hypothetical protein
OGY69675.1__1692	3.30.565.10/FF/80483	1.7e-08	41.5	0	4.5e-08	40.1	0	1.6	2	0	0	2	2	1	1	AI-3	AI-3_2R_1_1_TC_QseC	Candidatus Harrisonbacteria bacterium RIFOXYD1_FULL_40_9	Harrisonbacteria	1692	69	+	hypothetical protein
PJA38916.1__2596	3.30.565.10/FF/80483	1.7e-08	41.4	0	2.9e-08	40.7	0	1.3	1	0	0	1	1	1	1	AI-3	AI-3_2R_1_1_TC_QseC	candidate division WWE3 bacterium CG_4_9_14_3_um_filter_41_6	Katanobacteria (WWE3)	2596	649	+	hypothetical protein
PIR88583.1__2255	3.30.565.10/FF/80483	1.7e-08	41.4	0.3	9.9e-08	39	0	2.1	2	0	0	2	2	1	1	AI-3	AI-3_2R_1_1_TC_QseC	Candidatus Harrisonbacteria bacterium CG10_big_fil_rev_8_21_14_0_10_44_23	Harrisonbacteria	2255	462	+	hypothetical protein
OGM25106.1__1487	3.30.565.10/FF/80483	1.7e-08	41.4	0	4.9e-08	40	0	1.7	1	1	0	1	1	1	1	AI-3	AI-3_2R_1_1_TC_QseC	Candidatus Woesebacteria bacterium RIFCSPHIGHO2_01_FULL_39_95	Woesebacteria	1487	965	-	hypothetical protein
OGM33986.1__1493	3.30.565.10/FF/80483	1.7e-08	41.4	0	4.9e-08	40	0	1.7	1	1	0	1	1	1	1	AI-3	AI-3_2R_1_1_TC_QseC	Candidatus Woesebacteria bacterium RIFCSPHIGHO2_02_FULL_39_13	Woesebacteria	1493	284	-	hypothetical protein
OGM38244.1__1497	3.30.565.10/FF/80483	1.7e-08	41.4	0	4.9e-08	40	0	1.7	1	1	0	1	1	1	1	AI-3	AI-3_2R_1_1_TC_QseC	Candidatus Woesebacteria bacterium RIFCSPHIGHO2_12_FULL_40_20	Woesebacteria	1497	485	-	hypothetical protein
OGM74848.1__1515	3.30.565.10/FF/80483	1.7e-08	41.4	0	4.9e-08	40	0	1.7	1	1	0	1	1	1	1	AI-3	AI-3_2R_1_1_TC_QseC	Candidatus Woesebacteria bacterium RIFCSPLOWO2_12_FULL_39_9	Woesebacteria	1515	215	-	hypothetical protein
PJB88222.1__2546	1.10.287.130/FF/38323	1.8e-08	41.1	0.5	3e-08	40.4	0.5	1.4	1	0	0	1	1	1	1	AI-3	AI-3_2R_1_1_TC_QseC	Candidatus Roizmanbacteria bacterium CG_4_9_14_0_8_um_filter_34_12	Roizmanbacteria	2546	823	-	hypothetical protein
OGG54389.1__1014	3.30.565.10/FF/80483	1.8e-08	41.4	0	3.1e-08	40.6	0	1.3	1	0	0	1	1	1	1	AI-3	AI-3_2R_1_1_TC_QseC	Candidatus Kaiserbacteria bacterium RIFCSPHIGHO2_02_FULL_49_11	Kaiserbacteria	1014	532	+	hypothetical protein
OGD67350.1__733	3.30.565.10/FF/80483	1.8e-08	41.4	0	1e-07	38.9	0	2	2	0	0	2	2	1	1	AI-3	AI-3_2R_1_1_TC_QseC	Candidatus Campbellbacteria bacterium RIFOXYC2_FULL_35_25	Campbellbacteria	733	408	-	hypothetical protein
OHA16076.1__1830	3.30.565.10/FF/80483	1.8e-08	41.4	0	3.4e-08	40.5	0	1.4	1	0	0	1	1	1	1	AI-3	AI-3_2R_1_1_TC_QseC	Candidatus Taylorbacteria bacterium RIFCSPHIGHO2_01_FULL_43_120	Taylorbacteria	1830	367	+	hypothetical protein
OHA23003.1__1909	3.30.565.10/FF/80483	1.8e-08	41.4	0	3.4e-08	40.5	0	1.4	1	0	0	1	1	1	1	AI-3	AI-3_2R_1_1_TC_QseC	Candidatus Taylorbacteria bacterium RIFCSPHIGHO2_02_FULL_43_55	Taylorbacteria	1909	435	+	hypothetical protein
OHA30119.1__1840	3.30.565.10/FF/80483	1.8e-08	41.4	0	3.4e-08	40.5	0	1.4	1	0	0	1	1	1	1	AI-3	AI-3_2R_1_1_TC_QseC	Candidatus Taylorbacteria bacterium RIFCSPHIGHO2_12_FULL_42_34	Taylorbacteria	1840	156	+	hypothetical protein
OHA30717.1__1913	3.30.565.10/FF/80483	1.8e-08	41.4	0	3.4e-08	40.5	0	1.4	1	0	0	1	1	1	1	AI-3	AI-3_2R_1_1_TC_QseC	Candidatus Taylorbacteria bacterium RIFCSPLOWO2_01_FULL_43_83	Taylorbacteria	1913	616	+	hypothetical protein
OHA39590.1__1848	3.30.565.10/FF/80483	1.8e-08	41.4	0	3.4e-08	40.5	0	1.4	1	0	0	1	1	1	1	AI-3	AI-3_2R_1_1_TC_QseC	Candidatus Taylorbacteria bacterium RIFCSPLOWO2_02_FULL_43_22b	Taylorbacteria	1848	177	+	hypothetical protein
OHA42971.1__1852	3.30.565.10/FF/80483	1.8e-08	41.4	0	3.4e-08	40.5	0	1.4	1	0	0	1	1	1	1	AI-3	AI-3_2R_1_1_TC_QseC	Candidatus Taylorbacteria bacterium RIFCSPLOWO2_12_FULL_43_20	Taylorbacteria	1852	14	+	hypothetical protein
OGD29786.1__783	3.30.565.10/FF/80483	1.8e-08	41.4	0	3.2e-08	40.5	0	1.3	1	0	0	1	1	1	1	AI-3	AI-3_2R_1_1_TC_QseC	Candidatus Azambacteria bacterium RIFCSPHIGHO2_02_46_12	Azambacteria	783	537	-	hypothetical protein
OGD44629.1__721	3.30.565.10/FF/80483	1.8e-08	41.4	0	3.2e-08	40.5	0	1.3	1	0	0	1	1	1	1	AI-3	AI-3_2R_1_1_TC_QseC	Candidatus Azambacteria bacterium RIFCSPLOWO2_02_FULL_46_11	Azambacteria	721	215	-	hypothetical protein
OGL25713.1__1327	3.30.565.10/FF/80483	1.8e-08	41.4	0	4.9e-08	40	0	1.7	2	0	0	2	2	1	1	AI-3	AI-3_2R_1_1_TC_QseC	Candidatus Saccharibacteria bacterium RIFCSPHIGHO2_01_FULL_49_21	Saccharibacteria (TM7)	1327	454	+	hypothetical protein
OGL37006.1__1328	3.30.565.10/FF/80483	1.8e-08	41.4	0	4.9e-08	40	0	1.7	2	0	0	2	2	1	1	AI-3	AI-3_2R_1_1_TC_QseC	Candidatus Saccharibacteria bacterium RIFCSPHIGHO2_12_FULL_49_19	Saccharibacteria (TM7)	1328	322	+	hypothetical protein
OGL38556.1__1411	3.30.565.10/FF/80483	1.8e-08	41.4	0	4.9e-08	40	0	1.7	2	0	0	2	2	1	1	AI-3	AI-3_2R_1_1_TC_QseC	Candidatus Saccharibacteria bacterium RIFCSPLOWO2_01_FULL_49_22	Saccharibacteria (TM7)	1411	33	-	hypothetical protein
OGY83064.1__1729	3.30.565.10/FF/80483	1.8e-08	41.4	0	3.5e-08	40.4	0	1.4	1	0	0	1	1	1	1	AI-3	AI-3_2R_1_1_TC_QseC	Candidatus Kerfeldbacteria bacterium RIFCSPHIGHO2_12_FULL_48_17	Kerfeldbacteria	1729	634	-	hypothetical protein
PJA41091.1__2595	3.30.565.10/FF/80483	1.9e-08	41.3	0.1	4.3e-08	40.2	0.1	1.6	1	0	0	1	1	1	1	AI-3	AI-3_2R_1_1_TC_QseC	candidate division WWE3 bacterium CG_4_9_14_3_um_filter_39_7	Katanobacteria (WWE3)	2595	1033	-	hypothetical protein
HAI73809.1__2742	3.30.565.10/FF/80483	1.9e-08	41.3	0	3.9e-08	40.3	0	1.6	1	0	0	1	1	1	1	AI-3	AI-3_2R_1_1_TC_QseC	Candidatus Moranbacteria bacterium	Moranbacteria	2742	305	-	hypothetical protein
HAT74983.1__2758	3.30.565.10/FF/80483	1.9e-08	41.3	0	3.9e-08	40.3	0	1.6	1	0	0	1	1	1	1	AI-3	AI-3_2R_1_1_TC_QseC	Candidatus Moranbacteria bacterium	Moranbacteria	2758	563	+	hypothetical protein
OGI63436.1__1188	3.30.565.10/FF/80483	1.9e-08	41.3	0	3.1e-08	40.6	0	1.3	1	0	0	1	1	1	1	AI-3	AI-3_2R_1_1_TC_QseC	Candidatus Nomurabacteria bacterium RIFCSPHIGHO2_01_FULL_40_12	Nomurabacteria	1188	61	+	hypothetical protein
OGZ27696.1__1865	3.30.565.10/FF/80483	1.9e-08	41.3	0	3.4e-08	40.5	0	1.3	1	0	0	1	1	1	1	AI-3	AI-3_2R_1_1_TC_QseC	Candidatus Nealsonbacteria bacterium RIFOXYB1_FULL_40_15	Nealsonbacteria	1865	53	-	hypothetical protein
OGZ28382.1__1866	3.30.565.10/FF/80483	1.9e-08	41.3	0	3.4e-08	40.5	0	1.3	1	0	0	1	1	1	1	AI-3	AI-3_2R_1_1_TC_QseC	Candidatus Nealsonbacteria bacterium RIFOXYC1_FULL_40_7	Nealsonbacteria	1866	371	-	hypothetical protein
OGZ29508.1__1867	3.30.565.10/FF/80483	1.9e-08	41.3	0	3.4e-08	40.5	0	1.3	1	0	0	1	1	1	1	AI-3	AI-3_2R_1_1_TC_QseC	Candidatus Nealsonbacteria bacterium RIFOXYD1_FULL_39_11	Nealsonbacteria	1867	155	-	hypothetical protein
PIR98607.1__2265	3.30.565.10/FF/80483	1.9e-08	41.3	0	3.8e-08	40.3	0	1.4	1	0	0	1	1	1	1	AI-3	AI-3_2R_1_1_TC_QseC	Candidatus Colwellbacteria bacterium CG10_big_fil_rev_8_21_14_0_10_41_28	Colwellbacteria	2265	281	+	hypothetical protein
PIW92200.1__2394	3.30.565.10/FF/80483	1.9e-08	41.3	0	3.4e-08	40.5	0	1.3	1	0	0	1	1	1	1	AI-3	AI-3_2R_1_1_TC_QseC	Candidatus Nealsonbacteria bacterium CG_4_8_14_3_um_filter_37_23	Nealsonbacteria	2394	560	+	hypothetical protein
PIY89565.1__2445	3.30.565.10/FF/80483	1.9e-08	41.3	0	3.4e-08	40.5	0	1.3	1	0	0	1	1	1	1	AI-3	AI-3_2R_1_1_TC_QseC	Candidatus Nealsonbacteria bacterium CG_4_10_14_0_8_um_filter_37_14	Nealsonbacteria	2445	708	+	hypothetical protein
PJC51485.1__2512	3.30.565.10/FF/80483	1.9e-08	41.3	0	3.4e-08	40.5	0	1.3	1	0	0	1	1	1	1	AI-3	AI-3_2R_1_1_TC_QseC	Candidatus Nealsonbacteria bacterium CG_4_9_14_0_2_um_filter_37_38	Nealsonbacteria	2512	531	+	hypothetical protein
OGZ07872.1__1739	3.30.565.10/FF/80483	1.9e-08	41.3	0	3.5e-08	40.4	0	1.3	1	0	0	1	1	1	1	AI-3	AI-3_2R_1_1_TC_QseC	Candidatus Lloydbacteria bacterium RIFCSPHIGHO2_01_FULL_54_11	Lloydbacteria	1739	291	-	hypothetical protein
OGZ12830.1__1742	3.30.565.10/FF/80483	1.9e-08	41.3	0	3.5e-08	40.4	0	1.3	1	0	0	1	1	1	1	AI-3	AI-3_2R_1_1_TC_QseC	Candidatus Lloydbacteria bacterium RIFCSPHIGHO2_02_FULL_54_17	Lloydbacteria	1742	216	-	hypothetical protein
OGZ14850.1__1743	3.30.565.10/FF/80483	1.9e-08	41.3	0	3.5e-08	40.4	0	1.3	1	0	0	1	1	1	1	AI-3	AI-3_2R_1_1_TC_QseC	Candidatus Lloydbacteria bacterium RIFCSPLOWO2_01_FULL_54_18	Lloydbacteria	1743	233	-	hypothetical protein
OGZ16850.1__1745	3.30.565.10/FF/80483	1.9e-08	41.3	0	3.5e-08	40.4	0	1.3	1	0	0	1	1	1	1	AI-3	AI-3_2R_1_1_TC_QseC	Candidatus Lloydbacteria bacterium RIFCSPLOWO2_02_FULL_54_12	Lloydbacteria	1745	180	-	hypothetical protein
OGF26836.1__975	3.30.565.10/FF/80483	1.9e-08	41.3	0	5.1e-08	39.9	0	1.7	1	0	0	1	1	1	1	AI-3	AI-3_2R_1_1_TC_QseC	Candidatus Falkowbacteria bacterium RIFOXYA2_FULL_47_19	Falkowbacteria	975	598	+	hypothetical protein
OGF37091.1__884	3.30.565.10/FF/80483	1.9e-08	41.3	0	5.1e-08	39.9	0	1.7	1	0	0	1	1	1	1	AI-3	AI-3_2R_1_1_TC_QseC	Candidatus Falkowbacteria bacterium RIFOXYC2_FULL_46_15	Falkowbacteria	884	61	+	hypothetical protein
OGF43249.1__880	3.30.565.10/FF/80483	1.9e-08	41.3	0	5.1e-08	39.9	0	1.7	1	0	0	1	1	1	1	AI-3	AI-3_2R_1_1_TC_QseC	Candidatus Falkowbacteria bacterium RIFOXYB2_FULL_47_14	Falkowbacteria	880	752	-	hypothetical protein
KKU36674.1__529	3.30.565.10/FF/80483	1.9e-08	41.3	0	4.8e-08	40	0	1.6	1	0	0	1	1	1	1	AI-3	AI-3_2R_1_1_TC_QseC	Candidatus Wolfebacteria bacterium GW2011_GWC2_46_275	Wolfebacteria	529	393	-	Two-component sensor kinase
KKU42362.1__540	3.30.565.10/FF/80483	1.9e-08	41.3	0	4.8e-08	40	0	1.6	1	0	0	1	1	1	1	AI-3	AI-3_2R_1_1_TC_QseC	Candidatus Wolfebacteria bacterium GW2011_GWB2_46_69	Wolfebacteria	540	234	+	Two-component sensor kinase
KKU54328.1__554	3.30.565.10/FF/80483	1.9e-08	41.3	0	4.8e-08	40	0	1.6	1	0	0	1	1	1	1	AI-3	AI-3_2R_1_1_TC_QseC	Candidatus Wolfebacteria bacterium GW2011_GWC1_47_103	Wolfebacteria	554	294	+	Two-component sensor kinase
KKU59547.1__466	3.30.565.10/FF/80483	1.9e-08	41.3	0	4.8e-08	40	0	1.6	1	0	0	1	1	1	1	AI-3	AI-3_2R_1_1_TC_QseC	Candidatus Wolfebacteria bacterium GW2011_GWE2_47_12	Wolfebacteria	466	426	-	Two-component sensor kinase
KKU66159.1__371	3.30.565.10/FF/80483	1.9e-08	41.3	0	4.8e-08	40	0	1.6	1	0	0	1	1	1	1	AI-3	AI-3_2R_1_1_TC_QseC	Candidatus Wolfebacteria bacterium GW2011_GWD2_47_17	Wolfebacteria	371	217	+	Two-component sensor kinase
KKU75610.1__415	3.30.565.10/FF/80483	1.9e-08	41.3	0	4.8e-08	40	0	1.6	1	0	0	1	1	1	1	AI-3	AI-3_2R_1_1_TC_QseC	Candidatus Wolfebacteria bacterium GW2011_GWA1_47_6	Wolfebacteria	415	436	-	Two-component sensor kinase
KKU90124.1__569	3.30.565.10/FF/80483	1.9e-08	41.3	0	4.8e-08	40	0	1.6	1	0	0	1	1	1	1	AI-3	AI-3_2R_1_1_TC_QseC	Candidatus Wolfebacteria bacterium GW2011_GWA2_47_9b	Wolfebacteria	569	392	-	Two-component sensor kinase
PIU75041.1__2347	3.30.565.10/FF/80483	2e-08	41.2	0	3.8e-08	40.3	0	1.4	1	0	0	1	1	1	1	AI-3	AI-3_2R_1_1_TC_QseC	Candidatus Portnoybacteria bacterium CG06_land_8_20_14_3_00_39_12	Portnoybacteria	2347	729	-	hypothetical protein
PJE58697.1__2689	3.30.565.10/FF/80483	2e-08	41.2	0	3.8e-08	40.3	0	1.4	1	0	0	1	1	1	1	AI-3	AI-3_2R_1_1_TC_QseC	Candidatus Portnoybacteria bacterium CG10_big_fil_rev_8_21_14_0_10_40_22	Portnoybacteria	2689	506	-	hypothetical protein
OGK09904.1__1357	3.30.565.10/FF/80483	2e-08	41.2	0.1	6.5e-08	39.6	0	1.9	2	0	0	2	2	1	1	AI-3	AI-3_2R_1_1_TC_QseC	Candidatus Roizmanbacteria bacterium RIFCSPHIGHO2_01_FULL_35_10	Roizmanbacteria	1357	612	-	hypothetical protein
OGK40093.1__1374	3.30.565.10/FF/80483	2e-08	41.2	0.1	6.5e-08	39.6	0	1.9	2	0	0	2	2	1	1	AI-3	AI-3_2R_1_1_TC_QseC	Candidatus Roizmanbacteria bacterium RIFCSPLOWO2_01_FULL_35_13	Roizmanbacteria	1374	1008	-	hypothetical protein
HBU11133.1__2833	3.30.565.10/FF/80483	2e-08	41.2	0	4.6e-08	40.1	0	1.6	1	0	0	1	1	1	1	AI-3	AI-3_2R_1_1_TC_QseC	Candidatus Moranbacteria bacterium	Moranbacteria	2833	719	+	hypothetical protein
HCO99555.1__2910	3.30.565.10/FF/80483	2e-08	41.2	0	4.6e-08	40.1	0	1.6	1	0	0	1	1	1	1	AI-3	AI-3_2R_1_1_TC_QseC	Candidatus Moranbacteria bacterium	Moranbacteria	2910	242	-	hypothetical protein
KKQ00025.1__89	3.30.565.10/FF/80483	2e-08	41.2	0	4.6e-08	40.1	0	1.6	1	0	0	1	1	1	1	AI-3	AI-3_2R_1_1_TC_QseC	Candidatus Moranbacteria bacterium GW2011_GWD2_36_198	Moranbacteria	89	759	-	Two-component sensor histidine kinase
KKQ39172.1__55	3.30.565.10/FF/80483	2e-08	41.2	0	4.6e-08	40.1	0	1.6	1	0	0	1	1	1	1	AI-3	AI-3_2R_1_1_TC_QseC	Candidatus Moranbacteria bacterium GW2011_GWC2_37_73	Moranbacteria	55	880	-	Two-component sensor histidine kinase
PJC55867.1__2508	3.30.565.10/FF/80483	2e-08	41.2	0.1	3.3e-08	40.5	0.1	1.4	1	0	0	1	1	1	1	AI-3	AI-3_2R_1_1_TC_QseC	Candidatus Kaiserbacteria bacterium CG_4_9_14_0_2_um_filter_41_32	Kaiserbacteria	2508	110	+	hypothetical protein
OGG65374.1__1027	3.30.565.10/FF/80483	2.1e-08	41.2	0.1	8.4e-08	39.2	0	2.1	2	0	0	2	2	1	1	AI-3	AI-3_2R_1_1_TC_QseC	Candidatus Kaiserbacteria bacterium RIFCSPHIGHO2_02_FULL_55_20	Kaiserbacteria	1027	743	-	hypothetical protein
HBO64955.1__2916	3.30.565.10/FF/80483	2.1e-08	41.2	0	4.1e-08	40.2	0	1.4	1	0	0	1	1	1	1	AI-3	AI-3_2R_1_1_TC_QseC	Candidatus Saccharibacteria bacterium	Saccharibacteria (TM7)	2916	538	+	hypothetical protein
ODS34960.1__641	3.30.565.10/FF/80483	2.1e-08	41.2	0	4.5e-08	40.1	0	1.5	1	0	0	1	1	1	1	AI-3	AI-3_2R_1_1_TC_QseC	Candidatus Altiarchaeales archaeon WOR_SM1_SCG	Altiarchaeota	641	2095	+	hypothetical protein
HAL24810.1__2745	3.30.565.10/FF/80483	2.1e-08	41.1	0	5.2e-08	39.9	0	1.6	1	0	0	1	1	1	1	AI-3	AI-3_2R_1_1_TC_QseC	Candidatus Wolfebacteria bacterium	Wolfebacteria	2745	685	-	hypothetical protein
HAS94913.1__2759	3.30.565.10/FF/80483	2.1e-08	41.1	0	5.2e-08	39.9	0	1.6	1	0	0	1	1	1	1	AI-3	AI-3_2R_1_1_TC_QseC	Candidatus Wolfebacteria bacterium	Wolfebacteria	2759	456	+	hypothetical protein
HBD18374.1__2796	3.30.565.10/FF/80483	2.1e-08	41.1	0	5.2e-08	39.9	0	1.6	1	0	0	1	1	1	1	AI-3	AI-3_2R_1_1_TC_QseC	Candidatus Wolfebacteria bacterium	Wolfebacteria	2796	692	-	hypothetical protein
HBN86768.1__2803	3.30.565.10/FF/80483	2.1e-08	41.1	0	5.2e-08	39.9	0	1.6	1	0	0	1	1	1	1	AI-3	AI-3_2R_1_1_TC_QseC	Candidatus Wolfebacteria bacterium	Wolfebacteria	2803	384	-	hypothetical protein
HCM53083.1__2895	3.30.565.10/FF/80483	2.1e-08	41.1	0	5.2e-08	39.9	0	1.6	1	0	0	1	1	1	1	AI-3	AI-3_2R_1_1_TC_QseC	Candidatus Wolfebacteria bacterium	Wolfebacteria	2895	159	+	hypothetical protein
OGD54412.1__790	3.30.565.10/FF/80483	2.2e-08	41.1	0	3.5e-08	40.4	0	1.3	1	0	0	1	1	1	1	AI-3	AI-3_2R_1_1_TC_QseC	Candidatus Beckwithbacteria bacterium RBG_13_35_6	Beckwithbacteria	790	73	-	hypothetical protein
OGE27709.1__819	3.30.565.10/FF/80483	2.2e-08	41.1	0	4.6e-08	40.1	0	1.5	1	0	0	1	1	1	1	AI-3	AI-3_2R_1_1_TC_QseC	Candidatus Daviesbacteria bacterium RIFCSPHIGHO2_01_FULL_40_11	Daviesbacteria	819	738	+	hypothetical protein
OGE88739.1__856	3.30.565.10/FF/80483	2.2e-08	41.1	0	3.3e-08	40.5	0	1.4	1	0	0	1	1	1	1	AI-3	AI-3_2R_1_1_TC_QseC	Candidatus Doudnabacteria bacterium RIFCSPHIGHO2_01_FULL_50_11	Doudnabacteria (SM2F11)	856	626	+	hypothetical protein
HBI16873.1__2809	3.30.565.10/FF/80483	2.2e-08	41.1	0	4.9e-08	40	0	1.6	1	0	0	1	1	1	1	AI-3	AI-3_2R_1_1_TC_QseC	Candidatus Moranbacteria bacterium	Moranbacteria	2809	46	-	hypothetical protein
KKP57353.1__37	3.30.565.10/FF/80483	2.2e-08	41.1	0	4.9e-08	40	0	1.6	1	0	0	1	1	1	1	AI-3	AI-3_2R_1_1_TC_QseC	Candidatus Moranbacteria bacterium GW2011_GWF1_34_10	Moranbacteria	37	1071	-	Histidine kinase
KKP64014.1__44	3.30.565.10/FF/80483	2.2e-08	41.1	0	4.9e-08	40	0	1.6	1	0	0	1	1	1	1	AI-3	AI-3_2R_1_1_TC_QseC	Candidatus Moranbacteria bacterium GW2011_GWF2_34_56	Moranbacteria	44	626	-	Histidine kinase
PJB17843.1__2557	3.30.565.10/FF/80483	2.2e-08	41.1	0	4.4e-08	40.1	0	1.5	1	0	0	1	1	1	1	AI-3	AI-3_2R_1_1_TC_QseC	Candidatus Falkowbacteria bacterium CG_4_9_14_3_um_filter_38_19	Falkowbacteria	2557	254	-	hypothetical protein
KKR30772.1__248	3.30.565.10/FF/80483	2.2e-08	41.1	0.1	7.4e-08	39.4	0.1	1.8	1	1	0	1	1	1	1	AI-3	AI-3_2R_1_1_TC_QseC	Candidatus Woesebacteria bacterium GW2011_GWA1_39_8	Woesebacteria	248	42	-	Histidine kinase
OGM03442.1__1464	3.30.565.10/FF/80483	2.2e-08	41.1	0.1	7.4e-08	39.4	0.1	1.8	1	1	0	1	1	1	1	AI-3	AI-3_2R_1_1_TC_QseC	Candidatus Woesebacteria bacterium GWB1_37_5	Woesebacteria	1464	900	-	hypothetical protein
OGM23938.1__1485	3.30.565.10/FF/80483	2.2e-08	41.1	0.1	7.4e-08	39.4	0.1	1.8	1	1	0	1	1	1	1	AI-3	AI-3_2R_1_1_TC_QseC	Candidatus Woesebacteria bacterium RIFCSPHIGHO2_01_FULL_39_32	Woesebacteria	1485	1128	-	hypothetical protein
OGM37444.1__1495	3.30.565.10/FF/80483	2.2e-08	41.1	0.1	7.4e-08	39.4	0.1	1.8	1	1	0	1	1	1	1	AI-3	AI-3_2R_1_1_TC_QseC	Candidatus Woesebacteria bacterium RIFCSPHIGHO2_12_FULL_38_11	Woesebacteria	1495	623	-	hypothetical protein
OGM64127.1__1509	3.30.565.10/FF/80483	2.2e-08	41.1	0.1	7.4e-08	39.4	0.1	1.8	1	1	0	1	1	1	1	AI-3	AI-3_2R_1_1_TC_QseC	Candidatus Woesebacteria bacterium RIFCSPLOWO2_01_FULL_39_25	Woesebacteria	1509	951	-	hypothetical protein
OHA70252.1__1947	3.30.565.10/FF/80483	2.2e-08	41.1	0	3.8e-08	40.3	0	1.3	1	0	0	1	1	1	1	AI-3	AI-3_2R_1_1_TC_QseC	Candidatus Wildermuthbacteria bacterium RIFCSPHIGHO2_12_FULL_40_12	Wildermuthbacteria	1947	410	-	hypothetical protein
HCH34961.1__2874	3.30.565.10/FF/80483	2.2e-08	41.1	0	3.9e-08	40.3	0	1.5	1	0	0	1	1	1	1	AI-3	AI-3_2R_1_1_TC_QseC	Candidatus Saccharibacteria bacterium	Saccharibacteria (TM7)	2874	167	+	hypothetical protein
KKU32948.1__530	3.30.565.10/FF/80483	2.2e-08	41.1	0	3.9e-08	40.3	0	1.4	1	0	0	1	1	1	1	AI-3	AI-3_2R_1_1_TC_QseC	Candidatus Collierbacteria bacterium GW2011_GWA2_46_26	Collierbacteria	530	907	-	PAS sensor protein
OHA47623.1__1923	3.30.565.10/FF/80483	2.3e-08	41.1	0	4.3e-08	40.1	0	1.4	1	0	0	1	1	1	1	AI-3	AI-3_2R_1_1_TC_QseC	Candidatus Terrybacteria bacterium RIFCSPHIGHO2_01_FULL_48_17	Terrybacteria	1923	796	+	hypothetical protein
OHA53140.1__1928	3.30.565.10/FF/80483	2.3e-08	41.1	0	4.3e-08	40.1	0	1.4	1	0	0	1	1	1	1	AI-3	AI-3_2R_1_1_TC_QseC	Candidatus Terrybacteria bacterium RIFCSPLOWO2_01_FULL_48_14	Terrybacteria	1928	453	-	hypothetical protein
OHA01995.1__1819	3.30.565.10/FF/80483	2.3e-08	41	0.1	4.1e-08	40.2	0.1	1.3	1	0	0	1	1	1	1	AI-3	AI-3_2R_1_1_TC_QseC	Candidatus Sungbacteria bacterium RIFCSPHIGHO2_02_FULL_49_20	Sungbacteria	1819	146	-	hypothetical protein
OHA10077.1__1905	3.30.565.10/FF/80483	2.3e-08	41	0.1	4.1e-08	40.2	0.1	1.3	1	0	0	1	1	1	1	AI-3	AI-3_2R_1_1_TC_QseC	Candidatus Sungbacteria bacterium RIFCSPLOWO2_02_FULL_48_13b	Sungbacteria	1905	457	+	hypothetical protein
KKS62503.1__294	3.30.565.10/FF/80483	2.3e-08	41	0	4.3e-08	40.1	0	1.4	1	0	0	1	1	1	1	AI-3	AI-3_2R_1_1_TC_QseC	Candidatus Collierbacteria bacterium GW2011_GWE2_42_48	Collierbacteria	294	373	+	Two-component hybrid sensor and regulator
HBH19596.1__2799	3.30.565.10/FF/80483	2.3e-08	41	0.1	4.8e-08	40	0.1	1.5	1	0	0	1	1	1	1	AI-3	AI-3_2R_1_1_TC_QseC	Candidatus Peribacter riflensis	Peregrinibacteria (PER)	2799	369	-	hypothetical protein
HBU10190.1__2822	3.30.565.10/FF/80483	2.3e-08	41	0.1	4.8e-08	40	0.1	1.5	1	0	0	1	1	1	1	AI-3	AI-3_2R_1_1_TC_QseC	Candidatus Peribacter riflensis	Peregrinibacteria (PER)	2822	367	-	hypothetical protein
OGJ76697.1__1301	3.30.565.10/FF/80483	2.3e-08	41	0.1	4.8e-08	40	0.1	1.5	1	0	0	1	1	1	1	AI-3	AI-3_2R_1_1_TC_QseC	Candidatus Peribacteria bacterium RIFOXYB1_FULL_57_12	Peregrinibacteria (PER)	1301	951	+	hypothetical protein
OGJ78949.1__1353	3.30.565.10/FF/80483	2.3e-08	41	0.1	4.8e-08	40	0.1	1.5	1	0	0	1	1	1	1	AI-3	AI-3_2R_1_1_TC_QseC	Candidatus Peribacteria bacterium RIFOXYC1_FULL_58_8	Peregrinibacteria (PER)	1353	720	-	hypothetical protein
OGG91071.1__1043	3.30.565.10/FF/80483	2.3e-08	41	0	5.7e-08	39.8	0	1.6	1	0	0	1	1	1	1	AI-3	AI-3_2R_1_1_TC_QseC	Candidatus Kaiserbacteria bacterium RIFCSPLOWO2_12_FULL_53_8	Kaiserbacteria	1043	598	-	hypothetical protein
HAC56445.1__2738	3.30.565.10/FF/80483	2.4e-08	41	0	4e-08	40.2	0	1.4	1	0	0	1	1	1	1	AI-3	AI-3_2R_1_1_TC_QseC	Candidatus Saccharibacteria bacterium	Saccharibacteria (TM7)	2738	441	-	hypothetical protein
OGC57721.1__664	3.30.565.10/FF/80483	2.4e-08	41	0	3.9e-08	40.3	0	1.3	1	0	0	1	1	1	1	AI-3	AI-3_2R_1_1_TC_QseC	candidate division WWE3 bacterium RIFCSPLOWO2_01_FULL_41_9	Katanobacteria (WWE3)	664	277	+	hypothetical protein
PIP34010.1__2185	3.30.565.10/FF/80483	2.4e-08	41	0	4.9e-08	40	0	1.4	1	0	0	1	1	1	1	AI-3	AI-3_2R_1_1_TC_QseC	Candidatus Falkowbacteria bacterium CG23_combo_of_CG06-09_8_20_14_all_49_15	Falkowbacteria	2185	109	-	hypothetical protein
OGE33195.1__838	3.30.565.10/FF/80483	2.5e-08	40.9	0.1	4.1e-08	40.2	0.1	1.3	1	0	0	1	1	1	1	AI-3	AI-3_2R_1_1_TC_QseC	Candidatus Daviesbacteria bacterium RIFCSPHIGHO2_02_FULL_36_13	Daviesbacteria	838	204	+	hypothetical protein
OGM05645.1__1465	3.30.565.10/FF/80483	2.5e-08	40.9	0	4.8e-08	40	0	1.4	1	0	0	1	1	1	1	AI-3	AI-3_2R_1_1_TC_QseC	Candidatus Woesebacteria bacterium GWB1_43_5	Woesebacteria	1465	250	-	hypothetical protein
OGZ20227.1__1751	3.30.565.10/FF/80483	2.5e-08	40.9	0	8.7e-08	39.2	0	1.9	2	0	0	2	2	1	1	AI-3	AI-3_2R_1_1_TC_QseC	Candidatus Nealsonbacteria bacterium RIFCSPHIGHO2_01_FULL_38_55	Nealsonbacteria	1751	106	-	hypothetical protein
OGZ21881.1__1753	3.30.565.10/FF/80483	2.5e-08	40.9	0	8.7e-08	39.2	0	1.9	2	0	0	2	2	1	1	AI-3	AI-3_2R_1_1_TC_QseC	Candidatus Nealsonbacteria bacterium RIFCSPHIGHO2_02_38_10	Nealsonbacteria	1753	112	-	hypothetical protein
OGZ22269.1__1754	3.30.565.10/FF/80483	2.5e-08	40.9	0	8.7e-08	39.2	0	1.9	2	0	0	2	2	1	1	AI-3	AI-3_2R_1_1_TC_QseC	Candidatus Nealsonbacteria bacterium RIFCSPHIGHO2_02_FULL_38_75	Nealsonbacteria	1754	1	+	hypothetical protein
OGZ22462.1__1756	3.30.565.10/FF/80483	2.5e-08	40.9	0	8.7e-08	39.2	0	1.9	2	0	0	2	2	1	1	AI-3	AI-3_2R_1_1_TC_QseC	Candidatus Nealsonbacteria bacterium RIFCSPHIGHO2_12_FULL_38_18	Nealsonbacteria	1756	552	-	hypothetical protein
OGZ23178.1__1861	3.30.565.10/FF/80483	2.5e-08	40.9	0	8.7e-08	39.2	0	1.9	2	0	0	2	2	1	1	AI-3	AI-3_2R_1_1_TC_QseC	Candidatus Nealsonbacteria bacterium RIFCSPLOWO2_01_FULL_38_120	Nealsonbacteria	1861	302	+	hypothetical protein
OGZ25867.1__1759	3.30.565.10/FF/80483	2.5e-08	40.9	0	8.7e-08	39.2	0	1.9	2	0	0	2	2	1	1	AI-3	AI-3_2R_1_1_TC_QseC	Candidatus Nealsonbacteria bacterium RIFCSPLOWO2_12_FULL_39_31	Nealsonbacteria	1759	548	-	hypothetical protein
OGZ26534.1__1864	3.30.565.10/FF/80483	2.5e-08	40.9	0	8.7e-08	39.2	0	1.9	2	0	0	2	2	1	1	AI-3	AI-3_2R_1_1_TC_QseC	Candidatus Nealsonbacteria bacterium RIFCSPLOWO2_02_FULL_38_63	Nealsonbacteria	1864	22	-	hypothetical protein
PIZ89625.1__2645	3.30.565.10/FF/80483	2.5e-08	40.9	0	4.4e-08	40.1	0	1.3	1	0	0	1	1	1	1	AI-3	AI-3_2R_1_1_TC_QseC	Candidatus Nealsonbacteria bacterium CG_4_10_14_0_2_um_filter_37_10	Nealsonbacteria	2645	63	-	hypothetical protein
PJA84676.1__2574	3.30.565.10/FF/80483	2.5e-08	40.9	0	4.4e-08	40.1	0	1.3	1	0	0	1	1	1	1	AI-3	AI-3_2R_1_1_TC_QseC	Candidatus Nealsonbacteria bacterium CG_4_9_14_3_um_filter_37_13	Nealsonbacteria	2574	273	+	hypothetical protein
OGY78444.1__1727	3.30.565.10/FF/80483	2.6e-08	40.9	0	4.8e-08	40	0	1.4	1	0	0	1	1	1	1	AI-3	AI-3_2R_1_1_TC_QseC	Candidatus Kerfeldbacteria bacterium RIFCSPHIGHO2_02_FULL_42_14	Kerfeldbacteria	1727	967	-	hypothetical protein
OGY81786.1__1728	3.30.565.10/FF/80483	2.6e-08	40.9	0	4.8e-08	40	0	1.4	1	0	0	1	1	1	1	AI-3	AI-3_2R_1_1_TC_QseC	Candidatus Kerfeldbacteria bacterium RIFCSPHIGHO2_12_FULL_42_13	Kerfeldbacteria	1728	260	-	hypothetical protein
OGY84475.1__1706	3.30.565.10/FF/80483	2.6e-08	40.9	0	4.8e-08	40	0	1.4	1	0	0	1	1	1	1	AI-3	AI-3_2R_1_1_TC_QseC	Candidatus Kerfeldbacteria bacterium RIFCSPLOWO2_02_FULL_42_19	Kerfeldbacteria	1706	208	-	hypothetical protein
OGY87985.1__1707	3.30.565.10/FF/80483	2.6e-08	40.9	0	4.8e-08	40	0	1.4	1	0	0	1	1	1	1	AI-3	AI-3_2R_1_1_TC_QseC	Candidatus Kerfeldbacteria bacterium RIFCSPLOWO2_12_FULL_43_9	Kerfeldbacteria	1707	20	+	hypothetical protein
PIR71907.1__2233	3.30.565.10/FF/80483	2.6e-08	40.9	0	4.2e-08	40.2	0	1.2	1	0	0	1	1	1	1	AI-3	AI-3_2R_1_1_TC_QseC	Candidatus Nealsonbacteria bacterium CG10_big_fil_rev_8_21_14_0_10_36_24	Nealsonbacteria	2233	276	-	hypothetical protein
PIS41275.1__2297	3.30.565.10/FF/80483	2.6e-08	40.8	0	4.8e-08	40	0	1.3	1	0	0	1	1	1	1	AI-3	AI-3_2R_1_1_TC_QseC	Candidatus Kerfeldbacteria bacterium CG08_land_8_20_14_0_20_42_7	Kerfeldbacteria	2297	916	-	hypothetical protein
PIR54477.1__2224	3.30.565.10/FF/80483	2.6e-08	40.8	0.1	5.8e-08	39.7	0.1	1.5	1	0	0	1	1	1	1	AI-3	AI-3_2R_1_1_TC_QseC	Candidatus Peregrinibacteria bacterium CG10_big_fil_rev_8_21_14_0_10_42_8	Peregrinibacteria (PER)	2224	319	-	hypothetical protein
OGC45583.1__657	3.30.565.10/FF/80483	2.7e-08	40.8	0	5.7e-08	39.7	0	1.5	1	0	0	1	1	1	1	AI-3	AI-3_2R_1_1_TC_QseC	candidate division WWE3 bacterium RBG_19FT_COMBO_34_6	Katanobacteria (WWE3)	657	317	-	hypothetical protein
OGE15858.1__767	3.30.565.10/FF/80483	2.8e-08	40.8	0	4.9e-08	39.9	0	1.4	1	0	0	1	1	1	1	AI-3	AI-3_2R_1_1_TC_QseC	Candidatus Daviesbacteria bacterium RIFCSPHIGHO2_01_FULL_37_27	Daviesbacteria	767	860	+	hypothetical protein
OGE38083.1__842	3.30.565.10/FF/80483	2.8e-08	40.8	0	4.9e-08	39.9	0	1.4	1	0	0	1	1	1	1	AI-3	AI-3_2R_1_1_TC_QseC	Candidatus Daviesbacteria bacterium RIFCSPHIGHO2_12_FULL_37_11	Daviesbacteria	842	597	+	hypothetical protein
OGE44937.1__831	3.30.565.10/FF/80483	2.8e-08	40.8	0	4.9e-08	39.9	0	1.4	1	0	0	1	1	1	1	AI-3	AI-3_2R_1_1_TC_QseC	Candidatus Daviesbacteria bacterium RIFCSPLOWO2_01_FULL_37_10	Daviesbacteria	831	896	+	hypothetical protein
HAM95571.1__2748	3.30.565.10/FF/80483	2.8e-08	40.8	0	4.9e-08	40	0	1.4	1	0	0	1	1	1	1	AI-3	AI-3_2R_1_1_TC_QseC	Candidatus Azambacteria bacterium	Azambacteria	2748	224	-	hypothetical protein
KKU39335.1__534	3.30.565.10/FF/80483	2.8e-08	40.8	0	4.9e-08	40	0	1.4	1	0	0	1	1	1	1	AI-3	AI-3_2R_1_1_TC_QseC	Candidatus Azambacteria bacterium GW2011_GWB2_46_37	Azambacteria	534	204	+	hypothetical protein
HCH34462.1__2874	3.30.565.10/FF/80483	2.8e-08	40.8	0	4.6e-08	40.1	0	1.3	1	0	0	1	1	1	1	AI-3	AI-3_2R_1_1_TC_QseC	Candidatus Saccharibacteria bacterium	Saccharibacteria (TM7)	2874	655	+	hypothetical protein
KKW05139.1__581	3.30.565.10/FF/80483	2.8e-08	40.8	0	4.6e-08	40.1	0	1.3	1	0	0	1	1	1	1	AI-3	AI-3_2R_1_1_TC_QseC	Candidatus Saccharibacteria bacterium GW2011_GWC2_48_9	Saccharibacteria (TM7)	581	30	-	Integral membrane sensor signal transduction histidine kinase
OGK38486.1__1372	3.30.565.10/FF/80483	2.8e-08	40.8	0	1.3e-07	38.6	0	1.9	2	0	0	2	2	1	1	AI-3	AI-3_2R_1_1_TC_QseC	Candidatus Roizmanbacteria bacterium RIFCSPHIGHO2_12_FULL_41_11	Roizmanbacteria	1372	130	+	hypothetical protein
OGZ40592.1__1772	3.30.565.10/FF/80483	2.8e-08	40.8	0	3.3e-08	40.5	0	1.1	1	0	0	1	1	1	1	AI-3	AI-3_2R_1_1_TC_QseC	Candidatus Portnoybacteria bacterium RIFCSPLOWO2_02_FULL_39_11	Portnoybacteria	1772	349	+	hypothetical protein
OGN06848.1__1562	3.30.565.10/FF/80483	2.8e-08	40.7	0.1	5.3e-08	39.9	0.1	1.4	1	0	0	1	1	1	1	AI-3	AI-3_2R_1_1_TC_QseC	Candidatus Yanofskybacteria bacterium RIFCSPHIGHO2_02_FULL_38_22b	Yanofskybacteria	1562	612	-	hypothetical protein
OGZ78299.1__1889	3.30.565.10/FF/80483	2.8e-08	40.7	0	5.6e-08	39.8	0	1.5	1	0	0	1	1	1	1	AI-3	AI-3_2R_1_1_TC_QseC	Candidatus Staskawiczbacteria bacterium RIFOXYB1_FULL_37_44	Staskawiczbacteria	1889	754	-	hypothetical protein
OGZ82923.1__1811	3.30.565.10/FF/80483	2.8e-08	40.7	0	5.6e-08	39.8	0	1.5	1	0	0	1	1	1	1	AI-3	AI-3_2R_1_1_TC_QseC	Candidatus Staskawiczbacteria bacterium RIFOXYC1_FULL_37_52	Staskawiczbacteria	1811	775	+	hypothetical protein
OGZ88614.1__1815	3.30.565.10/FF/80483	2.8e-08	40.7	0	5.6e-08	39.8	0	1.5	1	0	0	1	1	1	1	AI-3	AI-3_2R_1_1_TC_QseC	Candidatus Staskawiczbacteria bacterium RIFOXYD1_FULL_37_110	Staskawiczbacteria	1815	775	-	hypothetical protein
OGZ89163.1__1813	3.30.565.10/FF/80483	2.8e-08	40.7	0	5.6e-08	39.8	0	1.5	1	0	0	1	1	1	1	AI-3	AI-3_2R_1_1_TC_QseC	Candidatus Staskawiczbacteria bacterium RIFOXYC2_FULL_37_19	Staskawiczbacteria	1813	192	-	hypothetical protein
KKU37412.1__532	3.30.565.10/FF/80483	2.8e-08	40.7	0	5.1e-08	39.9	0	1.4	1	0	0	1	1	1	1	AI-3	AI-3_2R_1_1_TC_QseC	Candidatus Azambacteria bacterium GW2011_GWF2_46_32	Azambacteria	532	372	+	hypothetical protein
HCE87220.1__2870	3.30.565.10/FF/80483	2.9e-08	40.7	0	5e-08	39.9	0	1.3	1	0	0	1	1	1	1	AI-3	AI-3_2R_1_1_TC_QseC	Candidatus Jacksonbacteria bacterium	Jacksonbacteria	2870	344	+	hypothetical protein
OGM81445.1__1527	3.30.565.10/FF/80483	2.9e-08	40.7	0	5.7e-08	39.7	0	1.4	1	0	0	1	1	1	1	AI-3	AI-3_2R_1_1_TC_QseC	Candidatus Woesebacteria bacterium RIFOXYB1_FULL_42_36	Woesebacteria	1527	555	+	hypothetical protein
OGM88276.1__1535	3.30.565.10/FF/80483	2.9e-08	40.7	0	5.7e-08	39.7	0	1.4	1	0	0	1	1	1	1	AI-3	AI-3_2R_1_1_TC_QseC	Candidatus Woesebacteria bacterium RIFOXYD1_FULL_43_18	Woesebacteria	1535	287	+	hypothetical protein
KKS47701.1__366	3.30.565.10/FF/80483	2.9e-08	40.7	0.1	6.6e-08	39.6	0.1	1.6	1	0	0	1	1	1	1	AI-3	AI-3_2R_1_1_TC_QseC	Candidatus Gottesmanbacteria bacterium GW2011_GWA2_42_18	Gottesmanbacteria	366	190	+	Sensory box histidine kinase
KKS75914.1__183	3.30.565.10/FF/80483	2.9e-08	40.7	0.1	6.6e-08	39.6	0.1	1.6	1	0	0	1	1	1	1	AI-3	AI-3_2R_1_1_TC_QseC	Candidatus Gottesmanbacteria bacterium GW2011_GWC2_42_8	Gottesmanbacteria	183	250	+	Sensory box histidine kinase
OGG10840.1__921	3.30.565.10/FF/80483	2.9e-08	40.7	0.1	6.6e-08	39.6	0.1	1.6	1	0	0	1	1	1	1	AI-3	AI-3_2R_1_1_TC_QseC	Candidatus Gottesmanbacteria bacterium RIFCSPHIGHO2_01_FULL_42_27	Gottesmanbacteria	921	685	-	hypothetical protein
OGG19983.1__1000	3.30.565.10/FF/80483	2.9e-08	40.7	0.1	6.6e-08	39.6	0.1	1.6	1	0	0	1	1	1	1	AI-3	AI-3_2R_1_1_TC_QseC	Candidatus Gottesmanbacteria bacterium RIFCSPHIGHO2_12_FULL_43_26	Gottesmanbacteria	1000	934	-	hypothetical protein
OGG32933.1__930	3.30.565.10/FF/80483	2.9e-08	40.7	0.1	6.6e-08	39.6	0.1	1.6	1	0	0	1	1	1	1	AI-3	AI-3_2R_1_1_TC_QseC	Candidatus Gottesmanbacteria bacterium RIFCSPLOWO2_01_FULL_42_22	Gottesmanbacteria	930	1386	-	hypothetical protein
OGG34771.1__936	3.30.565.10/FF/80483	2.9e-08	40.7	0.1	6.6e-08	39.6	0.1	1.6	1	0	0	1	1	1	1	AI-3	AI-3_2R_1_1_TC_QseC	Candidatus Gottesmanbacteria bacterium RIFCSPLOWO2_12_FULL_42_10	Gottesmanbacteria	936	329	-	hypothetical protein
OGG36942.1__935	3.30.565.10/FF/80483	2.9e-08	40.7	0.1	6.6e-08	39.6	0.1	1.6	1	0	0	1	1	1	1	AI-3	AI-3_2R_1_1_TC_QseC	Candidatus Gottesmanbacteria bacterium RIFCSPLOWO2_02_FULL_42_29	Gottesmanbacteria	935	951	-	hypothetical protein
PIP17253.1__2188	3.30.565.10/FF/80483	2.9e-08	40.7	0	4.3e-08	40.2	0	1.2	1	0	0	1	1	1	1	AI-3	AI-3_2R_1_1_TC_QseC	Candidatus Portnoybacteria bacterium CG23_combo_of_CG06-09_8_20_14_all_37_13	Portnoybacteria	2188	200	+	hypothetical protein
OGK52703.1__1382	3.30.565.10/FF/80483	2.9e-08	40.7	0	1.4e-07	38.5	0	1.9	2	0	0	2	2	1	1	AI-3	AI-3_2R_1_1_TC_QseC	Candidatus Roizmanbacteria bacterium RIFCSPLOWO2_01_FULL_41_22	Roizmanbacteria	1382	81	+	hypothetical protein
OGL66931.1__1423	3.30.565.10/FF/80483	2.9e-08	40.7	0	5.8e-08	39.7	0	1.4	1	0	0	1	1	1	1	AI-3	AI-3_2R_1_1_TC_QseC	Candidatus Uhrbacteria bacterium RIFCSPHIGHO2_01_FULL_63_20	Uhrbacteria	1423	230	-	hypothetical protein
PSO43019.1__2734	3.30.565.10/FF/80483	2.9e-08	40.7	0	5.9e-08	39.7	0	1.4	1	0	0	1	1	1	1	AI-3	AI-3_2R_1_1_TC_QseC	Candidatus Saccharibacteria bacterium QS_5_54_17	Saccharibacteria (TM7)	2734	579	+	hypothetical protein
OGL92492.1__1451	1.10.287.130/FF/2160	3e-08	40.6	3.5	0.013	22.4	0.9	2.5	1	1	1	2	2	2	2	AI-3	AI-3_2R_1_1_TC_QseC	Candidatus Uhrbacteria bacterium RIFOXYA2_FULL_40_9	Uhrbacteria	1451	600	+	hypothetical protein
HBK34543.1__2806	1.10.287.130/FF/2160	3e-08	40.6	3.5	0.013	22.4	0.9	2.5	1	1	1	2	2	2	2	AI-3	AI-3_2R_1_1_TC_QseC	Candidatus Uhrbacteria bacterium	Uhrbacteria	2806	168	-	hypothetical protein
HCB55894.1__2866	1.10.287.130/FF/2160	3e-08	40.6	3.5	0.013	22.4	0.9	2.5	1	1	1	2	2	2	2	AI-3	AI-3_2R_1_1_TC_QseC	Candidatus Uhrbacteria bacterium	Uhrbacteria	2866	397	-	hypothetical protein
KKR57832.1__217	1.10.287.130/FF/2160	3e-08	40.6	3.5	0.013	22.4	0.9	2.5	1	1	1	2	2	2	2	AI-3	AI-3_2R_1_1_TC_QseC	Candidatus Uhrbacteria bacterium GW2011_GWF2_40_263	Uhrbacteria	217	264	-	Histidine kinase
KKR67892.1__218	1.10.287.130/FF/2160	3e-08	40.6	3.5	0.013	22.4	0.9	2.5	1	1	1	2	2	2	2	AI-3	AI-3_2R_1_1_TC_QseC	Candidatus Uhrbacteria bacterium GW2011_GWE2_40_58	Uhrbacteria	218	231	+	Histidine kinase
OGL96861.1__1455	1.10.287.130/FF/2160	3e-08	40.6	3.5	0.013	22.4	0.9	2.5	1	1	1	2	2	2	2	AI-3	AI-3_2R_1_1_TC_QseC	Candidatus Uhrbacteria bacterium RIFOXYB2_FULL_41_18	Uhrbacteria	1455	627	+	hypothetical protein
OGC50412.1__659	1.10.287.130/FF/38323	3e-08	40.4	0	7.4e-08	39.1	0	1.6	1	0	0	1	1	1	1	AI-3	AI-3_2R_1_1_TC_QseC	candidate division WWE3 bacterium RIFCSPHIGHO2_01_FULL_40_23	Katanobacteria (WWE3)	659	522	+	hypothetical protein
OGC55108.1__663	1.10.287.130/FF/38323	3e-08	40.4	0	7.4e-08	39.1	0	1.6	1	0	0	1	1	1	1	AI-3	AI-3_2R_1_1_TC_QseC	candidate division WWE3 bacterium RIFCSPLOWO2_01_FULL_41_18	Katanobacteria (WWE3)	663	749	+	hypothetical protein
HAZ16945.1__2772	3.30.565.10/FF/80483	3e-08	40.7	0	6.8e-08	39.5	0	1.6	1	0	0	1	1	1	1	AI-3	AI-3_2R_1_1_TC_QseC	Candidatus Jacksonbacteria bacterium	Jacksonbacteria	2772	474	+	hypothetical protein
OGY69022.1__1693	3.30.565.10/FF/80483	3e-08	40.7	0	6.8e-08	39.5	0	1.6	1	0	0	1	1	1	1	AI-3	AI-3_2R_1_1_TC_QseC	Candidatus Jacksonbacteria bacterium RIFCSPHIGHO2_02_FULL_43_10	Jacksonbacteria	1693	392	-	hypothetical protein
OGY70285.1__1696	3.30.565.10/FF/80483	3e-08	40.7	0	6.8e-08	39.5	0	1.6	1	0	0	1	1	1	1	AI-3	AI-3_2R_1_1_TC_QseC	Candidatus Jacksonbacteria bacterium RIFCSPLOWO2_01_FULL_44_13	Jacksonbacteria	1696	754	-	hypothetical protein
OGY72755.1__1697	3.30.565.10/FF/80483	3e-08	40.7	0	6.8e-08	39.5	0	1.6	1	0	0	1	1	1	1	AI-3	AI-3_2R_1_1_TC_QseC	Candidatus Jacksonbacteria bacterium RIFCSPLOWO2_02_FULL_43_9	Jacksonbacteria	1697	388	-	hypothetical protein
PIN70374.1__2129	3.30.565.10/FF/80483	3e-08	40.7	0	5.2e-08	39.9	0	1.3	1	0	0	1	1	1	1	AI-3	AI-3_2R_1_1_TC_QseC	Candidatus Woesearchaeota archaeon CG11_big_fil_rev_8_21_14_0_20_43_8	Woesearchaeota	2129	248	-	hypothetical protein
PIO05559.1__2695	3.30.565.10/FF/80483	3e-08	40.7	0	5.2e-08	39.9	0	1.3	1	0	0	1	1	1	1	AI-3	AI-3_2R_1_1_TC_QseC	Candidatus Woesearchaeota archaeon CG08_land_8_20_14_0_20_43_7	Woesearchaeota	2695	1322	-	hypothetical protein
OGY59633.1__1678	3.30.565.10/FF/80483	3e-08	40.7	0.1	5.5e-07	36.6	0	2.3	2	0	0	2	2	1	1	AI-3	AI-3_2R_1_1_TC_QseC	Candidatus Colwellbacteria bacterium RIFCSPHIGHO2_12_FULL_44_17	Colwellbacteria	1678	131	-	hypothetical protein
OGY60836.1__1680	3.30.565.10/FF/80483	3e-08	40.7	0.1	5.5e-07	36.6	0	2.3	2	0	0	2	2	1	1	AI-3	AI-3_2R_1_1_TC_QseC	Candidatus Colwellbacteria bacterium RIFCSPLOWO2_02_FULL_44_20b	Colwellbacteria	1680	31	+	hypothetical protein
OGY61382.1__1683	3.30.565.10/FF/80483	3e-08	40.7	0.1	5.5e-07	36.6	0	2.3	2	0	0	2	2	1	1	AI-3	AI-3_2R_1_1_TC_QseC	Candidatus Colwellbacteria bacterium RIFCSPLOWO2_12_FULL_44_13	Colwellbacteria	1683	345	+	hypothetical protein
KKS47801.1__369	3.30.565.10/FF/80483	3e-08	40.7	0	5.7e-08	39.7	0	1.4	1	0	0	1	1	1	1	AI-3	AI-3_2R_1_1_TC_QseC	Candidatus Giovannonibacteria bacterium GW2011_GWF2_42_19	Giovannonibacteria	369	483	-	PAS/PAC sensor hybrid histidine kinase
OGF64115.1__893	3.30.565.10/FF/80483	3e-08	40.7	0	5.7e-08	39.7	0	1.4	1	0	0	1	1	1	1	AI-3	AI-3_2R_1_1_TC_QseC	Candidatus Giovannonibacteria bacterium RIFCSPHIGHO2_02_42_15	Giovannonibacteria	893	498	+	hypothetical protein
PIR86431.1__2253	3.30.565.10/FF/80483	3e-08	40.7	0	3.6e-08	40.4	0	1.1	1	0	0	1	1	1	1	AI-3	AI-3_2R_1_1_TC_QseC	Candidatus Kaiserbacteria bacterium CG10_big_fil_rev_8_21_14_0_10_43_70	Kaiserbacteria	2253	63	+	histidine kinase
OGM08770.1__1468	3.30.565.10/FF/80483	3e-08	40.6	0	6.3e-08	39.6	0	1.5	1	0	0	1	1	1	1	AI-3	AI-3_2R_1_1_TC_QseC	Candidatus Woesebacteria bacterium RBG_13_36_22	Woesebacteria	1468	836	+	hypothetical protein
OGG60128.1__1026	1.10.287.130/FF/38323	3.1e-08	40.3	0.3	6.3e-08	39.3	0.3	1.4	1	0	0	1	1	1	1	AI-3	AI-3_2R_1_1_TC_QseC	Candidatus Kaiserbacteria bacterium RIFCSPHIGHO2_01_FULL_56_24	Kaiserbacteria	1026	315	+	hypothetical protein
KKP46279.1__29	3.30.565.10/FF/80483	3.1e-08	40.6	0	6.1e-08	39.6	0	1.5	1	0	0	1	1	1	1	AI-3	AI-3_2R_1_1_TC_QseC	Candidatus Woesebacteria bacterium GW2011_GWA2_33_28	Woesebacteria	29	964	-	Two component sensor histidine kinase
TWP15949.1__2948	3.30.565.10/FF/80483	3.1e-08	40.6	0	5.9e-08	39.7	0	1.4	1	0	0	1	1	1	1	AI-3	AI-3_2R_1_1_TC_QseC	TM7 phylum sp. oral taxon 353	Saccharibacteria (TM7)	2948	648	-	PAS domain-containing protein
TWP20575.1__2950	3.30.565.10/FF/80483	3.1e-08	40.6	0	5.9e-08	39.7	0	1.4	1	0	0	1	1	1	1	AI-3	AI-3_2R_1_1_TC_QseC	TM7 phylum sp. oral taxon 352	Saccharibacteria (TM7)	2950	765	-	PAS domain-containing protein
KKW02301.1__581	3.30.565.10/FF/80483	3.1e-08	40.6	0	5.6e-08	39.8	0	1.5	1	0	0	1	1	1	1	AI-3	AI-3_2R_1_1_TC_QseC	Candidatus Saccharibacteria bacterium GW2011_GWC2_48_9	Saccharibacteria (TM7)	581	861	+	Multi-sensor signal transduction histidine kinase
OGY94566.1__1714	3.30.565.10/FF/80483	3.1e-08	40.6	0	6.9e-08	39.5	0	1.5	1	0	0	1	1	1	1	AI-3	AI-3_2R_1_1_TC_QseC	Candidatus Komeilibacteria bacterium RIFOXYC2_FULL_45_12	Komeilibacteria	1714	422	-	hypothetical protein
OGF25801.1__975	3.30.565.10/FF/80483	3.1e-08	40.6	0	7.1e-08	39.4	0	1.5	1	0	0	1	1	1	1	AI-3	AI-3_2R_1_1_TC_QseC	Candidatus Falkowbacteria bacterium RIFOXYA2_FULL_47_19	Falkowbacteria	975	1262	+	hypothetical protein
OGF34982.1__884	3.30.565.10/FF/80483	3.1e-08	40.6	0	7.1e-08	39.4	0	1.5	1	0	0	1	1	1	1	AI-3	AI-3_2R_1_1_TC_QseC	Candidatus Falkowbacteria bacterium RIFOXYC2_FULL_46_15	Falkowbacteria	884	1185	+	hypothetical protein
OGF43697.1__880	3.30.565.10/FF/80483	3.1e-08	40.6	0	7.1e-08	39.4	0	1.5	1	0	0	1	1	1	1	AI-3	AI-3_2R_1_1_TC_QseC	Candidatus Falkowbacteria bacterium RIFOXYB2_FULL_47_14	Falkowbacteria	880	419	+	hypothetical protein
HCH34345.1__2874	3.30.565.10/FF/80483	3.1e-08	40.6	0	5.1e-08	39.9	0	1.3	1	0	0	1	1	1	1	AI-3	AI-3_2R_1_1_TC_QseC	Candidatus Saccharibacteria bacterium	Saccharibacteria (TM7)	2874	661	-	hypothetical protein
KKW00852.1__581	3.30.565.10/FF/80483	3.1e-08	40.6	0	5.1e-08	39.9	0	1.3	1	0	0	1	1	1	1	AI-3	AI-3_2R_1_1_TC_QseC	Candidatus Saccharibacteria bacterium GW2011_GWC2_48_9	Saccharibacteria (TM7)	581	1161	+	Two-component sensor histidine kinase
OGZ02600.1__1735	3.30.565.10/FF/80483	3.2e-08	40.6	0	5.9e-08	39.7	0	1.4	1	0	0	1	1	1	1	AI-3	AI-3_2R_1_1_TC_QseC	Candidatus Liptonbacteria bacterium RIFCSPLOWO2_01_FULL_53_13	Liptonbacteria	1735	53	-	hypothetical protein
KKR79499.1__189	3.30.565.10/FF/80483	3.2e-08	40.6	0	6.1e-08	39.7	0	1.4	1	0	0	1	1	1	1	AI-3	AI-3_2R_1_1_TC_QseC	Candidatus Daviesbacteria bacterium GW2011_GWC1_40_9	Daviesbacteria	189	1059	+	PAS/PAC sensor signal transduction histidine kinase
KKR82751.1__209	3.30.565.10/FF/80483	3.2e-08	40.6	0	6.1e-08	39.7	0	1.4	1	0	0	1	1	1	1	AI-3	AI-3_2R_1_1_TC_QseC	Candidatus Daviesbacteria bacterium GW2011_GWA2_40_9	Daviesbacteria	209	720	-	Two-component sensor histidine kinase
OGY71798.1__1697	3.30.565.10/FF/80483	3.2e-08	40.6	0	5.4e-08	39.8	0	1.3	1	0	0	1	1	1	1	AI-3	AI-3_2R_1_1_TC_QseC	Candidatus Jacksonbacteria bacterium RIFCSPLOWO2_02_FULL_43_9	Jacksonbacteria	1697	591	+	hypothetical protein
OGM94660.1__1546	3.30.565.10/FF/80483	3.2e-08	40.6	0	5.4e-08	39.8	0	1.3	1	0	0	1	1	1	1	AI-3	AI-3_2R_1_1_TC_QseC	Candidatus Wolfebacteria bacterium RIFOXYD12_FULL_48_21	Wolfebacteria	1546	458	+	hypothetical protein
OGM95676.1__1547	3.30.565.10/FF/80483	3.2e-08	40.6	0	5.4e-08	39.8	0	1.3	1	0	0	1	1	1	1	AI-3	AI-3_2R_1_1_TC_QseC	Candidatus Wolfebacteria bacterium RIFOXYD2_FULL_48_11	Wolfebacteria	1547	693	+	hypothetical protein
OGN08435.1__1560	3.30.565.10/FF/80483	3.2e-08	40.6	0	6.3e-08	39.6	0	1.4	1	0	0	1	1	1	1	AI-3	AI-3_2R_1_1_TC_QseC	Candidatus Yanofskybacteria bacterium RIFCSPHIGHO2_01_FULL_45_42	Yanofskybacteria	1560	50	-	hypothetical protein
OGN15550.1__1572	3.30.565.10/FF/80483	3.2e-08	40.6	0	6.3e-08	39.6	0	1.4	1	0	0	1	1	1	1	AI-3	AI-3_2R_1_1_TC_QseC	Candidatus Yanofskybacteria bacterium RIFCSPHIGHO2_02_FULL_46_19	Yanofskybacteria	1572	456	-	hypothetical protein
PIY96619.1__2450	3.30.565.10/FF/80483	3.2e-08	40.5	0	7e-08	39.5	0	1.5	1	0	0	1	1	1	1	AI-3	AI-3_2R_1_1_TC_QseC	Candidatus Kerfeldbacteria bacterium CG_4_10_14_0_8_um_filter_42_10	Kerfeldbacteria	2450	243	-	hypothetical protein
HBC59223.1__2790	3.30.565.10/FF/80483	3.2e-08	40.5	0	5.7e-08	39.7	0	1.3	1	0	0	1	1	1	1	AI-3	AI-3_2R_1_1_TC_QseC	Candidatus Azambacteria bacterium	Azambacteria	2790	313	+	hypothetical protein
PIQ36039.1__2163	1.10.287.130/FF/2160	3.3e-08	40.5	0.7	2e-07	38	0	2.2	2	0	0	2	2	1	1	AI-3	AI-3_2R_1_1_TC_QseC	Candidatus Yonathbacteria bacterium CG17_big_fil_post_rev_8_21_14_2_50_43_9	Yonathbacteria	2163	11	+	hypothetical protein
PIR40387.1__2167	1.10.287.130/FF/2160	3.3e-08	40.5	0.7	2e-07	38	0	2.2	2	0	0	2	2	1	1	AI-3	AI-3_2R_1_1_TC_QseC	Candidatus Yonathbacteria bacterium CG10_big_fil_rev_8_21_14_0_10_43_136	Yonathbacteria	2167	82	+	hypothetical protein
PIX57502.1__2426	1.10.287.130/FF/2160	3.3e-08	40.5	0.7	2e-07	38	0	2.2	2	0	0	2	2	1	1	AI-3	AI-3_2R_1_1_TC_QseC	Candidatus Yonathbacteria bacterium CG_4_10_14_3_um_filter_43_12	Yonathbacteria	2426	339	-	hypothetical protein
PIY58197.1__2451	1.10.287.130/FF/2160	3.3e-08	40.5	0.7	2e-07	38	0	2.2	2	0	0	2	2	1	1	AI-3	AI-3_2R_1_1_TC_QseC	Candidatus Yonathbacteria bacterium CG_4_10_14_0_8_um_filter_43_17	Yonathbacteria	2451	137	-	hypothetical protein
PJC21995.1__2536	1.10.287.130/FF/2160	3.3e-08	40.5	0.7	2e-07	38	0	2.2	2	0	0	2	2	1	1	AI-3	AI-3_2R_1_1_TC_QseC	Candidatus Yonathbacteria bacterium CG_4_9_14_0_2_um_filter_43_16	Yonathbacteria	2536	464	+	hypothetical protein
PIR63465.1__2227	1.10.287.130/FF/38323	3.3e-08	40.2	0.7	1.2e-07	38.4	0.2	2.1	2	0	0	2	2	1	1	AI-3	AI-3_2R_1_1_TC_QseC	Candidatus Pacebacteria bacterium CG10_big_fil_rev_8_21_14_0_10_40_26	Pacebacteria	2227	240	+	hypothetical protein
PIZ79604.1__2636	1.10.287.130/FF/38323	3.3e-08	40.2	0.7	1.2e-07	38.4	0.2	2.1	2	0	0	2	2	1	1	AI-3	AI-3_2R_1_1_TC_QseC	Candidatus Pacebacteria bacterium CG_4_10_14_0_2_um_filter_40_20	Pacebacteria	2636	554	+	hypothetical protein
PJA69057.1__2579	1.10.287.130/FF/38323	3.3e-08	40.2	0.7	1.2e-07	38.4	0.2	2.1	2	0	0	2	2	1	1	AI-3	AI-3_2R_1_1_TC_QseC	Candidatus Pacebacteria bacterium CG_4_9_14_3_um_filter_40_12	Pacebacteria	2579	455	+	hypothetical protein
PJC41810.1__2520	1.10.287.130/FF/38323	3.3e-08	40.2	0.7	1.2e-07	38.4	0.2	2.1	2	0	0	2	2	1	1	AI-3	AI-3_2R_1_1_TC_QseC	Candidatus Pacebacteria bacterium CG_4_9_14_0_2_um_filter_40_15	Pacebacteria	2520	914	-	hypothetical protein
OGN27249.1__1589	3.30.565.10/FF/80483	3.3e-08	40.5	0	6.4e-08	39.6	0	1.4	1	0	0	1	1	1	1	AI-3	AI-3_2R_1_1_TC_QseC	Candidatus Yanofskybacteria bacterium RIFCSPLOWO2_01_FULL_45_72	Yanofskybacteria	1589	213	-	hypothetical protein
OGN32186.1__1595	3.30.565.10/FF/80483	3.3e-08	40.5	0	6.4e-08	39.6	0	1.4	1	0	0	1	1	1	1	AI-3	AI-3_2R_1_1_TC_QseC	Candidatus Yanofskybacteria bacterium RIFCSPLOWO2_02_FULL_45_18	Yanofskybacteria	1595	236	-	hypothetical protein
KKR75779.1__191	3.30.565.10/FF/80483	3.3e-08	40.5	0	5.6e-08	39.8	0	1.4	1	0	0	1	1	1	1	AI-3	AI-3_2R_1_1_TC_QseC	Candidatus Levybacteria bacterium GW2011_GWA2_40_8	Levybacteria	191	746	+	integral membrane sensor signal transduction histidine kinase
KKU33265.1__530	3.30.565.10/FF/80483	3.3e-08	40.5	0	7e-08	39.5	0	1.5	1	0	0	1	1	1	1	AI-3	AI-3_2R_1_1_TC_QseC	Candidatus Collierbacteria bacterium GW2011_GWA2_46_26	Collierbacteria	530	530	-	PAS/PAC sensor signal transduction histidine kinase
PIP65148.1__2178	3.30.565.10/FF/80483	3.3e-08	40.5	0	7.6e-08	39.3	0	1.6	1	0	0	1	1	1	1	AI-3	AI-3_2R_1_1_TC_QseC	Candidatus Peregrinibacteria bacterium CG22_combo_CG10-13_8_21_14_all_49_11	Peregrinibacteria (PER)	2178	4	+	hypothetical protein
OGY64112.1__1725	3.30.565.10/FF/80483	3.3e-08	40.5	0	6.9e-08	39.5	0	1.5	1	0	0	1	1	1	1	AI-3	AI-3_2R_1_1_TC_QseC	Candidatus Harrisonbacteria bacterium RIFCSPHIGHO2_02_FULL_42_16	Harrisonbacteria	1725	319	+	hypothetical protein
OGY67138.1__1689	3.30.565.10/FF/80483	3.3e-08	40.5	0	6.9e-08	39.5	0	1.5	1	0	0	1	1	1	1	AI-3	AI-3_2R_1_1_TC_QseC	Candidatus Harrisonbacteria bacterium RIFCSPLOWO2_02_FULL_41_11	Harrisonbacteria	1689	209	+	hypothetical protein
OHA83151.1__1959	1.10.287.130/FF/2160	3.4e-08	40.5	0.1	9.7e-08	39	0.1	1.8	1	0	0	1	1	1	1	AI-3	AI-3_2R_1_1_TC_QseC	Candidatus Yonathbacteria bacterium RIFCSPLOWO2_01_FULL_43_27	Yonathbacteria	1959	9	-	hypothetical protein
OGG63917.1__1015	1.10.287.130/FF/2160	3.4e-08	40.4	0.1	0.0015	25.5	0	2.5	2	0	0	2	2	2	1	AI-3	AI-3_2R_1_1_TC_QseC	Candidatus Kaiserbacteria bacterium RIFCSPHIGHO2_02_FULL_54_11b	Kaiserbacteria	1015	600	+	hypothetical protein
OHA03003.1__1821	3.30.565.10/FF/80483	3.4e-08	40.5	0.1	7.1e-08	39.4	0.1	1.5	1	0	0	1	1	1	1	AI-3	AI-3_2R_1_1_TC_QseC	Candidatus Sungbacteria bacterium RIFCSPHIGHO2_02_FULL_52_23	Sungbacteria	1821	467	-	hypothetical protein
KKS96734.1__394	3.30.565.10/FF/80483	3.4e-08	40.5	0	6e-08	39.7	0	1.4	1	0	0	1	1	1	1	AI-3	AI-3_2R_1_1_TC_QseC	Candidatus Giovannonibacteria bacterium GW2011_GWB1_43_13	Giovannonibacteria	394	33	+	Multi-sensor signal transduction histidine kinase
KKT20703.1__431	3.30.565.10/FF/80483	3.4e-08	40.5	0	6e-08	39.7	0	1.4	1	0	0	1	1	1	1	AI-3	AI-3_2R_1_1_TC_QseC	Candidatus Giovannonibacteria bacterium GW2011_GWC2_43_8	Giovannonibacteria	431	593	+	Multi-sensor signal transduction histidine kinase
KKT63849.1__377	3.30.565.10/FF/80483	3.4e-08	40.5	0	6e-08	39.7	0	1.4	1	0	0	1	1	1	1	AI-3	AI-3_2R_1_1_TC_QseC	Candidatus Giovannonibacteria bacterium GW2011_GWA2_44_26	Giovannonibacteria	377	142	-	Multi-sensor signal transduction histidine kinase
OGF58173.1__890	3.30.565.10/FF/80483	3.4e-08	40.5	0	6e-08	39.7	0	1.4	1	0	0	1	1	1	1	AI-3	AI-3_2R_1_1_TC_QseC	Candidatus Giovannonibacteria bacterium RIFCSPHIGHO2_01_FULL_43_140	Giovannonibacteria	890	573	-	hypothetical protein
OGF70467.1__898	3.30.565.10/FF/80483	3.4e-08	40.5	0	6e-08	39.7	0	1.4	1	0	0	1	1	1	1	AI-3	AI-3_2R_1_1_TC_QseC	Candidatus Giovannonibacteria bacterium RIFCSPHIGHO2_02_FULL_44_51	Giovannonibacteria	898	136	+	hypothetical protein
OGF72207.1__901	3.30.565.10/FF/80483	3.4e-08	40.5	0	6e-08	39.7	0	1.4	1	0	0	1	1	1	1	AI-3	AI-3_2R_1_1_TC_QseC	Candidatus Giovannonibacteria bacterium RIFCSPHIGHO2_12_FULL_44_22	Giovannonibacteria	901	74	+	hypothetical protein
OGF85974.1__907	3.30.565.10/FF/80483	3.4e-08	40.5	0	6e-08	39.7	0	1.4	1	0	0	1	1	1	1	AI-3	AI-3_2R_1_1_TC_QseC	Candidatus Giovannonibacteria bacterium RIFCSPLOWO2_02_FULL_43_37	Giovannonibacteria	907	473	-	hypothetical protein
OGF92802.1__910	3.30.565.10/FF/80483	3.4e-08	40.5	0	6e-08	39.7	0	1.4	1	0	0	1	1	1	1	AI-3	AI-3_2R_1_1_TC_QseC	Candidatus Giovannonibacteria bacterium RIFCSPLOWO2_12_FULL_43_26	Giovannonibacteria	910	29	+	hypothetical protein
PIR88815.1__2255	3.30.565.10/FF/80483	3.5e-08	40.4	0	2.7e-05	31.1	0	2.3	2	0	0	2	2	2	1	AI-3	AI-3_2R_1_1_TC_QseC	Candidatus Harrisonbacteria bacterium CG10_big_fil_rev_8_21_14_0_10_44_23	Harrisonbacteria	2255	56	+	hypothetical protein
OHA24838.1__1837	3.30.565.10/FF/80483	3.6e-08	40.4	0	6.6e-08	39.5	0	1.4	1	0	0	1	1	1	1	AI-3	AI-3_2R_1_1_TC_QseC	Candidatus Taylorbacteria bacterium RIFCSPHIGHO2_02_FULL_44_36	Taylorbacteria	1837	450	+	hypothetical protein
OHA38037.1__1916	3.30.565.10/FF/80483	3.6e-08	40.4	0	6.6e-08	39.5	0	1.4	1	0	0	1	1	1	1	AI-3	AI-3_2R_1_1_TC_QseC	Candidatus Taylorbacteria bacterium RIFCSPLOWO2_02_FULL_44_35	Taylorbacteria	1916	455	-	hypothetical protein
OHA43421.1__1917	3.30.565.10/FF/80483	3.6e-08	40.4	0	6.6e-08	39.5	0	1.4	1	0	0	1	1	1	1	AI-3	AI-3_2R_1_1_TC_QseC	Candidatus Taylorbacteria bacterium RIFCSPLOWO2_12_FULL_44_15c	Taylorbacteria	1917	378	-	hypothetical protein
KKT59437.1__355	3.30.565.10/FF/80483	3.6e-08	40.4	0	8.6e-08	39.2	0	1.6	1	0	0	1	1	1	1	AI-3	AI-3_2R_1_1_TC_QseC	Candidatus Giovannonibacteria bacterium GW2011_GWA1_44_25	Giovannonibacteria	355	738	-	hypothetical protein
KKU12037.1__502	3.30.565.10/FF/80483	3.6e-08	40.4	0	8.6e-08	39.2	0	1.6	1	0	0	1	1	1	1	AI-3	AI-3_2R_1_1_TC_QseC	Candidatus Azambacteria bacterium GW2011_GWC2_45_7b	Azambacteria	502	417	+	hypothetical protein
OGF49585.1__888	3.30.565.10/FF/80483	3.6e-08	40.4	0	8.6e-08	39.2	0	1.6	1	0	0	1	1	1	1	AI-3	AI-3_2R_1_1_TC_QseC	Candidatus Giovannonibacteria bacterium GWA2_45_15	Giovannonibacteria	888	470	-	hypothetical protein
OGF59895.1__889	3.30.565.10/FF/80483	3.6e-08	40.4	0	8.6e-08	39.2	0	1.6	1	0	0	1	1	1	1	AI-3	AI-3_2R_1_1_TC_QseC	Candidatus Giovannonibacteria bacterium RIFCSPHIGHO2_01_45_12	Giovannonibacteria	889	437	-	hypothetical protein
OGF61101.1__980	3.30.565.10/FF/80483	3.6e-08	40.4	0	8.6e-08	39.2	0	1.6	1	0	0	1	1	1	1	AI-3	AI-3_2R_1_1_TC_QseC	Candidatus Giovannonibacteria bacterium RIFCSPHIGHO2_01_FULL_44_100	Giovannonibacteria	980	298	-	hypothetical protein
OGF84001.1__988	3.30.565.10/FF/80483	3.6e-08	40.4	0	8.6e-08	39.2	0	1.6	1	0	0	1	1	1	1	AI-3	AI-3_2R_1_1_TC_QseC	Candidatus Giovannonibacteria bacterium RIFCSPHIGHO2_12_FULL_45_19	Giovannonibacteria	988	386	-	hypothetical protein
OGF88377.1__994	3.30.565.10/FF/80483	3.6e-08	40.4	0	8.6e-08	39.2	0	1.6	1	0	0	1	1	1	1	AI-3	AI-3_2R_1_1_TC_QseC	Candidatus Giovannonibacteria bacterium RIFCSPLOWO2_02_FULL_45_28	Giovannonibacteria	994	175	-	hypothetical protein
OGF94438.1__912	3.30.565.10/FF/80483	3.6e-08	40.4	0	8.6e-08	39.2	0	1.6	1	0	0	1	1	1	1	AI-3	AI-3_2R_1_1_TC_QseC	Candidatus Giovannonibacteria bacterium RIFCSPLOWO2_12_FULL_44_25	Giovannonibacteria	912	514	-	hypothetical protein
OHA23736.1__1836	3.30.565.10/FF/80483	3.6e-08	40.4	0	6.2e-08	39.6	0	1.3	1	0	0	1	1	1	1	AI-3	AI-3_2R_1_1_TC_QseC	Candidatus Taylorbacteria bacterium RIFCSPHIGHO2_02_FULL_43_32b	Taylorbacteria	1836	417	+	hypothetical protein
OHA37333.1__1847	3.30.565.10/FF/80483	3.6e-08	40.4	0	6.2e-08	39.6	0	1.3	1	0	0	1	1	1	1	AI-3	AI-3_2R_1_1_TC_QseC	Candidatus Taylorbacteria bacterium RIFCSPLOWO2_02_FULL_43_11	Taylorbacteria	1847	227	+	hypothetical protein
OGG52670.1__1010	3.30.565.10/FF/80483	3.6e-08	40.4	0	8.7e-08	39.2	0	1.6	1	0	0	1	1	1	1	AI-3	AI-3_2R_1_1_TC_QseC	Candidatus Kaiserbacteria bacterium RIFCSPHIGHO2_01_FULL_53_29	Kaiserbacteria	1010	849	-	hypothetical protein
OHA63799.1__2014	3.30.565.10/FF/80483	3.7e-08	40.4	0	6.3e-08	39.6	0	1.3	1	0	0	1	1	1	1	AI-3	AI-3_2R_1_1_TC_QseC	Candidatus Wildermuthbacteria bacterium RIFCSPHIGHO2_01_FULL_48_27b	Wildermuthbacteria	2014	460	-	hypothetical protein
OHA73558.1__1949	3.30.565.10/FF/80483	3.7e-08	40.4	0	6.3e-08	39.6	0	1.3	1	0	0	1	1	1	1	AI-3	AI-3_2R_1_1_TC_QseC	Candidatus Wildermuthbacteria bacterium RIFCSPLOWO2_01_FULL_48_29	Wildermuthbacteria	1949	306	-	hypothetical protein
OGG59736.1__1026	3.30.565.10/FF/80483	3.7e-08	40.4	0	6.8e-08	39.5	0	1.4	1	0	0	1	1	1	1	AI-3	AI-3_2R_1_1_TC_QseC	Candidatus Kaiserbacteria bacterium RIFCSPHIGHO2_01_FULL_56_24	Kaiserbacteria	1026	429	+	hypothetical protein
OGL88955.1__1444	3.30.565.10/FF/80483	3.7e-08	40.4	0.1	5.2e-08	39.9	0.1	1.2	1	0	0	1	1	1	1	AI-3	AI-3_2R_1_1_TC_QseC	Candidatus Uhrbacteria bacterium RIFCSPLOWO2_02_FULL_49_11	Uhrbacteria	1444	63	+	hypothetical protein
HAS84548.1__2761	3.30.565.10/FF/80483	3.7e-08	40.4	0	8.3e-08	39.2	0	1.5	1	0	0	1	1	1	1	AI-3	AI-3_2R_1_1_TC_QseC	Candidatus Yonathbacteria bacterium	Yonathbacteria	2761	375	-	hypothetical protein
OHA79213.1__2022	1.10.287.130/FF/2160	3.8e-08	40.3	0.1	9.7e-08	39	0.1	1.7	1	0	0	1	1	1	1	AI-3	AI-3_2R_1_1_TC_QseC	Candidatus Yonathbacteria bacterium RIFCSPHIGHO2_01_FULL_44_19	Yonathbacteria	2022	9	-	hypothetical protein
OGE44619.1__830	1.10.287.130/FF/38323	3.8e-08	40	0.1	7.1e-08	39.2	0.1	1.4	1	0	0	1	1	1	1	AI-3	AI-3_2R_1_1_TC_QseC	Candidatus Daviesbacteria bacterium RIFCSPLOWO2_01_FULL_36_8	Daviesbacteria	830	51	+	hypothetical protein
HBB76578.1__2777	3.30.565.10/FF/80483	3.8e-08	40.3	0.3	1.3e-07	38.6	0	2	2	0	0	2	2	1	1	AI-3	AI-3_2R_1_1_TC_QseC	Candidatus Levybacteria bacterium	Levybacteria	2777	402	-	hypothetical protein
PIV64977.1__2376	3.30.565.10/FF/80483	3.8e-08	40.3	0	6.9e-08	39.5	0	1.3	1	0	0	1	1	1	1	AI-3	AI-3_2R_1_1_TC_QseC	Candidatus Nealsonbacteria bacterium CG01_land_8_20_14_3_00_12	Nealsonbacteria	2376	38	+	hypothetical protein
OHA15002.1__1830	3.30.565.10/FF/80483	3.8e-08	40.3	0	4.6e-07	36.8	0	2.1	2	0	0	2	2	1	1	AI-3	AI-3_2R_1_1_TC_QseC	Candidatus Taylorbacteria bacterium RIFCSPHIGHO2_01_FULL_43_120	Taylorbacteria	1830	744	-	hypothetical protein
OHA23236.1__1909	3.30.565.10/FF/80483	3.8e-08	40.3	0	4.6e-07	36.8	0	2.1	2	0	0	2	2	1	1	AI-3	AI-3_2R_1_1_TC_QseC	Candidatus Taylorbacteria bacterium RIFCSPHIGHO2_02_FULL_43_55	Taylorbacteria	1909	375	+	hypothetical protein
OHA29532.1__1840	3.30.565.10/FF/80483	3.8e-08	40.3	0	4.6e-07	36.8	0	2.1	2	0	0	2	2	1	1	AI-3	AI-3_2R_1_1_TC_QseC	Candidatus Taylorbacteria bacterium RIFCSPHIGHO2_12_FULL_42_34	Taylorbacteria	1840	422	-	hypothetical protein
OHA31336.1__1913	3.30.565.10/FF/80483	3.8e-08	40.3	0	4.6e-07	36.8	0	2.1	2	0	0	2	2	1	1	AI-3	AI-3_2R_1_1_TC_QseC	Candidatus Taylorbacteria bacterium RIFCSPLOWO2_01_FULL_43_83	Taylorbacteria	1913	476	-	hypothetical protein
OHA38856.1__1848	3.30.565.10/FF/80483	3.8e-08	40.3	0	4.6e-07	36.8	0	2.1	2	0	0	2	2	1	1	AI-3	AI-3_2R_1_1_TC_QseC	Candidatus Taylorbacteria bacterium RIFCSPLOWO2_02_FULL_43_22b	Taylorbacteria	1848	445	-	hypothetical protein
OHA42346.1__1852	3.30.565.10/FF/80483	3.8e-08	40.3	0	4.6e-07	36.8	0	2.1	2	0	0	2	2	1	1	AI-3	AI-3_2R_1_1_TC_QseC	Candidatus Taylorbacteria bacterium RIFCSPLOWO2_12_FULL_43_20	Taylorbacteria	1852	400	-	hypothetical protein
KKT59865.1__355	3.30.565.10/FF/80483	3.9e-08	40.3	0	6.9e-08	39.5	0	1.3	1	0	0	1	1	1	1	AI-3	AI-3_2R_1_1_TC_QseC	Candidatus Giovannonibacteria bacterium GW2011_GWA1_44_25	Giovannonibacteria	355	465	+	PAS domain S-box protein
KKU12488.1__502	3.30.565.10/FF/80483	3.9e-08	40.3	0	6.9e-08	39.5	0	1.3	1	0	0	1	1	1	1	AI-3	AI-3_2R_1_1_TC_QseC	Candidatus Azambacteria bacterium GW2011_GWC2_45_7b	Azambacteria	502	283	+	PAS domain S-box protein
OGF48918.1__888	3.30.565.10/FF/80483	3.9e-08	40.3	0	6.9e-08	39.5	0	1.3	1	0	0	1	1	1	1	AI-3	AI-3_2R_1_1_TC_QseC	Candidatus Giovannonibacteria bacterium GWA2_45_15	Giovannonibacteria	888	908	+	hypothetical protein
OGF59695.1__889	3.30.565.10/FF/80483	3.9e-08	40.3	0	6.9e-08	39.5	0	1.3	1	0	0	1	1	1	1	AI-3	AI-3_2R_1_1_TC_QseC	Candidatus Giovannonibacteria bacterium RIFCSPHIGHO2_01_45_12	Giovannonibacteria	889	469	+	hypothetical protein
OGF60471.1__980	3.30.565.10/FF/80483	3.9e-08	40.3	0	6.9e-08	39.5	0	1.3	1	0	0	1	1	1	1	AI-3	AI-3_2R_1_1_TC_QseC	Candidatus Giovannonibacteria bacterium RIFCSPHIGHO2_01_FULL_44_100	Giovannonibacteria	980	718	-	hypothetical protein
OGF83404.1__988	3.30.565.10/FF/80483	3.9e-08	40.3	0	6.9e-08	39.5	0	1.3	1	0	0	1	1	1	1	AI-3	AI-3_2R_1_1_TC_QseC	Candidatus Giovannonibacteria bacterium RIFCSPHIGHO2_12_FULL_45_19	Giovannonibacteria	988	925	-	hypothetical protein
OGF87568.1__994	3.30.565.10/FF/80483	3.9e-08	40.3	0	6.9e-08	39.5	0	1.3	1	0	0	1	1	1	1	AI-3	AI-3_2R_1_1_TC_QseC	Candidatus Giovannonibacteria bacterium RIFCSPLOWO2_02_FULL_45_28	Giovannonibacteria	994	595	-	hypothetical protein
OGF94130.1__912	3.30.565.10/FF/80483	3.9e-08	40.3	0	6.9e-08	39.5	0	1.3	1	0	0	1	1	1	1	AI-3	AI-3_2R_1_1_TC_QseC	Candidatus Giovannonibacteria bacterium RIFCSPLOWO2_12_FULL_44_25	Giovannonibacteria	912	610	-	hypothetical protein
PIW36818.1__2386	3.30.565.10/FF/80483	3.9e-08	40.3	0	7.4e-08	39.4	0	1.4	1	0	0	1	1	1	1	AI-3	AI-3_2R_1_1_TC_QseC	Candidatus Kerfeldbacteria bacterium CG15_BIG_FIL_POST_REV_8_21_14_020_45_12	Kerfeldbacteria	2386	122	-	hypothetical protein
PJA92754.1__2561	3.30.565.10/FF/80483	3.9e-08	40.3	0	7.4e-08	39.4	0	1.4	1	0	0	1	1	1	1	AI-3	AI-3_2R_1_1_TC_QseC	Candidatus Kerfeldbacteria bacterium CG_4_9_14_3_um_filter_45_8	Kerfeldbacteria	2561	769	-	hypothetical protein
OGG41080.1__944	3.30.565.10/FF/80483	3.9e-08	40.3	0.1	8.7e-08	39.2	0	1.6	2	0	0	2	2	1	1	AI-3	AI-3_2R_1_1_TC_QseC	Candidatus Kaiserbacteria bacterium GWA2_50_9	Kaiserbacteria	944	182	-	hypothetical protein
OGI69667.1__1193	1.10.287.130/FF/2160	4e-08	40.2	0.5	7.3e-08	39.4	0.5	1.4	1	0	0	1	1	1	1	AI-3	AI-3_2R_1_1_TC_QseC	Candidatus Nomurabacteria bacterium RIFCSPHIGHO2_01_FULL_42_16	Nomurabacteria	1193	317	+	hypothetical protein
OGI92564.1__1221	1.10.287.130/FF/2160	4e-08	40.2	0.5	7.3e-08	39.4	0.5	1.4	1	0	0	1	1	1	1	AI-3	AI-3_2R_1_1_TC_QseC	Candidatus Nomurabacteria bacterium RIFCSPLOWO2_01_FULL_42_20	Nomurabacteria	1221	48	+	hypothetical protein
OJU87827.1__2110	3.30.565.10/FF/80483	4e-08	40.3	0.1	8.9e-08	39.1	0.1	1.5	1	0	0	1	1	1	1	AI-3	AI-3_2R_1_1_TC_QseC	Candidatus Saccharibacteria bacterium 49-20	Saccharibacteria (TM7)	2110	471	+	hypothetical protein
KKQ66982.1__135	3.30.565.10/FF/80483	4e-08	40.3	0	6.6e-08	39.5	0	1.3	1	0	0	1	1	1	1	AI-3	AI-3_2R_1_1_TC_QseC	Candidatus Daviesbacteria bacterium GW2011_GWA2_38_24	Daviesbacteria	135	529	-	Integral membrane sensor hybrid histidine kinase
KKQ80742.1__148	3.30.565.10/FF/80483	4e-08	40.3	0	6.6e-08	39.5	0	1.3	1	0	0	1	1	1	1	AI-3	AI-3_2R_1_1_TC_QseC	Candidatus Daviesbacteria bacterium GW2011_GWA1_38_7	Daviesbacteria	148	158	-	Integral membrane sensor hybrid histidine kinase
OIP86324.1__2104	3.30.565.10/FF/80483	4e-08	40.2	0.1	1.6e-07	38.3	0	1.9	2	0	0	2	2	1	1	AI-3	AI-3_2R_1_1_TC_QseC	Candidatus Saccharibacteria bacterium CG2_30_41_52	Saccharibacteria (TM7)	2104	609	+	hypothetical protein
HAH04541.1__2741	3.30.565.10/FF/80483	4e-08	40.2	0	8.7e-08	39.2	0	1.5	1	0	0	1	1	1	1	AI-3	AI-3_2R_1_1_TC_QseC	Candidatus Komeilibacteria bacterium	Komeilibacteria	2741	456	+	hypothetical protein
HCC74077.1__2859	3.30.565.10/FF/80483	4e-08	40.2	0	8.7e-08	39.2	0	1.5	1	0	0	1	1	1	1	AI-3	AI-3_2R_1_1_TC_QseC	Candidatus Komeilibacteria bacterium	Komeilibacteria	2859	697	+	hypothetical protein
OGD23561.1__712	3.30.565.10/FF/80483	4.1e-08	40.2	0	3.3e-07	37.3	0	2.1	2	0	0	2	2	1	1	AI-3	AI-3_2R_1_1_TC_QseC	Candidatus Azambacteria bacterium RBG_16_47_10	Azambacteria	712	407	-	hypothetical protein
OHB14602.1__1995	3.30.565.10/FF/80483	4.1e-08	40.2	0.2	1.5e-07	38.4	0.1	1.9	2	0	0	2	2	1	1	AI-3	AI-3_2R_1_1_TC_QseC	Candidatus Zambryskibacteria bacterium RIFOXYC1_FULL_39_10	Zambryskibacteria	1995	657	-	hypothetical protein
OHB16676.1__2041	3.30.565.10/FF/80483	4.1e-08	40.2	0.2	1.5e-07	38.4	0.1	1.9	2	0	0	2	2	1	1	AI-3	AI-3_2R_1_1_TC_QseC	Candidatus Zambryskibacteria bacterium RIFOXYD1_FULL_39_35	Zambryskibacteria	2041	150	+	hypothetical protein
HBI25315.1__2813	3.30.565.10/FF/80483	4.1e-08	40.2	0.1	4.2e-07	36.9	0	2.1	2	0	0	2	2	1	1	AI-3	AI-3_2R_1_1_TC_QseC	Candidatus Wolfebacteria bacterium	Wolfebacteria	2813	22	+	hypothetical protein
KKT42904.1__454	3.30.565.10/FF/80483	4.1e-08	40.2	0.1	4.2e-07	36.9	0	2.1	2	0	0	2	2	1	1	AI-3	AI-3_2R_1_1_TC_QseC	Candidatus Wolfebacteria bacterium GW2011_GWE2_44_13	Wolfebacteria	454	743	-	Two-component sensor histidine kinase
OGF27221.1__878	3.30.565.10/FF/80483	4.1e-08	40.2	0	1.8e-07	38.1	0	2.1	2	0	0	2	2	1	1	AI-3	AI-3_2R_1_1_TC_QseC	Candidatus Falkowbacteria bacterium RIFOXYB2_FULL_34_18	Falkowbacteria	878	498	+	hypothetical protein
OGF30101.1__974	3.30.565.10/FF/80483	4.1e-08	40.2	0	1.8e-07	38.1	0	2.1	2	0	0	2	2	1	1	AI-3	AI-3_2R_1_1_TC_QseC	Candidatus Falkowbacteria bacterium RIFOXYC12_FULL_34_55	Falkowbacteria	974	157	-	hypothetical protein
OGF37565.1__882	3.30.565.10/FF/80483	4.1e-08	40.2	0	1.8e-07	38.1	0	2.1	2	0	0	2	2	1	1	AI-3	AI-3_2R_1_1_TC_QseC	Candidatus Falkowbacteria bacterium RIFOXYC2_FULL_34_220	Falkowbacteria	882	414	+	hypothetical protein
OGF39321.1__976	3.30.565.10/FF/80483	4.1e-08	40.2	0	1.8e-07	38.1	0	2.1	2	0	0	2	2	1	1	AI-3	AI-3_2R_1_1_TC_QseC	Candidatus Falkowbacteria bacterium RIFOXYD12_FULL_34_57	Falkowbacteria	976	347	+	hypothetical protein
OGF41826.1__887	3.30.565.10/FF/80483	4.1e-08	40.2	0	1.8e-07	38.1	0	2.1	2	0	0	2	2	1	1	AI-3	AI-3_2R_1_1_TC_QseC	Candidatus Falkowbacteria bacterium RIFOXYD2_FULL_34_120	Falkowbacteria	887	93	+	hypothetical protein
KKU99134.1__577	3.30.565.10/FF/80483	4.1e-08	40.2	0	1e-07	39	0	1.6	1	0	0	1	1	1	1	AI-3	AI-3_2R_1_1_TC_QseC	Candidatus Wolfebacteria bacterium GW2011_GWE1_48_7	Wolfebacteria	577	466	-	Two-component sensor kinase
RTK94370.1__2918	3.30.565.10/FF/80483	4.1e-08	40.2	0	8.3e-08	39.2	0	1.6	1	1	0	1	1	1	1	AI-3	AI-3_2R_1_1_TC_QseC	Candidatus Saccharibacteria bacterium	Saccharibacteria (TM7)	2918	136	+	PAS domain-containing protein
PIQ71104.1__2700	3.30.565.10/FF/80483	4.1e-08	40.2	0.1	1.6e-07	38.3	0	1.9	2	0	0	2	2	1	1	AI-3	AI-3_2R_1_1_TC_QseC	Candidatus Saccharibacteria bacterium CG11_big_fil_rev_8_21_14_0_20_41_19	Saccharibacteria (TM7)	2700	589	+	hypothetical protein
PIZ59921.1__2621	3.30.565.10/FF/80483	4.1e-08	40.2	0.1	1.6e-07	38.3	0	1.9	2	0	0	2	2	1	1	AI-3	AI-3_2R_1_1_TC_QseC	Candidatus Saccharibacteria bacterium CG_4_10_14_0_2_um_filter_41_11	Saccharibacteria (TM7)	2621	578	+	hypothetical protein
PJC29704.1__2529	3.30.565.10/FF/80483	4.1e-08	40.2	0.1	1.6e-07	38.3	0	1.9	2	0	0	2	2	1	1	AI-3	AI-3_2R_1_1_TC_QseC	Candidatus Saccharibacteria bacterium CG_4_9_14_0_2_um_filter_41_9	Saccharibacteria (TM7)	2529	596	+	hypothetical protein
PJE65993.1__2677	3.30.565.10/FF/80483	4.1e-08	40.2	0.1	1.6e-07	38.3	0	1.9	2	0	0	2	2	1	1	AI-3	AI-3_2R_1_1_TC_QseC	Candidatus Saccharibacteria bacterium CG10_big_fil_rev_8_21_14_0_10_41_32	Saccharibacteria (TM7)	2677	531	-	hypothetical protein
OGI61854.1__1184	3.30.565.10/FF/80483	4.2e-08	40.2	0	8.7e-08	39.1	0	1.5	1	0	0	1	1	1	1	AI-3	AI-3_2R_1_1_TC_QseC	Candidatus Nomurabacteria bacterium RBG_16_40_11	Nomurabacteria	1184	582	+	hypothetical protein
OGI69367.1__1186	3.30.565.10/FF/80483	4.2e-08	40.2	0	8.7e-08	39.1	0	1.5	1	0	0	1	1	1	1	AI-3	AI-3_2R_1_1_TC_QseC	Candidatus Nomurabacteria bacterium RIFCSPHIGHO2_01_FULL_39_220	Nomurabacteria	1186	780	-	hypothetical protein
OGI72810.1__1196	3.30.565.10/FF/80483	4.2e-08	40.2	0	8.7e-08	39.1	0	1.5	1	0	0	1	1	1	1	AI-3	AI-3_2R_1_1_TC_QseC	Candidatus Nomurabacteria bacterium RIFCSPHIGHO2_02_41_18	Nomurabacteria	1196	260	+	hypothetical protein
OGI81252.1__1207	3.30.565.10/FF/80483	4.2e-08	40.2	0	8.7e-08	39.1	0	1.5	1	0	0	1	1	1	1	AI-3	AI-3_2R_1_1_TC_QseC	Candidatus Nomurabacteria bacterium RIFCSPHIGHO2_12_FULL_40_64	Nomurabacteria	1207	496	-	hypothetical protein
OGI90958.1__1218	3.30.565.10/FF/80483	4.2e-08	40.2	0	8.7e-08	39.1	0	1.5	1	0	0	1	1	1	1	AI-3	AI-3_2R_1_1_TC_QseC	Candidatus Nomurabacteria bacterium RIFCSPLOWO2_01_FULL_41_220	Nomurabacteria	1218	653	+	hypothetical protein
OGJ01062.1__1225	3.30.565.10/FF/80483	4.2e-08	40.2	0	8.7e-08	39.1	0	1.5	1	0	0	1	1	1	1	AI-3	AI-3_2R_1_1_TC_QseC	Candidatus Nomurabacteria bacterium RIFCSPLOWO2_02_FULL_40_67	Nomurabacteria	1225	586	-	hypothetical protein
OGJ02888.1__1232	3.30.565.10/FF/80483	4.2e-08	40.2	0	8.7e-08	39.1	0	1.5	1	0	0	1	1	1	1	AI-3	AI-3_2R_1_1_TC_QseC	Candidatus Nomurabacteria bacterium RIFCSPLOWO2_12_FULL_40_42	Nomurabacteria	1232	655	-	hypothetical protein
OGF61686.1__981	3.30.565.10/FF/80483	4.2e-08	40.2	0	8.3e-08	39.2	0	1.4	1	0	0	1	1	1	1	AI-3	AI-3_2R_1_1_TC_QseC	Candidatus Giovannonibacteria bacterium RIFCSPHIGHO2_01_FULL_45_33	Giovannonibacteria	981	608	-	hypothetical protein
OGF69384.1__897	3.30.565.10/FF/80483	4.2e-08	40.2	0	8.3e-08	39.2	0	1.4	1	0	0	1	1	1	1	AI-3	AI-3_2R_1_1_TC_QseC	Candidatus Giovannonibacteria bacterium RIFCSPHIGHO2_02_FULL_44_11	Giovannonibacteria	897	596	-	hypothetical protein
OGF80911.1__992	3.30.565.10/FF/80483	4.2e-08	40.2	0	8.3e-08	39.2	0	1.4	1	0	0	1	1	1	1	AI-3	AI-3_2R_1_1_TC_QseC	Candidatus Giovannonibacteria bacterium RIFCSPLOWO2_01_FULL_45_34	Giovannonibacteria	992	536	-	hypothetical protein
PIP50536.1__2203	3.30.565.10/FF/80483	4.2e-08	40.2	0	7.6e-08	39.3	0	1.3	1	0	0	1	1	1	1	AI-3	AI-3_2R_1_1_TC_QseC	Candidatus Brennerbacteria bacterium CG23_combo_of_CG06-09_8_20_14_all_44_41	Brennerbacteria	2203	360	-	hypothetical protein
PIR25943.1__2713	3.30.565.10/FF/80483	4.2e-08	40.2	0	7.6e-08	39.3	0	1.3	1	0	0	1	1	1	1	AI-3	AI-3_2R_1_1_TC_QseC	Candidatus Brennerbacteria bacterium CG11_big_fil_rev_8_21_14_0_20_43_10	Brennerbacteria	2713	203	+	hypothetical protein
PIX29361.1__2405	3.30.565.10/FF/80483	4.2e-08	40.2	0	7.6e-08	39.3	0	1.3	1	0	0	1	1	1	1	AI-3	AI-3_2R_1_1_TC_QseC	Candidatus Brennerbacteria bacterium CG_4_8_14_3_um_filter_43_14	Brennerbacteria	2405	540	+	hypothetical protein
PJB49889.1__2553	3.30.565.10/FF/80483	4.2e-08	40.2	0	7.6e-08	39.3	0	1.3	1	0	0	1	1	1	1	AI-3	AI-3_2R_1_1_TC_QseC	Candidatus Brennerbacteria bacterium CG_4_9_14_3_um_filter_43_9	Brennerbacteria	2553	261	-	hypothetical protein
PJA19209.1__2664	3.30.565.10/FF/80483	4.2e-08	40.2	0	7.6e-08	39.3	0	1.3	1	0	0	1	1	1	1	AI-3	AI-3_2R_1_1_TC_QseC	Candidatus Brennerbacteria bacterium CG_4_10_14_0_2_um_filter_43_14	Brennerbacteria	2664	287	+	hypothetical protein
PJE65684.1__2685	3.30.565.10/FF/80483	4.3e-08	40.2	0.1	1.4e-07	38.4	0	1.9	2	0	0	2	2	1	1	AI-3	AI-3_2R_1_1_TC_QseC	Candidatus Saccharibacteria bacterium CG10_big_fil_rev_8_21_14_0_10_47_8	Saccharibacteria (TM7)	2685	200	+	hypothetical protein
OYX38078.1__2121	3.30.565.10/FF/80483	4.3e-08	40.2	0	8.9e-08	39.1	0	1.5	1	0	0	1	1	1	1	AI-3	AI-3_2R_1_1_TC_QseC	Candidatus Saccharibacteria bacterium 32-50-10	Saccharibacteria (TM7)	2121	399	-	hypothetical protein
OGY70339.1__1694	3.30.565.10/FF/80483	4.4e-08	40.1	0	8.4e-08	39.2	0	1.4	1	0	0	1	1	1	1	AI-3	AI-3_2R_1_1_TC_QseC	Candidatus Jacksonbacteria bacterium RIFCSPHIGHO2_02_FULL_44_25	Jacksonbacteria	1694	492	+	hypothetical protein
OGY72432.1__1698	3.30.565.10/FF/80483	4.4e-08	40.1	0	8.4e-08	39.2	0	1.4	1	0	0	1	1	1	1	AI-3	AI-3_2R_1_1_TC_QseC	Candidatus Jacksonbacteria bacterium RIFCSPLOWO2_02_FULL_44_20	Jacksonbacteria	1698	835	-	hypothetical protein
OGY73417.1__1699	3.30.565.10/FF/80483	4.4e-08	40.1	0	8.4e-08	39.2	0	1.4	1	0	0	1	1	1	1	AI-3	AI-3_2R_1_1_TC_QseC	Candidatus Jacksonbacteria bacterium RIFCSPLOWO2_12_FULL_44_15b	Jacksonbacteria	1699	744	-	hypothetical protein
OGZ35705.1__1766	3.30.565.10/FF/80483	4.4e-08	40.1	0	8.2e-08	39.2	0	1.4	1	0	0	1	1	1	1	AI-3	AI-3_2R_1_1_TC_QseC	Candidatus Portnoybacteria bacterium RIFCSPHIGHO2_01_FULL_39_19	Portnoybacteria	1766	90	-	hypothetical protein
PIP14858.1__2159	1.10.287.130/FF/38323	4.5e-08	39.8	0.2	5.9e-08	39.4	0.2	1.1	1	0	0	1	1	1	1	AI-3	AI-3_2R_1_1_TC_QseC	Candidatus Roizmanbacteria bacterium CG23_combo_of_CG06-09_8_20_14_all_35_49	Roizmanbacteria	2159	662	+	hypothetical protein
OGD44307.1__721	3.30.565.10/FF/80483	4.5e-08	40.1	0	8.4e-08	39.2	0	1.3	1	0	0	1	1	1	1	AI-3	AI-3_2R_1_1_TC_QseC	Candidatus Azambacteria bacterium RIFCSPLOWO2_02_FULL_46_11	Azambacteria	721	271	-	hypothetical protein
OHA45298.1__1918	3.30.565.10/FF/80483	4.5e-08	40.1	0	8.1e-08	39.2	0	1.3	1	0	0	1	1	1	1	AI-3	AI-3_2R_1_1_TC_QseC	Candidatus Taylorbacteria bacterium RIFCSPLOWO2_12_FULL_44_9	Taylorbacteria	1918	17	+	hypothetical protein
HCR52656.1__2885	3.30.565.10/FF/80483	4.6e-08	40.1	0	8.7e-08	39.2	0	1.4	1	0	0	1	1	1	1	AI-3	AI-3_2R_1_1_TC_QseC	Candidatus Kaiserbacteria bacterium	Kaiserbacteria	2885	259	+	hypothetical protein
OGG42927.1__946	3.30.565.10/FF/80483	4.6e-08	40.1	0	8.2e-08	39.2	0	1.4	1	0	0	1	1	1	1	AI-3	AI-3_2R_1_1_TC_QseC	Candidatus Kaiserbacteria bacterium RIFCSPHIGHO2_01_FULL_48_10	Kaiserbacteria	946	641	+	hypothetical protein
KKR14817.1__227	3.30.565.10/FF/80483	4.6e-08	40	0	8.3e-08	39.2	0	1.3	1	0	0	1	1	1	1	AI-3	AI-3_2R_1_1_TC_QseC	Candidatus Falkowbacteria bacterium GW2011_GWA2_39_24	Falkowbacteria	227	222	+	Sensory transduction histidine kinase
OHA46722.1__1922	3.30.565.10/FF/80483	4.6e-08	40	0	7.2e-08	39.4	0	1.3	1	0	0	1	1	1	1	AI-3	AI-3_2R_1_1_TC_QseC	Candidatus Terrybacteria bacterium RIFCSPHIGHO2_01_FULL_43_35	Terrybacteria	1922	453	+	hypothetical protein
OHA50288.1__1925	3.30.565.10/FF/80483	4.6e-08	40	0	7.2e-08	39.4	0	1.3	1	0	0	1	1	1	1	AI-3	AI-3_2R_1_1_TC_QseC	Candidatus Terrybacteria bacterium RIFCSPHIGHO2_02_FULL_43_14	Terrybacteria	1925	146	-	hypothetical protein
OHA50959.1__1927	3.30.565.10/FF/80483	4.6e-08	40	0	7.2e-08	39.4	0	1.3	1	0	0	1	1	1	1	AI-3	AI-3_2R_1_1_TC_QseC	Candidatus Terrybacteria bacterium RIFCSPLOWO2_01_FULL_44_24	Terrybacteria	1927	715	+	hypothetical protein
PIT91452.1__2320	3.30.565.10/FF/80483	4.7e-08	40	0	7.9e-08	39.3	0	1.3	1	0	0	1	1	1	1	AI-3	AI-3_2R_1_1_TC_QseC	Candidatus Kaiserbacteria bacterium CG10_big_fil_rev_8_21_14_0_10_49_17	Kaiserbacteria	2320	71	-	hypothetical protein
PIZ45533.1__2610	3.30.565.10/FF/80483	4.8e-08	40	0	1.3e-07	38.6	0	1.7	1	0	0	1	1	1	1	AI-3	AI-3_2R_1_1_TC_QseC	candidate division WWE3 bacterium CG_4_10_14_0_2_um_filter_41_14	Katanobacteria (WWE3)	2610	536	-	hypothetical protein
PIU98291.1__2359	3.30.565.10/FF/80483	4.8e-08	40	0	1.4e-07	38.4	0	1.7	2	0	0	2	2	1	1	AI-3	AI-3_2R_1_1_TC_QseC	Candidatus Wolfebacteria bacterium CG03_land_8_20_14_0_80_40_12	Wolfebacteria	2359	152	-	hypothetical protein
KKS22720.1__332	3.30.565.10/FF/80483	4.8e-08	40	0	9.8e-08	39	0	1.5	1	0	0	1	1	1	1	AI-3	AI-3_2R_1_1_TC_QseC	candidate division WWE3 bacterium GW2011_GWA1_41_8	Katanobacteria (WWE3)	332	105	-	PAS sensor protein
OGG08165.1__920	3.30.565.10/FF/80483	4.8e-08	40	0.1	9.1e-08	39.1	0.1	1.5	1	0	0	1	1	1	1	AI-3	AI-3_2R_1_1_TC_QseC	Candidatus Gottesmanbacteria bacterium RIFCSPHIGHO2_01_FULL_40_15	Gottesmanbacteria	920	324	+	hypothetical protein
OGG16487.1__927	3.30.565.10/FF/80483	4.8e-08	40	0.1	9.1e-08	39.1	0.1	1.5	1	0	0	1	1	1	1	AI-3	AI-3_2R_1_1_TC_QseC	Candidatus Gottesmanbacteria bacterium RIFCSPHIGHO2_02_FULL_40_24	Gottesmanbacteria	927	1022	+	hypothetical protein
OGG22767.1__928	3.30.565.10/FF/80483	4.8e-08	40	0.1	9.1e-08	39.1	0.1	1.5	1	0	0	1	1	1	1	AI-3	AI-3_2R_1_1_TC_QseC	Candidatus Gottesmanbacteria bacterium RIFCSPLOWO2_01_FULL_40_10	Gottesmanbacteria	928	423	+	hypothetical protein
OGG25600.1__929	3.30.565.10/FF/80483	4.8e-08	40	0.1	9.1e-08	39.1	0.1	1.5	1	0	0	1	1	1	1	AI-3	AI-3_2R_1_1_TC_QseC	Candidatus Gottesmanbacteria bacterium RIFCSPHIGHO2_12_FULL_40_13	Gottesmanbacteria	929	299	+	hypothetical protein
KKS17564.1__323	3.30.565.10/FF/80483	4.9e-08	40	0	1e-07	38.9	0	1.5	1	0	0	1	1	1	1	AI-3	AI-3_2R_1_1_TC_QseC	candidate division WWE3 bacterium GW2011_GWB1_41_6	Katanobacteria (WWE3)	323	48	-	PAS sensor protein
KKS21295.1__328	3.30.565.10/FF/80483	4.9e-08	40	0	1e-07	38.9	0	1.5	1	0	0	1	1	1	1	AI-3	AI-3_2R_1_1_TC_QseC	candidate division WWE3 bacterium GW2011_GWC1_41_7	Katanobacteria (WWE3)	328	179	+	PAS sensor protein
HBT81278.1__2829	3.30.565.10/FF/80483	4.9e-08	40	0	8e-08	39.3	0	1.3	1	0	0	1	1	1	1	AI-3	AI-3_2R_1_1_TC_QseC	Candidatus Giovannonibacteria bacterium	Giovannonibacteria	2829	298	-	hypothetical protein
OGF65738.1__894	3.30.565.10/FF/80483	4.9e-08	40	0	8e-08	39.3	0	1.3	1	0	0	1	1	1	1	AI-3	AI-3_2R_1_1_TC_QseC	Candidatus Giovannonibacteria bacterium RIFCSPHIGHO2_01_FULL_48_47	Giovannonibacteria	894	463	+	hypothetical protein
OGF67884.1__900	3.30.565.10/FF/80483	4.9e-08	40	0	8e-08	39.3	0	1.3	1	0	0	1	1	1	1	AI-3	AI-3_2R_1_1_TC_QseC	Candidatus Giovannonibacteria bacterium RIFCSPHIGHO2_02_FULL_48_15	Giovannonibacteria	900	509	+	hypothetical protein
OGF88149.1__904	3.30.565.10/FF/80483	4.9e-08	40	0	8e-08	39.3	0	1.3	1	0	0	1	1	1	1	AI-3	AI-3_2R_1_1_TC_QseC	Candidatus Giovannonibacteria bacterium RIFCSPLOWO2_01_FULL_48_47	Giovannonibacteria	904	582	+	hypothetical protein
OGF95026.1__914	3.30.565.10/FF/80483	4.9e-08	40	0	8e-08	39.3	0	1.3	1	0	0	1	1	1	1	AI-3	AI-3_2R_1_1_TC_QseC	Candidatus Giovannonibacteria bacterium RIFOXYC1_FULL_48_8	Giovannonibacteria	914	283	+	hypothetical protein
HBY73150.1__2841	3.30.565.10/FF/80483	4.9e-08	40	0.1	1.5e-07	38.4	0	1.7	2	0	0	2	2	1	1	AI-3	AI-3_2R_1_1_TC_QseC	Candidatus Kerfeldbacteria bacterium	Kerfeldbacteria	2841	603	+	hypothetical protein
OGI19390.1__1251	3.30.565.10/FF/80483	5e-08	39.9	0	2.1e-07	37.9	0	1.9	2	0	0	2	2	1	1	AI-3	AI-3_2R_1_1_TC_QseC	Candidatus Moranbacteria bacterium RIFCSPLOWO2_02_FULL_48_19	Moranbacteria	1251	475	+	hypothetical protein
OGI30684.1__1170	3.30.565.10/FF/80483	5e-08	39.9	0	2.1e-07	37.9	0	1.9	2	0	0	2	2	1	1	AI-3	AI-3_2R_1_1_TC_QseC	Candidatus Moranbacteria bacterium RIFCSPLOWO2_12_FULL_48_12	Moranbacteria	1170	479	-	hypothetical protein
PIR46194.1__2307	3.30.565.10/FF/80483	5e-08	39.9	0	9.3e-08	39.1	0	1.3	1	0	0	1	1	1	1	AI-3	AI-3_2R_1_1_TC_QseC	Candidatus Vogelbacteria bacterium CG10_big_fil_rev_8_21_14_0_10_49_38	Vogelbacteria	2307	103	+	hypothetical protein
PIR02316.1__2484	3.30.565.10/FF/80483	5.1e-08	39.9	0	9e-08	39.1	0	1.3	1	0	0	1	1	1	1	AI-3	AI-3_2R_1_1_TC_QseC	Candidatus Nealsonbacteria bacterium CG11_big_fil_rev_8_21_14_0_20_35_11	Nealsonbacteria	2484	161	+	hypothetical protein
PIV45623.1__2373	3.30.565.10/FF/80483	5.1e-08	39.9	0	9e-08	39.1	0	1.3	1	0	0	1	1	1	1	AI-3	AI-3_2R_1_1_TC_QseC	Candidatus Nealsonbacteria bacterium CG02_land_8_20_14_3_00_34_20	Nealsonbacteria	2373	82	-	hypothetical protein
OGK34929.1__1315	3.30.565.10/FF/80483	5.1e-08	39.9	0	6.3e-08	39.6	0	1.1	1	0	0	1	1	1	1	AI-3	AI-3_2R_1_1_TC_QseC	Candidatus Roizmanbacteria bacterium RIFCSPHIGHO2_12_FULL_39_8	Roizmanbacteria	1315	713	-	hypothetical protein
PJE65659.1__2685	3.30.565.10/FF/80483	5.1e-08	39.9	0.1	1.2e-07	38.7	0.1	1.6	1	1	0	1	1	1	1	AI-3	AI-3_2R_1_1_TC_QseC	Candidatus Saccharibacteria bacterium CG10_big_fil_rev_8_21_14_0_10_47_8	Saccharibacteria (TM7)	2685	420	+	hypothetical protein
HAI22847.1__2739	3.30.565.10/FF/80483	5.2e-08	39.9	0	1.3e-07	38.6	0	1.6	1	0	0	1	1	1	1	AI-3	AI-3_2R_1_1_TC_QseC	Candidatus Collierbacteria bacterium	Collierbacteria	2739	556	-	hypothetical protein
OGZ33002.1__1762	3.30.565.10/FF/80483	5.2e-08	39.9	0	9.7e-08	39	0	1.4	1	0	0	1	1	1	1	AI-3	AI-3_2R_1_1_TC_QseC	Candidatus Portnoybacteria bacterium RBG_13_40_8	Portnoybacteria	1762	195	+	hypothetical protein
OGG61297.1__1013	3.30.565.10/FF/80483	5.3e-08	39.9	0	9.2e-08	39.1	0	1.4	1	0	0	1	1	1	1	AI-3	AI-3_2R_1_1_TC_QseC	Candidatus Kaiserbacteria bacterium RIFCSPHIGHO2_02_FULL_49_34	Kaiserbacteria	1013	530	-	hypothetical protein
PIZ47634.1__2610	3.30.565.10/FF/80483	5.3e-08	39.9	0	8e-08	39.3	0	1.3	1	0	0	1	1	1	1	AI-3	AI-3_2R_1_1_TC_QseC	candidate division WWE3 bacterium CG_4_10_14_0_2_um_filter_41_14	Katanobacteria (WWE3)	2610	1346	-	hypothetical protein
PIR53450.1__2211	3.30.565.10/FF/80483	5.3e-08	39.9	0	9e-08	39.1	0	1.3	1	0	0	1	1	1	1	AI-3	AI-3_2R_1_1_TC_QseC	Candidatus Peregrinibacteria bacterium CG10_big_fil_rev_8_21_14_0_10_49_10	Peregrinibacteria (PER)	2211	1130	+	hypothetical protein
PIQ80978.1__2708	3.30.565.10/FF/80483	5.3e-08	39.8	0.1	6.4e-08	39.6	0.1	1.1	1	0	0	1	1	1	1	AI-3	AI-3_2R_1_1_TC_QseC	Candidatus Pacebacteria bacterium CG11_big_fil_rev_8_21_14_0_20_34_55	Pacebacteria	2708	435	-	hypothetical protein
OIO30929.1__2063	1.10.287.130/FF/2160	5.4e-08	39.8	0.1	1.3e-07	38.5	0.1	1.7	1	0	0	1	1	1	1	AI-3	AI-3_2R_1_1_TC_QseC	Candidatus Nomurabacteria bacterium CG1_02_43_90	Nomurabacteria	2063	300	+	hypothetical protein
OGG78470.1__1031	3.30.565.10/FF/80483	5.4e-08	39.8	0.1	1.2e-07	38.7	0.1	1.5	1	0	0	1	1	1	1	AI-3	AI-3_2R_1_1_TC_QseC	Candidatus Kaiserbacteria bacterium RIFCSPHIGHO2_12_FULL_55_13	Kaiserbacteria	1031	195	+	hypothetical protein
OGZ06719.1__1857	3.30.565.10/FF/80483	5.4e-08	39.8	0	9.1e-08	39.1	0	1.3	1	0	0	1	1	1	1	AI-3	AI-3_2R_1_1_TC_QseC	Candidatus Lloydbacteria bacterium RIFCSPHIGHO2_02_FULL_50_11	Lloydbacteria	1857	545	+	hypothetical protein
OGZ11463.1__1859	3.30.565.10/FF/80483	5.4e-08	39.8	0	9.1e-08	39.1	0	1.3	1	0	0	1	1	1	1	AI-3	AI-3_2R_1_1_TC_QseC	Candidatus Lloydbacteria bacterium RIFCSPLOWO2_01_FULL_50_20	Lloydbacteria	1859	765	+	hypothetical protein
KKS32787.1__349	3.30.565.10/FF/80483	5.4e-08	39.8	0	1.3e-07	38.6	0	1.6	1	0	0	1	1	1	1	AI-3	AI-3_2R_1_1_TC_QseC	Candidatus Collierbacteria bacterium GW2011_GWB2_42_12	Collierbacteria	349	16	-	Two-component hybrid sensor and regulator
KKS43484.1__363	3.30.565.10/FF/80483	5.4e-08	39.8	0	1.3e-07	38.6	0	1.6	1	0	0	1	1	1	1	AI-3	AI-3_2R_1_1_TC_QseC	Candidatus Collierbacteria bacterium GW2011_GWA2_42_17	Collierbacteria	363	218	+	Two-component hybrid sensor and regulator
KKS64750.1__250	3.30.565.10/FF/80483	5.4e-08	39.8	0	1.3e-07	38.6	0	1.6	1	0	0	1	1	1	1	AI-3	AI-3_2R_1_1_TC_QseC	Candidatus Collierbacteria bacterium GW2011_GWF2_42_51	Collierbacteria	250	219	+	Two-component hybrid sensor and regulator
KKS67598.1__331	3.30.565.10/FF/80483	5.4e-08	39.8	0	1.3e-07	38.6	0	1.6	1	0	0	1	1	1	1	AI-3	AI-3_2R_1_1_TC_QseC	Candidatus Collierbacteria bacterium GW2011_GWA1_42_60	Collierbacteria	331	214	+	Two-component hybrid sensor and regulator
PIR88914.1__2256	3.30.565.10/FF/80483	5.4e-08	39.8	0.1	1.1e-07	38.8	0.1	1.5	1	0	0	1	1	1	1	AI-3	AI-3_2R_1_1_TC_QseC	Candidatus Harrisonbacteria bacterium CG10_big_fil_rev_8_21_14_0_10_40_38	Harrisonbacteria	2256	270	+	hypothetical protein
OGC87477.1__697	3.30.565.10/FF/80483	5.4e-08	39.8	0.1	1.2e-07	38.7	0.1	1.5	1	0	0	1	1	1	1	AI-3	AI-3_2R_1_1_TC_QseC	Candidatus Adlerbacteria bacterium RIFCSPLOWO2_01_FULL_54_16	Adlerbacteria	697	201	+	hypothetical protein
OGG54138.1__1012	3.30.565.10/FF/80483	5.4e-08	39.8	0.1	1.2e-07	38.7	0.1	1.5	1	0	0	1	1	1	1	AI-3	AI-3_2R_1_1_TC_QseC	Candidatus Kaiserbacteria bacterium RIFCSPHIGHO2_01_FULL_55_79	Kaiserbacteria	1012	322	+	hypothetical protein
OGG69836.1__1018	3.30.565.10/FF/80483	5.4e-08	39.8	0.1	1.2e-07	38.7	0.1	1.5	1	0	0	1	1	1	1	AI-3	AI-3_2R_1_1_TC_QseC	Candidatus Kaiserbacteria bacterium RIFCSPHIGHO2_02_FULL_55_25	Kaiserbacteria	1018	307	+	hypothetical protein
PJA84631.1__2573	3.30.565.10/FF/80483	5.4e-08	39.8	0	9.7e-08	39	0	1.3	1	0	0	1	1	1	1	AI-3	AI-3_2R_1_1_TC_QseC	Candidatus Nealsonbacteria bacterium CG_4_9_14_3_um_filter_35_11	Nealsonbacteria	2573	363	+	hypothetical protein
HAS68930.1__2760	3.30.565.10/FF/80483	5.4e-08	39.8	0	1.3e-07	38.6	0	1.6	1	0	0	1	1	1	1	AI-3	AI-3_2R_1_1_TC_QseC	Candidatus Collierbacteria bacterium	Collierbacteria	2760	742	-	hypothetical protein
HBX64076.1__2840	3.30.565.10/FF/80483	5.4e-08	39.8	0	1.3e-07	38.6	0	1.6	1	0	0	1	1	1	1	AI-3	AI-3_2R_1_1_TC_QseC	Candidatus Collierbacteria bacterium	Collierbacteria	2840	191	-	hypothetical protein
HCW31685.1__2903	3.30.565.10/FF/80483	5.4e-08	39.8	0	1.3e-07	38.6	0	1.6	1	0	0	1	1	1	1	AI-3	AI-3_2R_1_1_TC_QseC	Candidatus Collierbacteria bacterium	Collierbacteria	2903	739	+	hypothetical protein
KKS98141.1__395	1.10.287.130/FF/38323	5.5e-08	39.5	0.5	5.5e-08	39.5	0.5	1.8	2	0	0	2	2	1	1	AI-3	AI-3_2R_1_1_TC_QseC	Candidatus Gottesmanbacteria bacterium GW2011_GWA2_43_14	Gottesmanbacteria	395	530	+	multi-sensor hybrid histidine kinase
OGJ58598.1__1344	3.30.565.10/FF/80483	5.5e-08	39.8	0	1e-07	38.9	0	1.5	1	0	0	1	1	1	1	AI-3	AI-3_2R_1_1_TC_QseC	Candidatus Peribacteria bacterium RIFCSPHIGHO2_01_FULL_55_13	Peregrinibacteria (PER)	1344	585	+	hypothetical protein
OGG09574.1__918	3.30.565.10/FF/80483	5.5e-08	39.8	0.1	7e-08	39.5	0.1	1.1	1	0	0	1	1	1	1	AI-3	AI-3_2R_1_1_TC_QseC	Candidatus Gottesmanbacteria bacterium RBG_16_43_7	Gottesmanbacteria	918	194	-	hypothetical protein
OGM22090.1__1483	3.30.565.10/FF/80483	5.5e-08	39.8	0.1	1.3e-07	38.6	0.1	1.6	1	1	0	1	1	1	1	AI-3	AI-3_2R_1_1_TC_QseC	Candidatus Woesebacteria bacterium RIFCSPHIGHO2_01_FULL_39_23	Woesebacteria	1483	836	+	hypothetical protein
OGM62092.1__1507	3.30.565.10/FF/80483	5.5e-08	39.8	0.1	1.3e-07	38.6	0.1	1.6	1	1	0	1	1	1	1	AI-3	AI-3_2R_1_1_TC_QseC	Candidatus Woesebacteria bacterium RIFCSPLOWO2_01_FULL_39_21	Woesebacteria	1507	639	+	hypothetical protein
HAQ05209.1__2755	3.30.565.10/FF/80483	5.5e-08	39.8	0	1e-07	38.9	0	1.4	1	0	0	1	1	1	1	AI-3	AI-3_2R_1_1_TC_QseC	Candidatus Azambacteria bacterium	Azambacteria	2755	1	+	hypothetical protein
PLS81192.1__2720	3.30.565.10/FF/80483	5.5e-08	39.8	0	9.3e-08	39.1	0	1.3	1	0	0	1	1	1	1	AI-3	AI-3_2R_1_1_TC_QseC	Candidatus Saccharibacteria bacterium	Saccharibacteria (TM7)	2720	914	+	hypothetical protein
PIZ54465.1__2618	3.30.565.10/FF/80483	5.5e-08	39.8	0.1	5.2e-06	33.4	0	2.3	2	0	0	2	2	1	1	AI-3	AI-3_2R_1_1_TC_QseC	Candidatus Uhrbacteria bacterium CG_4_10_14_0_2_um_filter_41_21	Uhrbacteria	2618	71	+	hypothetical protein
PIP23805.1__2193	3.30.565.10/FF/80483	5.5e-08	39.8	0.1	1.2e-07	38.8	0	1.5	2	0	0	2	2	1	1	AI-3	AI-3_2R_1_1_TC_QseC	Candidatus Nealsonbacteria bacterium CG23_combo_of_CG06-09_8_20_14_all_38_19	Nealsonbacteria	2193	815	-	hypothetical protein
HCR56120.1__2891	1.10.287.130/FF/38323	5.6e-08	39.5	2.1	1.4e-07	38.2	2.1	1.6	1	0	0	1	1	1	1	AI-3	AI-3_2R_1_1_TC_QseC	Candidatus Saccharibacteria bacterium	Saccharibacteria (TM7)	2891	649	+	hypothetical protein
OGY76734.1__1700	3.30.565.10/FF/80483	5.6e-08	39.8	0	1e-07	38.9	0	1.4	1	0	0	1	1	1	1	AI-3	AI-3_2R_1_1_TC_QseC	Candidatus Jacksonbacteria bacterium RIFOXYA2_FULL_43_12	Jacksonbacteria	1700	100	+	hypothetical protein
PIS38872.1__2294	3.30.565.10/FF/80483	5.6e-08	39.8	0	8.8e-08	39.1	0	1.2	1	0	0	1	1	1	1	AI-3	AI-3_2R_1_1_TC_QseC	Candidatus Nealsonbacteria bacterium CG08_land_8_20_14_0_20_43_11	Nealsonbacteria	2294	473	+	hypothetical protein
HBH46145.1__2816	3.30.565.10/FF/80483	5.6e-08	39.8	0	1e-07	38.9	0	1.4	1	0	0	1	1	1	1	AI-3	AI-3_2R_1_1_TC_QseC	Candidatus Jacksonbacteria bacterium	Jacksonbacteria	2816	1021	+	hypothetical protein
HCC50488.1__2852	3.30.565.10/FF/80483	5.6e-08	39.8	0	1e-07	38.9	0	1.4	1	0	0	1	1	1	1	AI-3	AI-3_2R_1_1_TC_QseC	Candidatus Jacksonbacteria bacterium	Jacksonbacteria	2852	1220	+	hypothetical protein
HCE49724.1__2850	3.30.565.10/FF/80483	5.6e-08	39.8	0	1e-07	38.9	0	1.4	1	0	0	1	1	1	1	AI-3	AI-3_2R_1_1_TC_QseC	Candidatus Jacksonbacteria bacterium	Jacksonbacteria	2850	895	+	hypothetical protein
HCR15695.1__2886	3.30.565.10/FF/80483	5.6e-08	39.8	0	1e-07	38.9	0	1.4	1	0	0	1	1	1	1	AI-3	AI-3_2R_1_1_TC_QseC	Candidatus Jacksonbacteria bacterium	Jacksonbacteria	2886	850	+	hypothetical protein
KKS17607.1__323	3.30.565.10/FF/80483	5.6e-08	39.8	0.1	1.9e-07	38.1	0	1.8	2	0	0	2	2	1	1	AI-3	AI-3_2R_1_1_TC_QseC	candidate division WWE3 bacterium GW2011_GWB1_41_6	Katanobacteria (WWE3)	323	91	+	Two-component hybrid sensor and regulator
KKS22858.1__332	3.30.565.10/FF/80483	5.6e-08	39.8	0.1	1.9e-07	38.1	0	1.8	2	0	0	2	2	1	1	AI-3	AI-3_2R_1_1_TC_QseC	candidate division WWE3 bacterium GW2011_GWA1_41_8	Katanobacteria (WWE3)	332	23	-	Two-component hybrid sensor and regulator
OGC56535.1__664	3.30.565.10/FF/80483	5.6e-08	39.8	0.1	1.9e-07	38.1	0	1.8	2	0	0	2	2	1	1	AI-3	AI-3_2R_1_1_TC_QseC	candidate division WWE3 bacterium RIFCSPLOWO2_01_FULL_41_9	Katanobacteria (WWE3)	664	674	+	hypothetical protein
HAZ29429.1__2770	3.30.565.10/FF/80483	5.7e-08	39.8	0	6.8e-08	39.5	0	1.1	1	0	0	1	1	1	1	AI-3	AI-3_2R_1_1_TC_QseC	candidate division WWE3 bacterium	Katanobacteria (WWE3)	2770	64	-	hypothetical protein
KKS20647.1__328	3.30.565.10/FF/80483	5.7e-08	39.8	0.1	1.9e-07	38.1	0	1.8	2	0	0	2	2	1	1	AI-3	AI-3_2R_1_1_TC_QseC	candidate division WWE3 bacterium GW2011_GWC1_41_7	Katanobacteria (WWE3)	328	501	-	Two-component hybrid sensor and regulator
PIT92736.1__2321	3.30.565.10/FF/80483	5.7e-08	39.7	0	1.1e-07	38.8	0	1.4	1	0	0	1	1	1	1	AI-3	AI-3_2R_1_1_TC_QseC	Candidatus Harrisonbacteria bacterium CG10_big_fil_rev_8_21_14_0_10_42_17	Harrisonbacteria	2321	544	+	hypothetical protein
OHB08297.1__1987	3.30.565.10/FF/80483	5.8e-08	39.7	0.1	1.1e-07	38.8	0.1	1.4	1	0	0	1	1	1	1	AI-3	AI-3_2R_1_1_TC_QseC	Candidatus Zambryskibacteria bacterium RIFCSPLOWO2_02_FULL_38_13	Zambryskibacteria	1987	292	-	hypothetical protein
PIU99047.1__2364	3.30.565.10/FF/80483	5.8e-08	39.7	0	1.2e-07	38.7	0	1.4	1	0	0	1	1	1	1	AI-3	AI-3_2R_1_1_TC_QseC	Candidatus Wolfebacteria bacterium CG03_land_8_20_14_0_80_36_15	Wolfebacteria	2364	244	-	hypothetical protein
KKS62784.1__199	3.30.565.10/FF/80483	5.8e-08	39.7	0	1.3e-07	38.6	0	1.5	1	0	0	1	1	1	1	AI-3	AI-3_2R_1_1_TC_QseC	Candidatus Collierbacteria bacterium GW2011_GWD2_42_50	Collierbacteria	199	311	+	Two-component hybrid sensor and regulator
OHA93705.1__2032	3.30.565.10/FF/80483	5.9e-08	39.7	0.1	1.1e-07	38.8	0.1	1.4	1	0	0	1	1	1	1	AI-3	AI-3_2R_1_1_TC_QseC	Candidatus Zambryskibacteria bacterium RIFCSPHIGHO2_02_FULL_38_22	Zambryskibacteria	2032	275	-	hypothetical protein
OHA98692.1__2035	3.30.565.10/FF/80483	5.9e-08	39.7	0.1	1.1e-07	38.8	0.1	1.4	1	0	0	1	1	1	1	AI-3	AI-3_2R_1_1_TC_QseC	Candidatus Zambryskibacteria bacterium RIFCSPHIGHO2_12_FULL_38_34	Zambryskibacteria	2035	18	-	hypothetical protein
OHB12691.1__1992	3.30.565.10/FF/80483	5.9e-08	39.7	0.1	1.1e-07	38.8	0.1	1.4	1	0	0	1	1	1	1	AI-3	AI-3_2R_1_1_TC_QseC	Candidatus Zambryskibacteria bacterium RIFCSPLOWO2_12_FULL_39_16	Zambryskibacteria	1992	145	-	hypothetical protein
KKR80985.1__189	3.30.565.10/FF/80483	5.9e-08	39.7	0.1	1.2e-07	38.7	0.1	1.5	1	0	0	1	1	1	1	AI-3	AI-3_2R_1_1_TC_QseC	Candidatus Daviesbacteria bacterium GW2011_GWC1_40_9	Daviesbacteria	189	481	+	multi-sensor signal transduction histidine kinase
KKR82311.1__209	3.30.565.10/FF/80483	5.9e-08	39.7	0.1	1.2e-07	38.7	0.1	1.5	1	0	0	1	1	1	1	AI-3	AI-3_2R_1_1_TC_QseC	Candidatus Daviesbacteria bacterium GW2011_GWA2_40_9	Daviesbacteria	209	996	+	Signal transduction histidine kinase
OGL97215.1__1456	3.30.565.10/FF/80483	6e-08	39.7	0	1.4e-07	38.4	0	1.6	1	0	0	1	1	1	1	AI-3	AI-3_2R_1_1_TC_QseC	Candidatus Uhrbacteria bacterium RIFOXYB2_FULL_45_11	Uhrbacteria	1456	617	+	hypothetical protein
PIV12901.1__2369	3.30.565.10/FF/80483	6e-08	39.7	0	1.1e-07	38.9	0	1.4	1	0	0	1	1	1	1	AI-3	AI-3_2R_1_1_TC_QseC	Candidatus Nealsonbacteria bacterium CG03_land_8_20_14_0_80_36_12	Nealsonbacteria	2369	192	-	hypothetical protein
OGY25691.1__1627	3.30.565.10/FF/80483	6e-08	39.7	0	1.3e-07	38.5	0	1.5	1	0	0	1	1	1	1	AI-3	AI-3_2R_1_1_TC_QseC	Candidatus Woykebacteria bacterium RBG_16_43_9	Woykebacteria	1627	453	-	hypothetical protein
PIZ88904.1__2646	3.30.565.10/FF/80483	6e-08	39.7	0.1	1.2e-07	38.6	0	1.5	2	0	0	2	2	1	1	AI-3	AI-3_2R_1_1_TC_QseC	Candidatus Nealsonbacteria bacterium CG_4_10_14_0_2_um_filter_38_17	Nealsonbacteria	2646	670	-	hypothetical protein
OGY99808.1__1722	3.30.565.10/FF/80483	6.1e-08	39.7	0	1.1e-07	38.8	0	1.4	1	0	0	1	1	1	1	AI-3	AI-3_2R_1_1_TC_QseC	Candidatus Liptonbacteria bacterium RIFCSPLOWO2_01_FULL_52_25	Liptonbacteria	1722	448	+	hypothetical protein
PJC67224.1__2503	3.30.565.10/FF/80483	6.2e-08	39.6	0	1.2e-07	38.7	0	1.4	1	0	0	1	1	1	1	AI-3	AI-3_2R_1_1_TC_QseC	Candidatus Yonathbacteria bacterium CG_4_8_14_3_um_filter_46_25	Yonathbacteria	2503	669	-	hypothetical protein
PIR74088.1__2238	3.30.565.10/FF/80483	6.2e-08	39.6	1.2	9.3e-08	39.1	0.2	1.8	2	0	0	2	2	1	1	AI-3	AI-3_2R_1_1_TC_QseC	Candidatus Magasanikbacteria bacterium CG10_big_fil_rev_8_21_14_0_10_47_10	Magasanikbacteria	2238	719	-	hypothetical protein
OGZ96838.1__1898	3.30.565.10/FF/80483	6.2e-08	39.6	0	1.1e-07	38.9	0	1.3	1	0	0	1	1	1	1	AI-3	AI-3_2R_1_1_TC_QseC	Candidatus Sungbacteria bacterium RIFCSPHIGHO2_01_FULL_54_26	Sungbacteria	1898	429	-	hypothetical protein
OHA02672.1__1902	3.30.565.10/FF/80483	6.2e-08	39.6	0	1.1e-07	38.9	0	1.3	1	0	0	1	1	1	1	AI-3	AI-3_2R_1_1_TC_QseC	Candidatus Sungbacteria bacterium RIFCSPHIGHO2_02_FULL_53_17	Sungbacteria	1902	649	+	hypothetical protein
OHA07477.1__1825	3.30.565.10/FF/80483	6.2e-08	39.6	0	1.1e-07	38.9	0	1.3	1	0	0	1	1	1	1	AI-3	AI-3_2R_1_1_TC_QseC	Candidatus Sungbacteria bacterium RIFCSPLOWO2_01_FULL_54_21	Sungbacteria	1825	317	-	hypothetical protein
OHA13446.1__1906	3.30.565.10/FF/80483	6.2e-08	39.6	0	1.1e-07	38.9	0	1.3	1	0	0	1	1	1	1	AI-3	AI-3_2R_1_1_TC_QseC	Candidatus Sungbacteria bacterium RIFCSPLOWO2_02_FULL_54_10	Sungbacteria	1906	155	-	hypothetical protein
OHA76733.1__1954	3.30.565.10/FF/80483	6.3e-08	39.6	0	7.2e-08	39.4	0	1	1	0	0	1	1	1	1	AI-3	AI-3_2R_1_1_TC_QseC	Candidatus Wildermuthbacteria bacterium RIFCSPLOWO2_12_FULL_40_9	Wildermuthbacteria	1954	218	-	hypothetical protein
PIP23483.1__2193	3.30.565.10/FF/80483	6.3e-08	39.6	0	5e-07	36.7	0	2	1	1	0	1	1	1	1	AI-3	AI-3_2R_1_1_TC_QseC	Candidatus Nealsonbacteria bacterium CG23_combo_of_CG06-09_8_20_14_all_38_19	Nealsonbacteria	2193	133	-	hypothetical protein
PIZ88827.1__2646	3.30.565.10/FF/80483	6.3e-08	39.6	0	5e-07	36.7	0	2	1	1	0	1	1	1	1	AI-3	AI-3_2R_1_1_TC_QseC	Candidatus Nealsonbacteria bacterium CG_4_10_14_0_2_um_filter_38_17	Nealsonbacteria	2646	635	-	hypothetical protein
OHA63067.1__1939	3.30.565.10/FF/80483	6.3e-08	39.6	0	1.1e-07	38.8	0	1.3	1	0	0	1	1	1	1	AI-3	AI-3_2R_1_1_TC_QseC	Candidatus Wildermuthbacteria bacterium RIFCSPHIGHO2_01_FULL_48_25	Wildermuthbacteria	1939	490	+	hypothetical protein
OHA69181.1__1945	3.30.565.10/FF/80483	6.3e-08	39.6	0	1.1e-07	38.8	0	1.3	1	0	0	1	1	1	1	AI-3	AI-3_2R_1_1_TC_QseC	Candidatus Wildermuthbacteria bacterium RIFCSPHIGHO2_02_FULL_49_12b	Wildermuthbacteria	1945	111	-	hypothetical protein
OHA72907.1__2019	3.30.565.10/FF/80483	6.3e-08	39.6	0	1.1e-07	38.8	0	1.3	1	0	0	1	1	1	1	AI-3	AI-3_2R_1_1_TC_QseC	Candidatus Wildermuthbacteria bacterium RIFCSPLOWO2_01_FULL_48_16	Wildermuthbacteria	2019	502	+	hypothetical protein
OIO32460.1__2064	3.30.565.10/FF/80483	6.4e-08	39.6	0	1.1e-07	38.9	0	1.3	1	0	0	1	1	1	1	AI-3	AI-3_2R_1_1_TC_QseC	Candidatus Nomurabacteria bacterium CG1_02_47_685	Nomurabacteria	2064	762	-	hypothetical protein
OGE31907.1__837	3.30.565.10/FF/80483	6.4e-08	39.6	0	1.4e-07	38.5	0	1.5	1	0	0	1	1	1	1	AI-3	AI-3_2R_1_1_TC_QseC	Candidatus Daviesbacteria bacterium RIFCSPHIGHO2_01_FULL_44_29	Daviesbacteria	837	171	+	hypothetical protein
OGE39524.1__843	3.30.565.10/FF/80483	6.4e-08	39.6	0	1.4e-07	38.5	0	1.5	1	0	0	1	1	1	1	AI-3	AI-3_2R_1_1_TC_QseC	Candidatus Daviesbacteria bacterium RIFCSPHIGHO2_12_FULL_47_45	Daviesbacteria	843	627	-	hypothetical protein
OGE41200.1__826	3.30.565.10/FF/80483	6.4e-08	39.6	0	1.4e-07	38.5	0	1.5	1	0	0	1	1	1	1	AI-3	AI-3_2R_1_1_TC_QseC	Candidatus Daviesbacteria bacterium RIFCSPHIGHO2_02_FULL_43_12	Daviesbacteria	826	164	+	hypothetical protein
OGE69399.1__847	3.30.565.10/FF/80483	6.4e-08	39.6	0	1.4e-07	38.5	0	1.5	1	0	0	1	1	1	1	AI-3	AI-3_2R_1_1_TC_QseC	Candidatus Daviesbacteria bacterium RIFCSPLOWO2_01_FULL_43_15	Daviesbacteria	847	839	+	hypothetical protein
HCW31877.1__2902	1.10.287.130/FF/2160	6.5e-08	39.6	0.2	3.3e-07	37.3	0.1	2.1	2	1	0	2	2	1	1	AI-3	AI-3_2R_1_1_TC_QseC	Candidatus Peregrinibacteria bacterium	Peregrinibacteria (PER)	2902	5	+	hypothetical protein
KKR08381.1__175	1.10.287.130/FF/2160	6.5e-08	39.6	0.2	3.3e-07	37.3	0.1	2.1	2	1	0	2	2	1	1	AI-3	AI-3_2R_1_1_TC_QseC	Candidatus Peregrinibacteria bacterium GW2011_GWF2_39_17	Peregrinibacteria (PER)	175	794	-	histidine kinase,HAMP domain-containing protein,histidine kinase
OGY35211.1__1646	1.10.287.130/FF/38323	6.5e-08	39.3	0.3	1.9e-07	37.8	0.3	1.8	1	0	0	1	1	1	1	AI-3	AI-3_2R_1_1_TC_QseC	Candidatus Andersenbacteria bacterium RIFCSPHIGHO2_12_FULL_45_11	Andersenbacteria	1646	43	+	hypothetical protein
PIP69214.1__2472	3.30.565.10/FF/80483	6.5e-08	39.6	0.1	1.1e-07	38.8	0.1	1.3	1	0	0	1	1	1	1	AI-3	AI-3_2R_1_1_TC_QseC	Candidatus Nomurabacteria bacterium CG22_combo_CG10-13_8_21_14_all_32_8	Nomurabacteria	2472	212	+	hypothetical protein
PIZ85302.1__2643	3.30.565.10/FF/80483	6.5e-08	39.6	0.1	1.1e-07	38.8	0.1	1.3	1	0	0	1	1	1	1	AI-3	AI-3_2R_1_1_TC_QseC	Candidatus Nomurabacteria bacterium CG_4_10_14_0_2_um_filter_33_9	Nomurabacteria	2643	430	-	hypothetical protein
PJC49639.1__2513	3.30.565.10/FF/80483	6.5e-08	39.6	0.1	1.1e-07	38.8	0.1	1.3	1	0	0	1	1	1	1	AI-3	AI-3_2R_1_1_TC_QseC	Candidatus Nomurabacteria bacterium CG_4_9_14_0_2_um_filter_32_10	Nomurabacteria	2513	550	+	hypothetical protein
[truncated: 2,330 more rows]

## Sheet: Hits_of_in-house_HMM_models
Target	HMM_accession	E-value	Score	Bias	E-value	Score	Bias	exp	reg	clu	ov	env	dom	rep	inc	QS_signal	Family	Genome	Phylum	Genome_id	Genomic_position	Strand	Target_description
[truncated: 7,738 more rows]
