# Supplementary material for: Rich Repertoire of Quorum Sensing Protein Coding Sequences in CPR and DPANN Associated with Interspecies and Interkingdom Communication
Source: mSystems. 2020 Oct 13;5(5):e00414-20. doi: 10.1128/mSystems.00414-20 (PMC7567580; doi:10.1128/mSystems.00414-20)
Supplement: TABLE S4 [file mSystems.00414-20-st004.xlsx]

## Sheet: AI-2_LuxS_neighborhood
Autoinducer-2: QS components in the genomic neighborhood of LuxS homologs
Syntenic_id	Target	Family	Phylum	Genome	Position	Strand	Query_Protein	Iteration	Blast_E-value	%Identity	Query_Model	HMM_E-value	HMM_score
1	PIQ41186.1__2164	AI-2_1S_1_1_SY_Pfs	Gracilibacteria (BD1-5)	Candidatus Gracilibacteria bacterium CG12_big_fil_rev_8_21_14_0_65_38_15	577	+	NP_459212.1 Pfs [Salmonella enterica subsp. enterica serovar Typhimurium str. LT2]	1	9e-13	28.5	Pfs_seed	5.1e-17	68.8
1	PIQ41187.1__2164	AI-2_1S_1_2_SY_LuxS	Gracilibacteria (BD1-5)	Candidatus Gracilibacteria bacterium CG12_big_fil_rev_8_21_14_0_65_38_15	578	+	NP_461743.1 S-ribosylhomocysteine lyase [Salmonella enterica subsp. enterica serovar Typhimurium str. LT2]	1	2e-16	34.46	PF02664.15	3.1e-57	199.4
2	PIZ01540.1__2461	AI-2_1S_1_2_SY_LuxS	Gracilibacteria (BD1-5)	Candidatus Gracilibacteria bacterium CG_4_10_14_0_8_um_filter_38_28	585	-	NP_461743.1 S-ribosylhomocysteine lyase [Salmonella enterica subsp. enterica serovar Typhimurium str. LT2]	1	2e-16	34.46	PF02664.15	3.1e-57	199.4
2	PIZ01541.1__2461	AI-2_1S_1_1_SY_Pfs	Gracilibacteria (BD1-5)	Candidatus Gracilibacteria bacterium CG_4_10_14_0_8_um_filter_38_28	586	-	NP_459212.1 Pfs [Salmonella enterica subsp. enterica serovar Typhimurium str. LT2]	1	9e-13	28.5	Pfs_seed	5.1e-17	68.8
3	PIQ10870.1__2474	AI-2_1S_1_2_SY_LuxS	Gracilibacteria (BD1-5)	Candidatus Gracilibacteria bacterium CG18_big_fil_WC_8_21_14_2_50_38_16	349	-	NP_461743.1 S-ribosylhomocysteine lyase [Salmonella enterica subsp. enterica serovar Typhimurium str. LT2]	1	2e-16	34.46	PF02664.15	3.1e-57	199.4
3	PIQ10871.1__2474	AI-2_1S_1_1_SY_Pfs	Gracilibacteria (BD1-5)	Candidatus Gracilibacteria bacterium CG18_big_fil_WC_8_21_14_2_50_38_16	350	-	NP_459212.1 Pfs [Salmonella enterica subsp. enterica serovar Typhimurium str. LT2]	1	9e-13	28.5	Pfs_seed	5.1e-17	68.8
4	PJC56867.1__2507	AI-2_1S_1_1_SY_Pfs	Gracilibacteria (BD1-5)	Candidatus Gracilibacteria bacterium CG_4_9_14_0_2_um_filter_38_7	351	+	NP_459212.1 Pfs [Salmonella enterica subsp. enterica serovar Typhimurium str. LT2]	1	9e-13	28.5	Pfs_seed	5.1e-17	68.8
4	PJC56868.1__2507	AI-2_1S_1_2_SY_LuxS	Gracilibacteria (BD1-5)	Candidatus Gracilibacteria bacterium CG_4_9_14_0_2_um_filter_38_7	352	+	NP_461743.1 S-ribosylhomocysteine lyase [Salmonella enterica subsp. enterica serovar Typhimurium str. LT2]	1	2e-16	34.46	PF02664.15	3.1e-57	199.4
DSF: QS components in the genomic neighborhood of RpfF homologs
Syntenic_id	Target	Family	Phylum	Genome	Position	Strand	Query_Protein	Iteration	Blast_E-value	%Identity	Query_Model	HMM_E-value	HMM_score
1	KKT59322.1__355	DSF_1Sbis_1_1_SY_RpfF	Giovannonibacteria	Candidatus Giovannonibacteria bacterium GW2011_GWA1_44_25	799	-					RpfF_seed	2.4e-13	56.8
1	KKT59324.1__355	DSF_1S_1_1_SY_RpfB	Giovannonibacteria	Candidatus Giovannonibacteria bacterium GW2011_GWA1_44_25	801	-	sp|P38135|FADK_ECOLI Medium-chain fatty-acid--CoA ligase OS=Escherichia coli (strain K12) OX=83333 GN=fadK PE=1 SV=4	1	6e-45	28.32	RpfB_seed	1.7e-70	244.7
2	OGF49471.1__888	DSF_1Sbis_1_1_SY_RpfF	Giovannonibacteria	Candidatus Giovannonibacteria bacterium GWA2_45_15	555	-					RpfF_seed	2.4e-13	56.8
2	OGF49473.1__888	DSF_1S_1_1_SY_RpfB	Giovannonibacteria	Candidatus Giovannonibacteria bacterium GWA2_45_15	557	-	sp|P38135|FADK_ECOLI Medium-chain fatty-acid--CoA ligase OS=Escherichia coli (strain K12) OX=83333 GN=fadK PE=1 SV=4	1	6e-45	28.32	RpfB_seed	1.7e-70	244.7
3	OGF60066.1__889	DSF_1Sbis_1_1_SY_RpfF	Giovannonibacteria	Candidatus Giovannonibacteria bacterium RIFCSPHIGHO2_01_45_12	214	-					RpfF_seed	2.4e-13	56.8
3	OGF60068.1__889	DSF_1S_1_1_SY_RpfB	Giovannonibacteria	Candidatus Giovannonibacteria bacterium RIFCSPHIGHO2_01_45_12	216	-	sp|P38135|FADK_ECOLI Medium-chain fatty-acid--CoA ligase OS=Escherichia coli (strain K12) OX=83333 GN=fadK PE=1 SV=4	1	6e-45	28.32	RpfB_seed	1.7e-70	244.7
4	OGF70730.1__897	DSF_1Sbis_1_1_SY_RpfF	Giovannonibacteria	Candidatus Giovannonibacteria bacterium RIFCSPHIGHO2_02_FULL_44_11	260	-	OJI06719.1__2109	2	5e-15	26.15
4	OGF70731.1__897	DSF_1S_1_1_SY_RpfB	Giovannonibacteria	Candidatus Giovannonibacteria bacterium RIFCSPHIGHO2_02_FULL_44_11	261	-	sp|P38135|FADK_ECOLI Medium-chain fatty-acid--CoA ligase OS=Escherichia coli (strain K12) OX=83333 GN=fadK PE=1 SV=4	1	3e-52	30.3	RpfB_seed	4.3e-80	276.4
5	OGF93120.1__912	DSF_1Sbis_1_1_SY_RpfF	Giovannonibacteria	Candidatus Giovannonibacteria bacterium RIFCSPLOWO2_12_FULL_44_25	774	-					RpfF_seed	2.4e-13	56.8
5	OGF93122.1__912	DSF_1S_1_1_SY_RpfB	Giovannonibacteria	Candidatus Giovannonibacteria bacterium RIFCSPLOWO2_12_FULL_44_25	776	-	sp|P38135|FADK_ECOLI Medium-chain fatty-acid--CoA ligase OS=Escherichia coli (strain K12) OX=83333 GN=fadK PE=1 SV=4	1	6e-45	28.32	RpfB_seed	1.7e-70	244.7
6	OGF61363.1__980	DSF_1Sbis_1_1_SY_RpfF	Giovannonibacteria	Candidatus Giovannonibacteria bacterium RIFCSPHIGHO2_01_FULL_44_100	4	-					RpfF_seed	2.4e-13	56.8
6	OGF61365.1__980	DSF_1S_1_1_SY_RpfB	Giovannonibacteria	Candidatus Giovannonibacteria bacterium RIFCSPHIGHO2_01_FULL_44_100	6	-	sp|P38135|FADK_ECOLI Medium-chain fatty-acid--CoA ligase OS=Escherichia coli (strain K12) OX=83333 GN=fadK PE=1 SV=4	1	6e-45	28.32	RpfB_seed	1.7e-70	244.7
7	OGF62448.1__981	DSF_1Sbis_1_1_SY_RpfF	Giovannonibacteria	Candidatus Giovannonibacteria bacterium RIFCSPHIGHO2_01_FULL_45_33	459	-	OJI06719.1__2109	2	5e-15	26.15
7	OGF62449.1__981	DSF_1S_1_1_SY_RpfB	Giovannonibacteria	Candidatus Giovannonibacteria bacterium RIFCSPHIGHO2_01_FULL_45_33	460	-	sp|P38135|FADK_ECOLI Medium-chain fatty-acid--CoA ligase OS=Escherichia coli (strain K12) OX=83333 GN=fadK PE=1 SV=4	1	2e-52	29.6	RpfB_seed	1.7e-80	277.7
8	OGF83433.1__988	DSF_1Sbis_1_1_SY_RpfF	Giovannonibacteria	Candidatus Giovannonibacteria bacterium RIFCSPHIGHO2_12_FULL_45_19	875	-					RpfF_seed	2.4e-13	56.8
8	OGF83435.1__988	DSF_1S_1_1_SY_RpfB	Giovannonibacteria	Candidatus Giovannonibacteria bacterium RIFCSPHIGHO2_12_FULL_45_19	877	-	sp|P38135|FADK_ECOLI Medium-chain fatty-acid--CoA ligase OS=Escherichia coli (strain K12) OX=83333 GN=fadK PE=1 SV=4	1	6e-45	28.32	RpfB_seed	1.7e-70	244.7
9	OGF81424.1__992	DSF_1Sbis_1_1_SY_RpfF	Giovannonibacteria	Candidatus Giovannonibacteria bacterium RIFCSPLOWO2_01_FULL_45_34	206	-	OJI06719.1__2109	2	5e-15	26.15
9	OGF81425.1__992	DSF_1S_1_1_SY_RpfB	Giovannonibacteria	Candidatus Giovannonibacteria bacterium RIFCSPLOWO2_01_FULL_45_34	207	-	sp|P38135|FADK_ECOLI Medium-chain fatty-acid--CoA ligase OS=Escherichia coli (strain K12) OX=83333 GN=fadK PE=1 SV=4	1	2e-52	29.6	RpfB_seed	1.3e-80	278.1
10	OGF86888.1__994	DSF_1Sbis_1_1_SY_RpfF	Giovannonibacteria	Candidatus Giovannonibacteria bacterium RIFCSPLOWO2_02_FULL_45_28	759	-					RpfF_seed	2.4e-13	56.8
10	OGF86890.1__994	DSF_1S_1_1_SY_RpfB	Giovannonibacteria	Candidatus Giovannonibacteria bacterium RIFCSPLOWO2_02_FULL_45_28	761	-	sp|P38135|FADK_ECOLI Medium-chain fatty-acid--CoA ligase OS=Escherichia coli (strain K12) OX=83333 GN=fadK PE=1 SV=4	1	6e-45	28.32	RpfB_seed	1.7e-70	244.7
11	OGY66964.1__1690	DSF_1S_1_1_SY_RpfB	Harrisonbacteria	Candidatus Harrisonbacteria bacterium RIFCSPLOWO2_02_FULL_41_13b	590	+	sp|P69451|LCFA_ECOLI Long-chain-fatty-acid--CoA ligase OS=Escherichia coli (strain K12) OX=83333 GN=fadD PE=1 SV=1	1	4e-47	30.04	RpfB_seed	2.6e-66	230.9
11	OGY66966.1__1690	DSF_1Sbis_1_1_SY_RpfF	Harrisonbacteria	Candidatus Harrisonbacteria bacterium RIFCSPLOWO2_02_FULL_41_13b	592	+					RpfF_seed	5.9e-14	58.8
12	OJI06719.1__2109	DSF_1Sbis_1_1_SY_RpfF	Micrarchaeota	Candidatus Micrarchaeum acidiphilum	142	-	tr|Q9I5I4|Q9I5I4_PSEAE Probable enoyl-CoA hydratase/isomerase OS=Pseudomonas aeruginosa (strain ATCC 15692 / DSM 22644 / CIP 104116 / JCM 14847 / LMG 12228 / 1C / PRS 101 / PAO1) OX=208964 GN=PA0745 PE=1 SV=1	1	2e-36	34.12
12	OJI06721.1__2109	TDA_1S_1_4_SY_TdaE	Micrarchaeota	Candidatus Micrarchaeum acidiphilum	144	-	EET90108.1__2959	2	9e-149	57.73
12	OJI06758.1__2109	TDA_1S_1_4_SY_TdaE	Micrarchaeota	Candidatus Micrarchaeum acidiphilum	146	-	EET90108.1__2959	2	0	79.8
14	EET90105.1__2959	DSF_1Sbis_1_1_SY_RpfF	Micrarchaeota	Candidatus Micrarchaeum acidiphilum	563	-	tr|Q9I5I4|Q9I5I4_PSEAE Probable enoyl-CoA hydratase/isomerase OS=Pseudomonas aeruginosa (strain ATCC 15692 / DSM 22644 / CIP 104116 / JCM 14847 / LMG 12228 / 1C / PRS 101 / PAO1) OX=208964 GN=PA0745 PE=1 SV=1	1	3e-29	32.39
14	EET90106.1__2959	TDA_1S_1_4_SY_TdaE	Micrarchaeota	Candidatus Micrarchaeum acidiphilum	564	-	EET90108.1__2959	2	0	63.97
14	EET90108.1__2959	TDA_1S_1_4_SY_TdaE	Micrarchaeota	Candidatus Micrarchaeum acidiphilum	566	-	AFO93376.1 acyl-CoA dehydrogenase TdaE (plasmid) [Phaeobacter inhibens DSM 17395]	1	9e-17	25.29
AHL: QS components in the genomic neighborhood of LuxI homologs
Syntenic_id	Target	Family	Phylum	Genome	Position	Strand	Query_Protein	Iteration	Blast_E-value	%Identity	Query_Model	HMM_E-value	HMM_score
1	OGF73590.1__984	AHK_2R_1_1_TC_CqsS	Giovannonibacteria	Candidatus Giovannonibacteria bacterium RIFCSPHIGHO2_02_FULL_46_20	596	-					3.30.565.10/FF/80483	3e-06	34.1
1	OGF73591.1__984	AHL_1S_1_1_SY_LuxI	Giovannonibacteria	Candidatus Giovannonibacteria bacterium RIFCSPHIGHO2_02_FULL_46_20	597	-					LuxI_seed	1.3e-06	35.1
2	PIZ44307.1__2610	AHK_2R_1_1_TC_CqsS	Katanobacteria (WWE3)	candidate division WWE3 bacterium CG_4_10_14_0_2_um_filter_41_14	305	-					CqsS_sensory_Nter_seed	6.2e-13	55.4
2	PIZ44308.1__2610	AHL_1S_1_1_SY_LuxI	Katanobacteria (WWE3)	candidate division WWE3 bacterium CG_4_10_14_0_2_um_filter_41_14	306	-					LuxI_seed	2.3e-08	40.8
3	PIS42785.1__2299	AHK_2R_1_1_TC_CqsS	Kerfeldbacteria	Candidatus Kerfeldbacteria bacterium CG08_land_8_20_14_0_20_40_16	134	-					3.30.565.10/FF/80483	1.1e-06	35.5
3	PIS42786.1__2299	AHL_1S_1_1_SY_LuxI	Kerfeldbacteria	Candidatus Kerfeldbacteria bacterium CG08_land_8_20_14_0_20_40_16	135	-	PJE72960.1__2670	2	5e-09	25.27	3.40.630.30/FF/70360	6.6e-05	29.4
4	HBY73149.1__2841	AHL_1S_1_1_SY_LuxI	Kerfeldbacteria	Candidatus Kerfeldbacteria bacterium	602	+					PF00765.17	2.4e-06	34.1
4	HBY73150.1__2841	AHK_2R_1_1_TC_CqsS	Kerfeldbacteria	Candidatus Kerfeldbacteria bacterium	603	+					3.30.565.10/FF/80483	4.9e-08	40
5	OGI92353.1__1221	AHL_1S_1_1_SY_LuxI	Nomurabacteria	Candidatus Nomurabacteria bacterium RIFCSPLOWO2_01_FULL_42_20	194	+					LuxI_seed	8.8e-06	32.3
5	OGI92354.1__1221	AHK_2R_1_1_TC_CqsS	Nomurabacteria	Candidatus Nomurabacteria bacterium RIFCSPLOWO2_01_FULL_42_20	195	+					3.30.565.10/FF/80483	3e-10	47.1
5	OGI92355.1__1221	AHK_2R_1_1_TC_CqsS	Nomurabacteria	Candidatus Nomurabacteria bacterium RIFCSPLOWO2_01_FULL_42_20	196	-					CqsS_sensory_Nter_seed	4.1e-11	49.4
6	OGZ33548.1__1765	AHL_1S_1_1_SY_LuxI	Portnoybacteria	Candidatus Portnoybacteria bacterium RBG_19FT_COMBO_36_7	548	+	PJE72960.1__2670	2	6e-31	37.84	PF00765.17	3.5e-15	62.9
6	OGZ33549.1__1765	AI-3_2R_1_1_TC_QseC	Portnoybacteria	Candidatus Portnoybacteria bacterium RBG_19FT_COMBO_36_7	549	+	OGM57688.1__1503	2	2e-24	26.2	3.30.565.10/FF/80483	5.3e-05	30.1
7	OGZ42952.1__1775	AHL_1S_1_1_SY_LuxI	Ryanbacteria	Candidatus Ryanbacteria bacterium RIFCSPHIGHO2_01_45_13	404	+					LuxI_seed	9.3e-09	42
7	OGZ42953.1__1775	AHK_2R_1_1_TC_CqsS	Ryanbacteria	Candidatus Ryanbacteria bacterium RIFCSPHIGHO2_01_45_13	405	+					3.30.565.10/FF/80483	3e-05	30.9
8	OGZ42107.1__1776	AHL_1S_1_1_SY_LuxI	Ryanbacteria	Candidatus Ryanbacteria bacterium RIFCSPHIGHO2_01_FULL_44_130	313	+					LuxI_seed	9.3e-09	42
8	OGZ42108.1__1776	AHK_2R_1_1_TC_CqsS	Ryanbacteria	Candidatus Ryanbacteria bacterium RIFCSPHIGHO2_01_FULL_44_130	314	+					3.30.565.10/FF/80483	3e-05	30.9
9	OGZ48657.1__1782	AHL_1S_1_1_SY_LuxI	Ryanbacteria	Candidatus Ryanbacteria bacterium RIFCSPHIGHO2_02_FULL_45_43	250	+					LuxI_seed	9.3e-09	42
9	OGZ48658.1__1782	AHK_2R_1_1_TC_CqsS	Ryanbacteria	Candidatus Ryanbacteria bacterium RIFCSPHIGHO2_02_FULL_45_43	251	+					3.30.565.10/FF/80483	3e-05	30.9
10	OGZ50597.1__1785	AHL_1S_1_1_SY_LuxI	Ryanbacteria	Candidatus Ryanbacteria bacterium RIFCSPHIGHO2_12_FULL_44_20	237	+					LuxI_seed	9.3e-09	42
10	OGZ50598.1__1785	AHK_2R_1_1_TC_CqsS	Ryanbacteria	Candidatus Ryanbacteria bacterium RIFCSPHIGHO2_12_FULL_44_20	238	+					3.30.565.10/FF/80483	3e-05	30.9
11	OGZ53883.1__1873	AHL_1S_1_1_SY_LuxI	Ryanbacteria	Candidatus Ryanbacteria bacterium RIFCSPLOWO2_02_FULL_44_40	619	+					LuxI_seed	9.3e-09	42
11	OGZ53884.1__1873	AHK_2R_1_1_TC_CqsS	Ryanbacteria	Candidatus Ryanbacteria bacterium RIFCSPLOWO2_02_FULL_44_40	620	+					3.30.565.10/FF/80483	3e-05	30.9
12	OGL33891.1__1407	AHL_1S_1_1_SY_LuxI	Saccharibacteria (TM7)	Candidatus Saccharibacteria bacterium RIFCSPHIGHO2_12_FULL_47_16	598	+					PF00765.17	1.1e-07	38.5
12	OGL33893.1__1407	AHK_2R_1_1_TC_CqsS	Saccharibacteria (TM7)	Candidatus Saccharibacteria bacterium RIFCSPHIGHO2_12_FULL_47_16	600	+					3.30.565.10/FF/80483	9e-06	32.6
12	OGL33895.1__1407	AHK_2R_1_1_TC_CqsS	Saccharibacteria (TM7)	Candidatus Saccharibacteria bacterium RIFCSPHIGHO2_12_FULL_47_16	602	+					3.30.565.10/FF/80483	2.8e-07	37.5
13	HBH77734.1__2811	AHK_2R_1_1_TC_CqsS	Saccharibacteria (TM7)	Candidatus Saccharibacteria bacterium	807	-					3.30.565.10/FF/80483	2.8e-07	37.5
13	HBH77736.1__2811	AHK_2R_1_1_TC_CqsS	Saccharibacteria (TM7)	Candidatus Saccharibacteria bacterium	809	-					3.30.565.10/FF/80483	9e-06	32.6
13	HBH77738.1__2811	AHL_1S_1_1_SY_LuxI	Saccharibacteria (TM7)	Candidatus Saccharibacteria bacterium	811	-					PF00765.17	1.1e-07	38.5
14	OHA31434.1__1842	AHK_2R_1_1_TC_CqsS	Taylorbacteria	Candidatus Taylorbacteria bacterium RIFCSPLOWO2_01_FULL_44_26	83	-					CqsS_sensory_Nter_seed	1.3e-09	44.5
14	OHA31435.1__1842	AHL_1S_1_1_SY_LuxI	Taylorbacteria	Candidatus Taylorbacteria bacterium RIFCSPLOWO2_01_FULL_44_26	84	-					LuxI_seed	5.6e-07	36.2
14	OHA31438.1__1842	AHL_1S_3_1_SY_HdtS	Taylorbacteria	Candidatus Taylorbacteria bacterium RIFCSPLOWO2_01_FULL_44_26	87	-	TSC92749.1__2930	2	6e-06	25.91
15	OHA23948.1__1910	AHL_1S_3_1_SY_HdtS	Taylorbacteria	Candidatus Taylorbacteria bacterium RIFCSPHIGHO2_02_FULL_44_12	351	+	TSC92749.1__2930	2	6e-06	25.91
15	OHA23951.1__1910	AHL_1S_1_1_SY_LuxI	Taylorbacteria	Candidatus Taylorbacteria bacterium RIFCSPHIGHO2_02_FULL_44_12	354	+					LuxI_seed	5.6e-07	36.2
15	OHA23952.1__1910	AHK_2R_1_1_TC_CqsS	Taylorbacteria	Candidatus Taylorbacteria bacterium RIFCSPHIGHO2_02_FULL_44_12	355	+					CqsS_sensory_Nter_seed	1.3e-09	44.5
16	PIP60426.1__2466	AHL_1S_1_1_SY_LuxI	Uhrbacteria	Candidatus Uhrbacteria bacterium CG22_combo_CG10-13_8_21_14_all_47_17	253	+	PJE72960.1__2670	2	3e-08	25.89	PF00765.17	2.4e-06	34.1
16	PIP60427.1__2466	AHK_2R_1_1_TC_CqsS	Uhrbacteria	Candidatus Uhrbacteria bacterium CG22_combo_CG10-13_8_21_14_all_47_17	254	+					CqsS_sensory_Nter_seed	2.8e-18	73
17	PIR44755.1__2306	AHL_1S_1_1_SY_LuxI	Vogelbacteria	Candidatus Vogelbacteria bacterium CG10_big_fil_rev_8_21_14_0_10_51_16	690	+	ADN34748.1 autoinducer synthase CmrI [Pseudomonas sp. CMR12a]	1	1e-07	31.4	3.40.630.30/FF/3838	2.3e-13	57.3
17	PIR44756.1__2306	AHK_2R_1_1_TC_CqsS	Vogelbacteria	Candidatus Vogelbacteria bacterium CG10_big_fil_rev_8_21_14_0_10_51_16	691	+					3.30.565.10/FF/80483	8.4e-06	32.7
18	OHA82507.1__1959	AHK_2R_1_1_TC_CqsS	Yonathbacteria	Candidatus Yonathbacteria bacterium RIFCSPLOWO2_01_FULL_43_27	576	-					CqsS_sensory_Nter_seed	2.3e-10	46.9
18	OHA82508.1__1959	AHL_1S_1_1_SY_LuxI	Yonathbacteria	Candidatus Yonathbacteria bacterium RIFCSPLOWO2_01_FULL_43_27	577	-					LuxI_seed	2.7e-08	40.5
AHK: QS components in the genomic neighborhood of CqsA homologs
Syntenic_id	Target	Family	Phylum	Genome	Position	Strand	Query_Protein	Iteration	Blast_E-value	%Identity	Query_Model	HMM_E-value	HMM_score
1	OYT53417.1__2114	TDA_1S_1_5_SY_TdaF	Altiarchaeota	Candidatus Altiarchaeales archaeon ex4484_2	303	+	AFO93363.1 putative flavoprotein, HFCD family (plasmid) [Phaeobacter inhibens DSM 17395]	1	6e-09	26.28
1	OYT53419.1__2114	AHK_1S_1_1_SY_CqsA	Altiarchaeota	Candidatus Altiarchaeales archaeon ex4484_2	305	+					CqsA_seed	7e-07	35.1
1	OYT42090.1__2115	TDA_1S_1_5_SY_TdaF	Altiarchaeota	Candidatus Altiarchaeales archaeon ex4484_43	1008	+	AFO93363.1 putative flavoprotein, HFCD family (plasmid) [Phaeobacter inhibens DSM 17395]	1	7e-09	26.54
1	OYT42098.1__2115	AHK_1S_1_1_SY_CqsA	Altiarchaeota	Candidatus Altiarchaeales archaeon ex4484_43	1010	+					CqsA_seed	6.3e-06	31.9
2	OGD64651.1__728	AHK_1S_1_1_SY_CqsA	Berkelbacteria (ACD58)	Candidatus Berkelbacteria bacterium RIFCSPLOWO2_01_FULL_50_28	350	+	YP_096734.1 LqsA [Legionella pneumophila subsp. pneumophila str. Philadelphia 1]	1	2e-34	26.05	CqsA_seed	2.4e-47	168.3
2	OGD64652.1__728	AHK_2R_1_1_TC_CqsS	Berkelbacteria (ACD58)	Candidatus Berkelbacteria bacterium RIFCSPLOWO2_01_FULL_50_28	351	+					CqsS_sensory_Nter_seed	5.6e-15	62.1
3	OGD61193.1__795	AHK_1S_1_1_SY_CqsA	Berkelbacteria (ACD58)	Candidatus Berkelbacteria bacterium RIFCSPHIGHO2_01_FULL_50_36	336	+	YP_096734.1 LqsA [Legionella pneumophila subsp. pneumophila str. Philadelphia 1]	1	2e-34	26.05	CqsA_seed	2.4e-47	168.3
3	OGD61194.1__795	AHK_2R_1_1_TC_CqsS	Berkelbacteria (ACD58)	Candidatus Berkelbacteria bacterium RIFCSPHIGHO2_01_FULL_50_36	337	+					CqsS_sensory_Nter_seed	5.6e-15	62.1
4	OGD63478.1__797	AHK_2R_1_1_TC_CqsS	Berkelbacteria (ACD58)	Candidatus Berkelbacteria bacterium RIFCSPHIGHO2_12_FULL_50_11	262	-					CqsS_sensory_Nter_seed	4e-16	65.9
4	OGD63479.1__797	AHK_1S_1_1_SY_CqsA	Berkelbacteria (ACD58)	Candidatus Berkelbacteria bacterium RIFCSPHIGHO2_12_FULL_50_11	263	-	YP_096734.1 LqsA [Legionella pneumophila subsp. pneumophila str. Philadelphia 1]	1	2e-34	26.05	CqsA_seed	2.4e-47	168.3
5	OGY46215.1__1659	DPO_1S_1_1_SY_Tdh	Buchananbacteria	Candidatus Buchananbacteria bacterium RIFCSPHIGHO2_01_FULL_44_11	285	+	NP_233271.1 L-threonine 3-dehydrogenase [Vibrio cholerae O1 biovar El Tor str. N16961]	1	2e-56	32.59
5	OGY46216.1__1659	AHK_1S_1_1_SY_CqsA	Buchananbacteria	Candidatus Buchananbacteria bacterium RIFCSPHIGHO2_01_FULL_44_11	286	+	ELX10346.1 JqsA [Janthinobacterium sp. HH01]	1	4e-30	28.61	CqsA_seed	2e-48	171.9
6	OGY47046.1__1662	AHK_1S_1_1_SY_CqsA	Buchananbacteria	Candidatus Buchananbacteria bacterium RIFCSPHIGHO2_02_FULL_38_8	553	+	ELX10346.1 JqsA [Janthinobacterium sp. HH01]	1	7e-35	26.02	CqsA_seed	8e-69	239
6	OGY47047.1__1662	AHK_2R_1_1_TC_CqsS	Buchananbacteria	Candidatus Buchananbacteria bacterium RIFCSPHIGHO2_02_FULL_38_8	554	+					3.30.565.10/FF/80483	1.3e-06	35.3
7	OGY55491.1__1670	AHK_1S_1_1_SY_CqsA	Buchananbacteria	Candidatus Buchananbacteria bacterium RIFCSPLOWO2_01_FULL_46_12	66	-	ELX10346.1 JqsA [Janthinobacterium sp. HH01]	1	4e-30	28.61	CqsA_seed	2e-48	171.9
7	OGY55492.1__1670	DPO_1S_1_1_SY_Tdh	Buchananbacteria	Candidatus Buchananbacteria bacterium RIFCSPLOWO2_01_FULL_46_12	67	-	NP_233271.1 L-threonine 3-dehydrogenase [Vibrio cholerae O1 biovar El Tor str. N16961]	1	2e-56	32.59
8	HBD02565.1__2795	AHK_1S_1_1_SY_CqsA	Collierbacteria	Candidatus Collierbacteria bacterium	732	-	ELX10346.1 JqsA [Janthinobacterium sp. HH01]	1	2e-23	25.31	CqsA_seed	2.4e-54	191.4
8	HBD02566.1__2795	DPO_1S_1_1_SY_Tdh	Collierbacteria	Candidatus Collierbacteria bacterium	733	-	NP_233271.1 L-threonine 3-dehydrogenase [Vibrio cholerae O1 biovar El Tor str. N16961]	1	1e-68	36.69
9	HBO10850.1__2817	AHK_1S_1_1_SY_CqsA	Collierbacteria	Candidatus Collierbacteria bacterium	647	-	ELX10346.1 JqsA [Janthinobacterium sp. HH01]	1	2e-23	25.31	CqsA_seed	2.4e-54	191.4
9	HBO10851.1__2817	DPO_1S_1_1_SY_Tdh	Collierbacteria	Candidatus Collierbacteria bacterium	648	-	NP_233271.1 L-threonine 3-dehydrogenase [Vibrio cholerae O1 biovar El Tor str. N16961]	1	3e-58	35.53
10	OGY57309.1__1675	AHK_1S_1_1_SY_CqsA	Colwellbacteria	Candidatus Colwellbacteria bacterium RIFCSPHIGHO2_02_FULL_43_15	313	+	ELX10346.1 JqsA [Janthinobacterium sp. HH01]	1	4e-33	27.17	CqsA_seed	2.4e-57	201.2
10	OGY57307.1__1675	AHK_2R_1_1_TC_CqsS	Colwellbacteria	Candidatus Colwellbacteria bacterium RIFCSPHIGHO2_02_FULL_43_15	315	+					3.30.565.10/FF/80483	6.2e-07	36.4
11	OGY61215.1__1682	AHK_1S_1_1_SY_CqsA	Colwellbacteria	Candidatus Colwellbacteria bacterium RIFCSPLOWO2_12_FULL_43_11	191	+	ELX10346.1 JqsA [Janthinobacterium sp. HH01]	1	1e-32	26.9	CqsA_seed	2.5e-57	201.2
11	OGY61211.1__1682	AHK_2R_1_1_TC_CqsS	Colwellbacteria	Candidatus Colwellbacteria bacterium RIFCSPLOWO2_12_FULL_43_11	193	+					3.30.565.10/FF/80483	6.1e-07	36.4
12	KKQ94903.1__162	AHK_2R_1_1_TC_CqsS	CPR2	candidate division CPR2 bacterium GW2011_GWC2_39_10	273	-					CqsS_sensory_Nter_seed	3e-17	69.6
12	KKQ94904.1__162	AHK_1S_1_1_SY_CqsA	CPR2	candidate division CPR2 bacterium GW2011_GWC2_39_10	274	-	ELX10346.1 JqsA [Janthinobacterium sp. HH01]	1	1e-31	26.56	CqsA_seed	2.3e-52	184.8
12	KKQ94905.1__162	AHL_1S_3_1_SY_HdtS	CPR2	candidate division CPR2 bacterium GW2011_GWC2_39_10	275	-					HdtS_seed	2e-06	34.3
12	KKQ94907.1__162	AHK_2R_1_1_TC_CqsS	CPR2	candidate division CPR2 bacterium GW2011_GWC2_39_10	277	-					3.30.565.10/FF/80483	7.1e-06	33
13	KKR32571.1__254	AHK_2R_1_1_TC_CqsS	CPR2	candidate division CPR2 bacterium GW2011_GWC1_39_9	1127	-					CqsS_sensory_Nter_seed	1.6e-17	70.5
13	KKR32572.1__254	AHK_1S_1_1_SY_CqsA	CPR2	candidate division CPR2 bacterium GW2011_GWC1_39_9	1128	-	ELX10346.1 JqsA [Janthinobacterium sp. HH01]	1	1e-31	26.56	CqsA_seed	2.3e-52	184.8
13	KKR32573.1__254	AHL_1S_3_1_SY_HdtS	CPR2	candidate division CPR2 bacterium GW2011_GWC1_39_9	1129	-					HdtS_seed	2e-06	34.3
14	OGE78832.1__960	AHK_1S_1_1_SY_CqsA	Doudnabacteria (SM2F11)	Candidatus Doudnabacteria bacterium RIFCSPHIGHO2_01_FULL_46_14	570	-	YP_096734.1 LqsA [Legionella pneumophila subsp. pneumophila str. Philadelphia 1]	1	4e-30	26.01	CqsA_seed	8.4e-49	173.1
14	OGE78834.1__960	DPO_1S_1_1_SY_Tdh	Doudnabacteria (SM2F11)	Candidatus Doudnabacteria bacterium RIFCSPHIGHO2_01_FULL_46_14	572	-	TSC56186.1__2926	2	6e-176	57.27
15	PIR96068.1__2262	AHK_1S_1_1_SY_CqsA	Doudnabacteria (SM2F11)	Candidatus Doudnabacteria bacterium CG10_big_fil_rev_8_21_14_0_10_42_18	513	-	ELX10346.1 JqsA [Janthinobacterium sp. HH01]	1	4e-27	27.43	CqsA_seed	1.8e-53	188.5
15	PIR96069.1__2262	DPO_1S_1_1_SY_Tdh	Doudnabacteria (SM2F11)	Candidatus Doudnabacteria bacterium CG10_big_fil_rev_8_21_14_0_10_42_18	514	-	NP_233271.1 L-threonine 3-dehydrogenase [Vibrio cholerae O1 biovar El Tor str. N16961]	1	4e-39	29.84
16	OGF26695.1__876	DPO_1S_1_1_SY_Tdh	Falkowbacteria	Candidatus Falkowbacteria bacterium RIFOXYA2_FULL_47_9	562	+	NP_233271.1 L-threonine 3-dehydrogenase [Vibrio cholerae O1 biovar El Tor str. N16961]	1	2e-57	35.15
16	OGF26696.1__876	AHK_1S_1_1_SY_CqsA	Falkowbacteria	Candidatus Falkowbacteria bacterium RIFOXYA2_FULL_47_9	563	+	ELX10346.1 JqsA [Janthinobacterium sp. HH01]	1	3e-27	25.9	CqsA_seed	4.2e-47	167.5
17	OGF41330.1__886	DPO_1S_1_1_SY_Tdh	Falkowbacteria	Candidatus Falkowbacteria bacterium RIFOXYC2_FULL_47_12	139	+	NP_233271.1 L-threonine 3-dehydrogenase [Vibrio cholerae O1 biovar El Tor str. N16961]	1	2e-57	35.15
17	OGF41331.1__886	AHK_1S_1_1_SY_CqsA	Falkowbacteria	Candidatus Falkowbacteria bacterium RIFOXYC2_FULL_47_12	140	+	ELX10346.1 JqsA [Janthinobacterium sp. HH01]	1	3e-27	25.9	CqsA_seed	4.2e-47	167.5
18	OGF75949.1__902	AHK_1S_1_1_SY_CqsA	Giovannonibacteria	Candidatus Giovannonibacteria bacterium RIFCSPHIGHO2_12_FULL_44_29	681	+	YP_096734.1 LqsA [Legionella pneumophila subsp. pneumophila str. Philadelphia 1]	1	3e-47	28.45	CqsA_seed	6.8e-70	242.5
18	OGF75950.1__902	AHK_2R_1_1_TC_CqsS	Giovannonibacteria	Candidatus Giovannonibacteria bacterium RIFCSPHIGHO2_12_FULL_44_29	682	+					3.30.565.10/FF/80483	4.4e-07	36.9
19	OGF93285.1__911	AHK_1S_1_1_SY_CqsA	Giovannonibacteria	Candidatus Giovannonibacteria bacterium RIFCSPLOWO2_12_FULL_44_15	633	+					CqsA_seed	2e-55	194.9
19	OGF93286.1__911	AHK_2R_1_1_TC_CqsS	Giovannonibacteria	Candidatus Giovannonibacteria bacterium RIFCSPLOWO2_12_FULL_44_15	634	+					3.30.565.10/FF/80483	4.4e-07	36.9
20	OGF68655.1__983	AHK_1S_1_1_SY_CqsA	Giovannonibacteria	Candidatus Giovannonibacteria bacterium RIFCSPHIGHO2_02_FULL_44_31	666	+	YP_096734.1 LqsA [Legionella pneumophila subsp. pneumophila str. Philadelphia 1]	1	3e-47	28.45	CqsA_seed	4.8e-70	243
20	OGF68656.1__983	AHK_2R_1_1_TC_CqsS	Giovannonibacteria	Candidatus Giovannonibacteria bacterium RIFCSPHIGHO2_02_FULL_44_31	667	+					3.30.565.10/FF/80483	4.4e-07	36.9
21	OGF91009.1__993	AHK_1S_1_1_SY_CqsA	Giovannonibacteria	Candidatus Giovannonibacteria bacterium RIFCSPLOWO2_02_FULL_45_14	333	+	YP_096734.1 LqsA [Legionella pneumophila subsp. pneumophila str. Philadelphia 1]	1	6e-42	27.35	CqsA_seed	8.8e-65	225.7
21	OGF91010.1__993	AHK_2R_1_1_TC_CqsS	Giovannonibacteria	Candidatus Giovannonibacteria bacterium RIFCSPLOWO2_02_FULL_45_14	334	+					3.30.565.10/FF/80483	4.4e-07	36.9
22	OGG08203.1__920	DPO_1S_1_1_SY_Tdh	Gottesmanbacteria	Candidatus Gottesmanbacteria bacterium RIFCSPHIGHO2_01_FULL_40_15	365	-	TSC54565.1__2923	2	3e-06	27.49
22	OGG08205.1__920	AHK_1S_1_1_SY_CqsA	Gottesmanbacteria	Candidatus Gottesmanbacteria bacterium RIFCSPHIGHO2_01_FULL_40_15	367	-	YP_096734.1 LqsA [Legionella pneumophila subsp. pneumophila str. Philadelphia 1]	1	1e-29	26.24	CqsA_seed	2.8e-29	108.8
23	OGG16525.1__927	DPO_1S_1_1_SY_Tdh	Gottesmanbacteria	Candidatus Gottesmanbacteria bacterium RIFCSPHIGHO2_02_FULL_40_24	1063	-	TSC54565.1__2923	2	3e-06	27.49
23	OGG16527.1__927	AHK_1S_1_1_SY_CqsA	Gottesmanbacteria	Candidatus Gottesmanbacteria bacterium RIFCSPHIGHO2_02_FULL_40_24	1065	-	YP_096734.1 LqsA [Legionella pneumophila subsp. pneumophila str. Philadelphia 1]	1	1e-29	26.24	CqsA_seed	2.8e-29	108.8
24	OGG22602.1__928	DPO_1S_1_1_SY_Tdh	Gottesmanbacteria	Candidatus Gottesmanbacteria bacterium RIFCSPLOWO2_01_FULL_40_10	491	-	TSC54565.1__2923	2	8e-07	27.79
24	OGG22604.1__928	AHK_1S_1_1_SY_CqsA	Gottesmanbacteria	Candidatus Gottesmanbacteria bacterium RIFCSPLOWO2_01_FULL_40_10	493	-	YP_096734.1 LqsA [Legionella pneumophila subsp. pneumophila str. Philadelphia 1]	1	1e-29	26.24	CqsA_seed	2.8e-29	108.8
25	OGG25638.1__929	DPO_1S_1_1_SY_Tdh	Gottesmanbacteria	Candidatus Gottesmanbacteria bacterium RIFCSPHIGHO2_12_FULL_40_13	340	-	TSC54565.1__2923	2	3e-06	27.49
25	OGG25640.1__929	AHK_1S_1_1_SY_CqsA	Gottesmanbacteria	Candidatus Gottesmanbacteria bacterium RIFCSPHIGHO2_12_FULL_40_13	342	-	YP_096734.1 LqsA [Legionella pneumophila subsp. pneumophila str. Philadelphia 1]	1	2e-29	26.24	CqsA_seed	1.8e-29	109.5
26	OGG32641.1__934	DPO_1S_1_1_SY_Tdh	Gottesmanbacteria	Candidatus Gottesmanbacteria bacterium RIFCSPLOWO2_02_FULL_40_10	596	-	TSC54565.1__2923	2	3e-06	27.49
26	OGG32643.1__934	AHK_1S_1_1_SY_CqsA	Gottesmanbacteria	Candidatus Gottesmanbacteria bacterium RIFCSPLOWO2_02_FULL_40_10	598	-	YP_096734.1 LqsA [Legionella pneumophila subsp. pneumophila str. Philadelphia 1]	1	2e-29	26.24	CqsA_seed	1.8e-29	109.5
27	OGY72027.1__1694	AHK_2R_1_1_TC_CqsS	Jacksonbacteria	Candidatus Jacksonbacteria bacterium RIFCSPHIGHO2_02_FULL_44_25	13	-					3.30.565.10/FF/80483	3.8e-07	37.1
27	OGY72028.1__1694	AHK_1S_1_1_SY_CqsA	Jacksonbacteria	Candidatus Jacksonbacteria bacterium RIFCSPHIGHO2_02_FULL_44_25	14	-	ELX10346.1 JqsA [Janthinobacterium sp. HH01]	1	7e-33	26.7	CqsA_seed	4.4e-62	216.8
28	OGY71570.1__1695	AHK_1S_1_1_SY_CqsA	Jacksonbacteria	Candidatus Jacksonbacteria bacterium RIFCSPHIGHO2_12_FULL_44_12	346	+	YP_096734.1 LqsA [Legionella pneumophila subsp. pneumophila str. Philadelphia 1]	1	7e-39	28.77	CqsA_seed	2.7e-59	207.6
28	OGY71571.1__1695	AHK_2R_1_1_TC_CqsS	Jacksonbacteria	Candidatus Jacksonbacteria bacterium RIFCSPHIGHO2_12_FULL_44_12	347	+					3.30.565.10/FF/80483	3.8e-07	37.1
29	OGY73729.1__1698	AHK_2R_1_1_TC_CqsS	Jacksonbacteria	Candidatus Jacksonbacteria bacterium RIFCSPLOWO2_02_FULL_44_20	162	-					3.30.565.10/FF/80483	3.8e-07	37.1
29	OGY73730.1__1698	AHK_1S_1_1_SY_CqsA	Jacksonbacteria	Candidatus Jacksonbacteria bacterium RIFCSPLOWO2_02_FULL_44_20	163	-	ELX10346.1 JqsA [Janthinobacterium sp. HH01]	1	7e-33	26.7	CqsA_seed	4.4e-62	216.8
30	OGY73309.1__1699	AHK_2R_1_1_TC_CqsS	Jacksonbacteria	Candidatus Jacksonbacteria bacterium RIFCSPLOWO2_12_FULL_44_15b	754	-					3.30.565.10/FF/80483	3.8e-07	37.1
30	OGY73310.1__1699	AHK_1S_1_1_SY_CqsA	Jacksonbacteria	Candidatus Jacksonbacteria bacterium RIFCSPLOWO2_12_FULL_44_15b	755	-	ELX10346.1 JqsA [Janthinobacterium sp. HH01]	1	7e-33	26.7	CqsA_seed	4.4e-62	216.8
31	HCA67693.1__2868	AHK_2R_1_1_TC_CqsS	Jacksonbacteria	Candidatus Jacksonbacteria bacterium	208	-					3.30.565.10/FF/80483	3.8e-07	37.1
31	HCA67694.1__2868	AHK_1S_1_1_SY_CqsA	Jacksonbacteria	Candidatus Jacksonbacteria bacterium	209	-	ELX10346.1 JqsA [Janthinobacterium sp. HH01]	1	7e-33	26.7	CqsA_seed	4.4e-62	216.8
32	HCE87024.1__2870	AHK_1S_1_1_SY_CqsA	Jacksonbacteria	Candidatus Jacksonbacteria bacterium	192	+	ELX10346.1 JqsA [Janthinobacterium sp. HH01]	1	7e-33	26.7	CqsA_seed	4.4e-62	216.8
32	HCE87025.1__2870	AHK_2R_1_1_TC_CqsS	Jacksonbacteria	Candidatus Jacksonbacteria bacterium	193	+					3.30.565.10/FF/80483	3.8e-07	37.1
33	KKW09369.1__585	DSF_1S_1_1_SY_RpfB	Kaiserbacteria	Candidatus Kaiserbacteria bacterium GW2011_GWA2_49_19	87	+					RpfB_seed	2.5e-49	174.9
33	KKW09371.1__585	AHK_1S_1_1_SY_CqsA	Kaiserbacteria	Candidatus Kaiserbacteria bacterium GW2011_GWA2_49_19	89	+	ELX10346.1 JqsA [Janthinobacterium sp. HH01]	1	1e-28	27.22	CqsA_seed	2.1e-58	204.7
34	KKW46941.1__632	AHK_1S_1_1_SY_CqsA	Kaiserbacteria	Candidatus Kaiserbacteria bacterium GW2011_GWA2_58_9	408	-	ELX10346.1 JqsA [Janthinobacterium sp. HH01]	1	1e-34	28.13	CqsA_seed	1.5e-58	205.2
34	KKW46942.1__632	DPO_1S_1_1_SY_Tdh	Kaiserbacteria	Candidatus Kaiserbacteria bacterium GW2011_GWA2_58_9	409	-	NP_233271.1 L-threonine 3-dehydrogenase [Vibrio cholerae O1 biovar El Tor str. N16961]	1	1e-49	32.1
35	OGG57393.1__1009	AHK_1S_1_1_SY_CqsA	Kaiserbacteria	Candidatus Kaiserbacteria bacterium RIFCSPHIGHO2_01_FULL_55_17	770	-	ELX10346.1 JqsA [Janthinobacterium sp. HH01]	1	4e-29	28.57	CqsA_seed	7e-57	199.7
35	OGG57394.1__1009	DPO_1S_1_1_SY_Tdh	Kaiserbacteria	Candidatus Kaiserbacteria bacterium RIFCSPHIGHO2_01_FULL_55_17	771	-	NP_233271.1 L-threonine 3-dehydrogenase [Vibrio cholerae O1 biovar El Tor str. N16961]	1	2e-44	30.56
36	OGG60712.1__1025	DSF_1S_1_1_SY_RpfB	Kaiserbacteria	Candidatus Kaiserbacteria bacterium RIFCSPHIGHO2_02_FULL_49_16	194	+					RpfB_seed	2.5e-49	174.9
36	OGG60714.1__1025	AHK_1S_1_1_SY_CqsA	Kaiserbacteria	Candidatus Kaiserbacteria bacterium RIFCSPHIGHO2_02_FULL_49_16	196	+	ELX10346.1 JqsA [Janthinobacterium sp. HH01]	1	1e-28	27.22	CqsA_seed	2.1e-58	204.7
37	PIR83598.1__2247	AHK_1S_1_1_SY_CqsA	Kaiserbacteria	Candidatus Kaiserbacteria bacterium CG10_big_fil_rev_8_21_14_0_10_51_14	328	-	ELX10346.1 JqsA [Janthinobacterium sp. HH01]	1	9e-33	29.58	CqsA_seed	2e-60	211.4
37	PIR83599.1__2247	DPO_1S_1_1_SY_Tdh	Kaiserbacteria	Candidatus Kaiserbacteria bacterium CG10_big_fil_rev_8_21_14_0_10_51_14	329	-	NP_233271.1 L-threonine 3-dehydrogenase [Vibrio cholerae O1 biovar El Tor str. N16961]	1	6e-46	30.56
38	OGY83308.1__1705	AHK_1S_1_1_SY_CqsA	Kerfeldbacteria	Candidatus Kerfeldbacteria bacterium RIFCSPLOWO2_01_FULL_48_11	527	-	ELX10346.1 JqsA [Janthinobacterium sp. HH01]	1	2e-35	29.48	CqsA_seed	1.4e-59	208.6
38	OGY83309.1__1705	DPO_1S_1_1_SY_Tdh	Kerfeldbacteria	Candidatus Kerfeldbacteria bacterium RIFCSPLOWO2_01_FULL_48_11	528	-	NP_233271.1 L-threonine 3-dehydrogenase [Vibrio cholerae O1 biovar El Tor str. N16961]	1	9e-47	31.77
39	OGY84759.1__1729	AHK_2R_1_1_TC_CqsS	Kerfeldbacteria	Candidatus Kerfeldbacteria bacterium RIFCSPHIGHO2_12_FULL_48_17	189	-					CqsS_sensory_Nter_seed	4.2e-19	75.7
39	OGY84760.1__1729	AHK_1S_1_1_SY_CqsA	Kerfeldbacteria	Candidatus Kerfeldbacteria bacterium RIFCSPHIGHO2_12_FULL_48_17	190	-	ELX10346.1 JqsA [Janthinobacterium sp. HH01]	1	5e-34	26.97	CqsA_seed	3.1e-61	214
40	OGY81984.1__1729	DPO_1S_1_1_SY_Tdh	Kerfeldbacteria	Candidatus Kerfeldbacteria bacterium RIFCSPHIGHO2_12_FULL_48_17	823	+	NP_233271.1 L-threonine 3-dehydrogenase [Vibrio cholerae O1 biovar El Tor str. N16961]	1	3e-45	31.35
40	OGY81985.1__1729	AHK_1S_1_1_SY_CqsA	Kerfeldbacteria	Candidatus Kerfeldbacteria bacterium RIFCSPHIGHO2_12_FULL_48_17	824	+	ELX10346.1 JqsA [Janthinobacterium sp. HH01]	1	2e-30	28.61	CqsA_seed	5.2e-54	190.2
41	PIW37333.1__2386	AHK_1S_1_1_SY_CqsA	Kerfeldbacteria	Candidatus Kerfeldbacteria bacterium CG15_BIG_FIL_POST_REV_8_21_14_020_45_12	982	-	ELX10346.1 JqsA [Janthinobacterium sp. HH01]	1	3e-26	27.19	CqsA_seed	3e-59	207.5
41	PIW37334.1__2386	DPO_1S_1_1_SY_Tdh	Kerfeldbacteria	Candidatus Kerfeldbacteria bacterium CG15_BIG_FIL_POST_REV_8_21_14_020_45_12	983	-	NP_233271.1 L-threonine 3-dehydrogenase [Vibrio cholerae O1 biovar El Tor str. N16961]	1	1e-42	29.3
42	PIY96619.1__2450	AHK_2R_1_1_TC_CqsS	Kerfeldbacteria	Candidatus Kerfeldbacteria bacterium CG_4_10_14_0_8_um_filter_42_10	243	-					3.30.565.10/FF/80483	3.2e-08	40.5
42	PIY96620.1__2450	AHK_1S_1_1_SY_CqsA	Kerfeldbacteria	Candidatus Kerfeldbacteria bacterium CG_4_10_14_0_8_um_filter_42_10	244	-	YP_096734.1 LqsA [Legionella pneumophila subsp. pneumophila str. Philadelphia 1]	1	1e-35	27.65	CqsA_seed	1.2e-48	172.5
43	PIY96748.1__2450	DPO_1S_1_1_SY_Tdh	Kerfeldbacteria	Candidatus Kerfeldbacteria bacterium CG_4_10_14_0_8_um_filter_42_10	298	+	NP_233271.1 L-threonine 3-dehydrogenase [Vibrio cholerae O1 biovar El Tor str. N16961]	1	1e-46	31.53
43	PIY96749.1__2450	AHK_1S_1_1_SY_CqsA	Kerfeldbacteria	Candidatus Kerfeldbacteria bacterium CG_4_10_14_0_8_um_filter_42_10	299	+	ELX10346.1 JqsA [Janthinobacterium sp. HH01]	1	1e-32	26.74	CqsA_seed	1.8e-59	208.2
44	PJA93145.1__2561	AHK_1S_1_1_SY_CqsA	Kerfeldbacteria	Candidatus Kerfeldbacteria bacterium CG_4_9_14_3_um_filter_45_8	44	-	ELX10346.1 JqsA [Janthinobacterium sp. HH01]	1	3e-26	27.19	CqsA_seed	3e-59	207.5
44	PJA93146.1__2561	DPO_1S_1_1_SY_Tdh	Kerfeldbacteria	Candidatus Kerfeldbacteria bacterium CG_4_9_14_3_um_filter_45_8	45	-	NP_233271.1 L-threonine 3-dehydrogenase [Vibrio cholerae O1 biovar El Tor str. N16961]	1	1e-42	29.3
45	HCM67446.1__2894	DPO_1S_1_1_SY_Tdh	Kerfeldbacteria	Candidatus Kerfeldbacteria bacterium	537	+	NP_233271.1 L-threonine 3-dehydrogenase [Vibrio cholerae O1 biovar El Tor str. N16961]	1	9e-47	31.77
45	HCM67447.1__2894	AHK_1S_1_1_SY_CqsA	Kerfeldbacteria	Candidatus Kerfeldbacteria bacterium	538	+	ELX10346.1 JqsA [Janthinobacterium sp. HH01]	1	2e-35	29.48	CqsA_seed	1.4e-59	208.6
46	OGY92906.1__1711	AHK_2R_1_1_TC_CqsS	Komeilibacteria	Candidatus Komeilibacteria bacterium RIFCSPLOWO2_01_FULL_53_11	96	-					3.30.565.10/FF/80483	1.3e-06	35.3
46	OGY92908.1__1711	AHK_1S_1_1_SY_CqsA	Komeilibacteria	Candidatus Komeilibacteria bacterium RIFCSPLOWO2_01_FULL_53_11	98	-	YP_096734.1 LqsA [Legionella pneumophila subsp. pneumophila str. Philadelphia 1]	1	1e-46	30.05	CqsA_seed	2.6e-55	194.5
46	OGY92910.1__1711	DSF_1S_1_1_SY_RpfB	Komeilibacteria	Candidatus Komeilibacteria bacterium RIFCSPLOWO2_01_FULL_53_11	100	-	sp|P38135|FADK_ECOLI Medium-chain fatty-acid--CoA ligase OS=Escherichia coli (strain K12) OX=83333 GN=fadK PE=1 SV=4	1	7e-34	26.41	RpfB_seed	3.8e-61	213.9
47	OGY90876.1__1712	AHK_1S_1_1_SY_CqsA	Komeilibacteria	Candidatus Komeilibacteria bacterium RIFCSPLOWO2_02_FULL_48_11	965	-	ELX10346.1 JqsA [Janthinobacterium sp. HH01]	1	7e-20	25.29	CqsA_seed	2.6e-46	164.9
47	OGY90860.1__1712	DPO_1S_1_1_SY_Tdh	Komeilibacteria	Candidatus Komeilibacteria bacterium RIFCSPLOWO2_02_FULL_48_11	966	-	NP_233271.1 L-threonine 3-dehydrogenase [Vibrio cholerae O1 biovar El Tor str. N16961]	1	2e-54	35.68
48	OGY94492.1__1714	AHK_1S_1_1_SY_CqsA	Komeilibacteria	Candidatus Komeilibacteria bacterium RIFOXYC2_FULL_45_12	503	-	ELX10346.1 JqsA [Janthinobacterium sp. HH01]	1	3e-27	27.29	CqsA_seed	1.7e-55	195.1
48	OGY94493.1__1714	DPO_1S_1_1_SY_Tdh	Komeilibacteria	Candidatus Komeilibacteria bacterium RIFOXYC2_FULL_45_12	504	-	NP_233271.1 L-threonine 3-dehydrogenase [Vibrio cholerae O1 biovar El Tor str. N16961]	1	6e-50	29.76
49	OGY89502.1__1732	AHK_1S_1_1_SY_CqsA	Komeilibacteria	Candidatus Komeilibacteria bacterium RIFCSPLOWO2_01_FULL_45_10	203	-	ELX10346.1 JqsA [Janthinobacterium sp. HH01]	1	7e-19	26.35	CqsA_seed	3.5e-47	167.7
49	OGY89503.1__1732	DPO_1S_1_1_SY_Tdh	Komeilibacteria	Candidatus Komeilibacteria bacterium RIFCSPLOWO2_01_FULL_45_10	204	-	NP_233271.1 L-threonine 3-dehydrogenase [Vibrio cholerae O1 biovar El Tor str. N16961]	1	2e-59	34.15
50	HAH04336.1__2741	AHK_1S_1_1_SY_CqsA	Komeilibacteria	Candidatus Komeilibacteria bacterium	265	-					CqsA_seed	1.8e-36	132.5
50	HAH04338.1__2741	DPO_1S_1_1_SY_Tdh	Komeilibacteria	Candidatus Komeilibacteria bacterium	267	-	NP_233271.1 L-threonine 3-dehydrogenase [Vibrio cholerae O1 biovar El Tor str. N16961]	1	6e-50	29.76
51	HBR13325.1__2883	AHK_1S_1_1_SY_CqsA	Komeilibacteria	Candidatus Komeilibacteria bacterium	155	-					CqsA_seed	2.7e-06	33.2
51	HBR13326.1__2883	DPO_1S_1_1_SY_Tdh	Komeilibacteria	Candidatus Komeilibacteria bacterium	156	-	NP_233271.1 L-threonine 3-dehydrogenase [Vibrio cholerae O1 biovar El Tor str. N16961]	1	6e-50	29.76
52	KKR14837.1__231	DPO_1S_1_1_SY_Tdh	Levybacteria	Candidatus Levybacteria bacterium GW2011_GWA1_39_32	752	+	NP_233271.1 L-threonine 3-dehydrogenase [Vibrio cholerae O1 biovar El Tor str. N16961]	1	4e-67	37.58
52	KKR14838.1__231	AHK_1S_1_1_SY_CqsA	Levybacteria	Candidatus Levybacteria bacterium GW2011_GWA1_39_32	753	+	YP_096734.1 LqsA [Legionella pneumophila subsp. pneumophila str. Philadelphia 1]	1	2e-45	30.34	CqsA_seed	7.4e-48	170
53	KKR95294.1__293	AHK_1S_1_1_SY_CqsA	Levybacteria	Candidatus Levybacteria bacterium GW2011_GWA2_41_15	105	-	YP_096734.1 LqsA [Legionella pneumophila subsp. pneumophila str. Philadelphia 1]	1	2e-45	30.34	CqsA_seed	7.4e-48	170
53	KKR95295.1__293	DPO_1S_1_1_SY_Tdh	Levybacteria	Candidatus Levybacteria bacterium GW2011_GWA2_41_15	106	-	NP_233271.1 L-threonine 3-dehydrogenase [Vibrio cholerae O1 biovar El Tor str. N16961]	1	4e-67	37.58
54	OGH20684.1__1057	AHK_1S_1_1_SY_CqsA	Levybacteria	Candidatus Levybacteria bacterium RIFCSPHIGHO2_02_FULL_37_13	122	-	YP_096734.1 LqsA [Legionella pneumophila subsp. pneumophila str. Philadelphia 1]	1	7e-35	28.04	CqsA_seed	4.7e-48	170.6
54	OGH20685.1__1057	DPO_1S_1_1_SY_Tdh	Levybacteria	Candidatus Levybacteria bacterium RIFCSPHIGHO2_02_FULL_37_13	123	-	NP_233271.1 L-threonine 3-dehydrogenase [Vibrio cholerae O1 biovar El Tor str. N16961]	1	3e-70	37.72
55	OGH25309.1__1061	AHK_1S_1_1_SY_CqsA	Levybacteria	Candidatus Levybacteria bacterium RIFCSPHIGHO2_02_FULL_40_29	601	-	YP_096734.1 LqsA [Legionella pneumophila subsp. pneumophila str. Philadelphia 1]	1	2e-45	30.34	CqsA_seed	7.4e-48	170
55	OGH25310.1__1061	DPO_1S_1_1_SY_Tdh	Levybacteria	Candidatus Levybacteria bacterium RIFCSPHIGHO2_02_FULL_40_29	602	-	NP_233271.1 L-threonine 3-dehydrogenase [Vibrio cholerae O1 biovar El Tor str. N16961]	1	4e-67	37.58
59	OGH29068.1__1063	AHK_1S_1_1_SY_CqsA	Levybacteria	Candidatus Levybacteria bacterium RIFCSPHIGHO2_12_FULL_37_9	785	-	YP_096734.1 LqsA [Legionella pneumophila subsp. pneumophila str. Philadelphia 1]	1	7e-35	28.04	CqsA_seed	4.7e-48	170.6
59	OGH29069.1__1063	DPO_1S_1_1_SY_Tdh	Levybacteria	Candidatus Levybacteria bacterium RIFCSPHIGHO2_12_FULL_37_9	786	-	NP_233271.1 L-threonine 3-dehydrogenase [Vibrio cholerae O1 biovar El Tor str. N16961]	1	2e-70	37.72
57	OGH30301.1__1066	DPO_1S_1_1_SY_Tdh	Levybacteria	Candidatus Levybacteria bacterium RIFCSPHIGHO2_12_FULL_40_44	660	+	NP_233271.1 L-threonine 3-dehydrogenase [Vibrio cholerae O1 biovar El Tor str. N16961]	1	4e-67	37.58
57	OGH30302.1__1066	AHK_1S_1_1_SY_CqsA	Levybacteria	Candidatus Levybacteria bacterium RIFCSPHIGHO2_12_FULL_40_44	661	+	YP_096734.1 LqsA [Legionella pneumophila subsp. pneumophila str. Philadelphia 1]	1	2e-45	30.34	CqsA_seed	7.4e-48	170
58	OGH50639.1__1076	AHK_1S_1_1_SY_CqsA	Levybacteria	Candidatus Levybacteria bacterium RIFCSPLOWO2_02_FULL_40_18	122	-	YP_096734.1 LqsA [Legionella pneumophila subsp. pneumophila str. Philadelphia 1]	1	2e-45	30.34	CqsA_seed	7.4e-48	170
58	OGH50640.1__1076	DPO_1S_1_1_SY_Tdh	Levybacteria	Candidatus Levybacteria bacterium RIFCSPLOWO2_02_FULL_40_18	123	-	NP_233271.1 L-threonine 3-dehydrogenase [Vibrio cholerae O1 biovar El Tor str. N16961]	1	4e-67	37.58
59	OGH57013.1__1083	DPO_1S_1_1_SY_Tdh	Levybacteria	Candidatus Levybacteria bacterium RIFOXYA1_FULL_41_10	704	+	NP_233271.1 L-threonine 3-dehydrogenase [Vibrio cholerae O1 biovar El Tor str. N16961]	1	4e-67	37.58
59	OGH57014.1__1083	AHK_1S_1_1_SY_CqsA	Levybacteria	Candidatus Levybacteria bacterium RIFOXYA1_FULL_41_10	705	+	YP_096734.1 LqsA [Legionella pneumophila subsp. pneumophila str. Philadelphia 1]	1	2e-45	30.34	CqsA_seed	7.4e-48	170
60	OGH55458.1__1084	DPO_1S_1_1_SY_Tdh	Levybacteria	Candidatus Levybacteria bacterium RIFOXYC1_FULL_40_10	77	+	NP_233271.1 L-threonine 3-dehydrogenase [Vibrio cholerae O1 biovar El Tor str. N16961]	1	4e-67	37.58
60	OGH55459.1__1084	AHK_1S_1_1_SY_CqsA	Levybacteria	Candidatus Levybacteria bacterium RIFOXYC1_FULL_40_10	78	+	YP_096734.1 LqsA [Legionella pneumophila subsp. pneumophila str. Philadelphia 1]	1	2e-45	30.34	CqsA_seed	7.4e-48	170
61	OGH55196.1__1085	DPO_1S_1_1_SY_Tdh	Levybacteria	Candidatus Levybacteria bacterium RIFOXYD1_FULL_40_21	108	+	NP_233271.1 L-threonine 3-dehydrogenase [Vibrio cholerae O1 biovar El Tor str. N16961]	1	4e-67	37.58
61	OGH55197.1__1085	AHK_1S_1_1_SY_CqsA	Levybacteria	Candidatus Levybacteria bacterium RIFOXYD1_FULL_40_21	109	+	YP_096734.1 LqsA [Legionella pneumophila subsp. pneumophila str. Philadelphia 1]	1	2e-45	30.34	CqsA_seed	7.4e-48	170
62	OGH06311.1__1128	DPO_1S_1_1_SY_Tdh	Levybacteria	Candidatus Levybacteria bacterium RBG_13_35_9	328	+	NP_233271.1 L-threonine 3-dehydrogenase [Vibrio cholerae O1 biovar El Tor str. N16961]	1	4e-67	36.87
62	OGH06312.1__1128	AHK_1S_1_1_SY_CqsA	Levybacteria	Candidatus Levybacteria bacterium RBG_13_35_9	329	+	YP_096734.1 LqsA [Legionella pneumophila subsp. pneumophila str. Philadelphia 1]	1	8e-37	28.69	CqsA_seed	2.1e-47	168.5
63	OGH21052.1__1133	AHK_1S_1_1_SY_CqsA	Levybacteria	Candidatus Levybacteria bacterium RIFCSPHIGHO2_01_FULL_40_83	172	-	YP_096734.1 LqsA [Legionella pneumophila subsp. pneumophila str. Philadelphia 1]	1	2e-45	30.34	CqsA_seed	7.4e-48	170
63	OGH21053.1__1133	DPO_1S_1_1_SY_Tdh	Levybacteria	Candidatus Levybacteria bacterium RIFCSPHIGHO2_01_FULL_40_83	173	-	NP_233271.1 L-threonine 3-dehydrogenase [Vibrio cholerae O1 biovar El Tor str. N16961]	1	4e-67	37.58
64	OGH39732.1__1141	AHK_1S_1_1_SY_CqsA	Levybacteria	Candidatus Levybacteria bacterium RIFCSPLOWO2_01_FULL_37_26	319	-	YP_096734.1 LqsA [Legionella pneumophila subsp. pneumophila str. Philadelphia 1]	1	7e-35	28.04	CqsA_seed	4.7e-48	170.6
64	OGH39733.1__1141	DPO_1S_1_1_SY_Tdh	Levybacteria	Candidatus Levybacteria bacterium RIFCSPLOWO2_01_FULL_37_26	320	-	NP_233271.1 L-threonine 3-dehydrogenase [Vibrio cholerae O1 biovar El Tor str. N16961]	1	3e-70	37.72
65	OGH41306.1__1143	DPO_1S_1_1_SY_Tdh	Levybacteria	Candidatus Levybacteria bacterium RIFCSPLOWO2_01_FULL_40_96	440	+	NP_233271.1 L-threonine 3-dehydrogenase [Vibrio cholerae O1 biovar El Tor str. N16961]	1	4e-67	37.58
65	OGH41307.1__1143	AHK_1S_1_1_SY_CqsA	Levybacteria	Candidatus Levybacteria bacterium RIFCSPLOWO2_01_FULL_40_96	441	+	YP_096734.1 LqsA [Legionella pneumophila subsp. pneumophila str. Philadelphia 1]	1	2e-45	30.34	CqsA_seed	7.4e-48	170
66	OGH69943.1__1147	DPO_1S_1_1_SY_Tdh	Levybacteria	Candidatus Levybacteria bacterium RIFOXYB1_FULL_40_17	746	+	NP_233271.1 L-threonine 3-dehydrogenase [Vibrio cholerae O1 biovar El Tor str. N16961]	1	4e-67	37.58
66	OGH69944.1__1147	AHK_1S_1_1_SY_CqsA	Levybacteria	Candidatus Levybacteria bacterium RIFOXYB1_FULL_40_17	747	+	YP_096734.1 LqsA [Legionella pneumophila subsp. pneumophila str. Philadelphia 1]	1	2e-45	30.34	CqsA_seed	7.4e-48	170
67	OGH52976.1__1148	AHK_1S_1_1_SY_CqsA	Levybacteria	Candidatus Levybacteria bacterium RIFCSPLOWO2_12_FULL_41_12	128	-	YP_096734.1 LqsA [Legionella pneumophila subsp. pneumophila str. Philadelphia 1]	1	2e-45	30.34	CqsA_seed	7.4e-48	170
67	OGH52977.1__1148	DPO_1S_1_1_SY_Tdh	Levybacteria	Candidatus Levybacteria bacterium RIFCSPLOWO2_12_FULL_41_12	129	-	NP_233271.1 L-threonine 3-dehydrogenase [Vibrio cholerae O1 biovar El Tor str. N16961]	1	4e-67	37.58
68	PIR80200.1__2242	DPO_1S_1_1_SY_Tdh	Levybacteria	Candidatus Levybacteria bacterium CG10_big_fil_rev_8_21_14_0_10_35_13	8	+	NP_233271.1 L-threonine 3-dehydrogenase [Vibrio cholerae O1 biovar El Tor str. N16961]	1	1e-64	34.81
68	PIR80201.1__2242	AHK_1S_1_1_SY_CqsA	Levybacteria	Candidatus Levybacteria bacterium CG10_big_fil_rev_8_21_14_0_10_35_13	9	+	YP_096734.1 LqsA [Legionella pneumophila subsp. pneumophila str. Philadelphia 1]	1	1e-35	28.14	CqsA_seed	4.5e-49	174
69	HBB76553.1__2777	DPO_1S_1_1_SY_Tdh	Levybacteria	Candidatus Levybacteria bacterium	499	+	NP_233271.1 L-threonine 3-dehydrogenase [Vibrio cholerae O1 biovar El Tor str. N16961]	1	4e-67	37.58
69	HBB76554.1__2777	AHK_1S_1_1_SY_CqsA	Levybacteria	Candidatus Levybacteria bacterium	500	+	YP_096734.1 LqsA [Legionella pneumophila subsp. pneumophila str. Philadelphia 1]	1	2e-45	30.34	CqsA_seed	7.4e-48	170
70	OGZ01709.1__1735	AHK_1S_1_1_SY_CqsA	Liptonbacteria	Candidatus Liptonbacteria bacterium RIFCSPLOWO2_01_FULL_53_13	354	-	ELX10346.1 JqsA [Janthinobacterium sp. HH01]	1	3e-33	31.23	CqsA_seed	5.4e-60	209.9
70	OGZ01710.1__1735	DPO_1S_1_1_SY_Tdh	Liptonbacteria	Candidatus Liptonbacteria bacterium RIFCSPLOWO2_01_FULL_53_13	355	-	NP_233271.1 L-threonine 3-dehydrogenase [Vibrio cholerae O1 biovar El Tor str. N16961]	1	1e-43	29.07
71	KKS71449.1__305	DPO_1S_1_1_SY_Tdh	Magasanikbacteria	Candidatus Magasanikbacteria bacterium GW2011_GWE2_42_7	619	+	NP_233271.1 L-threonine 3-dehydrogenase [Vibrio cholerae O1 biovar El Tor str. N16961]	1	1e-48	33.12
71	KKS71450.1__305	AHK_1S_1_1_SY_CqsA	Magasanikbacteria	Candidatus Magasanikbacteria bacterium GW2011_GWE2_42_7	620	+	ELX10346.1 JqsA [Janthinobacterium sp. HH01]	1	2e-25	25.29	CqsA_seed	7e-57	199.7
72	KKT04952.1__404	DPO_1S_1_1_SY_Tdh	Magasanikbacteria	Candidatus Magasanikbacteria bacterium GW2011_GWD2_43_18	255	+	NP_233271.1 L-threonine 3-dehydrogenase [Vibrio cholerae O1 biovar El Tor str. N16961]	1	1e-48	33.12
72	KKT04953.1__404	AHK_1S_1_1_SY_CqsA	Magasanikbacteria	Candidatus Magasanikbacteria bacterium GW2011_GWD2_43_18	256	+	ELX10346.1 JqsA [Janthinobacterium sp. HH01]	1	2e-25	25.29	CqsA_seed	7e-57	199.7
73	OGH64706.1__1086	AHK_1S_1_1_SY_CqsA	Magasanikbacteria	Candidatus Magasanikbacteria bacterium RIFCSPHIGHO2_01_FULL_41_23	400	-	ELX10346.1 JqsA [Janthinobacterium sp. HH01]	1	4e-28	25.82	CqsA_seed	6.5e-56	196.5
73	OGH64707.1__1086	DPO_1S_1_1_SY_Tdh	Magasanikbacteria	Candidatus Magasanikbacteria bacterium RIFCSPHIGHO2_01_FULL_41_23	401	-	NP_233271.1 L-threonine 3-dehydrogenase [Vibrio cholerae O1 biovar El Tor str. N16961]	1	4e-51	33.23
74	OGH67208.1__1090	AHK_1S_1_1_SY_CqsA	Magasanikbacteria	Candidatus Magasanikbacteria bacterium RIFCSPHIGHO2_02_FULL_41_35	226	-	ELX10346.1 JqsA [Janthinobacterium sp. HH01]	1	4e-28	25.82	CqsA_seed	6.5e-56	196.5
74	OGH67209.1__1090	DPO_1S_1_1_SY_Tdh	Magasanikbacteria	Candidatus Magasanikbacteria bacterium RIFCSPHIGHO2_02_FULL_41_35	227	-	NP_233271.1 L-threonine 3-dehydrogenase [Vibrio cholerae O1 biovar El Tor str. N16961]	1	4e-51	33.23
75	OGH75425.1__1092	DPO_1S_1_1_SY_Tdh	Magasanikbacteria	Candidatus Magasanikbacteria bacterium RIFCSPHIGHO2_12_FULL_41_16	358	+	NP_233271.1 L-threonine 3-dehydrogenase [Vibrio cholerae O1 biovar El Tor str. N16961]	1	4e-51	33.23
75	OGH75426.1__1092	AHK_1S_1_1_SY_CqsA	Magasanikbacteria	Candidatus Magasanikbacteria bacterium RIFCSPHIGHO2_12_FULL_41_16	359	+	ELX10346.1 JqsA [Janthinobacterium sp. HH01]	1	4e-28	25.82	CqsA_seed	6.5e-56	196.5
76	OGH77520.1__1098	AHK_1S_1_1_SY_CqsA	Magasanikbacteria	Candidatus Magasanikbacteria bacterium RIFCSPLOWO2_02_FULL_47_16	430	-	YP_096734.1 LqsA [Legionella pneumophila subsp. pneumophila str. Philadelphia 1]	1	7e-41	27.32	CqsA_seed	1.4e-57	202
76	OGH77718.1__1098	DPO_1S_1_1_SY_Tdh	Magasanikbacteria	Candidatus Magasanikbacteria bacterium RIFCSPLOWO2_02_FULL_47_16	431	-	NP_233271.1 L-threonine 3-dehydrogenase [Vibrio cholerae O1 biovar El Tor str. N16961]	1	1e-46	31.75
77	OGH83059.1__1101	DPO_1S_1_1_SY_Tdh	Magasanikbacteria	Candidatus Magasanikbacteria bacterium RIFCSPLOWO2_12_FULL_47_9b	250	+	NP_233271.1 L-threonine 3-dehydrogenase [Vibrio cholerae O1 biovar El Tor str. N16961]	1	1e-46	31.75
77	OGH83041.1__1101	AHK_1S_1_1_SY_CqsA	Magasanikbacteria	Candidatus Magasanikbacteria bacterium RIFCSPLOWO2_12_FULL_47_9b	251	+	YP_096734.1 LqsA [Legionella pneumophila subsp. pneumophila str. Philadelphia 1]	1	7e-41	27.32	CqsA_seed	1.4e-57	202
78	OGH90613.1__1106	DPO_1S_1_1_SY_Tdh	Magasanikbacteria	Candidatus Magasanikbacteria bacterium RIFOXYC2_FULL_39_8	659	+	NP_233271.1 L-threonine 3-dehydrogenase [Vibrio cholerae O1 biovar El Tor str. N16961]	1	1e-47	32.06
78	OGH90614.1__1106	AHK_1S_1_1_SY_CqsA	Magasanikbacteria	Candidatus Magasanikbacteria bacterium RIFOXYC2_FULL_39_8	660	+	ELX10346.1 JqsA [Janthinobacterium sp. HH01]	1	2e-33	27.69	CqsA_seed	1.4e-57	201.9
79	OGH79835.1__1154	DPO_1S_1_1_SY_Tdh	Magasanikbacteria	Candidatus Magasanikbacteria bacterium RIFCSPHIGHO2_02_FULL_48_18	475	+	NP_233271.1 L-threonine 3-dehydrogenase [Vibrio cholerae O1 biovar El Tor str. N16961]	1	1e-46	31.75
79	OGH79819.1__1154	AHK_1S_1_1_SY_CqsA	Magasanikbacteria	Candidatus Magasanikbacteria bacterium RIFCSPHIGHO2_02_FULL_48_18	476	+	YP_096734.1 LqsA [Legionella pneumophila subsp. pneumophila str. Philadelphia 1]	1	7e-41	27.32	CqsA_seed	1.4e-57	202
80	OGH78744.1__1156	AHK_1S_1_1_SY_CqsA	Magasanikbacteria	Candidatus Magasanikbacteria bacterium RIFCSPLOWO2_01_FULL_40_15	186	-	ELX10346.1 JqsA [Janthinobacterium sp. HH01]	1	4e-28	25.82	CqsA_seed	6.5e-56	196.5
80	OGH78745.1__1156	DPO_1S_1_1_SY_Tdh	Magasanikbacteria	Candidatus Magasanikbacteria bacterium RIFCSPLOWO2_01_FULL_40_15	187	-	NP_233271.1 L-threonine 3-dehydrogenase [Vibrio cholerae O1 biovar El Tor str. N16961]	1	4e-51	33.23
81	OIO19081.1__2054	AHK_1S_1_1_SY_CqsA	Magasanikbacteria	Candidatus Magasanikbacteria bacterium CG1_02_41_34	195	-	ELX10346.1 JqsA [Janthinobacterium sp. HH01]	1	4e-28	26.25	CqsA_seed	3.4e-59	207.3
81	OIO19082.1__2054	DPO_1S_1_1_SY_Tdh	Magasanikbacteria	Candidatus Magasanikbacteria bacterium CG1_02_41_34	196	-	NP_233271.1 L-threonine 3-dehydrogenase [Vibrio cholerae O1 biovar El Tor str. N16961]	1	3e-47	31.86
82	PIY92727.1__2446	AHK_1S_1_1_SY_CqsA	Magasanikbacteria	Candidatus Magasanikbacteria bacterium CG_4_10_14_0_8_um_filter_42_12	717	-	ELX10346.1 JqsA [Janthinobacterium sp. HH01]	1	1e-29	26.69	CqsA_seed	5e-59	206.7
82	PIY92728.1__2446	DPO_1S_1_1_SY_Tdh	Magasanikbacteria	Candidatus Magasanikbacteria bacterium CG_4_10_14_0_8_um_filter_42_12	718	-	NP_233271.1 L-threonine 3-dehydrogenase [Vibrio cholerae O1 biovar El Tor str. N16961]	1	8e-47	32.06
83	PJC53109.1__2510	AHK_1S_1_1_SY_CqsA	Magasanikbacteria	Candidatus Magasanikbacteria bacterium CG_4_9_14_0_2_um_filter_41_10	120	-	ELX10346.1 JqsA [Janthinobacterium sp. HH01]	1	2e-28	26.25	CqsA_seed	2e-59	208.1
83	PJC53110.1__2510	DPO_1S_1_1_SY_Tdh	Magasanikbacteria	Candidatus Magasanikbacteria bacterium CG_4_9_14_0_2_um_filter_41_10	121	-	NP_233271.1 L-threonine 3-dehydrogenase [Vibrio cholerae O1 biovar El Tor str. N16961]	1	3e-47	31.86
84	PJC52642.1__2514	AHK_1S_1_1_SY_CqsA	Magasanikbacteria	Candidatus Magasanikbacteria bacterium CG_4_9_14_0_2_um_filter_42_11	119	-	ELX10346.1 JqsA [Janthinobacterium sp. HH01]	1	1e-29	26.69	CqsA_seed	5e-59	206.7
84	PJC52643.1__2514	DPO_1S_1_1_SY_Tdh	Magasanikbacteria	Candidatus Magasanikbacteria bacterium CG_4_9_14_0_2_um_filter_42_11	120	-	NP_233271.1 L-threonine 3-dehydrogenase [Vibrio cholerae O1 biovar El Tor str. N16961]	1	8e-47	31.76
85	PIZ92241.1__2651	AHK_1S_1_1_SY_CqsA	Magasanikbacteria	Candidatus Magasanikbacteria bacterium CG_4_10_14_0_2_um_filter_41_31	232	-	ELX10346.1 JqsA [Janthinobacterium sp. HH01]	1	4e-28	26.25	CqsA_seed	3.4e-59	207.3
85	PIZ92242.1__2651	DPO_1S_1_1_SY_Tdh	Magasanikbacteria	Candidatus Magasanikbacteria bacterium CG_4_10_14_0_2_um_filter_41_31	233	-	NP_233271.1 L-threonine 3-dehydrogenase [Vibrio cholerae O1 biovar El Tor str. N16961]	1	3e-47	31.86
86	HAT03494.1__2757	AHK_1S_1_1_SY_CqsA	Magasanikbacteria	Candidatus Magasanikbacteria bacterium	940	-	ELX10346.1 JqsA [Janthinobacterium sp. HH01]	1	2e-33	27.69	CqsA_seed	1.4e-57	201.9
86	HAT03495.1__2757	DPO_1S_1_1_SY_Tdh	Magasanikbacteria	Candidatus Magasanikbacteria bacterium	941	-	NP_233271.1 L-threonine 3-dehydrogenase [Vibrio cholerae O1 biovar El Tor str. N16961]	1	1e-47	32.06
87	HBB38267.1__2778	DPO_1S_1_1_SY_Tdh	Magasanikbacteria	Candidatus Magasanikbacteria bacterium	671	+	NP_233271.1 L-threonine 3-dehydrogenase [Vibrio cholerae O1 biovar El Tor str. N16961]	1	1e-48	33.12
87	HBB38268.1__2778	AHK_1S_1_1_SY_CqsA	Magasanikbacteria	Candidatus Magasanikbacteria bacterium	672	+	ELX10346.1 JqsA [Janthinobacterium sp. HH01]	1	2e-25	25.29	CqsA_seed	7e-57	199.7
88	HBU06701.1__2831	DPO_1S_1_1_SY_Tdh	Magasanikbacteria	Candidatus Magasanikbacteria bacterium	392	+	NP_233271.1 L-threonine 3-dehydrogenase [Vibrio cholerae O1 biovar El Tor str. N16961]	1	1e-45	30.7
88	HBU06702.1__2831	AHK_1S_1_1_SY_CqsA	Magasanikbacteria	Candidatus Magasanikbacteria bacterium	393	+	ELX10346.1 JqsA [Janthinobacterium sp. HH01]	1	2e-32	27.97	CqsA_seed	9.5e-58	202.5
89	HCC13579.1__2862	DPO_1S_1_1_SY_Tdh	Magasanikbacteria	Candidatus Magasanikbacteria bacterium	460	+	TSC56186.1__2926	2	2e-98	44.88
89	HCC13580.1__2862	AHK_1S_1_1_SY_CqsA	Magasanikbacteria	Candidatus Magasanikbacteria bacterium	461	+	ELX10346.1 JqsA [Janthinobacterium sp. HH01]	1	2e-25	25.29	CqsA_seed	7e-57	199.7
90	OIO27890.1__2061	AHK_1S_1_1_SY_CqsA	Micrarchaeota	Candidatus Micrarchaeota archaeon CG1_02_60_51	351	-	YP_096734.1 LqsA [Legionella pneumophila subsp. pneumophila str. Philadelphia 1]	1	7e-36	27.69	CqsA_seed	1.1e-59	208.9
90	OIO27891.1__2061	DPO_1S_1_1_SY_Tdh	Micrarchaeota	Candidatus Micrarchaeota archaeon CG1_02_60_51	352	+	NP_233271.1 L-threonine 3-dehydrogenase [Vibrio cholerae O1 biovar El Tor str. N16961]	1	1e-94	41.47
91	PIN96558.1__2152	AHK_1S_1_1_SY_CqsA	Micrarchaeota	Candidatus Micrarchaeota archaeon CG10_big_fil_rev_8_21_14_0_10_60_32	626	-	YP_096734.1 LqsA [Legionella pneumophila subsp. pneumophila str. Philadelphia 1]	1	7e-36	27.69	CqsA_seed	1.1e-59	208.9
91	PIN96559.1__2152	DPO_1S_1_1_SY_Tdh	Micrarchaeota	Candidatus Micrarchaeota archaeon CG10_big_fil_rev_8_21_14_0_10_60_32	627	+	NP_233271.1 L-threonine 3-dehydrogenase [Vibrio cholerae O1 biovar El Tor str. N16961]	1	1e-94	41.47
92	PIO02010.1__2154	AHK_1S_1_1_SY_CqsA	Micrarchaeota	Candidatus Micrarchaeota archaeon CG09_land_8_20_14_0_10_60_16	103	-	YP_096734.1 LqsA [Legionella pneumophila subsp. pneumophila str. Philadelphia 1]	1	7e-36	27.69	CqsA_seed	1.1e-59	208.9
92	PIO02011.1__2154	DPO_1S_1_1_SY_Tdh	Micrarchaeota	Candidatus Micrarchaeota archaeon CG09_land_8_20_14_0_10_60_16	104	+	NP_233271.1 L-threonine 3-dehydrogenase [Vibrio cholerae O1 biovar El Tor str. N16961]	1	9e-94	41.18
93	PIO06493.1__2158	AHK_1S_1_1_SY_CqsA	Micrarchaeota	Candidatus Micrarchaeota archaeon CG08_land_8_20_14_0_20_59_11	595	-	YP_096734.1 LqsA [Legionella pneumophila subsp. pneumophila str. Philadelphia 1]	1	1e-25	25.44	CqsA_seed	2.8e-58	204.3
93	PIO06494.1__2158	DPO_1S_1_1_SY_Tdh	Micrarchaeota	Candidatus Micrarchaeota archaeon CG08_land_8_20_14_0_20_59_11	596	+	NP_233271.1 L-threonine 3-dehydrogenase [Vibrio cholerae O1 biovar El Tor str. N16961]	1	1e-94	42.86
94	PIY91341.1__2459	AHK_1S_1_1_SY_CqsA	Micrarchaeota	Candidatus Micrarchaeota archaeon CG_4_10_14_0_8_um_filter_60_7	684	-					CqsA_seed	3.6e-42	151.3
94	PIY91342.1__2459	DPO_1S_1_1_SY_Tdh	Micrarchaeota	Candidatus Micrarchaeota archaeon CG_4_10_14_0_8_um_filter_60_7	685	+	NP_233271.1 L-threonine 3-dehydrogenase [Vibrio cholerae O1 biovar El Tor str. N16961]	1	3e-93	41.18
95	PIZ91239.1__2648	AHK_1S_1_1_SY_CqsA	Micrarchaeota	Candidatus Micrarchaeota archaeon CG_4_10_14_0_2_um_filter_60_11	319	-	YP_096734.1 LqsA [Legionella pneumophila subsp. pneumophila str. Philadelphia 1]	1	7e-36	27.69	CqsA_seed	1.1e-59	208.9
95	PIZ91240.1__2648	DPO_1S_1_1_SY_Tdh	Micrarchaeota	Candidatus Micrarchaeota archaeon CG_4_10_14_0_2_um_filter_60_11	320	+	NP_233271.1 L-threonine 3-dehydrogenase [Vibrio cholerae O1 biovar El Tor str. N16961]	1	1e-94	41.47
96	KKT32982.1__444	AHK_2R_1_1_TC_CqsS	Moranbacteria	Candidatus Moranbacteria bacterium GW2011_GWF2_44_10	738	-					CqsS_sensory_Nter_seed	2.1e-13	57
96	KKT32983.1__444	AHK_1S_1_1_SY_CqsA	Moranbacteria	Candidatus Moranbacteria bacterium GW2011_GWF2_44_10	739	-					CqsA_seed	6.9e-31	114.1
97	KKT99958.1__485	AHK_1S_1_1_SY_CqsA	Moranbacteria	Candidatus Moranbacteria bacterium GW2011_GWC1_45_18	672	+	ZP_05420646.1 CqsA [Vibrio cholera CIRS 101]	1	1e-30	25.96	CqsA_seed	2.8e-48	171.3
97	KKT99959.1__485	AHK_2R_1_1_TC_CqsS	Moranbacteria	Candidatus Moranbacteria bacterium GW2011_GWC1_45_18	673	+					CqsS_sensory_Nter_seed	2e-13	57
98	OGI39280.1__1178	AHK_1S_1_1_SY_CqsA	Moranbacteria	Candidatus Moranbacteria bacterium RIFOXYB1_FULL_44_23	839	+	ZP_05420646.1 CqsA [Vibrio cholera CIRS 101]	1	1e-30	25.96	CqsA_seed	2.8e-48	171.3
98	OGI39281.1__1178	AHK_2R_1_1_TC_CqsS	Moranbacteria	Candidatus Moranbacteria bacterium RIFOXYB1_FULL_44_23	840	+					CqsS_sensory_Nter_seed	2.1e-13	57
99	OGI34537.1__1180	AHK_1S_1_1_SY_CqsA	Moranbacteria	Candidatus Moranbacteria bacterium RIFOXYC1_FULL_44_8	824	+	ZP_05420646.1 CqsA [Vibrio cholera CIRS 101]	1	1e-30	25.82	CqsA_seed	2.6e-48	171.5
99	OGI34538.1__1180	AHK_2R_1_1_TC_CqsS	Moranbacteria	Candidatus Moranbacteria bacterium RIFOXYC1_FULL_44_8	825	+					CqsS_sensory_Nter_seed	2.1e-13	57
100	OGI43364.1__1183	AHK_1S_1_1_SY_CqsA	Moranbacteria	Candidatus Moranbacteria bacterium RIFOXYD1_FULL_44_9	18	+	ZP_05420646.1 CqsA [Vibrio cholera CIRS 101]	1	1e-30	25.96	CqsA_seed	2.8e-48	171.3
100	OGI43365.1__1183	AHK_2R_1_1_TC_CqsS	Moranbacteria	Candidatus Moranbacteria bacterium RIFOXYD1_FULL_44_9	19	+					CqsS_sensory_Nter_seed	2.1e-13	57
101	HBB37073.1__2786	AHK_1S_1_1_SY_CqsA	Moranbacteria	Candidatus Moranbacteria bacterium	580	+	ZP_05420646.1 CqsA [Vibrio cholera CIRS 101]	1	1e-30	25.96	CqsA_seed	2.8e-48	171.3
102	HBB37074.1__2786	AHK_2R_1_1_TC_CqsS	Moranbacteria	Candidatus Moranbacteria bacterium	581	+					CqsS_sensory_Nter_seed	2.1e-13	57
103	HBU24912.1__2830	AHK_2R_1_1_TC_CqsS	Moranbacteria	Candidatus Moranbacteria bacterium	312	-					CqsS_sensory_Nter_seed	2.1e-13	57
103	HBU24913.1__2830	AHK_1S_1_1_SY_CqsA	Moranbacteria	Candidatus Moranbacteria bacterium	313	-	ZP_05420646.1 CqsA [Vibrio cholera CIRS 101]	1	1e-30	25.96	CqsA_seed	2.8e-48	171.3
104	HBR71374.1__2836	AHK_1S_1_1_SY_CqsA	Moranbacteria	Candidatus Moranbacteria bacterium	800	+	ZP_05420646.1 CqsA [Vibrio cholera CIRS 101]	1	7e-21	25.59	CqsA_seed	4.6e-41	147.6
104	HBR71375.1__2836	Lantibiotic_2R_1_1_TC_NisK	Moranbacteria	Candidatus Moranbacteria bacterium	801	+					CqsS_sensory_Nter_seed	1.4e-19	77.3
105	OGI66336.1__1189	AHK_2R_1_1_TC_CqsS	Nomurabacteria	Candidatus Nomurabacteria bacterium RIFCSPHIGHO2_01_FULL_40_24b	2	-					3.30.565.10/FF/80483	1.8e-06	34.9
105	OGI66338.1__1189	AHK_1S_1_1_SY_CqsA	Nomurabacteria	Candidatus Nomurabacteria bacterium RIFCSPHIGHO2_01_FULL_40_24b	4	-	YP_096734.1 LqsA [Legionella pneumophila subsp. pneumophila str. Philadelphia 1]	1	6e-41	28.77	CqsA_seed	4e-55	193.9
106	OGI68530.1__1192	DPO_1S_1_1_SY_Tdh	Nomurabacteria	Candidatus Nomurabacteria bacterium RIFCSPHIGHO2_01_FULL_42_15	240	+	NP_233271.1 L-threonine 3-dehydrogenase [Vibrio cholerae O1 biovar El Tor str. N16961]	1	5e-48	31.69
106	OGI68532.1__1192	AHK_1S_1_1_SY_CqsA	Nomurabacteria	Candidatus Nomurabacteria bacterium RIFCSPHIGHO2_01_FULL_42_15	242	+	YP_096734.1 LqsA [Legionella pneumophila subsp. pneumophila str. Philadelphia 1]	1	6e-35	25	CqsA_seed	1.2e-50	179.1
107	OGI77962.1__1202	AHK_1S_1_1_SY_CqsA	Nomurabacteria	Candidatus Nomurabacteria bacterium RIFCSPHIGHO2_02_FULL_41_18	103	+	ELX10346.1 JqsA [Janthinobacterium sp. HH01]	1	3e-37	28.11	CqsA_seed	4.2e-61	213.6
107	OGI77964.1__1202	AHK_2R_1_1_TC_CqsS	Nomurabacteria	Candidatus Nomurabacteria bacterium RIFCSPHIGHO2_02_FULL_41_18	105	+					3.30.565.10/FF/80483	1.4e-08	41.7
108	OGI75842.1__1203	DPO_1S_1_1_SY_Tdh	Nomurabacteria	Candidatus Nomurabacteria bacterium RIFCSPHIGHO2_02_FULL_42_19	468	+	NP_233271.1 L-threonine 3-dehydrogenase [Vibrio cholerae O1 biovar El Tor str. N16961]	1	3e-47	30.34
108	OGI75843.1__1203	AHK_1S_1_1_SY_CqsA	Nomurabacteria	Candidatus Nomurabacteria bacterium RIFCSPHIGHO2_02_FULL_42_19	469	+	YP_096734.1 LqsA [Legionella pneumophila subsp. pneumophila str. Philadelphia 1]	1	5e-41	25.06	CqsA_seed	6e-49	173.6
109	OGI94835.1__1215	AHK_1S_1_1_SY_CqsA	Nomurabacteria	Candidatus Nomurabacteria bacterium RIFCSPLOWO2_01_FULL_40_18	94	-	TSC56187.1__2926	2	2e-110	44.21	CqsA_seed	1.7e-49	175.4
109	OGI94837.1__1215	DPO_1S_1_1_SY_Tdh	Nomurabacteria	Candidatus Nomurabacteria bacterium RIFCSPLOWO2_01_FULL_40_18	96	-	NP_233271.1 L-threonine 3-dehydrogenase [Vibrio cholerae O1 biovar El Tor str. N16961]	1	3e-44	29.05
110	OGI93043.1__1216	AHK_1S_1_1_SY_CqsA	Nomurabacteria	Candidatus Nomurabacteria bacterium RIFCSPLOWO2_01_FULL_41_18	393	-	YP_096734.1 LqsA [Legionella pneumophila subsp. pneumophila str. Philadelphia 1]	1	6e-35	25	CqsA_seed	1.2e-50	179.1
110	OGI93045.1__1216	DPO_1S_1_1_SY_Tdh	Nomurabacteria	Candidatus Nomurabacteria bacterium RIFCSPLOWO2_01_FULL_41_18	395	-	NP_233271.1 L-threonine 3-dehydrogenase [Vibrio cholerae O1 biovar El Tor str. N16961]	1	5e-48	31.69
111	OGJ41428.1__1331	AI-3_2R_1_2_RR_QseB	Pacebacteria	Candidatus Pacebacteria bacterium RIFOXYB1_FULL_44_10	332	-	NP_311934.1 quorum sensing DNA-binding response regulator in two-component regulatory system with QseC [Escherichia coli O157:H7 str. Sakai]	1	6e-19	32.57
111	OGJ41429.1__1331	AHK_1S_1_1_SY_CqsA	Pacebacteria	Candidatus Pacebacteria bacterium RIFOXYB1_FULL_44_10	333	+	ELX10346.1 JqsA [Janthinobacterium sp. HH01]	1	1e-14	26.03	CqsA_seed	1.1e-31	116.7
112	HAU99429.1__2767	AHK_1S_1_1_SY_CqsA	Pacebacteria	Candidatus Pacebacteria bacterium	407	-	ELX10346.1 JqsA [Janthinobacterium sp. HH01]	1	1e-14	26.03	CqsA_seed	1.1e-31	116.7
112	HAU99431.1__2767	AI-3_2R_1_2_RR_QseB	Pacebacteria	Candidatus Pacebacteria bacterium	409	+	NP_311934.1 quorum sensing DNA-binding response regulator in two-component regulatory system with QseC [Escherichia coli O157:H7 str. Sakai]	1	6e-19	32.57
113	HAX01563.1__2773	AI-3_2R_1_2_RR_QseB	Pacebacteria	Candidatus Pacebacteria bacterium	756	-	NP_311934.1 quorum sensing DNA-binding response regulator in two-component regulatory system with QseC [Escherichia coli O157:H7 str. Sakai]	1	6e-19	32.57
113	HAX01565.1__2773	AHK_1S_1_1_SY_CqsA	Pacebacteria	Candidatus Pacebacteria bacterium	758	+	ELX10346.1 JqsA [Janthinobacterium sp. HH01]	1	1e-14	26.03	CqsA_seed	1.1e-31	116.7
114	KKP38943.1__18	AHK_2R_1_1_TC_CqsS	Peregrinibacteria (PER)	Candidatus Peregrinibacteria bacterium GW2011_GWF2_33_10	551	-					3.30.565.10/FF/80483	1.4e-07	38.5
114	KKP38944.1__18	AHK_1S_1_1_SY_CqsA	Peregrinibacteria (PER)	Candidatus Peregrinibacteria bacterium GW2011_GWF2_33_10	552	-					CqsA_seed	8.2e-43	153.4
115	OGJ44655.1__1335	AHK_2R_1_1_TC_CqsS	Peregrinibacteria (PER)	Candidatus Peregrinibacteria bacterium RIFOXYA2_FULL_33_21	879	-					3.30.565.10/FF/80483	1.4e-07	38.5
115	OGJ44656.1__1335	AHK_1S_1_1_SY_CqsA	Peregrinibacteria (PER)	Candidatus Peregrinibacteria bacterium RIFOXYA2_FULL_33_21	880	-					CqsA_seed	8.2e-43	153.4
116	OGJ50389.1__1339	AHK_2R_1_1_TC_CqsS	Peregrinibacteria (PER)	Candidatus Peregrinibacteria bacterium RIFOXYB2_FULL_33_20	976	-					3.30.565.10/FF/80483	1.4e-07	38.5
116	OGJ50390.1__1339	AHK_1S_1_1_SY_CqsA	Peregrinibacteria (PER)	Candidatus Peregrinibacteria bacterium RIFOXYB2_FULL_33_20	977	-					CqsA_seed	8.1e-43	153.4
117	PIP17323.1__2188	AHK_2R_1_1_TC_CqsS	Portnoybacteria	Candidatus Portnoybacteria bacterium CG23_combo_of_CG06-09_8_20_14_all_37_13	337	-					3.30.565.10/FF/80483	1.2e-09	45.2
117	PIP17324.1__2188	AHK_1S_1_1_SY_CqsA	Portnoybacteria	Candidatus Portnoybacteria bacterium CG23_combo_of_CG06-09_8_20_14_all_37_13	338	-					CqsA_seed	6.2e-38	137.3
118	OGK14597.1__1305	AHK_1S_1_1_SY_CqsA	Roizmanbacteria	Candidatus Roizmanbacteria bacterium RIFCSPHIGHO2_01_FULL_38_41	654	-	YP_096734.1 LqsA [Legionella pneumophila subsp. pneumophila str. Philadelphia 1]	1	3e-36	27.85	CqsA_seed	4.1e-51	180.7
118	OGK14598.1__1305	DPO_1S_1_1_SY_Tdh	Roizmanbacteria	Candidatus Roizmanbacteria bacterium RIFCSPHIGHO2_01_FULL_38_41	655	-	NP_233271.1 L-threonine 3-dehydrogenase [Vibrio cholerae O1 biovar El Tor str. N16961]	1	8e-69	35.8
119	OGK17571.1__1307	AHK_1S_1_1_SY_CqsA	Roizmanbacteria	Candidatus Roizmanbacteria bacterium RIFCSPHIGHO2_01_FULL_39_24	785	-	YP_096734.1 LqsA [Legionella pneumophila subsp. pneumophila str. Philadelphia 1]	1	4e-43	29.25	CqsA_seed	7.5e-55	193
119	OGK17572.1__1307	DPO_1S_1_1_SY_Tdh	Roizmanbacteria	Candidatus Roizmanbacteria bacterium RIFCSPHIGHO2_01_FULL_39_24	786	-	NP_233271.1 L-threonine 3-dehydrogenase [Vibrio cholerae O1 biovar El Tor str. N16961]	1	4e-75	36.31
120	OGK32846.1__1314	AHK_1S_1_1_SY_CqsA	Roizmanbacteria	Candidatus Roizmanbacteria bacterium RIFCSPHIGHO2_12_FULL_37_23	454	-	YP_096734.1 LqsA [Legionella pneumophila subsp. pneumophila str. Philadelphia 1]	1	3e-36	27.85	CqsA_seed	4.1e-51	180.7
121	OGK32847.1__1314	DPO_1S_1_1_SY_Tdh	Roizmanbacteria	Candidatus Roizmanbacteria bacterium RIFCSPHIGHO2_12_FULL_37_23	455	-	NP_233271.1 L-threonine 3-dehydrogenase [Vibrio cholerae O1 biovar El Tor str. N16961]	1	8e-69	35.8
122	OGK55386.1__1320	AHK_1S_1_1_SY_CqsA	Roizmanbacteria	Candidatus Roizmanbacteria bacterium RIFCSPLOWO2_02_FULL_36_11	165	-	YP_096734.1 LqsA [Legionella pneumophila subsp. pneumophila str. Philadelphia 1]	1	9e-38	28.95	CqsA_seed	1.7e-49	175.3
122	OGK55387.1__1320	DPO_1S_1_1_SY_Tdh	Roizmanbacteria	Candidatus Roizmanbacteria bacterium RIFCSPLOWO2_02_FULL_36_11	166	-	NP_233271.1 L-threonine 3-dehydrogenase [Vibrio cholerae O1 biovar El Tor str. N16961]	1	8e-69	37.22
123	OGK23123.1__1364	AHK_1S_1_1_SY_CqsA	Roizmanbacteria	Candidatus Roizmanbacteria bacterium RIFCSPHIGHO2_02_FULL_37_24	554	-	YP_096734.1 LqsA [Legionella pneumophila subsp. pneumophila str. Philadelphia 1]	1	3e-36	27.85	CqsA_seed	4.1e-51	180.7
123	OGK23124.1__1364	DPO_1S_1_1_SY_Tdh	Roizmanbacteria	Candidatus Roizmanbacteria bacterium RIFCSPHIGHO2_02_FULL_37_24	555	-	NP_233271.1 L-threonine 3-dehydrogenase [Vibrio cholerae O1 biovar El Tor str. N16961]	1	8e-69	35.8
124	OGK26819.1__1365	AHK_1S_1_1_SY_CqsA	Roizmanbacteria	Candidatus Roizmanbacteria bacterium RIFCSPHIGHO2_02_FULL_40_13b	578	-	YP_096734.1 LqsA [Legionella pneumophila subsp. pneumophila str. Philadelphia 1]	1	4e-43	29.25	CqsA_seed	7.5e-55	193
124	OGK26820.1__1365	DPO_1S_1_1_SY_Tdh	Roizmanbacteria	Candidatus Roizmanbacteria bacterium RIFCSPHIGHO2_02_FULL_40_13b	579	-	NP_233271.1 L-threonine 3-dehydrogenase [Vibrio cholerae O1 biovar El Tor str. N16961]	1	4e-75	36.31
125	OGK45476.1__1378	DPO_1S_1_1_SY_Tdh	Roizmanbacteria	Candidatus Roizmanbacteria bacterium RIFCSPLOWO2_01_FULL_37_57	86	+	NP_233271.1 L-threonine 3-dehydrogenase [Vibrio cholerae O1 biovar El Tor str. N16961]	1	8e-69	35.8
125	OGK45477.1__1378	AHK_1S_1_1_SY_CqsA	Roizmanbacteria	Candidatus Roizmanbacteria bacterium RIFCSPLOWO2_01_FULL_37_57	87	+	YP_096734.1 LqsA [Legionella pneumophila subsp. pneumophila str. Philadelphia 1]	1	3e-36	27.85	CqsA_seed	4.1e-51	180.7
126	OGK48742.1__1381	AHK_1S_1_1_SY_CqsA	Roizmanbacteria	Candidatus Roizmanbacteria bacterium RIFCSPLOWO2_01_FULL_40_32	832	-	YP_096734.1 LqsA [Legionella pneumophila subsp. pneumophila str. Philadelphia 1]	1	4e-43	29.25	CqsA_seed	7.5e-55	193
126	OGK48743.1__1381	DPO_1S_1_1_SY_Tdh	Roizmanbacteria	Candidatus Roizmanbacteria bacterium RIFCSPLOWO2_01_FULL_40_32	833	-	NP_233271.1 L-threonine 3-dehydrogenase [Vibrio cholerae O1 biovar El Tor str. N16961]	1	4e-75	36.31
127	OGK54259.1__1385	AHK_1S_1_1_SY_CqsA	Roizmanbacteria	Candidatus Roizmanbacteria bacterium RIFCSPLOWO2_02_FULL_37_19	406	-	YP_096734.1 LqsA [Legionella pneumophila subsp. pneumophila str. Philadelphia 1]	1	3e-36	27.85	CqsA_seed	4.1e-51	180.7
127	OGK54260.1__1385	DPO_1S_1_1_SY_Tdh	Roizmanbacteria	Candidatus Roizmanbacteria bacterium RIFCSPLOWO2_02_FULL_37_19	407	-	NP_233271.1 L-threonine 3-dehydrogenase [Vibrio cholerae O1 biovar El Tor str. N16961]	1	8e-69	35.8
128	PID99390.1__2125	DPO_1S_1_1_SY_Tdh	Saccharibacteria (TM7)	Candidatus Saccharibacteria bacterium	701	+	NP_233271.1 L-threonine 3-dehydrogenase [Vibrio cholerae O1 biovar El Tor str. N16961]	1	5e-47	30.96
128	PID99391.1__2125	AHK_1S_1_1_SY_CqsA	Saccharibacteria (TM7)	Candidatus Saccharibacteria bacterium	702	+	ELX10346.1 JqsA [Janthinobacterium sp. HH01]	1	3e-25	26.39	CqsA_seed	1.2e-49	175.8
129	OGZ60439.1__1789	DPO_1S_1_1_SY_Tdh	Spechtbacteria	Candidatus Spechtbacteria bacterium RIFCSPHIGHO2_02_FULL_43_15b	27	+	NP_233271.1 L-threonine 3-dehydrogenase [Vibrio cholerae O1 biovar El Tor str. N16961]	1	6e-51	33.12
129	OGZ60440.1__1789	AHK_1S_1_1_SY_CqsA	Spechtbacteria	Candidatus Spechtbacteria bacterium RIFCSPHIGHO2_02_FULL_43_15b	28	+	ELX10346.1 JqsA [Janthinobacterium sp. HH01]	1	6e-32	26.76	CqsA_seed	8.5e-57	199.4
130	OGZ58502.1__1877	DPO_1S_1_1_SY_Tdh	Spechtbacteria	Candidatus Spechtbacteria bacterium RIFCSPHIGHO2_01_FULL_43_30	184	+	NP_233271.1 L-threonine 3-dehydrogenase [Vibrio cholerae O1 biovar El Tor str. N16961]	1	6e-51	33.12
130	OGZ58503.1__1877	AHK_1S_1_1_SY_CqsA	Spechtbacteria	Candidatus Spechtbacteria bacterium RIFCSPHIGHO2_01_FULL_43_30	185	+	ELX10346.1 JqsA [Janthinobacterium sp. HH01]	1	4e-32	26.76	CqsA_seed	4.8e-57	200.2
131	OGZ66209.1__1796	AHK_1S_1_1_SY_CqsA	Staskawiczbacteria	Candidatus Staskawiczbacteria bacterium RIFCSPHIGHO2_02_FULL_33_16	406	-	ELX10346.1 JqsA [Janthinobacterium sp. HH01]	1	3e-31	27.5	CqsA_seed	3.9e-58	203.8
131	OGZ66210.1__1796	DPO_1S_1_1_SY_Tdh	Staskawiczbacteria	Candidatus Staskawiczbacteria bacterium RIFCSPHIGHO2_02_FULL_33_16	407	-	NP_233271.1 L-threonine 3-dehydrogenase [Vibrio cholerae O1 biovar El Tor str. N16961]	1	1e-50	34.29
132	OGZ69591.1__1798	AHK_1S_1_1_SY_CqsA	Staskawiczbacteria	Candidatus Staskawiczbacteria bacterium RIFCSPHIGHO2_02_FULL_42_22	175	-	ELX10346.1 JqsA [Janthinobacterium sp. HH01]	1	3e-36	28.23	CqsA_seed	4.8e-64	223.3
132	OGZ69593.1__1798	DPO_1S_1_1_SY_Tdh	Staskawiczbacteria	Candidatus Staskawiczbacteria bacterium RIFCSPHIGHO2_02_FULL_42_22	177	-	NP_233271.1 L-threonine 3-dehydrogenase [Vibrio cholerae O1 biovar El Tor str. N16961]	1	1e-45	31.17
133	OGZ70147.1__1800	AHK_1S_1_1_SY_CqsA	Staskawiczbacteria	Candidatus Staskawiczbacteria bacterium RIFCSPLOWO2_01_FULL_33_13	536	-	ELX10346.1 JqsA [Janthinobacterium sp. HH01]	1	3e-31	27.5	CqsA_seed	3.9e-58	203.8
133	OGZ70148.1__1800	DPO_1S_1_1_SY_Tdh	Staskawiczbacteria	Candidatus Staskawiczbacteria bacterium RIFCSPLOWO2_01_FULL_33_13	537	-	NP_233271.1 L-threonine 3-dehydrogenase [Vibrio cholerae O1 biovar El Tor str. N16961]	1	1e-50	34.29
134	OGZ71985.1__1801	AHK_1S_1_1_SY_CqsA	Staskawiczbacteria	Candidatus Staskawiczbacteria bacterium RIFCSPLOWO2_01_FULL_37_19	250	+	YP_096734.1 LqsA [Legionella pneumophila subsp. pneumophila str. Philadelphia 1]	1	3e-47	28.3	CqsA_seed	3.3e-61	213.9
134	OGZ71987.1__1801	AHK_2R_1_1_TC_CqsS	Staskawiczbacteria	Candidatus Staskawiczbacteria bacterium RIFCSPLOWO2_01_FULL_37_19	252	+					1.10.287.130/FF/38323	7.2e-05	29.5
135	OGZ71999.1__1802	DPO_1S_1_1_SY_Tdh	Staskawiczbacteria	Candidatus Staskawiczbacteria bacterium RIFCSPLOWO2_01_FULL_38_12b	796	+	NP_233271.1 L-threonine 3-dehydrogenase [Vibrio cholerae O1 biovar El Tor str. N16961]	1	7e-51	31.18
135	OGZ72001.1__1802	AHK_1S_1_1_SY_CqsA	Staskawiczbacteria	Candidatus Staskawiczbacteria bacterium RIFCSPLOWO2_01_FULL_38_12b	798	+	ELX10346.1 JqsA [Janthinobacterium sp. HH01]	1	5e-35	30.17	CqsA_seed	3.9e-60	210.4
136	OGZ75524.1__1804	AHK_1S_1_1_SY_CqsA	Staskawiczbacteria	Candidatus Staskawiczbacteria bacterium RIFOXYA1_FULL_37_15	724	+	YP_096734.1 LqsA [Legionella pneumophila subsp. pneumophila str. Philadelphia 1]	1	3e-47	28.3	CqsA_seed	3.3e-61	213.9
136	OGZ75526.1__1804	AHK_2R_1_1_TC_CqsS	Staskawiczbacteria	Candidatus Staskawiczbacteria bacterium RIFOXYA1_FULL_37_15	726	+					1.10.287.130/FF/38323	7.2e-05	29.5
137	OGZ77882.1__1806	AHK_2R_1_1_TC_CqsS	Staskawiczbacteria	Candidatus Staskawiczbacteria bacterium RIFOXYA12_FULL_37_10	52	-					1.10.287.130/FF/38323	7.2e-05	29.5
137	OGZ77884.1__1806	AHK_1S_1_1_SY_CqsA	Staskawiczbacteria	Candidatus Staskawiczbacteria bacterium RIFOXYA12_FULL_37_10	54	-	YP_096734.1 LqsA [Legionella pneumophila subsp. pneumophila str. Philadelphia 1]	1	3e-47	28.3	CqsA_seed	3.3e-61	213.9
138	OGZ81180.1__1809	AHK_2R_1_1_TC_CqsS	Staskawiczbacteria	Candidatus Staskawiczbacteria bacterium RIFOXYB2_FULL_37_10	717	-					1.10.287.130/FF/38323	7.2e-05	29.5
138	OGZ81182.1__1809	AHK_1S_1_1_SY_CqsA	Staskawiczbacteria	Candidatus Staskawiczbacteria bacterium RIFOXYB2_FULL_37_10	719	-	YP_096734.1 LqsA [Legionella pneumophila subsp. pneumophila str. Philadelphia 1]	1	3e-47	28.3	CqsA_seed	3.3e-61	213.9
139	OGZ82186.1__1810	AHK_2R_1_1_TC_CqsS	Staskawiczbacteria	Candidatus Staskawiczbacteria bacterium RIFOXYC1_FULL_37_43	225	-					1.10.287.130/FF/38323	7.2e-05	29.5
139	OGZ82188.1__1810	AHK_1S_1_1_SY_CqsA	Staskawiczbacteria	Candidatus Staskawiczbacteria bacterium RIFOXYC1_FULL_37_43	227	-	YP_096734.1 LqsA [Legionella pneumophila subsp. pneumophila str. Philadelphia 1]	1	3e-47	28.3	CqsA_seed	3.3e-61	213.9
140	OGZ87181.1__1812	AHK_1S_1_1_SY_CqsA	Staskawiczbacteria	Candidatus Staskawiczbacteria bacterium RIFOXYC2_FULL_37_17	85	+	YP_096734.1 LqsA [Legionella pneumophila subsp. pneumophila str. Philadelphia 1]	1	3e-47	28.3	CqsA_seed	3.3e-61	213.9
140	OGZ87183.1__1812	AHK_2R_1_1_TC_CqsS	Staskawiczbacteria	Candidatus Staskawiczbacteria bacterium RIFOXYC2_FULL_37_17	87	+					1.10.287.130/FF/38323	7.2e-05	29.5
141	OGZ91758.1__1816	AHK_1S_1_1_SY_CqsA	Staskawiczbacteria	Candidatus Staskawiczbacteria bacterium RIFOXYD12_FULL_37_10	389	+	YP_096734.1 LqsA [Legionella pneumophila subsp. pneumophila str. Philadelphia 1]	1	3e-47	28.3	CqsA_seed	3.3e-61	213.9
141	OGZ91760.1__1816	AHK_2R_1_1_TC_CqsS	Staskawiczbacteria	Candidatus Staskawiczbacteria bacterium RIFOXYD12_FULL_37_10	391	+					1.10.287.130/FF/38323	7.2e-05	29.5
142	OGZ67519.1__1881	DPO_1S_1_1_SY_Tdh	Staskawiczbacteria	Candidatus Staskawiczbacteria bacterium RIFCSPHIGHO2_02_FULL_34_10	158	+	NP_233271.1 L-threonine 3-dehydrogenase [Vibrio cholerae O1 biovar El Tor str. N16961]	1	9e-44	28.8
142	OGZ67520.1__1881	AHK_1S_1_1_SY_CqsA	Staskawiczbacteria	Candidatus Staskawiczbacteria bacterium RIFCSPHIGHO2_02_FULL_34_10	159	+	ELX10346.1 JqsA [Janthinobacterium sp. HH01]	1	4e-27	27.66	CqsA_seed	5.7e-51	180.2
143	OGZ63415.1__1882	AHK_1S_1_1_SY_CqsA	Staskawiczbacteria	Candidatus Staskawiczbacteria bacterium RIFCSPHIGHO2_01_FULL_37_17	689	+	YP_096734.1 LqsA [Legionella pneumophila subsp. pneumophila str. Philadelphia 1]	1	3e-47	28.3	CqsA_seed	3.3e-61	213.9
144	OGZ63417.1__1882	AHK_2R_1_1_TC_CqsS	Staskawiczbacteria	Candidatus Staskawiczbacteria bacterium RIFCSPHIGHO2_01_FULL_37_17	691	+					1.10.287.130/FF/38323	7.2e-05	29.5
144	OGZ85478.1__1890	AHK_2R_1_1_TC_CqsS	Staskawiczbacteria	Candidatus Staskawiczbacteria bacterium RIFOXYC1_FULL_38_18	66	-					CqsS_sensory_Nter_seed	4.1e-16	65.9
145	OGZ85479.1__1890	AHK_1S_1_1_SY_CqsA	Staskawiczbacteria	Candidatus Staskawiczbacteria bacterium RIFOXYC1_FULL_38_18	67	-	ELX10346.1 JqsA [Janthinobacterium sp. HH01]	1	6e-34	26.5	CqsA_seed	4.7e-66	229.9
145	OGZ85480.1__1890	DSF_1S_1_1_SY_RpfB	Staskawiczbacteria	Candidatus Staskawiczbacteria bacterium RIFOXYC1_FULL_38_18	68	-	sp|P69451|LCFA_ECOLI Long-chain-fatty-acid--CoA ligase OS=Escherichia coli (strain K12) OX=83333 GN=fadD PE=1 SV=1	1	5e-40	26.47	RpfB_seed	2.7e-59	207.8
146	OGZ93137.1__1892	AHK_1S_1_1_SY_CqsA	Staskawiczbacteria	Candidatus Staskawiczbacteria bacterium RIFOXYD2_FULL_37_10	129	+	YP_096734.1 LqsA [Legionella pneumophila subsp. pneumophila str. Philadelphia 1]	1	3e-47	28.3	CqsA_seed	3.3e-61	213.9
146	OGZ93139.1__1892	AHK_2R_1_1_TC_CqsS	Staskawiczbacteria	Candidatus Staskawiczbacteria bacterium RIFOXYD2_FULL_37_10	131	+					1.10.287.130/FF/38323	7.2e-05	29.5
147	OGZ90678.1__1893	AHK_2R_1_1_TC_CqsS	Staskawiczbacteria	Candidatus Staskawiczbacteria bacterium RIFOXYD1_FULL_39_28	530	-					CqsS_sensory_Nter_seed	4.1e-16	65.9
147	OGZ90679.1__1893	AHK_1S_1_1_SY_CqsA	Staskawiczbacteria	Candidatus Staskawiczbacteria bacterium RIFOXYD1_FULL_39_28	531	-	ELX10346.1 JqsA [Janthinobacterium sp. HH01]	1	6e-34	26.5	CqsA_seed	4.7e-66	229.9
147	OGZ90680.1__1893	DSF_1S_1_1_SY_RpfB	Staskawiczbacteria	Candidatus Staskawiczbacteria bacterium RIFOXYD1_FULL_39_28	532	-	sp|P69451|LCFA_ECOLI Long-chain-fatty-acid--CoA ligase OS=Escherichia coli (strain K12) OX=83333 GN=fadD PE=1 SV=1	1	5e-40	26.47	RpfB_seed	2.7e-59	207.8
148	HCC60306.1__2854	AHK_2R_1_1_TC_CqsS	Staskawiczbacteria	Candidatus Staskawiczbacteria bacterium	297	-					1.10.287.130/FF/38323	7.2e-05	29.5
148	HCC60308.1__2854	AHK_1S_1_1_SY_CqsA	Staskawiczbacteria	Candidatus Staskawiczbacteria bacterium	299	-	YP_096734.1 LqsA [Legionella pneumophila subsp. pneumophila str. Philadelphia 1]	1	3e-47	28.3	CqsA_seed	3.3e-61	213.9
149	OHA21167.1__1834	DPO_1S_1_1_SY_Tdh	Taylorbacteria	Candidatus Taylorbacteria bacterium RIFCSPHIGHO2_01_FULL_49_60	179	+	NP_233271.1 L-threonine 3-dehydrogenase [Vibrio cholerae O1 biovar El Tor str. N16961]	1	3e-34	26.18
149	OHA21173.1__1834	AHK_1S_1_1_SY_CqsA	Taylorbacteria	Candidatus Taylorbacteria bacterium RIFCSPHIGHO2_01_FULL_49_60	180	+	ELX10346.1 JqsA [Janthinobacterium sp. HH01]	1	1e-29	28.57	CqsA_seed	1.3e-55	195.5
150	OHA21554.1__1835	AHK_1S_1_1_SY_CqsA	Taylorbacteria	Candidatus Taylorbacteria bacterium RIFCSPHIGHO2_01_FULL_51_15	173	-	ELX10346.1 JqsA [Janthinobacterium sp. HH01]	1	5e-30	28.92	CqsA_seed	6.2e-60	209.7
150	OHA21555.1__1835	DPO_1S_1_1_SY_Tdh	Taylorbacteria	Candidatus Taylorbacteria bacterium RIFCSPHIGHO2_01_FULL_51_15	174	-	NP_233271.1 L-threonine 3-dehydrogenase [Vibrio cholerae O1 biovar El Tor str. N16961]	1	3e-37	27.78
151	OHA23734.1__1836	AHK_1S_1_1_SY_CqsA	Taylorbacteria	Candidatus Taylorbacteria bacterium RIFCSPHIGHO2_02_FULL_43_32b	415	+	ELX10346.1 JqsA [Janthinobacterium sp. HH01]	1	4e-33	26.11	CqsA_seed	8.4e-63	219.2
151	OHA23736.1__1836	AHK_2R_1_1_TC_CqsS	Taylorbacteria	Candidatus Taylorbacteria bacterium RIFCSPHIGHO2_02_FULL_43_32b	417	+					3.30.565.10/FF/80483	3.6e-08	40.4
152	OHA26283.1__1839	AHK_1S_1_1_SY_CqsA	Taylorbacteria	Candidatus Taylorbacteria bacterium RIFCSPHIGHO2_02_FULL_46_13	662	+	ELX10346.1 JqsA [Janthinobacterium sp. HH01]	1	3e-31	26.29	CqsA_seed	1.4e-57	202
152	OHA26285.1__1839	AHK_2R_1_1_TC_CqsS	Taylorbacteria	Candidatus Taylorbacteria bacterium RIFCSPHIGHO2_02_FULL_46_13	664	+					CqsS_sensory_Nter_seed	9.7e-11	48.2
153	OHA35216.1__1846	DPO_1S_1_1_SY_Tdh	Taylorbacteria	Candidatus Taylorbacteria bacterium RIFCSPLOWO2_02_50_13	915	+	NP_233271.1 L-threonine 3-dehydrogenase [Vibrio cholerae O1 biovar El Tor str. N16961]	1	3e-34	26.18
153	OHA35223.1__1846	AHK_1S_1_1_SY_CqsA	Taylorbacteria	Candidatus Taylorbacteria bacterium RIFCSPLOWO2_02_50_13	916	+	ELX10346.1 JqsA [Janthinobacterium sp. HH01]	1	1e-29	28.57	CqsA_seed	1.3e-55	195.5
154	OHA21204.1__1908	DPO_1S_1_1_SY_Tdh	Taylorbacteria	Candidatus Taylorbacteria bacterium RIFCSPHIGHO2_02_49_25	798	+	NP_233271.1 L-threonine 3-dehydrogenase [Vibrio cholerae O1 biovar El Tor str. N16961]	1	3e-34	26.18
154	OHA21210.1__1908	AHK_1S_1_1_SY_CqsA	Taylorbacteria	Candidatus Taylorbacteria bacterium RIFCSPHIGHO2_02_49_25	799	+	ELX10346.1 JqsA [Janthinobacterium sp. HH01]	1	1e-29	28.57	CqsA_seed	1.3e-55	195.5
155	OHA45297.1__1918	AHK_1S_1_1_SY_CqsA	Taylorbacteria	Candidatus Taylorbacteria bacterium RIFCSPLOWO2_12_FULL_44_9	16	+	ELX10346.1 JqsA [Janthinobacterium sp. HH01]	1	4e-31	26.09	CqsA_seed	4.3e-64	223.4
155	OHA45298.1__1918	AHK_2R_1_1_TC_CqsS	Taylorbacteria	Candidatus Taylorbacteria bacterium RIFCSPLOWO2_12_FULL_44_9	17	+					3.30.565.10/FF/80483	4.5e-08	40.1
156	HBV01443.1__2848	DPO_1S_1_1_SY_Tdh	Taylorbacteria	Candidatus Taylorbacteria bacterium	862	+	NP_233271.1 L-threonine 3-dehydrogenase [Vibrio cholerae O1 biovar El Tor str. N16961]	1	1e-35	28.94
156	HBV01444.1__2848	AHK_1S_1_1_SY_CqsA	Taylorbacteria	Candidatus Taylorbacteria bacterium	863	+					CqsA_seed	5.3e-12	51.9
157	HCB35741.1__2867	AHK_1S_1_1_SY_CqsA	Taylorbacteria	Candidatus Taylorbacteria bacterium	511	-	ELX10346.1 JqsA [Janthinobacterium sp. HH01]	1	1e-29	28.57	CqsA_seed	6.8e-56	196.4
157	HCB35742.1__2867	DPO_1S_1_1_SY_Tdh	Taylorbacteria	Candidatus Taylorbacteria bacterium	512	-	NP_233271.1 L-threonine 3-dehydrogenase [Vibrio cholerae O1 biovar El Tor str. N16961]	1	3e-34	26.18
158	OHA62990.1__1938	AHK_2R_1_1_TC_CqsS	Wildermuthbacteria	Candidatus Wildermuthbacteria bacterium RIFCSPHIGHO2_01_FULL_45_20	241	+					3.30.565.10/FF/80483	8.6e-06	32.7
158	OHA62991.1__1938	AHK_1S_1_1_SY_CqsA	Wildermuthbacteria	Candidatus Wildermuthbacteria bacterium RIFCSPHIGHO2_01_FULL_45_20	242	-	ELX10346.1 JqsA [Janthinobacterium sp. HH01]	1	3e-35	27.1	CqsA_seed	6.7e-63	219.5
158	OHA62992.1__1938	DPO_1S_1_1_SY_Tdh	Wildermuthbacteria	Candidatus Wildermuthbacteria bacterium RIFCSPHIGHO2_01_FULL_45_20	243	-	NP_233271.1 L-threonine 3-dehydrogenase [Vibrio cholerae O1 biovar El Tor str. N16961]	1	3e-45	29.81
159	OHA65329.1__1941	AHK_1S_1_1_SY_CqsA	Wildermuthbacteria	Candidatus Wildermuthbacteria bacterium RIFCSPHIGHO2_01_FULL_50_47	543	-	ELX10346.1 JqsA [Janthinobacterium sp. HH01]	1	1e-29	27.43	CqsA_seed	3.2e-58	204.1
159	OHA65469.1__1941	DPO_1S_1_1_SY_Tdh	Wildermuthbacteria	Candidatus Wildermuthbacteria bacterium RIFCSPHIGHO2_01_FULL_50_47	544	-	NP_233271.1 L-threonine 3-dehydrogenase [Vibrio cholerae O1 biovar El Tor str. N16961]	1	6e-47	32.58
160	OHA67576.1__1942	AHK_2R_1_1_TC_CqsS	Wildermuthbacteria	Candidatus Wildermuthbacteria bacterium RIFCSPHIGHO2_02_FULL_45_25	171	+					3.30.565.10/FF/80483	8.6e-06	32.7
160	OHA67577.1__1942	AHK_1S_1_1_SY_CqsA	Wildermuthbacteria	Candidatus Wildermuthbacteria bacterium RIFCSPHIGHO2_02_FULL_45_25	172	-	ELX10346.1 JqsA [Janthinobacterium sp. HH01]	1	3e-35	27.1	CqsA_seed	6.7e-63	219.5
160	OHA67578.1__1942	DPO_1S_1_1_SY_Tdh	Wildermuthbacteria	Candidatus Wildermuthbacteria bacterium RIFCSPHIGHO2_02_FULL_45_25	173	-	NP_233271.1 L-threonine 3-dehydrogenase [Vibrio cholerae O1 biovar El Tor str. N16961]	1	3e-45	29.81
161	OHA72193.1__1948	DPO_1S_1_1_SY_Tdh	Wildermuthbacteria	Candidatus Wildermuthbacteria bacterium RIFCSPHIGHO2_12_FULL_49_13	308	+	NP_233271.1 L-threonine 3-dehydrogenase [Vibrio cholerae O1 biovar El Tor str. N16961]	1	6e-47	32.58
161	OHA72194.1__1948	AHK_1S_1_1_SY_CqsA	Wildermuthbacteria	Candidatus Wildermuthbacteria bacterium RIFCSPHIGHO2_12_FULL_49_13	309	+	ELX10346.1 JqsA [Janthinobacterium sp. HH01]	1	1e-29	27.43	CqsA_seed	3.2e-58	204.1
162	OHA74748.1__1951	DPO_1S_1_1_SY_Tdh	Wildermuthbacteria	Candidatus Wildermuthbacteria bacterium RIFCSPLOWO2_01_FULL_50_46	364	+	NP_233271.1 L-threonine 3-dehydrogenase [Vibrio cholerae O1 biovar El Tor str. N16961]	1	6e-47	32.58
162	OHA74712.1__1951	AHK_1S_1_1_SY_CqsA	Wildermuthbacteria	Candidatus Wildermuthbacteria bacterium RIFCSPLOWO2_01_FULL_50_46	365	+	ELX10346.1 JqsA [Janthinobacterium sp. HH01]	1	1e-29	27.43	CqsA_seed	3.2e-58	204.1
163	OHA76117.1__1953	AHK_1S_1_1_SY_CqsA	Wildermuthbacteria	Candidatus Wildermuthbacteria bacterium RIFCSPLOWO2_02_FULL_47_9c	530	-	ELX10346.1 JqsA [Janthinobacterium sp. HH01]	1	1e-29	27.43	CqsA_seed	3.2e-58	204.1
163	OHA76127.1__1953	DPO_1S_1_1_SY_Tdh	Wildermuthbacteria	Candidatus Wildermuthbacteria bacterium RIFCSPLOWO2_02_FULL_47_9c	531	-	NP_233271.1 L-threonine 3-dehydrogenase [Vibrio cholerae O1 biovar El Tor str. N16961]	1	6e-47	32.58
164	OHA61819.1__2012	AHK_1S_1_1_SY_CqsA	Wildermuthbacteria	Candidatus Wildermuthbacteria bacterium GWA1_49_26	130	-	ELX10346.1 JqsA [Janthinobacterium sp. HH01]	1	1e-29	27.43	CqsA_seed	3.2e-58	204.1
164	OHA61838.1__2012	DPO_1S_1_1_SY_Tdh	Wildermuthbacteria	Candidatus Wildermuthbacteria bacterium GWA1_49_26	131	-	NP_233271.1 L-threonine 3-dehydrogenase [Vibrio cholerae O1 biovar El Tor str. N16961]	1	6e-47	32.58
165	OHA69654.1__2016	DPO_1S_1_1_SY_Tdh	Wildermuthbacteria	Candidatus Wildermuthbacteria bacterium RIFCSPHIGHO2_02_FULL_49_17	475	+	NP_233271.1 L-threonine 3-dehydrogenase [Vibrio cholerae O1 biovar El Tor str. N16961]	1	6e-47	32.58
165	OHA69550.1__2016	AHK_1S_1_1_SY_CqsA	Wildermuthbacteria	Candidatus Wildermuthbacteria bacterium RIFCSPHIGHO2_02_FULL_49_17	476	+	ELX10346.1 JqsA [Janthinobacterium sp. HH01]	1	1e-29	27.43	CqsA_seed	3.2e-58	204.1
166	OHA70966.1__2017	DPO_1S_1_1_SY_Tdh	Wildermuthbacteria	Candidatus Wildermuthbacteria bacterium RIFCSPHIGHO2_12_FULL_45_9	396	+	NP_233271.1 L-threonine 3-dehydrogenase [Vibrio cholerae O1 biovar El Tor str. N16961]	1	3e-45	29.81
166	OHA70967.1__2017	AHK_1S_1_1_SY_CqsA	Wildermuthbacteria	Candidatus Wildermuthbacteria bacterium RIFCSPHIGHO2_12_FULL_45_9	397	+	ELX10346.1 JqsA [Janthinobacterium sp. HH01]	1	3e-35	27.1	CqsA_seed	6.7e-63	219.5
167	OHA78074.1__2020	DPO_1S_1_1_SY_Tdh	Wildermuthbacteria	Candidatus Wildermuthbacteria bacterium RIFOXYD1_FULL_50_12	135	+	NP_233271.1 L-threonine 3-dehydrogenase [Vibrio cholerae O1 biovar El Tor str. N16961]	1	6e-47	32.58
167	OHA78075.1__2020	AHK_1S_1_1_SY_CqsA	Wildermuthbacteria	Candidatus Wildermuthbacteria bacterium RIFOXYD1_FULL_50_12	136	+	ELX10346.1 JqsA [Janthinobacterium sp. HH01]	1	1e-29	27.43	CqsA_seed	3.2e-58	204.1
168	OGM13046.1__1472	AHK_1S_1_1_SY_CqsA	Woesebacteria	Candidatus Woesebacteria bacterium RBG_16_40_11	845	+	ELX10346.1 JqsA [Janthinobacterium sp. HH01]	1	2e-30	25.81	CqsA_seed	6.7e-56	196.5
168	OGM12956.1__1472	DPO_1S_1_1_SY_Tdh	Woesebacteria	Candidatus Woesebacteria bacterium RBG_16_40_11	846	+	NP_233271.1 L-threonine 3-dehydrogenase [Vibrio cholerae O1 biovar El Tor str. N16961]	1	2e-81	38.71
167	OGM26509.1__1486	DPO_1S_1_1_SY_Tdh	Woesebacteria	Candidatus Woesebacteria bacterium RIFCSPHIGHO2_01_FULL_40_22	853	-	NP_233271.1 L-threonine 3-dehydrogenase [Vibrio cholerae O1 biovar El Tor str. N16961]	1	2e-81	38.71
167	OGM26521.1__1486	AHK_1S_1_1_SY_CqsA	Woesebacteria	Candidatus Woesebacteria bacterium RIFCSPHIGHO2_01_FULL_40_22	854	-	ELX10346.1 JqsA [Janthinobacterium sp. HH01]	1	2e-30	25.81	CqsA_seed	6.7e-56	196.5
168	OGM37676.1__1496	DPO_1S_1_1_SY_Tdh	Woesebacteria	Candidatus Woesebacteria bacterium RIFCSPHIGHO2_12_FULL_38_9	265	-	NP_233271.1 L-threonine 3-dehydrogenase [Vibrio cholerae O1 biovar El Tor str. N16961]	1	2e-81	38.71
168	OGM37686.1__1496	AHK_1S_1_1_SY_CqsA	Woesebacteria	Candidatus Woesebacteria bacterium RIFCSPHIGHO2_12_FULL_38_9	266	-	ELX10346.1 JqsA [Janthinobacterium sp. HH01]	1	2e-30	25.81	CqsA_seed	6.7e-56	196.5
169	OGM62962.1__1508	DPO_1S_1_1_SY_Tdh	Woesebacteria	Candidatus Woesebacteria bacterium RIFCSPLOWO2_01_FULL_39_23	326	-	NP_233271.1 L-threonine 3-dehydrogenase [Vibrio cholerae O1 biovar El Tor str. N16961]	1	2e-81	38.71
169	OGM62973.1__1508	AHK_1S_1_1_SY_CqsA	Woesebacteria	Candidatus Woesebacteria bacterium RIFCSPLOWO2_01_FULL_39_23	327	-	ELX10346.1 JqsA [Janthinobacterium sp. HH01]	1	2e-30	25.81	CqsA_seed	6.7e-56	196.5
170	OGN13589.1__1569	AHK_1S_1_1_SY_CqsA	Yanofskybacteria	Candidatus Yanofskybacteria bacterium RIFCSPHIGHO2_02_FULL_43_17	124	-	ELX10346.1 JqsA [Janthinobacterium sp. HH01]	1	7e-33	28.75	CqsA_seed	5.1e-61	213.3
170	OGN13590.1__1569	DPO_1S_1_1_SY_Tdh	Yanofskybacteria	Candidatus Yanofskybacteria bacterium RIFCSPHIGHO2_02_FULL_43_17	125	-	NP_233271.1 L-threonine 3-dehydrogenase [Vibrio cholerae O1 biovar El Tor str. N16961]	1	1e-55	34.43
171	OHA79921.1__1956	AHL_1S_3_1_SY_HdtS	Yonathbacteria	Candidatus Yonathbacteria bacterium RIFCSPHIGHO2_01_FULL_44_41	147	+	TSC92749.1__2930	2	2e-06	28.95
172	OHA80003.1__1956	AHK_1S_1_1_SY_CqsA	Yonathbacteria	Candidatus Yonathbacteria bacterium RIFCSPHIGHO2_01_FULL_44_41	148	+	ELX10346.1 JqsA [Janthinobacterium sp. HH01]	1	4e-36	25.96	CqsA_seed	1.6e-70	244.6
173	OHA81583.1__1958	AHL_1S_3_1_SY_HdtS	Yonathbacteria	Candidatus Yonathbacteria bacterium RIFCSPHIGHO2_02_FULL_44_14	102	+	TSC92749.1__2930	2	2e-06	28.95
173	OHA81665.1__1958	AHK_1S_1_1_SY_CqsA	Yonathbacteria	Candidatus Yonathbacteria bacterium RIFCSPHIGHO2_02_FULL_44_14	103	+	ELX10346.1 JqsA [Janthinobacterium sp. HH01]	1	4e-36	25.96	CqsA_seed	1.6e-70	244.6
174	OHA81764.1__2023	AHL_1S_3_1_SY_HdtS	Yonathbacteria	Candidatus Yonathbacteria bacterium RIFCSPLOWO2_01_FULL_43_20	356	+	TSC92749.1__2930	2	2e-06	28.95
174	OHA81846.1__2023	AHK_1S_1_1_SY_CqsA	Yonathbacteria	Candidatus Yonathbacteria bacterium RIFCSPLOWO2_01_FULL_43_20	357	+	ELX10346.1 JqsA [Janthinobacterium sp. HH01]	1	4e-36	25.96	CqsA_seed	1.6e-70	244.6

## Sheet: DSF_RpfF_neighborhood
Syntenic_id	Target	Family	Phylum	Genome	Position	Strand	Query_Protein	Iteration	Blast_E-value	%Identity	Query_Model	HMM_E-value	HMM_score
1	PIQ41186.1__2164	AI-2_1S_1_1_SY_Pfs	Gracilibacteria (BD1-5)	Candidatus Gracilibacteria bacterium CG12_big_fil_rev_8_21_14_0_65_38_15	577	+	NP_459212.1 Pfs [Salmonella enterica subsp. enterica serovar Typhimurium str. LT2]	1	9e-13	28.5	Pfs_seed	5.1e-17	68.8
1	PIQ41187.1__2164	AI-2_1S_1_2_SY_LuxS	Gracilibacteria (BD1-5)	Candidatus Gracilibacteria bacterium CG12_big_fil_rev_8_21_14_0_65_38_15	578	+	NP_461743.1 S-ribosylhomocysteine lyase [Salmonella enterica subsp. enterica serovar Typhimurium str. LT2]	1	2e-16	34.46	PF02664.15	3.1e-57	199.4
2	PIZ01540.1__2461	AI-2_1S_1_2_SY_LuxS	Gracilibacteria (BD1-5)	Candidatus Gracilibacteria bacterium CG_4_10_14_0_8_um_filter_38_28	585	-	NP_461743.1 S-ribosylhomocysteine lyase [Salmonella enterica subsp. enterica serovar Typhimurium str. LT2]	1	2e-16	34.46	PF02664.15	3.1e-57	199.4
2	PIZ01541.1__2461	AI-2_1S_1_1_SY_Pfs	Gracilibacteria (BD1-5)	Candidatus Gracilibacteria bacterium CG_4_10_14_0_8_um_filter_38_28	586	-	NP_459212.1 Pfs [Salmonella enterica subsp. enterica serovar Typhimurium str. LT2]	1	9e-13	28.5	Pfs_seed	5.1e-17	68.8
3	PIQ10870.1__2474	AI-2_1S_1_2_SY_LuxS	Gracilibacteria (BD1-5)	Candidatus Gracilibacteria bacterium CG18_big_fil_WC_8_21_14_2_50_38_16	349	-	NP_461743.1 S-ribosylhomocysteine lyase [Salmonella enterica subsp. enterica serovar Typhimurium str. LT2]	1	2e-16	34.46	PF02664.15	3.1e-57	199.4
3	PIQ10871.1__2474	AI-2_1S_1_1_SY_Pfs	Gracilibacteria (BD1-5)	Candidatus Gracilibacteria bacterium CG18_big_fil_WC_8_21_14_2_50_38_16	350	-	NP_459212.1 Pfs [Salmonella enterica subsp. enterica serovar Typhimurium str. LT2]	1	9e-13	28.5	Pfs_seed	5.1e-17	68.8
4	PJC56867.1__2507	AI-2_1S_1_1_SY_Pfs	Gracilibacteria (BD1-5)	Candidatus Gracilibacteria bacterium CG_4_9_14_0_2_um_filter_38_7	351	+	NP_459212.1 Pfs [Salmonella enterica subsp. enterica serovar Typhimurium str. LT2]	1	9e-13	28.5	Pfs_seed	5.1e-17	68.8
4	PJC56868.1__2507	AI-2_1S_1_2_SY_LuxS	Gracilibacteria (BD1-5)	Candidatus Gracilibacteria bacterium CG_4_9_14_0_2_um_filter_38_7	352	+	NP_461743.1 S-ribosylhomocysteine lyase [Salmonella enterica subsp. enterica serovar Typhimurium str. LT2]	1	2e-16	34.46	PF02664.15	3.1e-57	199.4
