# Supplementary material for: Rich Repertoire of Quorum Sensing Protein Coding Sequences in CPR and DPANN Associated with Interspecies and Interkingdom Communication
Source: mSystems. 2020 Oct 13;5(5):e00414-20. doi: 10.1128/mSystems.00414-20 (PMC7567580; doi:10.1128/mSystems.00414-20)
Supplement: TABLE S5 [file mSystems.00414-20-st005.xlsx]

## Sheet: Subfamilies
Protein_id	Subfamily	Divergence_index_Subfam_(%id)
KKP22883.1__4	AibA_1	28.1
KKP28357.1__8	AibA_1	28.1
KKP29942.1__9	AibA_1	28.1
KKP35131.1__16	AibA_1	28.1
HAS80943.1__2764	AibA_1	28.1
HBR66305.1__2837	AibA_1	28.1
KKP64704.1__46	AibA_2	30.5
KKP97375.1__86	AibA_2	30.5
HCY17602.1__2898	AibA_2	30.5
KKP66991.1__49	AibA_3	31.4
KKP68023.1__51	AibA_3	29.2
KKP80611.1__62	AibA_3	29.2
KKP81729.1__65	AibA_3	29.1
HBR79287.1__2835	AibA_3	29.2
KKP70120.1__53	AibA_4	27.3
OGB65594.1__645	AibA_4	27.3
OGB79575.1__651	AibA_4	27.3
KKQ39146.1__55	AibA_5	31.6
KKP99928.1__88	AibA_5	31.6
KKQ00283.1__89	AibA_5	31.2
HAR99585.1__2756	AibA_5	31.6
HBI33858.1__2808	AibA_5	32
HBI50884.1__2810	AibA_5	31.6
HBT46099.1__2827	AibA_5	32
HBU10413.1__2833	AibA_5	31.6
HCO99705.1__2910	AibA_5	31.6
KKP80123.1__59	AibA_6	27.9
OGI36175.1__1173	AibA_6	27.9
OGI32858.1__1179	AibA_6	27.9
OGI32847.1__1181	AibA_6	27.9
PIP28412.1__2197	AibA_6	28.2
KKP91584.1__80	AibA_7	29.1
KKP94317.1__83	AibA_7	29.1
KKP96856.1__85	AibA_7	29.1
KKQ09781.1__98	AibA_7	29.1
KKQ13071.1__102	AibA_7	29.1
KKQ20898.1__107	AibA_7	29.1
OGJ05178.1__1235	AibA_7	29.1
OGJ11489.1__1240	AibA_7	29.1
KKR01238.1__169	AibA_10	29.3
KKR83766.1__198	AibA_10	29.3
KKR20218.1__237	AibA_10	29.3
KKR36674.1__260	AibA_10	29.3
OGI73660.1__1195	AibA_10	29.3
OGI98307.1__1230	AibA_10	29.3
OGI79915.1__1260	AibA_10	29.3
OGI82418.1__1261	AibA_10	29.3
OGI96047.1__1268	AibA_10	29.3
HBA45557.1__2780	AibA_10	29.3
HBG68684.1__2798	AibA_10	29.3
OHA52118.1__1926	AibA_11	40
KKR78933.1__185	AibA_12	30.6
KKS75877.1__221	AibA_13	31.3
KKS45976.1__367	AibA_13	31.3
KKT64212.1__224	AibA_14	31.7
KKT84449.1__359	AibA_14	31.7
KKT63133.1__377	AibA_14	32.6
KKS96386.1__394	AibA_14	32.6
OGF58194.1__890	AibA_14	32.6
OGF70285.1__898	AibA_14	32.6
OGF71905.1__901	AibA_14	32.6
OGF86442.1__907	AibA_14	32.6
OGF91794.1__910	AibA_14	32.6
KKR18046.1__233	AibA_16	30.7
KKR29342.1__246	AibA_16	30.7
OGB61440.1__643	AibA_16	30.5
OGB71165.1__644	AibA_16	30.5
KKR21784.1__238	AibA_17	29.5
KKR88214.1__284	AibA_17	30.6
KKR89537.1__288	AibA_17	29.5
KKR94750.1__295	AibA_17	29.5
KKS05379.1__310	AibA_17	29.5
KKS06935.1__311	AibA_17	29.5
KKS10951.1__314	AibA_17	29.5
KKS50297.1__372	AibA_17	29.5
OGL96465.1__1454	AibA_17	29.5
HAL49929.1__2746	AibA_17	29.5
HBC39990.1__2775	AibA_17	29.5
HBA51392.1__2792	AibA_17	29.5
HBR99554.1__2838	AibA_17	29.5
KKR37146.1__258	AibA_18	31.7
KKR40981.1__264	AibA_18	31.7
KKT15539.1__422	AibA_18	31.7
OGN35578.1__1584	AibA_18	31.7
OGN38219.1__1585	AibA_18	31.7
OGN36717.1__1600	AibA_18	31.7
OGN39005.1__1601	AibA_18	31.7
OGN39198.1__1602	AibA_18	31.7
OGN40129.1__1603	AibA_18	31.7
OGN40709.1__1605	AibA_18	31.7
HBT80381.1__2825	AibA_18	31.7
HBX58151.1__2846	AibA_18	31.7
OHA56529.1__1931	AibA_19	33.9
OHA54833.1__2007	AibA_19	33.8
HAO81496.1__2752	AibA_19	33.8
HBH17265.1__2800	AibA_19	33.8
HBZ36262.1__2871	AibA_19	33.8
HCX38845.1__2899	AibA_19	33.9
HCM45600.1__2912	AibA_19	33.8
KKT69485.1__266	AibA_20	32.3
KKU06345.1__491	AibA_20	32.3
KKT60302.1__355	AibA_23	31.9
OGF48973.1__888	AibA_23	31.9
OGF60430.1__889	AibA_23	31.9
OGF93071.1__912	AibA_23	31.9
OGF60786.1__980	AibA_23	31.9
OGF84817.1__988	AibA_23	31.9
OGF86640.1__994	AibA_23	31.9
OHA58341.1__1934	AibA_24	29.7
KKT01616.1__403	AibA_25	28.2
KKT19153.1__430	AibA_25	28.2
HAU39960.1__2768	AibA_25	28.2
KKT70818.1__421	AibA_26	32.5
KKT34152.1__444	AibA_26	32.4
KKU00636.1__485	AibA_26	32.4
OGI25175.1__1166	AibA_26	32.5
OGI28733.1__1171	AibA_26	33
OGI24308.1__1172	AibA_26	32.4
OGI26960.1__1176	AibA_26	33
OGI33110.1__1177	AibA_26	33
OGI40470.1__1178	AibA_26	32.4
OGI38646.1__1182	AibA_26	33
OGI42575.1__1183	AibA_26	32.4
HBB36718.1__2786	AibA_26	32.4
HBU25122.1__2830	AibA_26	32.4
OGF78596.1__896	AibA_27	31.4
OGF89129.1__909	AibA_27	31.4
OGF96924.1__913	AibA_27	31.4
OGF74294.1__987	AibA_27	31.4
OGY72146.1__1695	AibA_28	30.5
OGY73194.1__1698	AibA_28	30.5
OGY74364.1__1699	AibA_28	30.5
OGY75142.1__1701	AibA_28	30.5
HCE86207.1__2870	AibA_28	30.5
KKU04858.1__489	AibA_29	33.9
OHA37875.1__1916	AibA_29	33.2
OHA42898.1__1917	AibA_29	33.2
KKU21758.1__517	AibA_30	32.3
KKU37492.1__532	AibA_30	32.3
KKU38526.1__534	AibA_30	32.3
KKU40827.1__536	AibA_30	32.3
OGD35616.1__713	AibA_30	32.3
OGD38367.1__719	AibA_30	32.3
OGD43304.1__721	AibA_30	32.3
OGD29548.1__783	AibA_30	32.3
HAM95517.1__2748	AibA_30	32.3
HAQ05363.1__2755	AibA_30	32.3
HBA52771.1__2782	AibA_30	32.3
HBC58895.1__2790	AibA_30	32.3
HCB36267.1__2864	AibA_30	32.3
OGZ50436.1__1783	AibA_32	33.3
OGZ51853.1__1786	AibA_32	33.3
OGZ51814.1__1872	AibA_32	33.3
OGZ55534.1__1875	AibA_32	33.3
OGZ56472.1__1876	AibA_32	33.3
OHA73754.1__1950	AibA_34	37.3
OHA76003.1__1952	AibA_34	37.3
OHA63623.1__2013	AibA_34	37.3
OHA68301.1__2015	AibA_34	37.3
KKU98827.1__578	AibA_35	30
OGY83968.1__1705	AibA_36	34.2
HCJ52715.1__2881	AibA_36	34.2
KKW05445.1__584	AibA_37	30.5
KKW33400.1__614	AibA_38	31.5
OGG61772.1__1016	AibA_39	33.4
OGG68307.1__1030	AibA_39	33.4
OGG90329.1__1044	AibA_39	33.4
OGG83237.1__1117	AibA_39	33.4
HCR52666.1__2885	AibA_40	33
OGG64294.1__1017	AibA_41	31.7
OGG79315.1__1038	AibA_41	31.7
OGC37920.1__656	AibA_42	44.7
OGC60083.1__676	AibA_42	45.5
OGC82803.1__696	AibA_43	30.3
OGD23295.1__712	AibA_44	34.7
OGE10865.1__755	AibA_45	27.3
OGE06047.1__756	AibA_46	27.7
OGD89273.1__805	AibA_46	27.7
OGC84290.1__771	AibA_47	34.2
OGD25623.1__782	AibA_48	29
OGD63899.1__791	AibA_49	29.8
OGE41199.1__826	AibA_50	35.4
OGE31906.1__837	AibA_50	35.4
OGE39525.1__843	AibA_50	35.4
OGE69398.1__847	AibA_50	35.4
OGE81059.1__853	AibA_51	33.4
OGE89392.1__856	AibA_52	32.1
OGE89850.1__858	AibA_53	31.4
OGE88995.1__862	AibA_53	31.4
OGF03371.1__866	AibA_53	31.4
OGF02666.1__869	AibA_53	31.4
OGE90229.1__965	AibA_53	31.4
OGE96773.1__968	AibA_53	31.4
OGF24406.1__873	AibA_54	28.8
OGF34858.1__875	AibA_55	31.1
OGF31566.1__879	AibA_55	31.1
OGF33308.1__883	AibA_55	31.1
OGF48569.1__977	AibA_55	30.9
OGF21638.1__877	AibA_56	31.2
OGF32778.1__881	AibA_56	31.2
OGF42186.1__978	AibA_56	31.2
OGF27234.1__878	AibA_57	42.1
OGF37578.1__882	AibA_57	42.1
OGF41839.1__887	AibA_57	42.1
OGF30088.1__974	AibA_57	42.1
OGF39334.1__976	AibA_57	42.1
OGF62534.1__891	AibA_58	30.8
OGF75736.1__899	AibA_58	30.8
OGF79973.1__990	AibA_58	30.8
OGF82852.1__905	AibA_59	32.1
OGF89112.1__908	AibA_60	30.8
OGF51481.1__979	AibA_60	30.8
OGF66144.1__982	AibA_60	30.8
OGF77260.1__986	AibA_60	30.8
OGF78163.1__989	AibA_60	30.8
OGF92543.1__996	AibA_60	30.8
OGG02380.1__917	AibA_61	28.3
OGG41072.1__944	AibA_62	30.8
OGG45407.1__947	AibA_63	31.9
OGG75136.1__1110	AibA_63	31.9
OGG81086.1__1118	AibA_63	31.9
OGG47180.1__949	AibA_64	32.8
OGF61416.1__981	AibA_65	32.7
OGN28262.1__1591	AibA_65	32.9
OGG48848.1__1007	AibA_66	32.1
OGG94348.1__1041	AibA_66	32.1
OGG93792.1__1045	AibA_67	32.5
OGH14970.1__1052	AibA_68	25.9
OGH17522.1__1055	AibA_68	25.9
OGH29955.1__1062	AibA_68	25.9
OGH32653.1__1139	AibA_68	25.9
OGG73965.1__1111	AibA_69	31.8
OGG77807.1__1112	AibA_69	31.8
OGI17460.1__1169	AibA_70	30.4
OGM57357.1__1503	AibA_70	30.1
OGI29095.1__1174	AibA_71	30.6
OGI34516.1__1175	AibA_71	30.6
OGI73917.1__1190	AibA_72	29.9
OGI77709.1__1202	AibA_72	29.9
OGI89963.1__1219	AibA_72	29.9
OGJ00443.1__1226	AibA_72	29.9
OGI87220.1__1208	AibA_73	30.2
OGI94854.1__1224	AibA_73	29.8
OGI60743.1__1254	AibA_73	30.2
OGI75861.1__1259	AibA_73	30.2
OGI87029.1__1210	AibA_74	27.9
OGI89776.1__1214	AibA_75	28.7
OGI88792.1__1217	AibA_76	31.9
OGI64130.1__1258	AibA_76	31.9
OGI95752.1__1222	AibA_77	29.9
OGI91723.1__1223	AibA_78	31.3
OGJ08723.1__1229	AibA_79	31.6
OGI83082.1__1263	AibA_79	31.6
OGJ03951.1__1234	AibA_80	32.2
OGI61523.1__1257	AibA_81	25.5
OGL26519.1__1327	AibA_82	32.3
OGL36700.1__1328	AibA_82	32.3
OGL37965.1__1411	AibA_82	32.3
OGJ42086.1__1332	AibA_83	27.3
OGL22164.1__1398	AibA_84	28.9
OGL28747.1__1401	AibA_84	28.9
OGL31781.1__1405	AibA_84	28.9
OGL29844.1__1403	AibA_85	28.4
OGL71016.1__1422	AibA_86	35
OGL83444.1__1438	AibA_86	35
OGL89861.1__1446	AibA_86	35
OGL98600.1__1457	AibA_87	32.6
OGM00596.1__1458	AibA_87	32.6
OGM03580.1__1462	AibA_88	27.6
OGM56362.1__1499	AibA_88	27.4
OGM33341.1__1493	AibA_89	36.5
OGN02870.1__1553	AibA_90	31.8
OGN05546.1__1558	AibA_91	32.4
OGN06668.1__1560	AibA_92	31.5
OGN08625.1__1564	AibA_92	30.1
OGN15120.1__1570	AibA_92	31.5
OHA43988.1__1917	AibA_92	30.5
OGN08474.1__1560	AibA_93	33.3
OGN15587.1__1572	AibA_93	33.3
OGN27911.1__1589	AibA_93	33.3
OGN32223.1__1595	AibA_93	33.3
OGN20129.1__1577	AibA_94	32.1
OGN32688.1__1594	AibA_94	32.1
OGY21187.1__1623	AibA_95	33.3
OGY24722.1__1624	AibA_95	34.5
OGY25531.1__1627	AibA_96	28.8
OGY26260.1__1628	AibA_97	29.9
OGY29937.1__1631	AibA_98	37.1
OGY28928.1__1632	AibA_98	37.1
OGY32213.1__1634	AibA_98	37.1
OGY29082.1__1641	AibA_99	31.9
OGY27079.1__1642	AibA_100	31.2
OGY32996.1__1644	AibA_101	33.9
OGY33288.1__1646	AibA_101	33.9
OGY44005.1__1658	AibA_102	33.8
OGY49691.1__1664	AibA_102	33.8
OGY52141.1__1667	AibA_102	33.8
OGY62457.1__1685	AibA_103	28.6
OGY65403.1__1686	AibA_103	28.6
OGY84302.1__1729	AibA_104	34.2
OGY87862.1__1730	AibA_105	30.2
OGY87673.1__1731	AibA_105	30.2
OGZ32422.1__1762	AibA_106	31.9
OGZ35788.1__1766	AibA_106	31.9
PJE57789.1__2690	AibA_106	32.9
OGZ36814.1__1769	AibA_107	32.5
OGZ38933.1__1871	AibA_107	32.2
OGZ38063.1__1770	AibA_108	31.8
OGZ41093.1__1774	AibA_108	31.8
OGZ31913.1__1869	AibA_108	31.8
OGZ36800.1__1870	AibA_108	31.8
OGZ41356.1__1775	AibA_109	28.2
OGZ41515.1__1776	AibA_109	28.2
OGZ47982.1__1782	AibA_109	28.2
OGZ50118.1__1785	AibA_109	28.2
OGZ54408.1__1873	AibA_109	28.2
OGZ45208.1__1778	AibA_110	36.2
OGZ49006.1__1784	AibA_110	36
OGZ60443.1__1789	AibA_111	31.8
OGZ58515.1__1877	AibA_111	31.8
OGZ61216.1__1790	AibA_112	30.9
OHA02317.1__1819	AibA_113	32.5
OHA10565.1__1905	AibA_113	32.5
OHA16508.1__1830	AibA_114	31
OHA28903.1__1840	AibA_114	31
OHA39319.1__1848	AibA_114	31
OHA42160.1__1852	AibA_114	31
OHA23116.1__1909	AibA_114	31
OHA30887.1__1913	AibA_114	31
OGZ60638.1__1878	AibA_115	30.7
OHA48511.1__1923	AibA_116	39.8
OHA52574.1__1928	AibA_116	39.8
OHA57523.1__1933	AibA_117	33.2
OHA79467.1__1956	AibA_118	31
OHA81982.1__2023	AibA_118	31
OHA96749.1__1971	AibA_119	31.7
OHB11105.1__1994	AibA_119	31.7
OHA92034.1__2029	AibA_119	31.7
OHA99311.1__1974	AibA_120	30.1
OHB12011.1__1993	AibA_120	30.1
OHA92870.1__2031	AibA_120	29.9
OHB10440.1__2038	AibA_120	30.1
OHB09080.1__1986	AibA_121	28.2
OHA83916.1__2024	AibA_123	29.7
HAT68714.1__2763	AibA_123	29.7
OIO30494.1__2063	AibA_124	30.3
PIS43348.1__2300	AibA_125	31
PIU82268.1__2349	AibA_125	30.8
PIW96349.1__2424	AibA_125	31
PJA94237.1__2560	AibA_125	31
PJA00759.1__2658	AibA_125	30.8
OIP59621.1__2094	AibA_126	31.9
PIX90421.1__2418	AibA_126	31.9
PJA85556.1__2572	AibA_126	31.9
PIP26637.1__2173	AibA_127	32.4
PIU80775.1__2358	AibA_127	32.4
PIP73293.1__2181	AibA_128	31
PIP27521.1__2196	AibA_129	33.9
PIR54841.1__2210	AibA_130	28.4
PIR68244.1__2229	AibA_131	28.9
PIR73878.1__2236	AibA_132	30.6
PJA88449.1__2567	AibA_132	30.6
PIR83463.1__2249	AibA_133	32.4
PIR94347.1__2258	AibA_134	31.7
HCC23336.1__2856	AibA_134	32
PIR97409.1__2263	AibA_135	33.5
PIS30098.1__2290	AibA_136	33.4
PIW76116.1__2423	AibA_136	33.4
PIY74365.1__2439	AibA_136	33.4
PJA64410.1__2581	AibA_136	33.4
PIR47250.1__2309	AibA_137	31.6
PIT90118.1__2318	AibA_138	33.4
PIT97881.1__2329	AibA_139	34.8
PIU09217.1__2331	AibA_140	33
PIW95109.1__2400	AibA_140	33
PJA89342.1__2568	AibA_140	34.2
PIU79398.1__2348	AibA_141	31.3
PIW93121.1__2397	AibA_141	31.3
PIV83818.1__2421	AibA_141	31.3
PIX90755.1__2428	AibA_141	31.3
PJA86306.1__2571	AibA_141	31.3
PIY73949.1__2439	AibA_143	32.2
PIR37966.1__2492	AibA_144	32.2
PIZ54121.1__2616	AibA_146	30.2
PJE64380.1__2686	AibA_147	32.9
PJE60034.1__2688	AibA_148	32.2
PKL72609.1__2715	AibA_149	33
HAI74037.1__2742	AibA_150	34.5
HAT75051.1__2758	AibA_150	34.5
HBV02626.1__2849	AibA_152	32.5
HCP08974.1__2892	AibA_153	31.9
OGC61252.1__676	ArpA_1	39
OGF27775.1__878	ArpA_2	29.57
OGF37161.1__882	ArpA_2	29.57
OGF41499.1__887	ArpA_2	29.57
OGF29982.1__974	ArpA_2	29.57
OGF39518.1__976	ArpA_2	29.57
OGG01799.1__919	ArpA_3	36.3
OGY55708.1__1668	ArpA_4	39
OGZ17453.1__1749	ArpA_5
PIS17238.1__2282	ArpA_5
PIU98784.1__2361	ArpA_5	82.05
HBI33791.1__2808	ArpA_5	26.2
HBT45860.1__2827	ArpA_5	26.2
OIN88169.1__2068	ArpA_6	31.61
PJC66643.1__2504	ArpA_6
PIT86894.1__2313	ArpA_8
PKL72708.1__2715	ArpA_9
KKP31689.1__11	CqsA_1	66.6
KKP33794.1__14	CqsA_1	66.6
OGM78364.1__1522	CqsA_1	66.6
KKP52420.1__31	CqsA_2	44
KKP61528.1__42	CqsA_2	44
PIU74470.1__2345	CqsA_2	45.2
PIU36884.1__2353	CqsA_2	45.5
PIW73370.1__2392	CqsA_2	45.2
PIP63747.1__2468	CqsA_2	45.2
PJA55624.1__2585	CqsA_2	45.2
PIZ67914.1__2627	CqsA_2	45.2
KKP60774.1__39	CqsA_3	41
KKQ38214.1__47	CqsA_4	43.3
KKQ36053.1__77	CqsA_5	65.6
KKQ18579.1__105	CqsA_6	42.5
OGZ71985.1__1801	CqsA_6	43.8
OGZ75524.1__1804	CqsA_6	43.8
OGZ77884.1__1806	CqsA_6	43.8
OGZ81182.1__1809	CqsA_6	43.8
OGZ82188.1__1810	CqsA_6	43.8
OGZ87181.1__1812	CqsA_6	43.8
OGZ91758.1__1816	CqsA_6	43.8
OGZ63415.1__1882	CqsA_6	43.8
OGZ93137.1__1892	CqsA_6	43.8
HCC60308.1__2854	CqsA_6	43.8
OGM22320.1__1481	CqsA_7	66.4
KKQ46278.1__115	CqsA_8	62
KKR10742.1__226	CqsA_9	65.1
OGM22955.1__1482	CqsA_9	64.5
OGM63655.1__1506	CqsA_9	64.5
KKQ56463.1__125	CqsA_11	64.6
KKQ74222.1__143	CqsA_11	64.6
KKQ74793.1__145	CqsA_12	57.6
KKQ94904.1__162	CqsA_13	42.4
KKR32572.1__254	CqsA_13	42.4
KKQ97428.1__165	CqsA_14	66.2
KKR02177.1__169	CqsA_15	53.1
KKR83572.1__198	CqsA_15	53.1
KKR74890.1__208	CqsA_15	53.1
KKR59328.1__212	CqsA_15	53.1
KKR20992.1__237	CqsA_15	53.1
KKR36994.1__260	CqsA_15	53.1
KKS57836.1__274	CqsA_15	53
KKT00178.1__400	CqsA_15	53
KKT11628.1__414	CqsA_15	53
KKT18243.1__427	CqsA_15	53
OGI68532.1__1192	CqsA_15	53.3
OGI74768.1__1194	CqsA_15	53
OGI74092.1__1195	CqsA_15	53.1
OGI75843.1__1203	CqsA_15	53.5
OGI90346.1__1214	CqsA_15	52
OGI94835.1__1215	CqsA_15	51.3
OGI93043.1__1216	CqsA_15	53.3
OGI88333.1__1217	CqsA_15	51.8
OGI97832.1__1228	CqsA_15	53.3
OGI98864.1__1230	CqsA_15	53.1
OGJ07575.1__1233	CqsA_15	53
OGJ04796.1__1236	CqsA_15	53
OGJ10426.1__1238	CqsA_15	53
OGJ20461.1__1243	CqsA_15	53
OGI45571.1__1252	CqsA_15	51.5
OGI64183.1__1258	CqsA_15	51.8
OGI79661.1__1260	CqsA_15	53.1
OGI82858.1__1261	CqsA_15	53.1
OGI84636.1__1262	CqsA_15	53
OGI96268.1__1268	CqsA_15	53.1
OGJ03327.1__1270	CqsA_15	52.5
OGJ07214.1__1273	CqsA_15	53
OGJ12812.1__1276	CqsA_15	53
OGJ14038.1__1278	CqsA_15	53
HBA45947.1__2780	CqsA_15	53.1
HBB53920.1__2785	CqsA_15	53
HBB49616.1__2788	CqsA_15	53
HBG69081.1__2798	CqsA_15	53.1
HCC67251.1__2857	CqsA_15	53
HCW88410.1__2900	CqsA_15	53
KKR10437.1__178	CqsA_16	63.9
PJE73618.1__2684	CqsA_17	55.4
KKS75202.1__183	CqsA_18	45.4
KKS45080.1__366	CqsA_18	45.4
OGG10918.1__921	CqsA_18	45.4
OGG36359.1__930	CqsA_18	45.4
OGG39100.1__935	CqsA_18	45.4
OGG33559.1__936	CqsA_18	45.4
OGG22941.1__1000	CqsA_18	45.4
KKR63326.1__187	CqsA_19	66.6
KKR56942.1__205	CqsA_19	66.6
KKR51731.1__276	CqsA_19	66.6
OGM76056.1__1519	CqsA_19	64
OGM81388.1__1527	CqsA_19	64
OGM83573.1__1530	CqsA_19	64
OGM88509.1__1535	CqsA_19	64
HCC09151.1__2863	CqsA_19	66.6
KKT82715.1__188	CqsA_20	54.7
OGN05289.1__1559	CqsA_20	54.7
OGN14987.1__1571	CqsA_20	54.7
OGN26434.1__1588	CqsA_20	54.7
KKR76577.1__191	CqsA_21	58.8
KKR14838.1__231	CqsA_21	59.3
KKR95294.1__293	CqsA_21	59.3
OGH03077.1__1049	CqsA_21	56.6
OGH25309.1__1061	CqsA_21	59.3
OGH30302.1__1066	CqsA_21	59.3
OGH37116.1__1071	CqsA_21	56.6
OGH50639.1__1076	CqsA_21	59.3
OGH57014.1__1083	CqsA_21	59.3
OGH55459.1__1084	CqsA_21	59.3
OGH55197.1__1085	CqsA_21	59.3
OGH21052.1__1133	CqsA_21	59.3
OGH41307.1__1143	CqsA_21	59.3
OGH69944.1__1147	CqsA_21	59.3
OGH52976.1__1148	CqsA_21	59.3
HBB76554.1__2777	CqsA_21	59.3
KKR29936.1__248	CqsA_22	66.4
OGM04841.1__1464	CqsA_22	66.4
OGM25241.1__1485	CqsA_22	66.4
OGM37741.1__1495	CqsA_22	66.4
OGM64772.1__1509	CqsA_22	66.4
KKR32130.1__249	CqsA_23	46.9
KKS71450.1__305	CqsA_26	57.5
KKT04953.1__404	CqsA_26	57.5
KKT24504.1__435	CqsA_26	57.5
OIO19081.1__2054	CqsA_26	56.7
PIR75809.1__2237	CqsA_26	57.6
PIY92727.1__2446	CqsA_26	57.6
PJC53109.1__2510	CqsA_26	56.7
PJC52642.1__2514	CqsA_26	57.6
PIZ92241.1__2651	CqsA_26	56.7
PIZ92593.1__2652	CqsA_26	57.2
HBB38268.1__2778	CqsA_26	57.5
HCC13580.1__2862	CqsA_26	57.5
HCM54172.1__2896	CqsA_26	57.5
OHA21173.1__1834	CqsA_28	53.4
OHA21554.1__1835	CqsA_28	56.4
OHA36275.1__1845	CqsA_28	53.4
OHA35223.1__1846	CqsA_28	53.4
OHA41624.1__1851	CqsA_28	53.4
OHA21210.1__1908	CqsA_28	53.4
OHA48105.1__2005	CqsA_28	53.4
HBV01512.1__2848	CqsA_28	53.4
HCB35741.1__2867	CqsA_28	53.4
KKS95983.1__395	CqsA_29	45.4
KKS99026.1__398	CqsA_30	47.5
OGD70707.1__736	CqsA_31	61.4
OGD85046.1__802	CqsA_31	61.4
HBD02565.1__2795	CqsA_31	61.4
HBO10850.1__2817	CqsA_31	61.4
KKT34983.1__447	CqsA_32	57.2
KKT39368.1__450	CqsA_32	57.2
KKT46912.1__457	CqsA_32	57.2
KKT99271.1__483	CqsA_32	57.2
KKU29784.1__524	CqsA_32	57.2
OGY72028.1__1694	CqsA_34	45.1
OGY71570.1__1695	CqsA_34	49.3
OGY73730.1__1698	CqsA_34	45.1
OGY73310.1__1699	CqsA_34	45.1
OGY77229.1__1701	CqsA_34	45.1
HCA67694.1__2868	CqsA_34	45.1
HCE87024.1__2870	CqsA_34	45.1
KKT99958.1__485	CqsA_35	28.6
OGI39280.1__1178	CqsA_35	28.6
OGI34537.1__1180	CqsA_35	28.6
OGI43364.1__1183	CqsA_35	28.6
HBB37073.1__2786	CqsA_35	28.6
HBU24913.1__2830	CqsA_35	28.6
OGJ41429.1__1331	CqsA_36	45.1
HAU99429.1__2767	CqsA_36	45.1
HAX01565.1__2773	CqsA_36	45.1
KKU18067.1__512	CqsA_37	45.1
HCR81662.1__2878	CqsA_37	45.1
OGJ22557.1__1280	CqsA_38	42.3
KKU87116.1__565	CqsA_39	59.3
OGG23829.1__1003	CqsA_39	62.5
KKU93516.1__572	CqsA_41	55.3
OHA65310.1__1941	CqsA_41	55.3
OHA72212.1__1948	CqsA_41	55.3
OHA74731.1__1951	CqsA_41	55.3
OHA76772.1__1953	CqsA_41	55.3
OHA77758.1__1955	CqsA_41	55
OHA61802.1__2012	CqsA_41	55.3
OHA69568.1__2016	CqsA_41	55.3
OHA78091.1__2020	CqsA_41	55.3
HCM36557.1__2915	CqsA_41	55.3
KKU93536.1__572	CqsA_42	59.6
OHA65329.1__1941	CqsA_42	59.6
OHA72194.1__1948	CqsA_42	59.6
OHA74712.1__1951	CqsA_42	59.6
OHA76117.1__1953	CqsA_42	59.6
OHA61819.1__2012	CqsA_42	59.6
OHA69550.1__2016	CqsA_42	59.6
OHA78075.1__2020	CqsA_42	59.6
HCM36574.1__2915	CqsA_42	59.6
OGY83308.1__1705	CqsA_43	62.2
HCM67447.1__2894	CqsA_43	62.2
KKW09371.1__585	CqsA_44	58.6
KKW46941.1__632	CqsA_44	57
OGG57393.1__1009	CqsA_44	58.9
OGG60714.1__1025	CqsA_44	58.6
PIR83598.1__2247	CqsA_44	59.4
OGD08253.1__709	CqsA_45	44.4
OGD36411.1__715	CqsA_46	61
OGD34537.1__718	CqsA_46	61
OGD64651.1__728	CqsA_47	36.9
OGD61193.1__795	CqsA_47	36.9
OGD63479.1__797	CqsA_47	36.9
OGE76466.1__852	CqsA_48	57.7
OGE77055.1__857	CqsA_48	57.7
OGE90983.1__863	CqsA_48	57.7
OGF00627.1__870	CqsA_48	57.7
OGE96345.1__967	CqsA_48	57.7
OGE98584.1__969	CqsA_48	57.7
OGF26696.1__876	CqsA_49	53.5
OGF41331.1__886	CqsA_49	53.5
OGF43313.1__880	CqsA_50	57.1
OGF35754.1__884	CqsA_50	57.1
OGF26762.1__975	CqsA_50	57.1
OGF75949.1__902	CqsA_51	46.7
OGF68655.1__983	CqsA_51	46.8
OGF91009.1__993	CqsA_51	46.1
OGG08205.1__920	CqsA_52	44
OGG16527.1__927	CqsA_52	44
OGG22604.1__928	CqsA_52	44
OGG25640.1__929	CqsA_52	44.3
OGG32643.1__934	CqsA_52	44.3
OGG19044.1__925	CqsA_53	46.4
OGG35101.1__937	CqsA_54	60
OGG43100.1__943	CqsA_55	44.4
OGE78832.1__960	CqsA_56	51.1
OGH11694.1__1050	CqsA_57	59.4
OGH34712.1__1067	CqsA_57	59.4
OGH20684.1__1057	CqsA_58	58.8
OGH29068.1__1063	CqsA_58	58.8
OGH39732.1__1141	CqsA_58	58.8
OGH64706.1__1086	CqsA_59	58.7
OGH67208.1__1090	CqsA_59	58.7
OGH75426.1__1092	CqsA_59	58.7
OGH78744.1__1156	CqsA_59	58.7
OGH77520.1__1098	CqsA_60	58.5
OGH83041.1__1101	CqsA_60	58.5
OGH79819.1__1154	CqsA_60	58.5
HAZ28334.1__2771	CqsA_60	58.5
OGH90614.1__1106	CqsA_61	68.6
HAT03494.1__2757	CqsA_61	68.6
HBU06702.1__2831	CqsA_61	62.4
OGH06312.1__1128	CqsA_62	59.6
OGI66338.1__1189	CqsA_63	42
OHA33051.1__1914	CqsA_63	42
OGI74363.1__1190	CqsA_64	51
OGI90300.1__1219	CqsA_64	51
OGJ00536.1__1226	CqsA_64	51
OGI77962.1__1202	CqsA_65	45.1
OGJ07342.1__1229	CqsA_66	53
OGI82186.1__1263	CqsA_66	53
OGJ01390.1__1271	CqsA_66	53
OGJ40430.1__1281	CqsA_67	49.6
OGJ40549.1__1283	CqsA_67	49.6
OGJ38385.1__1284	CqsA_67	49.6
OGJ38570.1__1330	CqsA_67	49.6
OGK14597.1__1305	CqsA_68	58
OGK32846.1__1314	CqsA_68	58
OGK23123.1__1364	CqsA_68	58
OGK45477.1__1378	CqsA_68	58
OGK54259.1__1385	CqsA_68	58
OGK17571.1__1307	CqsA_69	57.6
OGK26819.1__1365	CqsA_69	57.6
OGK48742.1__1381	CqsA_69	57.6
OGK30670.1__1312	CqsA_70	45.8
OGK55386.1__1320	CqsA_71	55.8
OGK68867.1__1322	CqsA_72	44
OGK70749.1__1323	CqsA_72	44
OGK76332.1__1325	CqsA_72	44
OGK75671.1__1326	CqsA_72	44
OGK64862.1__1394	CqsA_72	44
OGK66877.1__1395	CqsA_72	44
OGK71841.1__1323	CqsA_73	39.7
OGK64512.1__1394	CqsA_73	39.7
OGK67308.1__1395	CqsA_73	39.7
OGK69166.1__1397	CqsA_73	39.7
OGK71870.1__1324	CqsA_74	45.6
OGK67781.1__1396	CqsA_74	45.6
OGM10474.1__1467	CqsA_75	61.4
OGM13046.1__1472	CqsA_76	66.2
OGM26521.1__1486	CqsA_76	66.2
OGM37686.1__1496	CqsA_76	66.2
OGM62973.1__1508	CqsA_76	66.2
OGM19643.1__1478	CqsA_77	60.3
OGM19382.1__1479	CqsA_78	63.8
OGM61358.1__1502	CqsA_78	64.1
OGM21623.1__1480	CqsA_79	66.3
OGM58779.1__1504	CqsA_79	66.3
OGM28918.1__1487	CqsA_80	65
OGM33779.1__1493	CqsA_80	65
OGM37584.1__1497	CqsA_80	65
OGM72522.1__1515	CqsA_80	65
OGM29184.1__1489	CqsA_81	66.7
OGM31690.1__1490	CqsA_82	61.6
OGM71360.1__1513	CqsA_82	61.6
OGN13589.1__1569	CqsA_83	58.8
OGN28452.1__1591	CqsA_84	56.5
OGY43702.1__1657	CqsA_85	47
OGY47046.1__1662	CqsA_85	47
OGY45806.1__1659	CqsA_86	40.6
OGY46216.1__1659	CqsA_87	52
OGY55491.1__1670	CqsA_87	52
OGY57309.1__1675	CqsA_88	44.5
OGY61215.1__1682	CqsA_88	44.5
OGY92908.1__1711	CqsA_89	40.1
OGY90876.1__1712	CqsA_90	50.5
OGY94492.1__1714	CqsA_91	50.4
HCC73491.1__2859	CqsA_91	50.4
OGY81985.1__1729	CqsA_92	57.5
OGY84760.1__1729	CqsA_93	50.1
OGY89502.1__1732	CqsA_94	49
OGZ01709.1__1735	CqsA_95	59.8
OGZ34271.1__1765	CqsA_96	58.5
OGZ60440.1__1789	CqsA_97	57.2
OGZ58503.1__1877	CqsA_97	57.5
OGZ66209.1__1796	CqsA_98	55.1
OGZ70147.1__1800	CqsA_98	55.1
OGZ69591.1__1798	CqsA_99	59.7
OGZ72001.1__1802	CqsA_100	58.6
OHA23734.1__1836	CqsA_101	46.3
OHA37331.1__1847	CqsA_101	46.3
OHA26283.1__1839	CqsA_102	44.5
OHA41933.1__1850	CqsA_103	42.6
OGZ23806.1__1862	CqsA_104	59.2
OGZ67520.1__1881	CqsA_105	56.9
OGZ71756.1__1885	CqsA_106	48.6
OGZ85479.1__1890	CqsA_107	43.2
OGZ90679.1__1893	CqsA_107	43.2
OHA45297.1__1918	CqsA_108	39.2
OHA62991.1__1938	CqsA_109	61.7
OHA67577.1__1942	CqsA_109	61.7
OHA70967.1__2017	CqsA_109	61.7
OHA80003.1__1956	CqsA_110	47.6
OHA81665.1__1958	CqsA_110	47.6
OHA81846.1__2023	CqsA_110	47.6
OIO20629.1__2055	CqsA_111	55.2
PIN84224.1__2141	CqsA_111	55.2
OIO27890.1__2061	CqsA_112	53.8
PIN96558.1__2152	CqsA_112	53.8
PIO02010.1__2154	CqsA_112	53.8
PIO06493.1__2158	CqsA_112	52.1
PIZ91239.1__2648	CqsA_112	53.8
OIO62936.1__2088	CqsA_113	47.4
PIN77793.1__2138	CqsA_113	47.4
PIZ53899.1__2614	CqsA_113	47.2
PIS16854.1__2281	CqsA_115	69.8
PJA63069.1__2582	CqsA_115	68.5
PIZ71769.1__2628	CqsA_115	68.9
PID99391.1__2125	CqsA_116	58
PIP27400.1__2196	CqsA_117	30.5
PIR74887.1__2238	CqsA_118	59.6
PIR03944.1__2485	CqsA_118	60.2
PIZ96730.1__2654	CqsA_118	60.7
PIR80201.1__2242	CqsA_119	58.8
PIR96068.1__2262	CqsA_120	58.8
PIS41512.1__2297	CqsA_122	67.8
PIR43218.1__2304	CqsA_123	45
PIT84966.1__2314	CqsA_124	52.6
PIT96123.1__2326	CqsA_125	70.6
PIV08208.1__2366	CqsA_126	48.9
PIW37333.1__2386	CqsA_127	52.9
PJA93145.1__2561	CqsA_127	52.9
PIX90208.1__2418	CqsA_128	59.1
PIY96620.1__2450	CqsA_129	39.9
PIY96749.1__2450	CqsA_130	61
PJE63640.1__2678	CqsA_131	44.8
PJE62636.1__2679	CqsA_132	43.5
PJE50562.1__2692	CqsA_133	54.4
HBR71374.1__2836	CqsA_135	31.2
HCC06258.1__2855	CqsA_136	57.9
HCC84239.1__2860	CqsA_137	44.1
OGD67499.1__733	HdtS_1	28.8
OHA13958.1__1829	HdtS_2	32.4
OGZ32756.1__1868	HdtS_3	38.5
OHA79921.1__1956	HdtS_4	31.6
OHA81583.1__1958	HdtS_4	31.6
OHA81764.1__2023	HdtS_4	31.6
OIO30597.1__2063	HdtS_6	38
PIS05939.1__2269	HdtS_7	35.6
PIU22553.1__2336	HdtS_8	35.5
PIW92454.1__2399	HdtS_9	33.6
PIR02627.1__2484	HdtS_9	33.6
PIZ90138.1__2647	HdtS_9	33.6
HAS84761.1__2761	HdtS_10	32
TSC92749.1__2930	HdtS_11	54.7
OGY84289.1__1705	LuxI_2	30.1
HCJ52961.1__2881	LuxI_2	30.1
HCM68015.1__2894	LuxI_2	30.1
OGZ33548.1__1765	LuxI_3
PIS13373.1__2277	LuxI_5	35.1
PJE72960.1__2670	LuxI_5	35.1
PIR44755.1__2306	LuxI_6	32.3
PIQ41187.1__2164	LuxS_1	76.1
PIZ01540.1__2461	LuxS_1	76.1
PIQ10870.1__2474	LuxS_1	76.1
PJC56868.1__2507	LuxS_1	76.1
KKP33688.1__10	NisK_1	64.35
KKP30962.1__11	NisK_1	64.35
KKP33985.1__14	NisK_1	64.35
OGM77393.1__1522	NisK_1	64.35
KKP39682.1__19	NisK_2	31.2
KKP42322.1__24	NisK_2	31.2
KKP50775.1__30	NisK_2	31.2
OGM07919.1__1466	NisK_2	31.2
OGM80518.1__1524	NisK_2	31.2
OGM87433.1__1532	NisK_2	31.2
HCR35845.1__2888	NisK_2	31.2
KKP47001.1__29	NisK_3	64.67
KKP67674.1__49	NisK_4	32.5
KKP68869.1__51	NisK_4	32.5
KKP84590.1__62	NisK_4	32.5
KKP84558.1__65	NisK_4	32.5
KKP69315.1__53	NisK_5	32.1
OGB65799.1__645	NisK_5	32.1
OGB79283.1__651	NisK_5	32.1
KKP79463.1__59	NisK_6	36.11
OGI35014.1__1173	NisK_6	36.11
OGI32229.1__1181	NisK_6	36.11
KKP80813.1__62	NisK_7	43.94
KKQ38732.1__74	NisK_8	37.57
OGD39082.1__785	NisK_8	37.84
KKQ36389.1__77	NisK_9	48.17
OGI69408.1__1193	NisK_9	48.17
KKQ21957.1__109	NisK_10	31.7
OGM90516.1__1540	NisK_10	32.5
KKQ22034.1__109	NisK_11	34.15
OGM90732.1__1540	NisK_11	34.15
KKQ48980.1__119	NisK_12	45.38
KKQ59173.1__130	NisK_13	33.1
KKQ77476.1__146	NisK_13	33.1
OGE45516.1__828	NisK_13	33.1
OGE27395.1__841	NisK_13	33.1
OGE68839.1__849	NisK_13	33.1
HCB22266.1__2869	NisK_13	33.1
HBQ50352.1__2882	NisK_13	33.1
KKQ60188.1__130	NisK_14	34.2
OGE27751.1__818	NisK_14	33.9
OGE44973.1__828	NisK_14	34.2
OGE38788.1__832	NisK_14	34.2
OGE26819.1__841	NisK_14	34.2
OGE68446.1__849	NisK_14	34.2
OGE71942.1__956	NisK_14	34.2
HCB22603.1__2869	NisK_14	34.2
HBQ51289.1__2882	NisK_14	34.2
KKQ84837.1__152	NisK_16	28.5
KKR16530.1__232	NisK_16	28.5
KKR41795.1__265	NisK_16	28.5
OGE21126.1__820	NisK_16	28.5
OGE28968.1__823	NisK_16	28.5
OGE42300.1__834	NisK_16	28.5
OGE67377.1__954	NisK_16	28.5
HCE30831.1__2851	NisK_16	28.5
KKR10827.1__178	NisK_17	32.6
KKS76196.1__183	NisK_19	49.46
OGG11098.1__921	NisK_19	49.25
OGG36297.1__930	NisK_19	49.67
OGG21952.1__1000	NisK_19	49.1
KKS67011.1__186	NisK_20	29.53
KKS75841.1__223	NisK_20	29.4
KKS71627.1__292	NisK_20	29.4
KKS03180.1__302	NisK_20	29.4
KKS07133.1__308	NisK_20	29.4
KKS08756.1__315	NisK_20	29.4
KKS19413.1__330	NisK_20	29.4
KKS59633.1__334	NisK_20	29.4
KKS30089.1__346	NisK_20	29.4
KKS31718.1__347	NisK_20	29.53
KKS39103.1__353	NisK_20	29.53
KKS40633.1__360	NisK_20	29.53
KKS49773.1__374	NisK_20	29.4
OGC56878.1__679	NisK_20	29.4
OGC62689.1__681	NisK_20	29.4
OGC69269.1__683	NisK_20	29.53
OGC73457.1__691	NisK_20	29.53
OGC74878.1__692	NisK_20	29.4
OGC80513.1__694	NisK_20	29.4
HAI62978.1__2740	NisK_20	29.4
HBI35574.1__2815	NisK_20	29.4
KKS82766.1__206	NisK_21	30.16
OGM89269.1__1537	NisK_21	30.16
KKR73344.1__211	NisK_22	54.55
KKR92291.1__289	NisK_22	60.91
KKT84506.1__222	NisK_23	39.52
KKT69522.1__382	NisK_23	39.52
KKT45385.1__458	NisK_23	39.52
HAZ29505.1__2770	NisK_23	39.52
KKR17423.1__232	NisK_24	49.89
KKR42801.1__265	NisK_24	49.89
OGE21620.1__820	NisK_24	49.89
OGE30017.1__823	NisK_24	49.89
OGE43548.1__834	NisK_24	49.89
OGE67821.1__954	NisK_24	49.89
HCE30968.1__2851	NisK_24	49.89
KKS85763.1__234	NisK_25	43.5
KKS79933.1__256	NisK_26	31
KKR54360.1__275	NisK_27	41.48
OGE35355.1__827	NisK_27	42.58
KKR89270.1__285	NisK_29	33.8
KKS25352.1__341	NisK_29	33.8
KKT56791.1__470	NisK_29	33.8
KKR91434.1__290	NisK_30	29.01
KKS62503.1__294	NisK_31	32.4
KKS11387.1__317	NisK_34	40.38
OGD82835.1__742	NisK_34	42.58
OGE13232.1__758	NisK_34	42.58
OGD85665.1__803	NisK_34	40.33
OGD88133.1__806	NisK_34	42.58
OGE00507.1__813	NisK_34	42.58
KKS16510.1__323	NisK_35	32.6
KKS22568.1__332	NisK_35	32.6
OGC58319.1__664	NisK_35	32.6
KKU65590.1__371	NisK_37	27.93
HBD17677.1__2796	NisK_37	28.46
KKU65983.1__371	NisK_38	31.74
KKU76819.1__415	NisK_38	32.21
KKT42904.1__454	NisK_38	31.77
KKU59466.1__466	NisK_38	31.74
KKU36130.1__529	NisK_38	32.21
KKU42183.1__540	NisK_38	32.21
KKU54041.1__554	NisK_38	32.21
KKU89752.1__569	NisK_38	32.21
KKU98744.1__577	NisK_38	32.21
OGM92855.1__1543	NisK_38	30.73
OGM96204.1__1544	NisK_38	30.73
OGM94083.1__1545	NisK_38	31.09
OGM95375.1__1546	NisK_38	31.09
HAL24976.1__2745	NisK_38	32.21
HAS95365.1__2759	NisK_38	32.21
HBD18547.1__2796	NisK_38	32.21
HBN86934.1__2803	NisK_38	32.21
HBI25315.1__2813	NisK_38	31.77
KKT58206.1__373	NisK_39	38.52
KKU31630.1__527	NisK_39	38.52
OGD05379.1__710	NisK_39	38.52
HBC72546.1__2774	NisK_39	38.52
KKT58670.1__373	NisK_40	39.27
KKU30987.1__527	NisK_40	39.27
OGD05499.1__710	NisK_40	39.27
HBC73015.1__2774	NisK_40	39.27
KKT60872.1__377	NisK_41	35.08
OGY76090.1__1700	NisK_42	41.16
OGY77680.1__1702	NisK_42	41.16
OGY80156.1__1703	NisK_42	41.16
OGY78816.1__1704	NisK_42	41.16
HBH46470.1__2816	NisK_42	41.16
HCE49652.1__2850	NisK_42	41.05
HCC50330.1__2852	NisK_42	41.16
HCR15684.1__2886	NisK_42	41.16
KKT61291.1__396	NisK_44	45.63
KKT37178.1__446	NisK_44	45.63
KKS98010.1__395	NisK_45	49.46
KKU20847.1__516	NisK_46	36.96
KKT21721.1__431	NisK_48	27.5
KKT48276.1__463	NisK_49	34.1
KKT34341.1__447	NisK_50	39.3
KKT44264.1__457	NisK_50	39.05
KKT34348.1__447	NisK_51	33.24
KKT38495.1__450	NisK_51	32.95
KKT46284.1__457	NisK_51	33.24
OGY70021.1__1694	NisK_53	29.5
OGY72539.1__1695	NisK_53	29.5
OGY72557.1__1698	NisK_53	29.5
OGY74916.1__1699	NisK_53	29.5
OGY74774.1__1701	NisK_53	29.5
HCA67458.1__2868	NisK_53	29.5
HCE87104.1__2870	NisK_53	30.7
KKU63574.1__469	NisK_54	40.43
KKU64430.1__479	NisK_54	42.45
OGD00432.1__704	NisK_54	40.43
OGD09679.1__781	NisK_54	40.09
KKT90771.1__475	NisK_55	32.07
OGY33023.1__1645	NisK_56	29.3
OGY36533.1__1648	NisK_56	29.3
OGY39500.1__1650	NisK_56	29.3
HBE90798.1__2801	NisK_56	29.3
KKU09206.1__494	NisK_57	29.41
HBO17923.1__2819	NisK_57	31.37
KKU20267.1__514	NisK_60	33.6
OGL35266.1__1406	NisK_60	36.2
OGL35657.1__1408	NisK_60	33.6
KKU20620.1__517	NisK_61	32.68
KKU36801.1__532	NisK_61	32.68
KKU37810.1__534	NisK_61	32.68
KKU39203.1__537	NisK_61	32.68
OGD38125.1__719	NisK_61	32.4
OGD30382.1__783	NisK_61	32.4
HAQ05770.1__2755	NisK_61	32.68
HBC59119.1__2790	NisK_61	32.68
KKU21140.1__517	NisK_62	36.36
KKU40127.1__536	NisK_62	36.36
KKU39129.1__537	NisK_62	36.36
OGD38526.1__719	NisK_62	36.36
OGD44629.1__721	NisK_62	36.01
OGD29786.1__783	NisK_62	36.01
HAM96107.1__2748	NisK_62	36.36
HAQ05209.1__2755	NisK_62	36.36
HBC59418.1__2790	NisK_62	36.36
HCB36424.1__2864	NisK_62	36.36
HCR92666.1__2877	NisK_63	30.43
KKU39899.1__536	NisK_64	27.8
OGZ93437.1__1817	NisK_65	45.36
OHA05029.1__1823	NisK_65	45.36
OGZ99814.1__1900	NisK_65	45.36
OHA11857.1__1904	NisK_65	45.08
KKU88932.1__569	NisK_68	28.6
OGG38536.1__941	NisK_68	28.6
OGZ01392.1__1723	NisK_69	31.2
OGC37972.1__656	NisK_71	28.1
OGC50061.1__659	NisK_72	34.4
OGC55345.1__663	NisK_72	34.4
OGC47329.1__660	NisK_73	32
OGC45939.1__670	NisK_74	37.58
OGC53277.1__672	NisK_74	37.58
OGC49519.1__673	NisK_74	37.58
OGC52508.1__675	NisK_74	37.58
OGC56453.1__678	NisK_75	37.82
OGC98378.1__701	NisK_76	43.4
OGD03226.1__705	NisK_76	43.4
OGD09904.1__709	NisK_77	38.57
OGD23558.1__712	NisK_78	31.64
OGD56339.1__727	NisK_79	30.42
OGD71930.1__734	NisK_80	51.19
OGD74794.1__735	NisK_80	51.19
OGD71749.1__800	NisK_80	51.19
OGE11293.1__755	NisK_81	41.21
OGG05776.1__922	NisK_81	39.84
OGE17368.1__767	NisK_82	31.1
OGE37784.1__842	NisK_82	31.1
OGD95154.1__809	NisK_83	32.96
OGE25849.1__836	NisK_84	36.2
OGE65127.1__845	NisK_84	36.2
OGE66091.1__953	NisK_84	36.2
OGE25040.1__840	NisK_85	35.5
OGE71618.1__951	NisK_85	35.5
OGF99564.1__915	NisK_86	33.33
OGG03845.1__917	NisK_87	47.85
OGG08665.1__918	NisK_88	45.81
OGG04869.1__919	NisK_88	43.87
OGG07060.1__920	NisK_89	49.79
OGG18615.1__927	NisK_89	50
OGG22836.1__928	NisK_89	49.79
OGG24929.1__929	NisK_89	49.79
OGG31727.1__934	NisK_89	49.79
OGG13187.1__924	NisK_90	36.34
OGG15369.1__924	NisK_91	81.72
OIO15343.1__2050	NisK_91	31.6
PIP32598.1__2199	NisK_91	31.6
PIZ02506.1__2458	NisK_91	31.6
PIR08053.1__2711	NisK_91	31.6
OGG15819.1__925	NisK_92	47.64
OGG00706.1__997	NisK_92	47.64
OGG22126.1__926	NisK_93	79.22
OGG40521.1__938	NisK_94	32.7
OGG39335.1__939	NisK_94	32.7
OGE78224.1__960	NisK_95	30.8
OGE79378.1__960	NisK_96	41.3
OGG13498.1__998	NisK_97	31.2
OGG93412.1__1045	NisK_98	37.64
OGH68702.1__1153	NisK_99	30.59
OGH88555.1__1162	NisK_100	41
OGI25737.1__1166	NisK_101	35.89
OGJ20237.1__1247	NisK_102	27.1
OGJ39320.1__1282	NisK_102	27.1
OGJ55814.1__1289	NisK_103	47.27
OGJ78259.1__1301	NisK_104	32.58
OGJ83441.1__1303	NisK_104	32.02
OGJ83114.1__1353	NisK_104	32.58
HBH20257.1__2799	NisK_104	32.58
HBU09298.1__2822	NisK_104	32.58
OGK12671.1__1304	NisK_105	40.33
OGK23839.1__1310	NisK_105	39.5
OGK33662.1__1313	NisK_105	40.06
OGK22339.1__1363	NisK_105	40.06
OGK44156.1__1377	NisK_105	40.33
OGK56993.1__1387	NisK_105	40.33
OGK16808.1__1306	NisK_106	39.78
OGK26833.1__1309	NisK_107	40.33
OGK10150.1__1357	NisK_107	40.06
OGK11919.1__1358	NisK_107	40.33
OGK40157.1__1375	NisK_107	40.33
OGK26836.1__1309	NisK_108	30.5
OGK11922.1__1358	NisK_108	30.5
OGK40160.1__1375	NisK_108	30.5
OGK25934.1__1311	NisK_109	37.76
OGK37655.1__1315	NisK_109	38.63
OGK19420.1__1360	NisK_109	38.63
OGK54722.1__1320	NisK_110	31.5
OGK20225.1__1362	NisK_110	31.5
OGL25713.1__1327	NisK_111	28.7
OGL37006.1__1328	NisK_111	28.7
OGL38556.1__1411	NisK_111	28.7
OGL26031.1__1327	NisK_112	31.5
OGL36235.1__1328	NisK_112	31.5
OGL37335.1__1411	NisK_112	31.5
OGJ57522.1__1344	NisK_113	34.36
OGJ64992.1__1347	NisK_113	34.36
OGK56751.1__1388	NisK_114	36.47
OGL24994.1__1400	NisK_115	33.4
OGL36122.1__1409	NisK_115	33.4
OGM12920.1__1473	NisK_116	30.4
OGM28760.1__1488	NisK_116	30.4
OGM34960.1__1494	NisK_116	30.4
OGM54651.1__1500	NisK_116	30.4
OGM67276.1__1510	NisK_116	30.4
OGM70995.1__1514	NisK_116	30.4
OGM18111.1__1476	NisK_117	36.22
OGM26613.1__1484	NisK_118	30.3
OGM31746.1__1492	NisK_118	30.3
OGM57688.1__1503	NisK_118	30.3
OGM29978.1__1489	NisK_119	42.21
OGM74510.1__1517	NisK_120	43.66
OGM78935.1__1525	NisK_120	43.66
OGM89701.1__1538	NisK_121	31.1
OGY30960.1__1633	NisK_124	31
OGY19293.1__1638	NisK_125	28
OGY19577.1__1639	NisK_125	29.3
OGY37248.1__1647	NisK_126
OGY39558.1__1651	NisK_127	30.2
OGY40110.1__1652	NisK_127	30.2
OGY40673.1__1653	NisK_127	30.2
OGY44741.1__1658	NisK_128	41.85
OGY50142.1__1664	NisK_128	41.85
OGY53125.1__1667	NisK_128	41.85
OGY59633.1__1678	NisK_129	30.8
OGY60836.1__1680	NisK_129	30.8
OGY61382.1__1683	NisK_129	30.8
OGY62969.1__1685	NisK_130	29.2
OGY65702.1__1686	NisK_130	29.2
OGY67201.1__1690	NisK_131	28.61
OGY64266.1__1724	NisK_131	28.61
OGY97460.1__1717	NisK_132	32.3
OGZ00052.1__1720	NisK_132	32.3
OGZ02309.1__1854	NisK_132	32.3
OGY98766.1__1719	NisK_133	32.7
OGY67021.1__1726	NisK_134	32.8
OHB04921.1__2037	NisK_134	32.8
OGZ03422.1__1736	NisK_135	29.4
OGZ02682.1__1855	NisK_135	29.4
OGZ03300.1__1856	NisK_135	29.4
OGZ07294.1__1740	NisK_136	47.42
OGZ17622.1__1748	NisK_137	33.7
OGZ39026.1__1770	NisK_138	36.2
OGZ42818.1__1775	NisK_139	34.05
OGZ41876.1__1776	NisK_139	34.05
OGZ48236.1__1782	NisK_139	34.05
OGZ50012.1__1785	NisK_139	34.05
OGZ54506.1__1873	NisK_139	34.05
OGZ44257.1__1777	NisK_140	32.76
OGZ47819.1__1781	NisK_140	32.76
OGZ45266.1__1778	NisK_141	27.62
OGZ49063.1__1784	NisK_141	27.62
OGZ45601.1__1780	NisK_142	30.69
OGZ57146.1__1788	NisK_143	33.78
OGZ62282.1__1792	NisK_143	33.78
OGZ72972.1__1802	NisK_144	38.74
OGZ84359.1__1811	NisK_145	38.64
OGZ89791.1__1815	NisK_145	38.64
OGZ79514.1__1889	NisK_145	38.64
OHA01714.1__1819	NisK_146	33.2
OHA07514.1__1822	NisK_147	40.33
OHA27470.1__1839	NisK_148	33.33
OGZ23333.1__1862	NisK_149	33.8
OGZ27327.1__1865	NisK_150	32
OGZ29159.1__1866	NisK_150	32
OGZ29711.1__1867	NisK_150	32
OGZ31716.1__1868	NisK_151	31.96
OGZ99858.1__1901	NisK_152	32.42
OHA45311.1__1918	NisK_153	45.94
OHA48953.1__1923	NisK_154	27.6
OHA52100.1__1928	NisK_154	27.6
OHA53311.1__1929	NisK_155	28.73
OHA50698.1__2004	NisK_155	28.73
OHA62976.1__1938	NisK_156	37.1
OHA67692.1__1942	NisK_156	37.1
OHA67078.1__1943	NisK_157	47.14
OHA70252.1__1947	NisK_158	31.13
OHA59547.1__2010	NisK_160	39.67
OHA85180.1__2024	NisK_161	28.6
OIO65784.1__2060	NisK_162	32.7
PIP92234.1__2162	NisK_162	32.7
PJB84216.1__2549	NisK_162	32.7
OIN90929.1__2066	NisK_163	28.1
PIP85519.1__2161	NisK_163	28.5
PIR99826.1__2267	NisK_163	28.1
PJB47190.1__2554	NisK_163	28.3
PIZ24709.1__2601	NisK_163	28.3
PIU75041.1__2347	NisK_164	34.95
PJE58697.1__2689	NisK_164	34.95
PIP50536.1__2203	NisK_166	31.7
PIX29361.1__2405	NisK_166	31.7
PJB49889.1__2553	NisK_166	31.7
PJA19209.1__2664	NisK_166	31.4
PIR25943.1__2713	NisK_166	31.7
OIP57082.1__2093	NisK_167	29.7
PIR78986.1__2245	NisK_167	29.7
PIZ97882.1__2655	NisK_167	29.7
PID99371.1__2125	NisK_168	31
PIQ32569.1__2166	NisK_169	28.3
PIP04115.1__2187	NisK_169	28.3
PIX56215.1__2411	NisK_169	28.3
PIY57754.1__2432	NisK_169	28.3
PJC67724.1__2503	NisK_169	28.3
PJC19727.1__2537	NisK_169	28.3
PJB82082.1__2548	NisK_169	28.3
PIP24313.1__2172	NisK_170	34.65
PIV44971.1__2382	NisK_170	34.65
PIP56664.1__2176	NisK_171	31.5
PJA40005.1__2595	NisK_171	31.5
PIP56837.1__2176	NisK_172	31.6
PJA41091.1__2595	NisK_172	31.4
PIP23483.1__2193	NisK_174	34.81
PIZ88827.1__2646	NisK_174	34.81
PIP25027.1__2194	NisK_175	34.1
PIP30048.1__2200	NisK_176	30.8
PIT91743.1__2319	NisK_176	30.8
PIP46111.1__2202	NisK_177	29.1
PIR58965.1__2216	NisK_178	28.36
PIR72667.1__2233	NisK_179	33.24
PIS40184.1__2295	NisK_179	33.24
PIR77710.1__2240	NisK_180	35.29
PIR88583.1__2255	NisK_181	30.6
PIR89225.1__2256	NisK_182	31.8
PIR97973.1__2264	NisK_183	31.4
PIR98739.1__2266	NisK_184	57.37
PIS08870.1__2273	NisK_185	37.74
PIS13218.1__2277	NisK_186	34.34
PIS14178.1__2279	NisK_187	29.5
PIS16327.1__2281	NisK_188	30.4
PIW75584.1__2390	NisK_188	30.4
PJA63100.1__2582	NisK_188	30.4
PIZ68680.1__2628	NisK_188	30.4
PIS23448.1__2288	NisK_189	27.5
PIS39444.1__2298	NisK_190	34.82
PIR43969.1__2303	NisK_191	31.3
PIR42244.1__2310	NisK_192	30.49
PJC23776.1__2534	NisK_192	30.49
PIR42914.1__2310	NisK_193	29.57
PJC23577.1__2534	NisK_193	29.57
PIT89141.1__2316	NisK_194	29.38
PIU07472.1__2331	NisK_195	39.89
PIW95088.1__2400	NisK_195	39.89
PIU07573.1__2331	NisK_196	36.59
PIW95351.1__2400	NisK_196	36.59
PIU69393.1__2355	NisK_197	31
PJC67964.1__2502	NisK_197	31
PJA37096.1__2597	NisK_197	31
PIU98291.1__2359	NisK_198	31.6
PIV12711.1__2369	NisK_199	33.7
PIV13036.1__2378	NisK_200	32.1
PIW97520.1__2403	NisK_200	32.1
PIY95863.1__2454	NisK_200	32.1
PIR06209.1__2488	NisK_200	32.1
PJA95057.1__2559	NisK_200	32.1
PIW94615.1__2398	NisK_201	30.8
PIY80338.1__2442	NisK_202	29.12
PIY93366.1__2449	NisK_203	27.35
PIP62034.1__2470	NisK_204	29.25
PJC65539.1__2506	NisK_205	30.6
PJC32525.1__2528	NisK_206	28.62
PIZ65485.1__2625	NisK_206	28.62
PJE61912.1__2687	NisK_206	28.62
PJA87109.1__2570	NisK_207	38.84
PJA38672.1__2596	NisK_208	27.27
PIZ47982.1__2610	NisK_208	27.27
PIZ63147.1__2622	NisK_209	36.22
PJE73185.1__2670	NisK_210	35.77
PJE63886.1__2678	NisK_211	29.9
PJE58551.1__2682	NisK_212	43.45
PJE65168.1__2685	NisK_213	29.4
PJE65659.1__2685	NisK_214	34.2
HBT74525.1__2828	NisK_215	32.97
HBR78944.1__2835	NisK_216	32.8
HBR71766.1__2836	NisK_217	35.64
RTK94814.1__2918	NisK_218	30
RYC74113.1__2919	NisK_219	30.6
TWO86494.1__2946	NisK_219	31.3
TWP25817.1__2957	NisK_219	31.3
RYC73835.1__2920	NisK_220	40.6
KKQ09203.1__96	PhcS_1	30.2
OGE16436.1__768	PhcS_1	30.2
OGE35316.1__827	PhcS_1	30.2
KKQ54510.1__123	PhcS_2	27.9
KKQ61579.1__132	PhcS_2	27.9
KKQ63528.1__134	PhcS_2	27.9
KKQ65680.1__136	PhcS_2	27.9
KKQ70297.1__139	PhcS_2	27.9
KKQ72802.1__140	PhcS_2	27.9
HBI96910.1__2814	PhcS_2	27.9
HBT27569.1__2824	PhcS_2	27.9
KKR08381.1__175	PhcS_3	34.9
HCW31877.1__2902	PhcS_3	34.9
KKR18517.1__233	PhcS_4	41.48
KKR27772.1__246	PhcS_4	41.48
OGB71879.1__644	PhcS_4	41.48
KKT02654.1__403	PhcS_5	36.1
KKT18536.1__430	PhcS_5	36.1
HAU39835.1__2768	PhcS_5	36.1
KKT13001.1__419	PhcS_6	42.55
HBA36597.1__2791	PhcS_6	42.55
OGJ40241.1__1331	PhcS_8
HAU98774.1__2767	PhcS_8
HAX01406.1__2773	PhcS_8
OGM21810.1__1481	PhcS_9
HCR92644.1__2877	PhcS_9	31.17
OGZ47425.1__1779	PhcS_10	31.9
OGZ50534.1__1783	PhcS_10	31.9
OGZ53118.1__1786	PhcS_10	31.9
OGZ52668.1__1872	PhcS_10	31.9
OGZ56984.1__1875	PhcS_10	31.9
OGZ56391.1__1876	PhcS_10	31.9
KKU87644.1__564	PhcS_13	48.28
OGF02839.1__866	PhcS_13	46.95
OGE89835.1__965	PhcS_13	46.95
KKW20699.1__599	PhcS_14	28.8
OGC56190.1__678	PhcS_16	30.84
OGD88216.1__804	PhcS_17	32.9
OGE43944.1__833	PhcS_18	44.09
OGF22790.1__971	PhcS_19	46.9
OGG13498.1__998	PhcS_20	31.2
OGH81325.1__1097	PhcS_21	52.13
OGH68465.1__1152	PhcS_21	48.95
OGI34345.1__1175	PhcS_22	29.8
OGI36008.1__1175	PhcS_23	35.96
OGI95371.1__1222	PhcS_24	29.5
OGK43877.1__1317	PhcS_25	41.31
OGJ84078.1__1355	PhcS_26	31.4
HAI98808.1__2743	PhcS_26	31.4
HAS34070.1__2762	PhcS_26	31.4
OGK29938.1__1368	PhcS_27	37.09
OGK52273.1__1383	PhcS_27	37.33
OGK59396.1__1392	PhcS_28	38.31
OGY21837.1__1623	PhcS_29	31.1
OGY22824.1__1624	PhcS_29	31.1
OGY59559.1__1679	PhcS_30	25.6
OGY68152.1__1690	PhcS_31	31.2
OGY63690.1__1724	PhcS_31	31.2
OGZ43573.1__1777	PhcS_32	46.17
OGZ44863.1__1780	PhcS_32	46.45
OGZ47446.1__1781	PhcS_32	46.17
OGZ44302.1__1777	PhcS_33	31.2
OGZ47493.1__1781	PhcS_33	31.2
OGZ45266.1__1778	PhcS_34	27.62
OGZ49063.1__1784	PhcS_34	27.62
OGZ63693.1__1794	PhcS_35	29.88
OGZ73150.1__1803	PhcS_35	29.88
OGZ76513.1__1886	PhcS_35	29.88
OGZ27696.1__1865	PhcS_36	31
OGZ28382.1__1866	PhcS_36	31
OGZ29508.1__1867	PhcS_36	31
OIO08218.1__2049	PhcS_37	41.12
PIP34400.1__2201	PhcS_37	40.89
PIZ09697.1__2462	PhcS_37	41.11
PJA10587.1__2660	PhcS_37	40.89
OJU87581.1__2110	PhcS_39
PIP26576.1__2173	PhcS_41	29
PIR74101.1__2238	PhcS_42	45.73
PIR81739.1__2244	PhcS_43	47.37
PIR95624.1__2259	PhcS_44	39.17
PIT89141.1__2316	PhcS_45	29.38
PIW95200.1__2400	PhcS_46	35.7
PJA89517.1__2568	PhcS_46	35.7
PJE76310.1__2683	PhcS_47	30.29
PLW80204.1__2721	PhcS_48	29.5
HBI25831.1__2813	PhcS_50	47.29
HBO65023.1__2916	PhcS_51	30.63
RYC73835.1__2920	PhcS_52	40.6
OGG54532.1__1012	PpyS_1	38
OGG70730.1__1018	PpyS_1	38
OGG84033.1__1114	PpyS_1	38
KKP33688.1__10	QseC_1	64.35
KKP30962.1__11	QseC_1	64.35
KKP33985.1__14	QseC_1	64.35
OGM77393.1__1522	QseC_1	64.35
KKP39682.1__19	QseC_2	31.2
KKP42322.1__24	QseC_2	31.2
KKP50775.1__30	QseC_2	31.2
OGM07919.1__1466	QseC_2	31.2
OGM80518.1__1524	QseC_2	31.2
OGM87433.1__1532	QseC_2	31.2
HCR35845.1__2888	QseC_2	31.2
KKP47001.1__29	QseC_3	64.67
KKQ36389.1__77	QseC_4	48.17
OGI69408.1__1193	QseC_4	48.17
KKQ48980.1__119	QseC_6	45.38
KKQ90550.1__156	QseC_8	26.5
KKR10827.1__178	QseC_9	32.6
KKS76196.1__183	QseC_10	49.46
OGG11098.1__921	QseC_10	49.25
OGG36297.1__930	QseC_10	49.67
OGG21952.1__1000	QseC_10	49.1
KKR73344.1__211	QseC_11	54.55
KKR92291.1__289	QseC_11	60.91
KKT84506.1__222	QseC_12	39.52
KKT69522.1__382	QseC_12	39.52
KKT45385.1__458	QseC_12	39.52
HAZ29505.1__2770	QseC_12	39.52
KKR17423.1__232	QseC_13	49.89
KKR42801.1__265	QseC_13	49.89
OGE21620.1__820	QseC_13	49.89
OGE30017.1__823	QseC_13	49.89
OGE43548.1__834	QseC_13	49.89
OGE67821.1__954	QseC_13	49.89
HCE30968.1__2851	QseC_13	49.89
KKS85763.1__234	QseC_14	43.5
KKS79933.1__256	QseC_15	31
KKT58670.1__373	QseC_16	39.27
KKU30987.1__527	QseC_16	39.27
OGD05499.1__710	QseC_16	39.27
HBC73015.1__2774	QseC_16	39.27
OGY75857.1__1700	QseC_17	29.1
OGY75554.1__1702	QseC_17	29.1
OGY77204.1__1703	QseC_17	29.1
OGY79780.1__1704	QseC_17	29.1
HBH46564.1__2816	QseC_17	29.1
HCE49183.1__2850	QseC_17	29.1
HCC50110.1__2852	QseC_17	29.1
HCR15451.1__2886	QseC_17	29.1
KKT61291.1__396	QseC_18	45.63
KKT37178.1__446	QseC_18	45.63
KKS98010.1__395	QseC_19	49.46
KKU63574.1__469	QseC_21	40.43
KKU64430.1__479	QseC_21	42.45
OGD00432.1__704	QseC_21	40.43
OGD09679.1__781	QseC_21	40.09
HCR92666.1__2877	QseC_23	30.43
KKU92848.1__572	QseC_25	34
OGC48622.1__655	QseC_27	36.82
OGC50061.1__659	QseC_28	34.4
OGC55345.1__663	QseC_28	34.4
OGC45939.1__670	QseC_29	37.58
OGC53277.1__672	QseC_29	37.58
OGC49519.1__673	QseC_29	37.58
OGC52508.1__675	QseC_29	37.58
OGC56453.1__678	QseC_30	37.82
OGC98378.1__701	QseC_31	43.4
OGD03226.1__705	QseC_31	43.4
OGD71930.1__734	QseC_32	51.19
OGD74794.1__735	QseC_32	51.19
OGD71749.1__800	QseC_32	51.19
OGE29093.1__819	QseC_33	27.93
OGE62880.1__844	QseC_33	27.93
OGG03845.1__917	QseC_34	47.85
OGG08665.1__918	QseC_35	45.81
OGG04869.1__919	QseC_35	43.87
OGG07060.1__920	QseC_36	49.79
OGG18615.1__927	QseC_36	50
OGG22836.1__928	QseC_36	49.79
OGG24929.1__929	QseC_36	49.79
OGG31727.1__934	QseC_36	49.79
OGG07829.1__922	QseC_37	49.66
OGG15369.1__924	QseC_38	81.72
OIO15343.1__2050	QseC_38	31.6
PIP32598.1__2199	QseC_38	31.6
PIZ02506.1__2458	QseC_38	31.6
PIR08053.1__2711	QseC_38	31.6
OGG15819.1__925	QseC_39	47.64
OGG00706.1__997	QseC_39	47.64
OGG22126.1__926	QseC_40	79.22
OGJ20237.1__1247	QseC_41	27.1
OGJ39320.1__1282	QseC_41	27.1
OGK56751.1__1388	QseC_42	36.47
OGL29843.1__1403	QseC_43	31.7
OGM08770.1__1468	QseC_44	27.4
OGM12920.1__1473	QseC_45	30.4
OGM28760.1__1488	QseC_45	30.4
OGM34960.1__1494	QseC_45	30.4
OGM54651.1__1500	QseC_45	30.4
OGM67276.1__1510	QseC_45	30.4
OGM70995.1__1514	QseC_45	30.4
OGM26613.1__1484	QseC_46	30.3
OGM31746.1__1492	QseC_46	30.3
OGM57688.1__1503	QseC_46	30.3
OGM74510.1__1517	QseC_47	43.66
OGM78935.1__1525	QseC_47	43.66
OGY21186.1__1623	QseC_49	28.5
OGY24723.1__1624	QseC_49	28.5
OGY24096.1__1625	QseC_50	30.7
OGY31289.1__1633	QseC_51	27.8
OGY89551.1__1708	QseC_52	32.8
OGY87816.1__1730	QseC_52	32.8
OGY87628.1__1731	QseC_52	32.8
OGZ33549.1__1765	QseC_53	26.4
OHA46651.1__1922	QseC_54	31.1
OHA50889.1__1927	QseC_54	31.1
OHB14417.1__1995	QseC_55	30.9
OHB16813.1__2041	QseC_55	30.9
OIN90929.1__2066	QseC_56	28.1
PIP85519.1__2161	QseC_56	28.5
PIR99826.1__2267	QseC_56	28.1
PJB47190.1__2554	QseC_56	28.3
PIZ24709.1__2601	QseC_56	28.3
OIP57082.1__2093	QseC_57	29.7
PIR78986.1__2245	QseC_57	29.7
PIZ97882.1__2655	QseC_57	29.7
PIP56837.1__2176	QseC_58	31.6
PJA41091.1__2595	QseC_58	31.4
PIR58965.1__2216	QseC_59	28.36
PIR98739.1__2266	QseC_60	57.37
PJC54437.1__2509	QseC_60	59.77
PJE63886.1__2678	QseC_60	29.9
PIS05021.1__2268	QseC_61	30.6
PIS14178.1__2279	QseC_62	29.5
PIS16327.1__2281	QseC_63	30.4
PIW75584.1__2390	QseC_63	30.4
PJA63100.1__2582	QseC_63	30.4
PIZ68680.1__2628	QseC_63	30.4
PIR42244.1__2310	QseC_64	30.49
PJC23776.1__2534	QseC_64	30.49
PIY80338.1__2442	QseC_65	29.12
PIP62034.1__2470	QseC_66	29.25
PJA87109.1__2570	QseC_67	38.84
PJA38672.1__2596	QseC_68	27.27
PIZ47982.1__2610	QseC_68	27.27
KKR30078.1__249	RpfF_4	55.8
ODS35228.1__640	RpfF_5	45.1
ODS40711.1__640	RpfF_6	61.5
OGF63449.1__891	RpfF_7	34.4
OGF70730.1__897	RpfF_8	29.9
OGF62448.1__981	RpfF_8	29.9
OGF81424.1__992	RpfF_8	29.9
OJI06719.1__2109	RpfF_9	44.3
PIN68772.1__2129	RpfF_10	43.5
PIO05160.1__2695	RpfF_10	43.5
PIR69299.1__2231	RpfF_11	37.4
EET90105.1__2959	RpfF_16	42.2
EET90228.1__2959	RpfF_17	42.4
HCY26295.1__2908	TC_3
HCY26164.1__2908	TC_4
KKP22903.1__4	TC_5
KKP28377.1__8	TC_5
KKP29962.1__9	TC_5
KKP35111.1__16	TC_5
PIR68682.1__2230	TC_5
PIZ87339.1__2641	TC_5
HAS80923.1__2764	TC_5
HBR66285.1__2837	TC_5
KKP22907.1__4	TC_6
KKP28381.1__8	TC_6
KKP29966.1__9	TC_6
KKP35107.1__16	TC_6
HAS80919.1__2764	TC_6
HBR66281.1__2837	TC_6
KKQ30497.1__5	TC_7
KKP70920.1__54	TC_7
KKQ22564.1__110	TC_7
KKQ47821.1__118	TC_7
KKQ30987.1__5	TC_8
KKP71396.1__54	TC_8
KKQ06620.1__93	TC_8
KKQ22782.1__110	TC_8
KKQ47031.1__118	TC_8
TSC94207.1__2930	TC_8
KKP29440.1__9	TC_9
KKT34505.1__447	TC_9
KKT44870.1__457	TC_9
KKU30217.1__524	TC_9
KKP33688.1__10	TC_10	64.35
KKP30962.1__11	TC_10	64.35
KKP33985.1__14	TC_10	64.35
OGM77393.1__1522	TC_10	64.35
OGZ81111.1__1807	TC_11
OGZ82766.1__1808	TC_11
OGZ87890.1__1814	TC_11
OGZ80915.1__1887	TC_11
OGZ88206.1__1891	TC_11
OGZ77666.1__1807	TC_12
OGZ82760.1__1808	TC_12
OGZ87884.1__1814	TC_12
OGZ80909.1__1887	TC_12
OGZ88200.1__1891	TC_12
OGZ89049.1__1814	TC_13
OGZ86530.1__1891	TC_13
OGZ77285.1__1807	TC_14
OGZ84806.1__1808	TC_14
OGZ88647.1__1814	TC_14
OGZ79685.1__1887	TC_14
OGZ85513.1__1891	TC_14
OGZ84807.1__1808	TC_15
OGZ88648.1__1814	TC_15
OGZ79686.1__1887	TC_15
KKP37480.1__13	TC_16
KKP36348.1__17	TC_20
KKP40997.1__21	TC_20
OGJ50295.1__1336	TC_20
OGJ52679.1__1342	TC_20
KKP37298.1__17	TC_21
KKP40892.1__21	TC_21
OGJ47348.1__1336	TC_21
KKP38161.1__18	TC_22
OGJ46726.1__1334	TC_22
OGJ44433.1__1335	TC_22
OGJ50132.1__1339	TC_22
KKP38943.1__18	TC_23
OGJ44655.1__1335	TC_23
OGJ50389.1__1339	TC_23
KKP39467.1__18	TC_24
OGJ44589.1__1334	TC_24
OGJ44919.1__1335	TC_24
OGJ50678.1__1339	TC_24
KKP39682.1__19	TC_26	31.2
KKP42322.1__24	TC_26	31.2
KKP50775.1__30	TC_26	31.2
OGM07919.1__1466	TC_26	31.2
OGM80518.1__1524	TC_26	31.2
OGM87433.1__1532	TC_26	31.2
HCR35845.1__2888	TC_26	31.2
KKQ32347.1__20	TC_27
OGZ63378.1__1793	TC_29
OGZ65861.1__1796	TC_29
OGZ70517.1__1800	TC_29
KKQ31791.1__26	TC_32
KKQ26887.1__34	TC_32
KKQ40958.1__112	TC_32
OGH49898.1__1079	TC_32
KKQ32218.1__26	TC_33
KKQ27255.1__34	TC_33
KKQ41433.1__112	TC_33
OGH50426.1__1079	TC_33
KKQ33828.1__26	TC_34
KKP61730.1__42	TC_34
KKQ36490.1__28	TC_35
KKP46279.1__29	TC_36
KKP47001.1__29	TC_37	64.67
KKQ29405.1__34	TC_38
OGH28363.1__1064	TC_38
OGH46478.1__1073	TC_38
OGH24928.1__1131	TC_38
OGH18012.1__1135	TC_38
KKP57353.1__37	TC_39
KKP64014.1__44	TC_39
HBI16873.1__2809	TC_39
KKP57760.1__37	TC_40
KKP63967.1__44	TC_40
HBI17313.1__2809	TC_40
KKP58017.1__37	TC_41
KKP65369.1__44	TC_41
HBI17439.1__2809	TC_41
KKP58758.1__37	TC_42
KKP64783.1__44	TC_42
HBI16850.1__2809	TC_42
KKP58315.1__38	TC_43
KKP59869.1__38	TC_44
KKP59226.1__39	TC_45
KKP59673.1__39	TC_46
KKQ36021.1__40	TC_47
KKP60177.1__41	TC_48
KKP61756.1__43	TC_48
KKP65979.1__50	TC_48
HAE36826.1__2737	TC_48
HCU01434.1__2904	TC_48
KKP60826.1__41	TC_49
KKP63365.1__43	TC_49
KKP66557.1__50	TC_49
HAE36863.1__2737	TC_49
HCU01924.1__2904	TC_49
KKP61043.1__41	TC_50
KKP63538.1__43	TC_50
KKP66730.1__50	TC_50
KKP93885.1__83	TC_50
KKP96336.1__85	TC_50
KKQ09148.1__98	TC_50
KKQ12697.1__102	TC_50
KKQ21095.1__107	TC_50
OGJ11067.1__1240	TC_50
HAE36380.1__2737	TC_50
HCU02000.1__2904	TC_50
KKQ37711.1__47	TC_52
KKQ37794.1__47	TC_53
KKP67850.1__48	TC_54
KKP67904.1__48	TC_55
KKP72159.1__52	TC_55
KKP67674.1__49	TC_56	32.5
KKP68869.1__51	TC_56	32.5
KKP84590.1__62	TC_56	32.5
KKP84558.1__65	TC_56	32.5
KKP68259.1__49	TC_57
KKP69030.1__51	TC_57
KKP84112.1__62	TC_57
KKP85313.1__65	TC_57
KKP70428.1__49	TC_58
KKP69047.1__51	TC_58
KKP82166.1__65	TC_58
HBR79805.1__2835	TC_58
KKP73220.1__49	TC_59
KKP68677.1__51	TC_59
KKP84646.1__62	TC_59
KKP85004.1__65	TC_59
HBR78832.1__2835	TC_59
KKP69315.1__53	TC_60	32.1
OGB65799.1__645	TC_60	32.1
OGB79283.1__651	TC_60	32.1
KKP70337.1__53	TC_61
OGB64654.1__645	TC_61
OGB76537.1__646	TC_61
OGB78765.1__651	TC_61
KKQ39172.1__55	TC_62
KKQ00025.1__89	TC_62
HAR99675.1__2756	TC_62
HBI33845.1__2808	TC_62
HBI50894.1__2810	TC_62
HBT46086.1__2827	TC_62
HBU11133.1__2833	TC_62
HCO99555.1__2910	TC_62
KKQ40307.1__55	TC_63
KKQ01045.1__88	TC_63
KKQ02447.1__89	TC_63
HAS00274.1__2756	TC_63
HBI34271.1__2808	TC_63
HBI50782.1__2810	TC_63
HBT45649.1__2827	TC_63
HBU10854.1__2833	TC_63
HCO99396.1__2910	TC_63
KKQ40437.1__55	TC_64
HAS00130.1__2756	TC_64
HBI50418.1__2810	TC_64
HBU10669.1__2833	TC_64
KKP75780.1__58	TC_66
HAP74179.1__2754	TC_66
HBC70909.1__2789	TC_66
KKP79463.1__59	TC_67	36.11
OGI35014.1__1173	TC_67	36.11
OGI32229.1__1181	TC_67	36.11
KKP79764.1__59	TC_68
OGI35190.1__1173	TC_68
OGI31194.1__1179	TC_68
OGI32745.1__1181	TC_68
KKP80813.1__62	TC_69	43.94
OHA85866.1__1964	TC_70
OHB02287.1__2036	TC_70
PIR40131.1__2165	TC_70
OHA86462.1__1964	TC_71
OHB01993.1__2036	TC_71
KKQ38732.1__74	TC_72	37.57
OGD39082.1__785	TC_72	37.84
KKQ40578.1__74	TC_74
KKQ36259.1__77	TC_77
KKQ36389.1__77	TC_78	48.17
OGI69408.1__1193	TC_78	48.17
KKQ37121.1__77	TC_79
KKP91115.1__80	TC_84
KKP94180.1__83	TC_84
KKP96692.1__85	TC_84
KKQ09030.1__98	TC_84
KKQ12921.1__102	TC_84
KKQ20661.1__107	TC_84
OGJ11851.1__1239	TC_84
OGJ11717.1__1240	TC_84
KKP91441.1__80	TC_85
KKP94512.1__83	TC_85
KKP96974.1__85	TC_85
KKQ09897.1__98	TC_85
KKQ13281.1__102	TC_85
KKQ20981.1__107	TC_85
OGJ06568.1__1235	TC_85
OGJ11828.1__1239	TC_85
OGJ11227.1__1240	TC_85
OGE09064.1__755	TC_86
KKP97921.1__82	TC_90
KKQ07001.1__94	TC_90
KKQ15609.1__101	TC_90
KKP93897.1__83	TC_91
KKP96348.1__85	TC_91
KKQ09160.1__98	TC_91
KKQ12709.1__102	TC_91
KKQ21107.1__107	TC_91
OGJ06414.1__1235	TC_91
OGJ11837.1__1239	TC_91
OGJ11077.1__1240	TC_91
KKP97263.1__86	TC_92
KKS24930.1__338	TC_92
OGD39151.1__785	TC_93
OGD38559.1__785	TC_95
OGD39149.1__785	TC_96
KKQ01828.1__89	TC_97
HCO99706.1__2910	TC_97
KKQ01961.1__90	TC_98
KKQ07122.1__96	TC_101
OHA87108.1__1965	TC_101
OHA98100.1__1973	TC_101
OHB02563.1__1978	TC_101
OHA94649.1__2033	TC_101
KKQ08389.1__96	TC_102
KKQ15568.1__104	TC_102
OGE17540.1__768	TC_102
OGE36634.1__827	TC_102
KKQ09203.1__96	TC_103	30.2
OGE16436.1__768	TC_103	30.2
OGE35316.1__827	TC_103	30.2
KKQ10015.1__96	TC_104
KKQ14700.1__104	TC_104
OGE36692.1__827	TC_104
OGE33010.1__839	TC_104
KKQ10173.1__96	TC_105
KKQ13735.1__104	TC_105
OGE17150.1__768	TC_105
OGE35931.1__827	TC_105
KKQ10705.1__96	TC_106
KKQ14513.1__104	TC_106
OGE16871.1__768	TC_106
OGE35858.1__827	TC_106
OGE31227.1__839	TC_106
KKQ10233.1__97	TC_107
KKQ88807.1__158	TC_107
HAZ73253.1__2909	TC_107
KKQ10345.1__97	TC_108
KKQ88709.1__158	TC_108
HAZ73646.1__2909	TC_108
KKQ14801.1__104	TC_110
KKQ14895.1__104	TC_111
OGE16646.1__768	TC_111
OGE34722.1__827	TC_111
OGE33377.1__839	TC_111
KKQ17417.1__105	TC_112
KKQ17803.1__105	TC_114
KKQ18321.1__105	TC_115
OGZ20257.1__1751	TC_117
OGZ77117.1__1888	TC_117
KKQ21957.1__109	TC_119	31.7
OGM90516.1__1540	TC_119	32.5
KKQ22034.1__109	TC_121	34.15
OGM90732.1__1540	TC_121	34.15
KKQ23007.1__109	TC_122
KKQ40848.1__111	TC_123
KKQ40909.1__111	TC_124
OGM20971.1__1481	TC_126
OGM20003.1__1481	TC_127
KKR13247.1__226	TC_130
OGM13017.1__1472	TC_130
OGM26448.1__1486	TC_130
OGM37617.1__1496	TC_130
OGM64015.1__1506	TC_130
OGM62901.1__1508	TC_130
KKQ44133.1__115	TC_132
KKQ44753.1__115	TC_133
KKQ45945.1__115	TC_134
KKQ46160.1__116	TC_135
KKQ81132.1__151	TC_135
KKQ46444.1__116	TC_136
KKQ80399.1__151	TC_136
KKQ48980.1__119	TC_137	45.38
KKQ98580.1__165	TC_140
KKR13796.1__226	TC_140
OGM23399.1__1482	TC_140
OGM65164.1__1506	TC_140
KKR13820.1__226	TC_141
OGM65188.1__1506	TC_141
KKR13992.1__226	TC_142
OGM23484.1__1482	TC_142
OGM64273.1__1506	TC_142
KKQ98414.1__165	TC_143
KKR13996.1__226	TC_143
OGM23490.1__1482	TC_143
OGM64279.1__1506	TC_143
KKQ53910.1__123	TC_144
KKQ60903.1__132	TC_144
KKQ63021.1__134	TC_144
KKQ65043.1__136	TC_144
KKQ69818.1__139	TC_144
KKQ72400.1__140	TC_144
HBI97574.1__2814	TC_144
HBT27796.1__2824	TC_144
KKQ54224.1__123	TC_145
KKQ61215.1__132	TC_145
KKQ63280.1__134	TC_145
KKQ65602.1__136	TC_145
KKQ70012.1__139	TC_145
KKQ72747.1__140	TC_145
HBI97676.1__2814	TC_145
HBT27405.1__2824	TC_145
KKQ54244.1__123	TC_146
KKQ60721.1__132	TC_146
KKQ63260.1__134	TC_146
KKQ65622.1__136	TC_146
KKQ69992.1__139	TC_146
KKQ72767.1__140	TC_146
HBI97696.1__2814	TC_146
HBT27385.1__2824	TC_146
KKQ54245.1__123	TC_147
KKQ60722.1__132	TC_147
KKQ63259.1__134	TC_147
KKQ65623.1__136	TC_147
KKQ69991.1__139	TC_147
KKQ72768.1__140	TC_147
HBI97697.1__2814	TC_147
HBT27384.1__2824	TC_147
KKQ54278.1__123	TC_148
KKQ60995.1__132	TC_148
KKQ63476.1__134	TC_148
KKQ65453.1__136	TC_148
KKQ70240.1__139	TC_148
KKQ72584.1__140	TC_148
HBI97029.1__2814	TC_148
HBT27515.1__2824	TC_148
KKQ54510.1__123	TC_149	27.9
KKQ61579.1__132	TC_149	27.9
KKQ63528.1__134	TC_149	27.9
KKQ65680.1__136	TC_149	27.9
KKQ70297.1__139	TC_149	27.9
KKQ72802.1__140	TC_149	27.9
HBI96910.1__2814	TC_149	27.9
HBT27569.1__2824	TC_149	27.9
KKQ54553.1__123	TC_150
KKQ61536.1__132	TC_150
KKQ63571.1__134	TC_150
KKQ65723.1__136	TC_150
KKQ70340.1__139	TC_150
KKQ72845.1__140	TC_150
HBI96954.1__2814	TC_150
HBT27612.1__2824	TC_150
KKQ55827.1__125	TC_153
KKQ74191.1__143	TC_153
KKQ83235.1__154	TC_153
KKQ56377.1__125	TC_154
KKQ75479.1__143	TC_154
KKQ84016.1__154	TC_154
KKQ57046.1__125	TC_155
KKQ84105.1__154	TC_155
KKR32526.1__252	TC_161
KKR32183.1__252	TC_162
KKQ59173.1__130	TC_163	33.1
KKQ77476.1__146	TC_163	33.1
OGE45516.1__828	TC_163	33.1
OGE27395.1__841	TC_163	33.1
OGE68839.1__849	TC_163	33.1
HCB22266.1__2869	TC_163	33.1
HBQ50352.1__2882	TC_163	33.1
KKQ60188.1__130	TC_164	34.2
KKQ76796.1__146	TC_164
OGE27751.1__818	TC_164	33.9
OGE44973.1__828	TC_164	34.2
OGE38788.1__832	TC_164	34.2
OGE26819.1__841	TC_164	34.2
OGE68446.1__849	TC_164	34.2
OGE71942.1__956	TC_164	34.2
HCB22603.1__2869	TC_164	34.2
HBQ51289.1__2882	TC_164	34.2
KKQ65808.1__135	TC_165
KKQ80582.1__148	TC_165
OGE23738.1__817	TC_165
KKQ65958.1__135	TC_166
KKQ80848.1__148	TC_166
KKQ66982.1__135	TC_167
KKQ80742.1__148	TC_167
KKQ66990.1__135	TC_168
KKQ80750.1__148	TC_168
KKQ66999.1__135	TC_169
KKQ80759.1__148	TC_169
OGE22745.1__817	TC_169
KKQ67308.1__135	TC_170
KKQ79746.1__148	TC_170
OGE24458.1__817	TC_170
KKQ67349.1__135	TC_171
OGE23623.1__817	TC_171
OGZ19172.1__1751	TC_172
OGZ22173.1__1754	TC_172
OGZ22683.1__1756	TC_172
OGZ26498.1__1759	TC_172
OGZ23460.1__1861	TC_172
OGZ26185.1__1864	TC_172
KKQ67823.1__138	TC_174
KKQ91249.1__159	TC_174
OGJ06440.1__1272	TC_174
OGL56499.1__1413	TC_174
OGL57827.1__1418	TC_174
HCU55254.1__2906	TC_174
KKQ70510.1__138	TC_175
KKQ92285.1__159	TC_175
OGL54993.1__1412	TC_175
OGL57315.1__1414	TC_175
OGL58052.1__1418	TC_175
HCU55009.1__2906	TC_175
KKQ72379.1__142	TC_176
KKQ74286.1__142	TC_177
KKQ90584.1__160	TC_177
KKQ73814.1__145	TC_178
KKQ76551.1__146	TC_179
OHA99082.1__1973	TC_180
OHB01843.1__1978	TC_180
OHA94902.1__2033	TC_180
KKQ77925.1__148	TC_181
KKQ79240.1__151	TC_183
KKQ79546.1__151	TC_184
KKQ81416.1__152	TC_185
KKR17423.1__232	TC_185	49.89
KKR42801.1__265	TC_185	49.89
OGE21620.1__820	TC_185	49.89
OGE30017.1__823	TC_185	49.89
OGE43548.1__834	TC_185	49.89
OGE67821.1__954	TC_185	49.89
[truncated: 6,015 more rows]

## Sheet: Edges
DPANN
Node1	Node2
11	CqsA_1
14	CqsA_1
1522	CqsA_1
31	CqsA_2
42	CqsA_2
2345	CqsA_2
2353	CqsA_2
2392	CqsA_2
2468	CqsA_2
2585	CqsA_2
2627	CqsA_2
39	CqsA_3
47	CqsA_4
77	CqsA_5
105	CqsA_6
1801	CqsA_6
1804	CqsA_6
1806	CqsA_6
1809	CqsA_6
1810	CqsA_6
1812	CqsA_6
1816	CqsA_6
1882	CqsA_6
1892	CqsA_6
2854	CqsA_6
1481	CqsA_7
115	CqsA_8
226	CqsA_9
1482	CqsA_9
1506	CqsA_9
125	CqsA_11
143	CqsA_11
145	CqsA_12
162	CqsA_13
254	CqsA_13
165	CqsA_14
169	CqsA_15
198	CqsA_15
208	CqsA_15
212	CqsA_15
237	CqsA_15
260	CqsA_15
274	CqsA_15
400	CqsA_15
414	CqsA_15
427	CqsA_15
1192	CqsA_15
1194	CqsA_15
1195	CqsA_15
1203	CqsA_15
1214	CqsA_15
1215	CqsA_15
1216	CqsA_15
1217	CqsA_15
1228	CqsA_15
1230	CqsA_15
1233	CqsA_15
1236	CqsA_15
1238	CqsA_15
1243	CqsA_15
1252	CqsA_15
1258	CqsA_15
1260	CqsA_15
1261	CqsA_15
1262	CqsA_15
1268	CqsA_15
1270	CqsA_15
1273	CqsA_15
1276	CqsA_15
1278	CqsA_15
2780	CqsA_15
2785	CqsA_15
2788	CqsA_15
2798	CqsA_15
2857	CqsA_15
2900	CqsA_15
178	CqsA_16
2684	CqsA_17
183	CqsA_18
366	CqsA_18
921	CqsA_18
930	CqsA_18
935	CqsA_18
936	CqsA_18
1000	CqsA_18
187	CqsA_19
205	CqsA_19
276	CqsA_19
1519	CqsA_19
1527	CqsA_19
1530	CqsA_19
1535	CqsA_19
2863	CqsA_19
188	CqsA_20
1559	CqsA_20
1571	CqsA_20
1588	CqsA_20
191	CqsA_21
231	CqsA_21
293	CqsA_21
1049	CqsA_21
1061	CqsA_21
1066	CqsA_21
1071	CqsA_21
1076	CqsA_21
1083	CqsA_21
1084	CqsA_21
1085	CqsA_21
1133	CqsA_21
1143	CqsA_21
1147	CqsA_21
1148	CqsA_21
2777	CqsA_21
248	CqsA_22
1464	CqsA_22
1485	CqsA_22
1495	CqsA_22
1509	CqsA_22
249	CqsA_23
305	CqsA_26
404	CqsA_26
435	CqsA_26
2054	CqsA_26
2237	CqsA_26
2446	CqsA_26
2510	CqsA_26
2514	CqsA_26
2651	CqsA_26
2652	CqsA_26
2778	CqsA_26
2862	CqsA_26
2896	CqsA_26
1834	CqsA_28
1835	CqsA_28
1845	CqsA_28
1846	CqsA_28
1851	CqsA_28
1908	CqsA_28
2005	CqsA_28
2848	CqsA_28
2867	CqsA_28
395	CqsA_29
398	CqsA_30
736	CqsA_31
802	CqsA_31
2795	CqsA_31
2817	CqsA_31
447	CqsA_32
450	CqsA_32
457	CqsA_32
483	CqsA_32
524	CqsA_32
1694	CqsA_34
1695	CqsA_34
1698	CqsA_34
1699	CqsA_34
1701	CqsA_34
2868	CqsA_34
2870	CqsA_34
485	CqsA_35
1178	CqsA_35
1180	CqsA_35
1183	CqsA_35
2786	CqsA_35
2830	CqsA_35
1331	CqsA_36
2767	CqsA_36
2773	CqsA_36
512	CqsA_37
2878	CqsA_37
1280	CqsA_38
565	CqsA_39
1003	CqsA_39
572	CqsA_41
1941	CqsA_41
1948	CqsA_41
1951	CqsA_41
1953	CqsA_41
1955	CqsA_41
2012	CqsA_41
2016	CqsA_41
2020	CqsA_41
2915	CqsA_41
572	CqsA_42
1941	CqsA_42
1948	CqsA_42
1951	CqsA_42
1953	CqsA_42
2012	CqsA_42
2016	CqsA_42
2020	CqsA_42
2915	CqsA_42
1705	CqsA_43
2894	CqsA_43
585	CqsA_44
632	CqsA_44
1009	CqsA_44
1025	CqsA_44
2247	CqsA_44
709	CqsA_45
715	CqsA_46
718	CqsA_46
728	CqsA_47
795	CqsA_47
797	CqsA_47
852	CqsA_48
857	CqsA_48
863	CqsA_48
870	CqsA_48
967	CqsA_48
969	CqsA_48
876	CqsA_49
886	CqsA_49
880	CqsA_50
884	CqsA_50
975	CqsA_50
902	CqsA_51
983	CqsA_51
993	CqsA_51
920	CqsA_52
927	CqsA_52
928	CqsA_52
929	CqsA_52
934	CqsA_52
925	CqsA_53
937	CqsA_54
943	CqsA_55
960	CqsA_56
1050	CqsA_57
1067	CqsA_57
1057	CqsA_58
1063	CqsA_58
1141	CqsA_58
1086	CqsA_59
1090	CqsA_59
1092	CqsA_59
1156	CqsA_59
1098	CqsA_60
1101	CqsA_60
1154	CqsA_60
2771	CqsA_60
1106	CqsA_61
2757	CqsA_61
2831	CqsA_61
1128	CqsA_62
1189	CqsA_63
1914	CqsA_63
1190	CqsA_64
1219	CqsA_64
1226	CqsA_64
1202	CqsA_65
1229	CqsA_66
1263	CqsA_66
1271	CqsA_66
1281	CqsA_67
1283	CqsA_67
1284	CqsA_67
1330	CqsA_67
1305	CqsA_68
1314	CqsA_68
1364	CqsA_68
1378	CqsA_68
1385	CqsA_68
1307	CqsA_69
1365	CqsA_69
1381	CqsA_69
1312	CqsA_70
1320	CqsA_71
1322	CqsA_72
1323	CqsA_72
1325	CqsA_72
1326	CqsA_72
1394	CqsA_72
1395	CqsA_72
1323	CqsA_73
1394	CqsA_73
1395	CqsA_73
1397	CqsA_73
1324	CqsA_74
1396	CqsA_74
1467	CqsA_75
1472	CqsA_76
1486	CqsA_76
1496	CqsA_76
1508	CqsA_76
1478	CqsA_77
1479	CqsA_78
1502	CqsA_78
1480	CqsA_79
1504	CqsA_79
1487	CqsA_80
1493	CqsA_80
1497	CqsA_80
1515	CqsA_80
1489	CqsA_81
1490	CqsA_82
1513	CqsA_82
1569	CqsA_83
1591	CqsA_84
1657	CqsA_85
1662	CqsA_85
1659	CqsA_86
1659	CqsA_87
1670	CqsA_87
1675	CqsA_88
1682	CqsA_88
1711	CqsA_89
1712	CqsA_90
1714	CqsA_91
2859	CqsA_91
1729	CqsA_92
1729	CqsA_93
1732	CqsA_94
1735	CqsA_95
1765	CqsA_96
1789	CqsA_97
1877	CqsA_97
1796	CqsA_98
1800	CqsA_98
1798	CqsA_99
1802	CqsA_100
1836	CqsA_101
1847	CqsA_101
1839	CqsA_102
1850	CqsA_103
1862	CqsA_104
1881	CqsA_105
1885	CqsA_106
1890	CqsA_107
1893	CqsA_107
1918	CqsA_108
1938	CqsA_109
1942	CqsA_109
2017	CqsA_109
1956	CqsA_110
1958	CqsA_110
2023	CqsA_110
2055	CqsA_111
2141	CqsA_111
2061	CqsA_112
2152	CqsA_112
2154	CqsA_112
2158	CqsA_112
2648	CqsA_112
2088	CqsA_113
2138	CqsA_113
2614	CqsA_113
2281	CqsA_115
2582	CqsA_115
2628	CqsA_115
2125	CqsA_116
2196	CqsA_117
2238	CqsA_118
2485	CqsA_118
2654	CqsA_118
2242	CqsA_119
2262	CqsA_120
2297	CqsA_122
2304	CqsA_123
2314	CqsA_124
2326	CqsA_125
2366	CqsA_126
2386	CqsA_127
2561	CqsA_127
2418	CqsA_128
2450	CqsA_129
2450	CqsA_130
2678	CqsA_131
2679	CqsA_132
2692	CqsA_133
2836	CqsA_135
2855	CqsA_136
2860	CqsA_137
1705	LuxI_2
2881	LuxI_2
2894	LuxI_2
1765	LuxI_3
2277	LuxI_5
2670	LuxI_5
2306	LuxI_6
733	HdtS_1
1829	HdtS_2
1868	HdtS_3
1956	HdtS_4
1958	HdtS_4
2023	HdtS_4
2063	HdtS_6
2269	HdtS_7
2336	HdtS_8
2399	HdtS_9
2484	HdtS_9
2647	HdtS_9
2761	HdtS_10
2930	HdtS_11
2164	LuxS_1
2461	LuxS_1
2474	LuxS_1
2507	LuxS_1
249	RpfF_4
640	RpfF_5
640	RpfF_6
891	RpfF_7
897	RpfF_8
981	RpfF_8
992	RpfF_8
2109	RpfF_9
2129	RpfF_10
2695	RpfF_10
2231	RpfF_11
2959	RpfF_16
2959	RpfF_17
1	Tdh_1
1	Tdh_2
2	Tdh_3
28	Tdh_4
34	Tdh_4
112	Tdh_4
1079	Tdh_4
1057	Tdh_5
1063	Tdh_5
1128	Tdh_5
1141	Tdh_5
2242	Tdh_5
70	Tdh_6
116	Tdh_8
151	Tdh_8
226	Tdh_9
1487	Tdh_9
1497	Tdh_9
1515	Tdh_9
130	Tdh_11
146	Tdh_11
818	Tdh_11
828	Tdh_11
832	Tdh_11
841	Tdh_11
849	Tdh_11
956	Tdh_11
2869	Tdh_11
2882	Tdh_11
172	Tdh_12
172	Tdh_13
172	Tdh_14
172	Tdh_15
183	Tdh_16
366	Tdh_16
395	Tdh_16
921	Tdh_16
930	Tdh_16
1000	Tdh_16
183	Tdh_17
921	Tdh_17
930	Tdh_17
936	Tdh_17
194	Tdh_18
301	Tdh_18
741	Tdh_18
750	Tdh_18
754	Tdh_18
759	Tdh_18
760	Tdh_18
761	Tdh_18
762	Tdh_18
763	Tdh_18
764	Tdh_18
765	Tdh_18
816	Tdh_18
231	Tdh_19
293	Tdh_19
1061	Tdh_19
1066	Tdh_19
1076	Tdh_19
1083	Tdh_19
1084	Tdh_19
1085	Tdh_19
1133	Tdh_19
1143	Tdh_19
1147	Tdh_19
1148	Tdh_19
2777	Tdh_19
234	Tdh_20
247	Tdh_21
361	Tdh_21
376	Tdh_21
1002	Tdh_21
248	Tdh_22
1464	Tdh_22
1485	Tdh_22
1495	Tdh_22
1509	Tdh_22
249	Tdh_23
305	Tdh_24
404	Tdh_24
2054	Tdh_24
2446	Tdh_24
2510	Tdh_24
2514	Tdh_24
2651	Tdh_24
2778	Tdh_24
2862	Tdh_24
339	Tdh_25
932	Tdh_25
938	Tdh_26
1819	Tdh_26
1827	Tdh_26
1899	Tdh_26
1905	Tdh_26
1834	Tdh_27
1835	Tdh_27
1846	Tdh_27
1908	Tdh_27
2848	Tdh_27
2867	Tdh_27
2795	Tdh_30
2817	Tdh_30
482	Tdh_31
522	Tdh_31
2875	Tdh_31
482	Tdh_32
522	Tdh_32
2875	Tdh_32
501	Tdh_33
531	Tdh_33
583	Tdh_33
723	Tdh_33
724	Tdh_33
725	Tdh_33
726	Tdh_33
792	Tdh_33
2736	Tdh_33
2765	Tdh_33
2832	Tdh_33
2880	Tdh_33
2893	Tdh_33
2913	Tdh_33
512	Tdh_34
2878	Tdh_34
514	Tdh_35
2894	Tdh_35
565	Tdh_36
574	Tdh_36
933	Tdh_36
2881	Tdh_37
2894	Tdh_37
1705	Tdh_38
2894	Tdh_38
596	Tdh_40
632	Tdh_41
640	Tdh_42
640	Tdh_43
640	Tdh_44
640	Tdh_45
640	Tdh_46
660	Tdh_47
746	Tdh_48
751	Tdh_48
1321	Tdh_48
753	Tdh_49
758	Tdh_50
806	Tdh_50
813	Tdh_50
874	Tdh_51
876	Tdh_52
886	Tdh_52
876	Tdh_53
886	Tdh_53
918	Tdh_54
919	Tdh_55
920	Tdh_56
927	Tdh_56
928	Tdh_56
929	Tdh_56
934	Tdh_56
920	Tdh_57
927	Tdh_57
928	Tdh_57
929	Tdh_57
934	Tdh_57
925	Tdh_58
925	Tdh_59
1004	Tdh_59
926	Tdh_60
932	Tdh_61
999	Tdh_61
960	Tdh_62
998	Tdh_63
998	Tdh_64
1001	Tdh_65
1009	Tdh_66
2247	Tdh_66
1051	Tdh_67
1051	Tdh_68
1057	Tdh_69
1141	Tdh_69
1057	Tdh_70
1063	Tdh_70
1141	Tdh_70
1059	Tdh_71
1078	Tdh_71
1082	Tdh_71
1132	Tdh_71
1142	Tdh_71
1065	Tdh_72
1129	Tdh_72
1146	Tdh_72
1086	Tdh_73
1090	Tdh_73
1092	Tdh_73
1156	Tdh_73
1097	Tdh_74
1098	Tdh_75
1101	Tdh_75
1154	Tdh_75
1106	Tdh_76
2757	Tdh_76
2831	Tdh_76
1187	Tdh_77
1190	Tdh_77
1192	Tdh_77
1203	Tdh_77
1215	Tdh_77
1216	Tdh_77
1219	Tdh_77
1226	Tdh_77
1266	Tdh_77
1206	Tdh_78
1990	Tdh_78
1222	Tdh_79
1290	Tdh_80
1304	Tdh_81
1313	Tdh_81
1363	Tdh_81
1377	Tdh_81
1305	Tdh_82
1314	Tdh_82
1364	Tdh_82
1378	Tdh_82
1385	Tdh_82
1306	Tdh_83
1307	Tdh_84
1365	Tdh_84
1381	Tdh_84
1309	Tdh_85
1375	Tdh_85
1309	Tdh_86
1375	Tdh_86
1310	Tdh_87
1311	Tdh_88
1360	Tdh_88
1317	Tdh_89
1320	Tdh_90
1362	Tdh_90
1320	Tdh_91
1324	Tdh_92
1396	Tdh_92
1357	Tdh_93
1374	Tdh_93
1384	Tdh_94
1407	Tdh_95
1433	Tdh_96
1450	Tdh_96
1444	Tdh_97
1444	Tdh_98
1472	Tdh_99
1486	Tdh_99
1496	Tdh_99
1508	Tdh_99
1484	Tdh_100
1492	Tdh_100
1503	Tdh_100
1569	Tdh_101
1647	Tdh_102
1656	Tdh_103
1663	Tdh_103
1668	Tdh_103
1659	Tdh_104
1670	Tdh_104
1712	Tdh_105
1714	Tdh_106
1733	Tdh_106
2741	Tdh_106
2883	Tdh_106
1729	Tdh_107
1732	Tdh_108
1735	Tdh_109
1735	Tdh_110
1741	Tdh_111
1744	Tdh_111
1789	Tdh_112
1877	Tdh_112
1794	Tdh_113
1803	Tdh_113
1796	Tdh_114
1800	Tdh_114
1796	Tdh_115
1798	Tdh_116
1798	Tdh_117
1799	Tdh_118
1802	Tdh_119
1802	Tdh_120
1829	Tdh_121
1839	Tdh_122
1935	Tdh_122
2761	Tdh_122
1839	Tdh_123
1840	Tdh_124
1852	Tdh_124
1854	Tdh_125
1881	Tdh_126
1923	Tdh_127
1928	Tdh_127
1938	Tdh_128
1942	Tdh_128
2017	Tdh_128
1941	Tdh_129
1948	Tdh_129
1951	Tdh_129
1953	Tdh_129
2012	Tdh_129
2016	Tdh_129
2020	Tdh_129
2025	Tdh_131
2042	Tdh_132
2047	Tdh_133
2259	Tdh_133
2061	Tdh_134
2152	Tdh_134
2154	Tdh_134
2158	Tdh_134
2459	Tdh_134
2648	Tdh_134
2109	Tdh_136
2109	Tdh_137
2125	Tdh_138
2262	Tdh_139
2268	Tdh_140
2307	Tdh_143
2335	Tdh_144
2359	Tdh_145
2386	Tdh_146
2561	Tdh_146
2441	Tdh_147
2450	Tdh_148
2485	Tdh_149
2531	Tdh_150
2622	Tdh_151
2705	Tdh_152
2738	Tdh_154
2802	Tdh_161
2891	Tdh_162
2894	Tdh_163
2918	Tdh_164
2953	Tdh_170
2959	Tdh_171
2959	Tdh_172
2959	Tdh_173
2959	Tdh_174
1888	UgpQ_2
109	UgpQ_3
188	UgpQ_8
1559	UgpQ_8
1571	UgpQ_8
1588	UgpQ_8
214	UgpQ_9
287	UgpQ_9
1319	UgpQ_9
355	UgpQ_10
888	UgpQ_10
889	UgpQ_10
912	UgpQ_10
980	UgpQ_10
988	UgpQ_10
994	UgpQ_10
1673	UgpQ_11
371	UgpQ_12
415	UgpQ_12
466	UgpQ_12
529	UgpQ_12
540	UgpQ_12
554	UgpQ_12
569	UgpQ_12
577	UgpQ_12
2745	UgpQ_12
2759	UgpQ_12
2796	UgpQ_12
2803	UgpQ_12
2828	UgpQ_12
399	UgpQ_13
1688	UgpQ_13
1691	UgpQ_13
1714	UgpQ_14
1733	UgpQ_14
2741	UgpQ_14
2859	UgpQ_14
2883	UgpQ_14
1700	UgpQ_15
1702	UgpQ_15
1703	UgpQ_15
1704	UgpQ_15
2816	UgpQ_15
2850	UgpQ_15
2852	UgpQ_15
2886	UgpQ_15
507	UgpQ_17
941	UgpQ_17
942	UgpQ_17
514	UgpQ_18
1408	UgpQ_18
2911	UgpQ_18
514	UgpQ_19
1408	UgpQ_19
2911	UgpQ_19
2881	UgpQ_20
2894	UgpQ_20
581	UgpQ_21
2874	UgpQ_21
659	UgpQ_24
663	UgpQ_24
707	UgpQ_25
777	UgpQ_25
778	UgpQ_25
756	UgpQ_26
805	UgpQ_26
823	UgpQ_27
828	UgpQ_28
841	UgpQ_28
849	UgpQ_28
852	UgpQ_29
857	UgpQ_29
861	UgpQ_29
863	UgpQ_29
870	UgpQ_29
967	UgpQ_29
969	UgpQ_29
853	UgpQ_30
854	UgpQ_31
860	UgpQ_31
864	UgpQ_31
865	UgpQ_31
958	UgpQ_31
963	UgpQ_31
966	UgpQ_31
855	UgpQ_32
867	UgpQ_32
964	UgpQ_32
858	UgpQ_33
862	UgpQ_33
866	UgpQ_33
869	UgpQ_33
965	UgpQ_33
968	UgpQ_33
891	UgpQ_34
899	UgpQ_34
990	UgpQ_34
897	UgpQ_35
981	UgpQ_35
992	UgpQ_35
903	UgpQ_36
960	UgpQ_37
1003	UgpQ_38
1051	UgpQ_39
1052	UgpQ_40
1062	UgpQ_40
1074	UgpQ_40
1056	UgpQ_41
1140	UgpQ_41
1057	UgpQ_42
1063	UgpQ_42
1141	UgpQ_42
1070	UgpQ_43
1128	UgpQ_44
1163	UgpQ_45
1307	UgpQ_46
1365	UgpQ_46
1381	UgpQ_46
1389	UgpQ_46
1320	UgpQ_47
1362	UgpQ_47
1327	UgpQ_48
1328	UgpQ_48
1411	UgpQ_48
1329	UgpQ_49
1400	UgpQ_49
1409	UgpQ_49
1329	UgpQ_50
1400	UgpQ_50
1409	UgpQ_50
1398	UgpQ_51
1401	UgpQ_51
1405	UgpQ_51
1399	UgpQ_52
1407	UgpQ_52
2811	UgpQ_52
1402	UgpQ_53
1406	UgpQ_54
1408	UgpQ_55
1428	UgpQ_56
1433	UgpQ_57
1439	UgpQ_57
1450	UgpQ_57
1487	UgpQ_58
1493	UgpQ_58
1497	UgpQ_58
1515	UgpQ_58
1545	UgpQ_59
1546	UgpQ_59
1547	UgpQ_59
1550	UgpQ_60
1579	UgpQ_60
1552	UgpQ_61
1566	UgpQ_61
1574	UgpQ_61
1586	UgpQ_61
1592	UgpQ_61
1597	UgpQ_61
1553	UgpQ_62
1555	UgpQ_63
1569	UgpQ_63
1587	UgpQ_63
1557	UgpQ_64
1572	UgpQ_65
1637	UgpQ_66
1647	UgpQ_67
1648	UgpQ_68
2801	UgpQ_68
1656	UgpQ_69
1668	UgpQ_69
1656	UgpQ_70
1663	UgpQ_70
1668	UgpQ_70
1659	UgpQ_71
1659	UgpQ_72
1661	UgpQ_73
1665	UgpQ_74
1666	UgpQ_75
1690	UgpQ_76
1724	UgpQ_76
1709	UgpQ_77
1712	UgpQ_78
1712	UgpQ_79
1735	UgpQ_80
1738	UgpQ_81
1858	UgpQ_81
1739	UgpQ_82
1742	UgpQ_82
1743	UgpQ_82
1745	UgpQ_82
1740	UgpQ_83
1749	UgpQ_84
1792	UgpQ_85
1878	UgpQ_85
1857	UgpQ_86
1859	UgpQ_86
1865	UgpQ_87
1866	UgpQ_87
1867	UgpQ_87
1880	UgpQ_88
1885	UgpQ_89
1890	UgpQ_90
1893	UgpQ_90
1905	UgpQ_91
1923	UgpQ_92
1928	UgpQ_92
1939	UgpQ_93
1945	UgpQ_93
2019	UgpQ_93
1942	UgpQ_94
1956	UgpQ_95
1958	UgpQ_95
2023	UgpQ_95
2093	UgpQ_98
2565	UgpQ_98
2655	UgpQ_98
2121	UgpQ_99
2124	UgpQ_100
2125	UgpQ_101
2129	UgpQ_102
2695	UgpQ_102
2140	UgpQ_103
2219	UgpQ_105
2441	UgpQ_105
2242	UgpQ_106
2296	UgpQ_107
2299	UgpQ_108
2317	UgpQ_109
2336	UgpQ_110
2372	UgpQ_111
2453	UgpQ_111
2496	UgpQ_111
2584	UgpQ_111
2680	UgpQ_111
2447	UgpQ_114
2450	UgpQ_115
2466	UgpQ_116
2470	UgpQ_117
2502	UgpQ_118
2597	UgpQ_118
2608	UgpQ_118
2588	UgpQ_119
2588	UgpQ_120
2617	UgpQ_121
2617	UgpQ_122
2622	UgpQ_123
2683	UgpQ_124
2701	UgpQ_125
2720	UgpQ_126
2761	UgpQ_127
2836	UgpQ_130
2917	UgpQ_131
2918	UgpQ_132
2959	UgpQ_133
42	TnaA_1
48	TnaA_1
52	TnaA_1
48	TnaA_2
52	TnaA_2
221	TnaA_4
355	TnaA_5
502	TnaA_5
888	TnaA_5
889	TnaA_5
891	TnaA_5
899	TnaA_5
912	TnaA_5
980	TnaA_5
988	TnaA_5
990	TnaA_5
994	TnaA_5
896	TnaA_6
903	TnaA_6
909	TnaA_6
913	TnaA_6
987	TnaA_6
1817	TnaA_8
1823	TnaA_8
880	TnaA_9
884	TnaA_9
975	TnaA_9
903	TnaA_10
947	TnaA_11
1110	TnaA_11
1118	TnaA_11
981	TnaA_12
992	TnaA_12
1285	TnaA_13
1332	TnaA_13
1293	TnaA_14
1343	TnaA_14
1350	TnaA_14
1548	TnaA_15
1553	TnaA_16
1560	TnaA_16
1570	TnaA_16
1740	TnaA_17
1760	TnaA_18
1763	TnaA_18
1820	TnaA_19
1828	TnaA_19
1895	TnaA_19
2050	TnaA_20
2199	TnaA_20
2458	TnaA_20
2711	TnaA_20
2703	TnaA_21
2102	TnaA_22
2179	TnaA_22
2270	TnaA_22
2545	TnaA_22
2153	TnaA_23
2181	TnaA_24
2231	TnaA_25
2301	TnaA_27
2335	TnaA_28
2631	TnaA_29
1012	PpyS_1
1018	PpyS_1
1114	PpyS_1
676	ArpA_1
878	ArpA_2
882	ArpA_2
887	ArpA_2
974	ArpA_2
976	ArpA_2
919	ArpA_3
1668	ArpA_4
1749	ArpA_5
2282	ArpA_5
2361	ArpA_5
2808	ArpA_5
2827	ArpA_5
2068	ArpA_6
2504	ArpA_6
2313	ArpA_8
2715	ArpA_9
4	AibA_1
8	AibA_1
9	AibA_1
16	AibA_1
2764	AibA_1
2837	AibA_1
46	AibA_2
86	AibA_2
2898	AibA_2
49	AibA_3
51	AibA_3
62	AibA_3
65	AibA_3
2835	AibA_3
53	AibA_4
645	AibA_4
651	AibA_4
55	AibA_5
88	AibA_5
89	AibA_5
2756	AibA_5
2808	AibA_5
2810	AibA_5
2827	AibA_5
2833	AibA_5
2910	AibA_5
59	AibA_6
1173	AibA_6
1179	AibA_6
1181	AibA_6
2197	AibA_6
80	AibA_7
83	AibA_7
85	AibA_7
98	AibA_7
102	AibA_7
107	AibA_7
1235	AibA_7
1240	AibA_7
169	AibA_10
198	AibA_10
237	AibA_10
260	AibA_10
1195	AibA_10
1230	AibA_10
1260	AibA_10
1261	AibA_10
1268	AibA_10
2780	AibA_10
2798	AibA_10
1926	AibA_11
185	AibA_12
221	AibA_13
367	AibA_13
224	AibA_14
359	AibA_14
377	AibA_14
394	AibA_14
890	AibA_14
898	AibA_14
901	AibA_14
907	AibA_14
910	AibA_14
233	AibA_16
246	AibA_16
643	AibA_16
644	AibA_16
238	AibA_17
284	AibA_17
288	AibA_17
295	AibA_17
310	AibA_17
311	AibA_17
314	AibA_17
372	AibA_17
1454	AibA_17
2746	AibA_17
2775	AibA_17
2792	AibA_17
2838	AibA_17
258	AibA_18
264	AibA_18
422	AibA_18
1584	AibA_18
1585	AibA_18
1600	AibA_18
1601	AibA_18
1602	AibA_18
1603	AibA_18
1605	AibA_18
2825	AibA_18
2846	AibA_18
1931	AibA_19
2007	AibA_19
2752	AibA_19
2800	AibA_19
2871	AibA_19
2899	AibA_19
2912	AibA_19
266	AibA_20
491	AibA_20
355	AibA_23
888	AibA_23
889	AibA_23
912	AibA_23
980	AibA_23
988	AibA_23
994	AibA_23
1934	AibA_24
403	AibA_25
430	AibA_25
2768	AibA_25
421	AibA_26
444	AibA_26
485	AibA_26
1166	AibA_26
1171	AibA_26
1172	AibA_26
1176	AibA_26
1177	AibA_26
1178	AibA_26
1182	AibA_26
1183	AibA_26
2786	AibA_26
2830	AibA_26
896	AibA_27
909	AibA_27
913	AibA_27
987	AibA_27
1695	AibA_28
1698	AibA_28
1699	AibA_28
1701	AibA_28
2870	AibA_28
489	AibA_29
1916	AibA_29
1917	AibA_29
517	AibA_30
532	AibA_30
534	AibA_30
536	AibA_30
713	AibA_30
719	AibA_30
721	AibA_30
783	AibA_30
2748	AibA_30
2755	AibA_30
2782	AibA_30
2790	AibA_30
2864	AibA_30
1783	AibA_32
1786	AibA_32
1872	AibA_32
1875	AibA_32
1876	AibA_32
1950	AibA_34
1952	AibA_34
2013	AibA_34
2015	AibA_34
578	AibA_35
1705	AibA_36
2881	AibA_36
584	AibA_37
614	AibA_38
1016	AibA_39
1030	AibA_39
1044	AibA_39
1117	AibA_39
2885	AibA_40
1017	AibA_41
1038	AibA_41
656	AibA_42
676	AibA_42
696	AibA_43
712	AibA_44
755	AibA_45
756	AibA_46
805	AibA_46
771	AibA_47
782	AibA_48
791	AibA_49
826	AibA_50
837	AibA_50
843	AibA_50
847	AibA_50
853	AibA_51
856	AibA_52
858	AibA_53
862	AibA_53
866	AibA_53
869	AibA_53
965	AibA_53
968	AibA_53
873	AibA_54
875	AibA_55
879	AibA_55
883	AibA_55
977	AibA_55
877	AibA_56
881	AibA_56
978	AibA_56
878	AibA_57
882	AibA_57
887	AibA_57
974	AibA_57
976	AibA_57
891	AibA_58
899	AibA_58
990	AibA_58
905	AibA_59
908	AibA_60
979	AibA_60
982	AibA_60
986	AibA_60
989	AibA_60
996	AibA_60
917	AibA_61
944	AibA_62
947	AibA_63
1110	AibA_63
1118	AibA_63
949	AibA_64
981	AibA_65
1591	AibA_65
1007	AibA_66
1041	AibA_66
1045	AibA_67
1052	AibA_68
1055	AibA_68
1062	AibA_68
1139	AibA_68
1111	AibA_69
1112	AibA_69
1169	AibA_70
1503	AibA_70
1174	AibA_71
1175	AibA_71
1190	AibA_72
1202	AibA_72
1219	AibA_72
1226	AibA_72
1208	AibA_73
1224	AibA_73
1254	AibA_73
1259	AibA_73
1210	AibA_74
1214	AibA_75
1217	AibA_76
1258	AibA_76
1222	AibA_77
1223	AibA_78
1229	AibA_79
1263	AibA_79
1234	AibA_80
1257	AibA_81
1327	AibA_82
1328	AibA_82
1411	AibA_82
1332	AibA_83
1398	AibA_84
1401	AibA_84
1405	AibA_84
1403	AibA_85
1422	AibA_86
1438	AibA_86
1446	AibA_86
1457	AibA_87
1458	AibA_87
1462	AibA_88
1499	AibA_88
1493	AibA_89
1553	AibA_90
1558	AibA_91
1560	AibA_92
1564	AibA_92
1570	AibA_92
1917	AibA_92
1560	AibA_93
1572	AibA_93
1589	AibA_93
1595	AibA_93
1577	AibA_94
1594	AibA_94
1623	AibA_95
1624	AibA_95
1627	AibA_96
1628	AibA_97
1631	AibA_98
1632	AibA_98
1634	AibA_98
1641	AibA_99
1642	AibA_100
1644	AibA_101
1646	AibA_101
1658	AibA_102
1664	AibA_102
1667	AibA_102
1685	AibA_103
1686	AibA_103
1729	AibA_104
1730	AibA_105
1731	AibA_105
1762	AibA_106
1766	AibA_106
2690	AibA_106
1769	AibA_107
1871	AibA_107
1770	AibA_108
1774	AibA_108
1869	AibA_108
1870	AibA_108
1775	AibA_109
1776	AibA_109
1782	AibA_109
1785	AibA_109
1873	AibA_109
1778	AibA_110
1784	AibA_110
1789	AibA_111
1877	AibA_111
1790	AibA_112
1819	AibA_113
1905	AibA_113
1830	AibA_114
1840	AibA_114
1848	AibA_114
1852	AibA_114
1909	AibA_114
1913	AibA_114
1878	AibA_115
1923	AibA_116
1928	AibA_116
1933	AibA_117
1956	AibA_118
2023	AibA_118
1971	AibA_119
1994	AibA_119
2029	AibA_119
1974	AibA_120
1993	AibA_120
2031	AibA_120
2038	AibA_120
1986	AibA_121
2024	AibA_123
2763	AibA_123
2063	AibA_124
2300	AibA_125
2349	AibA_125
2424	AibA_125
2560	AibA_125
2658	AibA_125
2094	AibA_126
2418	AibA_126
2572	AibA_126
2173	AibA_127
2358	AibA_127
2181	AibA_128
2196	AibA_129
2210	AibA_130
2229	AibA_131
2236	AibA_132
2567	AibA_132
2249	AibA_133
2258	AibA_134
2856	AibA_134
2263	AibA_135
2290	AibA_136
2423	AibA_136
2439	AibA_136
2581	AibA_136
2309	AibA_137
2318	AibA_138
2329	AibA_139
2331	AibA_140
2400	AibA_140
2568	AibA_140
2348	AibA_141
2397	AibA_141
2421	AibA_141
2428	AibA_141
2571	AibA_141
2439	AibA_143
2492	AibA_144
2616	AibA_146
2686	AibA_147
2688	AibA_148
2715	AibA_149
2742	AibA_150
2758	AibA_150
2849	AibA_152
2892	AibA_153
10	NisK_1
11	NisK_1
14	NisK_1
1522	NisK_1
19	NisK_2
24	NisK_2
30	NisK_2
1466	NisK_2
1524	NisK_2
1532	NisK_2
2888	NisK_2
29	NisK_3
49	NisK_4
51	NisK_4
62	NisK_4
65	NisK_4
53	NisK_5
645	NisK_5
651	NisK_5
59	NisK_6
1173	NisK_6
1181	NisK_6
62	NisK_7
74	NisK_8
785	NisK_8
77	NisK_9
1193	NisK_9
109	NisK_10
1540	NisK_10
109	NisK_11
1540	NisK_11
119	NisK_12
130	NisK_13
146	NisK_13
828	NisK_13
841	NisK_13
849	NisK_13
2869	NisK_13
2882	NisK_13
130	NisK_14
818	NisK_14
828	NisK_14
832	NisK_14
841	NisK_14
849	NisK_14
956	NisK_14
2869	NisK_14
2882	NisK_14
152	NisK_16
232	NisK_16
265	NisK_16
820	NisK_16
823	NisK_16
834	NisK_16
954	NisK_16
2851	NisK_16
178	NisK_17
183	NisK_19
921	NisK_19
930	NisK_19
1000	NisK_19
186	NisK_20
223	NisK_20
292	NisK_20
302	NisK_20
308	NisK_20
315	NisK_20
330	NisK_20
334	NisK_20
346	NisK_20
347	NisK_20
353	NisK_20
360	NisK_20
374	NisK_20
679	NisK_20
681	NisK_20
683	NisK_20
691	NisK_20
692	NisK_20
694	NisK_20
2740	NisK_20
2815	NisK_20
206	NisK_21
1537	NisK_21
211	NisK_22
289	NisK_22
222	NisK_23
382	NisK_23
458	NisK_23
2770	NisK_23
232	NisK_24
265	NisK_24
820	NisK_24
823	NisK_24
834	NisK_24
954	NisK_24
2851	NisK_24
234	NisK_25
256	NisK_26
275	NisK_27
827	NisK_27
285	NisK_29
341	NisK_29
470	NisK_29
290	NisK_30
294	NisK_31
317	NisK_34
742	NisK_34
758	NisK_34
803	NisK_34
806	NisK_34
813	NisK_34
323	NisK_35
332	NisK_35
664	NisK_35
371	NisK_37
2796	NisK_37
371	NisK_38
415	NisK_38
454	NisK_38
466	NisK_38
529	NisK_38
540	NisK_38
554	NisK_38
569	NisK_38
577	NisK_38
1543	NisK_38
1544	NisK_38
1545	NisK_38
1546	NisK_38
2745	NisK_38
2759	NisK_38
2796	NisK_38
2803	NisK_38
2813	NisK_38
373	NisK_39
527	NisK_39
710	NisK_39
2774	NisK_39
373	NisK_40
527	NisK_40
710	NisK_40
2774	NisK_40
377	NisK_41
1700	NisK_42
1702	NisK_42
1703	NisK_42
1704	NisK_42
2816	NisK_42
2850	NisK_42
2852	NisK_42
2886	NisK_42
396	NisK_44
446	NisK_44
395	NisK_45
516	NisK_46
431	NisK_48
463	NisK_49
447	NisK_50
457	NisK_50
447	NisK_51
450	NisK_51
457	NisK_51
1694	NisK_53
1695	NisK_53
1698	NisK_53
1699	NisK_53
1701	NisK_53
2868	NisK_53
2870	NisK_53
469	NisK_54
479	NisK_54
704	NisK_54
781	NisK_54
475	NisK_55
1645	NisK_56
1648	NisK_56
1650	NisK_56
2801	NisK_56
494	NisK_57
2819	NisK_57
514	NisK_60
1406	NisK_60
1408	NisK_60
517	NisK_61
532	NisK_61
534	NisK_61
537	NisK_61
719	NisK_61
783	NisK_61
2755	NisK_61
2790	NisK_61
517	NisK_62
536	NisK_62
537	NisK_62
719	NisK_62
721	NisK_62
783	NisK_62
2748	NisK_62
2755	NisK_62
2790	NisK_62
2864	NisK_62
2877	NisK_63
536	NisK_64
1817	NisK_65
1823	NisK_65
1900	NisK_65
1904	NisK_65
569	NisK_68
941	NisK_68
1723	NisK_69
656	NisK_71
659	NisK_72
663	NisK_72
660	NisK_73
670	NisK_74
672	NisK_74
673	NisK_74
675	NisK_74
678	NisK_75
701	NisK_76
705	NisK_76
709	NisK_77
712	NisK_78
727	NisK_79
734	NisK_80
735	NisK_80
800	NisK_80
755	NisK_81
922	NisK_81
767	NisK_82
842	NisK_82
809	NisK_83
836	NisK_84
845	NisK_84
953	NisK_84
840	NisK_85
951	NisK_85
915	NisK_86
917	NisK_87
918	NisK_88
919	NisK_88
920	NisK_89
927	NisK_89
928	NisK_89
929	NisK_89
934	NisK_89
924	NisK_90
924	NisK_91
2050	NisK_91
2199	NisK_91
2458	NisK_91
2711	NisK_91
925	NisK_92
997	NisK_92
926	NisK_93
938	NisK_94
939	NisK_94
960	NisK_95
960	NisK_96
998	NisK_97
1045	NisK_98
1153	NisK_99
1162	NisK_100
1166	NisK_101
1247	NisK_102
1282	NisK_102
1289	NisK_103
1301	NisK_104
1303	NisK_104
1353	NisK_104
2799	NisK_104
2822	NisK_104
1304	NisK_105
1310	NisK_105
1313	NisK_105
1363	NisK_105
1377	NisK_105
1387	NisK_105
1306	NisK_106
1309	NisK_107
1357	NisK_107
1358	NisK_107
1375	NisK_107
1309	NisK_108
1358	NisK_108
1375	NisK_108
1311	NisK_109
1315	NisK_109
1360	NisK_109
1320	NisK_110
1362	NisK_110
1327	NisK_111
1328	NisK_111
1411	NisK_111
1327	NisK_112
1328	NisK_112
1411	NisK_112
1344	NisK_113
1347	NisK_113
1388	NisK_114
1400	NisK_115
1409	NisK_115
1473	NisK_116
1488	NisK_116
1494	NisK_116
1500	NisK_116
1510	NisK_116
1514	NisK_116
1476	NisK_117
1484	NisK_118
1492	NisK_118
1503	NisK_118
1489	NisK_119
1517	NisK_120
1525	NisK_120
1538	NisK_121
1633	NisK_124
1638	NisK_125
1639	NisK_125
1647	NisK_126
1651	NisK_127
1652	NisK_127
1653	NisK_127
1658	NisK_128
1664	NisK_128
1667	NisK_128
1678	NisK_129
1680	NisK_129
1683	NisK_129
1685	NisK_130
1686	NisK_130
1690	NisK_131
1724	NisK_131
1717	NisK_132
1720	NisK_132
1854	NisK_132
1719	NisK_133
1726	NisK_134
2037	NisK_134
1736	NisK_135
1855	NisK_135
1856	NisK_135
1740	NisK_136
1748	NisK_137
1770	NisK_138
1775	NisK_139
1776	NisK_139
1782	NisK_139
1785	NisK_139
1873	NisK_139
1777	NisK_140
1781	NisK_140
1778	NisK_141
1784	NisK_141
1780	NisK_142
1788	NisK_143
1792	NisK_143
1802	NisK_144
1811	NisK_145
1815	NisK_145
1889	NisK_145
1819	NisK_146
1822	NisK_147
1839	NisK_148
1862	NisK_149
1865	NisK_150
1866	NisK_150
1867	NisK_150
1868	NisK_151
1901	NisK_152
1918	NisK_153
1923	NisK_154
1928	NisK_154
1929	NisK_155
2004	NisK_155
1938	NisK_156
1942	NisK_156
1943	NisK_157
1947	NisK_158
2010	NisK_160
2024	NisK_161
2060	NisK_162
2162	NisK_162
2549	NisK_162
2066	NisK_163
2161	NisK_163
2267	NisK_163
2554	NisK_163
2601	NisK_163
2347	NisK_164
2689	NisK_164
2203	NisK_166
2405	NisK_166
2553	NisK_166
2664	NisK_166
2713	NisK_166
2093	NisK_167
2245	NisK_167
2655	NisK_167
2125	NisK_168
2166	NisK_169
2187	NisK_169
2411	NisK_169
2432	NisK_169
2503	NisK_169
2537	NisK_169
2548	NisK_169
2172	NisK_170
2382	NisK_170
2176	NisK_171
2595	NisK_171
2176	NisK_172
2595	NisK_172
2193	NisK_174
2646	NisK_174
2194	NisK_175
2200	NisK_176
2319	NisK_176
2202	NisK_177
2216	NisK_178
2233	NisK_179
2295	NisK_179
2240	NisK_180
2255	NisK_181
2256	NisK_182
2264	NisK_183
2266	NisK_184
2273	NisK_185
2277	NisK_186
2279	NisK_187
2281	NisK_188
2390	NisK_188
2582	NisK_188
2628	NisK_188
2288	NisK_189
2298	NisK_190
2303	NisK_191
2310	NisK_192
2534	NisK_192
2310	NisK_193
2534	NisK_193
2316	NisK_194
2331	NisK_195
2400	NisK_195
2331	NisK_196
2400	NisK_196
2355	NisK_197
2502	NisK_197
2597	NisK_197
2359	NisK_198
2369	NisK_199
2378	NisK_200
2403	NisK_200
2454	NisK_200
2488	NisK_200
2559	NisK_200
2398	NisK_201
2442	NisK_202
2449	NisK_203
2470	NisK_204
2506	NisK_205
2528	NisK_206
2625	NisK_206
2687	NisK_206
2570	NisK_207
2596	NisK_208
2610	NisK_208
2622	NisK_209
2670	NisK_210
2678	NisK_211
2682	NisK_212
2685	NisK_213
2685	NisK_214
2828	NisK_215
2835	NisK_216
2836	NisK_217
2918	NisK_218
2919	NisK_219
2946	NisK_219
2957	NisK_219
2920	NisK_220
96	PhcS_1
768	PhcS_1
827	PhcS_1
123	PhcS_2
132	PhcS_2
134	PhcS_2
136	PhcS_2
139	PhcS_2
140	PhcS_2
2814	PhcS_2
2824	PhcS_2
175	PhcS_3
2902	PhcS_3
233	PhcS_4
246	PhcS_4
644	PhcS_4
403	PhcS_5
430	PhcS_5
2768	PhcS_5
419	PhcS_6
2791	PhcS_6
1331	PhcS_8
2767	PhcS_8
2773	PhcS_8
1481	PhcS_9
2877	PhcS_9
1779	PhcS_10
1783	PhcS_10
1786	PhcS_10
1872	PhcS_10
1875	PhcS_10
[truncated: 4,387 more rows]

## Sheet: Types
DPANN
Node	Type
CqsA_1	1
CqsA_2	1
CqsA_3	1
CqsA_4	1
CqsA_5	1
CqsA_6	1
CqsA_7	1
CqsA_8	1
CqsA_9	1
CqsA_11	1
CqsA_12	1
CqsA_13	1
CqsA_14	1
CqsA_15	1
CqsA_16	1
CqsA_17	1
CqsA_18	1
CqsA_19	1
CqsA_20	1
CqsA_21	1
CqsA_22	1
CqsA_23	1
CqsA_26	1
CqsA_28	1
CqsA_29	1
CqsA_30	1
CqsA_31	1
CqsA_32	1
CqsA_34	1
CqsA_35	1
CqsA_36	1
CqsA_37	1
CqsA_38	1
CqsA_39	1
CqsA_41	1
CqsA_42	1
CqsA_43	1
CqsA_44	1
CqsA_45	1
CqsA_46	1
CqsA_47	1
CqsA_48	1
CqsA_49	1
CqsA_50	1
CqsA_51	1
CqsA_52	1
CqsA_53	1
CqsA_54	1
CqsA_55	1
CqsA_56	1
CqsA_57	1
CqsA_58	1
CqsA_59	1
CqsA_60	1
CqsA_61	1
CqsA_62	1
CqsA_63	1
CqsA_64	1
CqsA_65	1
CqsA_66	1
CqsA_67	1
CqsA_68	1
CqsA_69	1
CqsA_70	1
CqsA_71	1
CqsA_72	1
CqsA_73	1
CqsA_74	1
CqsA_75	1
CqsA_76	1
CqsA_77	1
CqsA_78	1
CqsA_79	1
CqsA_80	1
CqsA_81	1
CqsA_82	1
CqsA_83	1
CqsA_84	1
CqsA_85	1
CqsA_86	1
CqsA_87	1
CqsA_88	1
CqsA_89	1
CqsA_90	1
CqsA_91	1
CqsA_92	1
CqsA_93	1
CqsA_94	1
CqsA_95	1
CqsA_96	1
CqsA_97	1
CqsA_98	1
CqsA_99	1
CqsA_100	1
CqsA_101	1
CqsA_102	1
CqsA_103	1
CqsA_104	1
CqsA_105	1
CqsA_106	1
CqsA_107	1
CqsA_108	1
CqsA_109	1
CqsA_110	1
CqsA_111	1
CqsA_112	1
CqsA_113	1
CqsA_115	1
CqsA_116	1
CqsA_117	1
CqsA_118	1
CqsA_119	1
CqsA_120	1
CqsA_122	1
CqsA_123	1
CqsA_124	1
CqsA_125	1
CqsA_126	1
CqsA_127	1
CqsA_128	1
CqsA_129	1
CqsA_130	1
CqsA_131	1
CqsA_132	1
CqsA_133	1
CqsA_135	1
CqsA_136	1
CqsA_137	1
LuxI_2	1
LuxI_3	1
LuxI_5	1
LuxI_6	1
HdtS_1	1
HdtS_2	1
HdtS_3	1
HdtS_4	1
HdtS_6	1
HdtS_7	1
HdtS_8	1
HdtS_9	1
HdtS_10	1
HdtS_11	1
LuxS_1	1
RpfF_4	1
RpfF_5	1
RpfF_6	1
RpfF_7	1
RpfF_8	1
RpfF_9	1
RpfF_10	1
RpfF_11	1
RpfF_16	1
RpfF_17	1
Tdh_1	1
Tdh_2	1
Tdh_3	1
Tdh_4	1
Tdh_5	1
Tdh_6	1
Tdh_8	1
Tdh_9	1
Tdh_11	1
Tdh_12	1
Tdh_13	1
Tdh_14	1
Tdh_15	1
Tdh_16	1
Tdh_17	1
Tdh_18	1
Tdh_19	1
Tdh_20	1
Tdh_21	1
Tdh_22	1
Tdh_23	1
Tdh_24	1
Tdh_25	1
Tdh_26	1
Tdh_27	1
Tdh_30	1
Tdh_31	1
Tdh_32	1
Tdh_33	1
Tdh_34	1
Tdh_35	1
Tdh_36	1
Tdh_37	1
Tdh_38	1
Tdh_40	1
Tdh_41	1
Tdh_42	1
Tdh_43	1
Tdh_44	1
Tdh_45	1
Tdh_46	1
Tdh_47	1
Tdh_48	1
Tdh_49	1
Tdh_50	1
Tdh_51	1
Tdh_52	1
Tdh_53	1
Tdh_54	1
Tdh_55	1
Tdh_56	1
Tdh_57	1
Tdh_58	1
Tdh_59	1
Tdh_60	1
Tdh_61	1
Tdh_62	1
Tdh_63	1
Tdh_64	1
Tdh_65	1
Tdh_66	1
Tdh_67	1
Tdh_68	1
Tdh_69	1
Tdh_70	1
Tdh_71	1
Tdh_72	1
Tdh_73	1
Tdh_74	1
Tdh_75	1
Tdh_76	1
Tdh_77	1
Tdh_78	1
Tdh_79	1
Tdh_80	1
Tdh_81	1
Tdh_82	1
Tdh_83	1
Tdh_84	1
Tdh_85	1
Tdh_86	1
Tdh_87	1
Tdh_88	1
Tdh_89	1
Tdh_90	1
Tdh_91	1
Tdh_92	1
Tdh_93	1
Tdh_94	1
Tdh_95	1
Tdh_96	1
Tdh_97	1
Tdh_98	1
Tdh_99	1
Tdh_100	1
Tdh_101	1
Tdh_102	1
Tdh_103	1
Tdh_104	1
Tdh_105	1
Tdh_106	1
Tdh_107	1
Tdh_108	1
Tdh_109	1
Tdh_110	1
Tdh_111	1
Tdh_112	1
Tdh_113	1
Tdh_114	1
Tdh_115	1
Tdh_116	1
Tdh_117	1
Tdh_118	1
Tdh_119	1
Tdh_120	1
Tdh_121	1
Tdh_122	1
Tdh_123	1
Tdh_124	1
Tdh_125	1
Tdh_126	1
Tdh_127	1
Tdh_128	1
Tdh_129	1
Tdh_131	1
Tdh_132	1
Tdh_133	1
Tdh_134	1
Tdh_136	1
Tdh_137	1
Tdh_138	1
Tdh_139	1
Tdh_140	1
Tdh_143	1
Tdh_144	1
Tdh_145	1
Tdh_146	1
Tdh_147	1
Tdh_148	1
Tdh_149	1
Tdh_150	1
Tdh_151	1
Tdh_152	1
Tdh_154	1
Tdh_161	1
Tdh_162	1
Tdh_163	1
Tdh_164	1
Tdh_170	1
Tdh_171	1
Tdh_172	1
Tdh_173	1
Tdh_174	1
UgpQ_2	1
UgpQ_3	1
UgpQ_8	1
UgpQ_9	1
UgpQ_10	1
UgpQ_11	1
UgpQ_12	1
UgpQ_13	1
UgpQ_14	1
UgpQ_15	1
UgpQ_17	1
UgpQ_18	1
UgpQ_19	1
UgpQ_20	1
UgpQ_21	1
UgpQ_24	1
UgpQ_25	1
UgpQ_26	1
UgpQ_27	1
UgpQ_28	1
UgpQ_29	1
UgpQ_30	1
UgpQ_31	1
UgpQ_32	1
UgpQ_33	1
UgpQ_34	1
UgpQ_35	1
UgpQ_36	1
UgpQ_37	1
UgpQ_38	1
UgpQ_39	1
UgpQ_40	1
UgpQ_41	1
UgpQ_42	1
UgpQ_43	1
UgpQ_44	1
UgpQ_45	1
UgpQ_46	1
UgpQ_47	1
UgpQ_48	1
UgpQ_49	1
UgpQ_50	1
UgpQ_51	1
UgpQ_52	1
UgpQ_53	1
UgpQ_54	1
UgpQ_55	1
UgpQ_56	1
UgpQ_57	1
UgpQ_58	1
UgpQ_59	1
UgpQ_60	1
UgpQ_61	1
UgpQ_62	1
UgpQ_63	1
UgpQ_64	1
UgpQ_65	1
UgpQ_66	1
UgpQ_67	1
UgpQ_68	1
UgpQ_69	1
UgpQ_70	1
UgpQ_71	1
UgpQ_72	1
UgpQ_73	1
UgpQ_74	1
UgpQ_75	1
UgpQ_76	1
UgpQ_77	1
UgpQ_78	1
UgpQ_79	1
UgpQ_80	1
UgpQ_81	1
UgpQ_82	1
UgpQ_83	1
UgpQ_84	1
UgpQ_85	1
UgpQ_86	1
UgpQ_87	1
UgpQ_88	1
UgpQ_89	1
UgpQ_90	1
UgpQ_91	1
UgpQ_92	1
UgpQ_93	1
UgpQ_94	1
UgpQ_95	1
UgpQ_98	1
UgpQ_99	1
UgpQ_100	1
UgpQ_101	1
UgpQ_102	1
UgpQ_103	1
UgpQ_105	1
UgpQ_106	1
UgpQ_107	1
UgpQ_108	1
UgpQ_109	1
UgpQ_110	1
UgpQ_111	1
UgpQ_114	1
UgpQ_115	1
UgpQ_116	1
UgpQ_117	1
UgpQ_118	1
UgpQ_119	1
UgpQ_120	1
UgpQ_121	1
UgpQ_122	1
UgpQ_123	1
UgpQ_124	1
UgpQ_125	1
UgpQ_126	1
UgpQ_127	1
UgpQ_130	1
UgpQ_131	1
UgpQ_132	1
UgpQ_133	1
TnaA_1	1
TnaA_2	1
TnaA_4	1
TnaA_5	1
TnaA_6	1
TnaA_8	1
TnaA_9	1
TnaA_10	1
TnaA_11	1
TnaA_12	1
TnaA_13	1
TnaA_14	1
TnaA_15	1
TnaA_16	1
TnaA_17	1
TnaA_18	1
TnaA_19	1
TnaA_20	1
TnaA_21	1
TnaA_22	1
TnaA_23	1
TnaA_24	1
TnaA_25	1
TnaA_27	1
TnaA_28	1
TnaA_29	1
PpyS_1	1
ArpA_1	3
ArpA_2	3
ArpA_3	3
ArpA_4	3
ArpA_5	3
ArpA_6	3
ArpA_8	3
ArpA_9	3
AibA_1	3
AibA_2	3
AibA_3	3
AibA_4	3
AibA_5	3
AibA_6	3
AibA_7	3
AibA_10	3
AibA_11	3
AibA_12	3
AibA_13	3
AibA_14	3
AibA_16	3
AibA_17	3
AibA_18	3
AibA_19	3
AibA_20	3
AibA_23	3
AibA_24	3
AibA_25	3
AibA_26	3
AibA_27	3
AibA_28	3
AibA_29	3
AibA_30	3
AibA_32	3
AibA_34	3
AibA_35	3
AibA_36	3
AibA_37	3
AibA_38	3
AibA_39	3
AibA_40	3
AibA_41	3
AibA_42	3
AibA_43	3
AibA_44	3
AibA_45	3
AibA_46	3
AibA_47	3
AibA_48	3
AibA_49	3
AibA_50	3
AibA_51	3
AibA_52	3
AibA_53	3
AibA_54	3
AibA_55	3
AibA_56	3
AibA_57	3
AibA_58	3
AibA_59	3
AibA_60	3
AibA_61	3
AibA_62	3
AibA_63	3
AibA_64	3
AibA_65	3
AibA_66	3
AibA_67	3
AibA_68	3
AibA_69	3
AibA_70	3
AibA_71	3
AibA_72	3
AibA_73	3
AibA_74	3
AibA_75	3
AibA_76	3
AibA_77	3
AibA_78	3
AibA_79	3
AibA_80	3
AibA_81	3
AibA_82	3
AibA_83	3
AibA_84	3
AibA_85	3
AibA_86	3
AibA_87	3
AibA_88	3
AibA_89	3
AibA_90	3
AibA_91	3
AibA_92	3
AibA_93	3
AibA_94	3
AibA_95	3
AibA_96	3
AibA_97	3
AibA_98	3
AibA_99	3
AibA_100	3
AibA_101	3
AibA_102	3
AibA_103	3
AibA_104	3
AibA_105	3
AibA_106	3
AibA_107	3
AibA_108	3
AibA_109	3
AibA_110	3
AibA_111	3
AibA_112	3
AibA_113	3
AibA_114	3
AibA_115	3
AibA_116	3
AibA_117	3
AibA_118	3
AibA_119	3
AibA_120	3
AibA_121	3
AibA_123	3
AibA_124	3
AibA_125	3
AibA_126	3
AibA_127	3
AibA_128	3
AibA_129	3
AibA_130	3
AibA_131	3
AibA_132	3
AibA_133	3
AibA_134	3
AibA_135	3
AibA_136	3
AibA_137	3
AibA_138	3
AibA_139	3
AibA_140	3
AibA_141	3
AibA_143	3
AibA_144	3
AibA_146	3
AibA_147	3
AibA_148	3
AibA_149	3
AibA_150	3
AibA_152	3
AibA_153	3
NisK_1	3
NisK_2	3
NisK_3	3
NisK_4	3
NisK_5	3
NisK_6	3
NisK_7	3
NisK_8	3
NisK_9	3
NisK_10	3
NisK_11	3
NisK_12	3
NisK_13	3
NisK_14	3
NisK_16	3
NisK_17	3
NisK_19	3
NisK_20	3
NisK_21	3
NisK_22	3
NisK_23	3
NisK_24	3
NisK_25	3
NisK_26	3
NisK_27	3
NisK_29	3
NisK_30	3
NisK_31	3
NisK_34	3
NisK_35	3
NisK_37	3
NisK_38	3
NisK_39	3
NisK_40	3
NisK_41	3
NisK_42	3
NisK_44	3
NisK_45	3
NisK_46	3
NisK_48	3
NisK_49	3
NisK_50	3
NisK_51	3
NisK_53	3
NisK_54	3
NisK_55	3
NisK_56	3
NisK_57	3
NisK_60	3
NisK_61	3
NisK_62	3
NisK_63	3
NisK_64	3
NisK_65	3
NisK_68	3
NisK_69	3
NisK_71	3
NisK_72	3
NisK_73	3
NisK_74	3
NisK_75	3
NisK_76	3
NisK_77	3
NisK_78	3
NisK_79	3
NisK_80	3
NisK_81	3
NisK_82	3
NisK_83	3
NisK_84	3
NisK_85	3
NisK_86	3
NisK_87	3
NisK_88	3
NisK_89	3
NisK_90	3
NisK_91	3
NisK_92	3
NisK_93	3
NisK_94	3
NisK_95	3
NisK_96	3
NisK_97	3
NisK_98	3
NisK_99	3
NisK_100	3
NisK_101	3
NisK_102	3
NisK_103	3
NisK_104	3
NisK_105	3
NisK_106	3
NisK_107	3
NisK_108	3
NisK_109	3
NisK_110	3
NisK_111	3
NisK_112	3
NisK_113	3
NisK_114	3
NisK_115	3
NisK_116	3
NisK_117	3
NisK_118	3
NisK_119	3
NisK_120	3
NisK_121	3
NisK_124	3
NisK_125	3
NisK_126	3
NisK_127	3
NisK_128	3
NisK_129	3
NisK_130	3
NisK_131	3
NisK_132	3
NisK_133	3
NisK_134	3
NisK_135	3
NisK_136	3
NisK_137	3
NisK_138	3
NisK_139	3
NisK_140	3
NisK_141	3
NisK_142	3
NisK_143	3
NisK_144	3
NisK_145	3
NisK_146	3
NisK_147	3
NisK_148	3
NisK_149	3
NisK_150	3
NisK_151	3
NisK_152	3
NisK_153	3
NisK_154	3
NisK_155	3
NisK_156	3
NisK_157	3
NisK_158	3
NisK_160	3
NisK_161	3
NisK_162	3
NisK_163	3
NisK_164	3
NisK_166	3
NisK_167	3
NisK_168	3
NisK_169	3
NisK_170	3
NisK_171	3
NisK_172	3
NisK_174	3
NisK_175	3
NisK_176	3
NisK_177	3
NisK_178	3
NisK_179	3
NisK_180	3
NisK_181	3
NisK_182	3
NisK_183	3
NisK_184	3
NisK_185	3
NisK_186	3
NisK_187	3
NisK_188	3
NisK_189	3
NisK_190	3
NisK_191	3
NisK_192	3
NisK_193	3
NisK_194	3
NisK_195	3
NisK_196	3
NisK_197	3
NisK_198	3
NisK_199	3
NisK_200	3
NisK_201	3
NisK_202	3
NisK_203	3
NisK_204	3
NisK_205	3
NisK_206	3
NisK_207	3
NisK_208	3
NisK_209	3
NisK_210	3
NisK_211	3
NisK_212	3
NisK_213	3
NisK_214	3
NisK_215	3
NisK_216	3
NisK_217	3
NisK_218	3
NisK_219	3
NisK_220	3
PhcS_1	3
PhcS_2	3
PhcS_3	3
PhcS_4	3
PhcS_5	3
PhcS_6	3
PhcS_8	3
PhcS_9	3
PhcS_10	3
PhcS_13	3
PhcS_14	3
PhcS_16	3
PhcS_17	3
PhcS_18	3
PhcS_19	3
PhcS_20	3
PhcS_21	3
PhcS_22	3
PhcS_23	3
PhcS_24	3
PhcS_25	3
PhcS_26	3
PhcS_27	3
PhcS_28	3
PhcS_29	3
PhcS_30	3
PhcS_31	3
PhcS_32	3
PhcS_33	3
PhcS_34	3
PhcS_35	3
PhcS_36	3
PhcS_37	3
PhcS_39	3
PhcS_41	3
PhcS_42	3
PhcS_43	3
PhcS_44	3
PhcS_45	3
PhcS_46	3
PhcS_47	3
PhcS_48	3
PhcS_50	3
PhcS_51	3
PhcS_52	3
QseC_1	3
QseC_2	3
QseC_3	3
QseC_4	3
QseC_6	3
QseC_8	3
QseC_9	3
QseC_10	3
QseC_11	3
QseC_12	3
QseC_13	3
QseC_14	3
QseC_15	3
QseC_16	3
QseC_17	3
QseC_18	3
QseC_19	3
QseC_21	3
QseC_23	3
QseC_25	3
QseC_27	3
QseC_28	3
QseC_29	3
QseC_30	3
QseC_31	3
QseC_32	3
QseC_33	3
QseC_34	3
QseC_35	3
QseC_36	3
QseC_37	3
QseC_38	3
QseC_39	3
QseC_40	3
QseC_41	3
QseC_42	3
QseC_43	3
QseC_44	3
QseC_45	3
QseC_46	3
QseC_47	3
QseC_49	3
QseC_50	3
QseC_51	3
QseC_52	3
QseC_53	3
QseC_54	3
QseC_55	3
QseC_56	3
QseC_57	3
QseC_58	3
QseC_59	3
QseC_60	3
QseC_61	3
QseC_62	3
QseC_63	3
QseC_64	3
QseC_65	3
QseC_66	3
QseC_67	3
QseC_68	3
TC_5	3
TC_6	3
TC_8	3
TC_26	3
TC_50	3
TC_62	3
TC_63	3
TC_84	3
TC_85	3
TC_91	3
TC_130	3
TC_144	3
TC_145	3
TC_146	3
TC_147	3
TC_148	3
TC_149	3
TC_150	3
TC_163	3
TC_164	3
TC_172	3
TC_174	3
TC_175	3
TC_185	3
TC_186	3
TC_187	3
TC_188	3
TC_189	3
TC_190	3
TC_191	3
TC_221	3
TC_226	3
TC_228	3
TC_229	3
TC_230	3
TC_231	3
TC_232	3
TC_266	3
TC_268	3
TC_273	3
TC_274	3
TC_275	3
TC_276	3
TC_290	3
TC_291	3
TC_292	3
TC_293	3
TC_296	3
TC_304	3
TC_308	3
TC_309	3
TC_310	3
TC_317	3
TC_318	3
TC_325	3
TC_326	3
TC_364	3
TC_367	3
TC_375	3
TC_414	3
TC_420	3
TC_421	3
TC_428	3
TC_471	3
TC_472	3
TC_473	3
TC_481	3
TC_484	3
TC_485	3
TC_486	3
TC_488	3
TC_489	3
TC_490	3
TC_491	3
TC_492	3
TC_500	3
TC_501	3
TC_502	3
TC_504	3
TC_505	3
TC_507	3
TC_508	3
TC_520	3
TC_560	3
TC_561	3
TC_562	3
TC_568	3
TC_576	3
TC_577	3
TC_595	3
TC_599	3
TC_609	3
TC_610	3
TC_611	3
TC_613	3
TC_615	3
TC_616	3
TC_617	3
TC_625	3
TC_627	3
TC_629	3
TC_630	3
TC_631	3
TC_667	3
TC_668	3
TC_675	3
TC_676	3
TC_677	3
TC_679	3
TC_680	3
TC_698	3
TC_707	3
TC_711	3
TC_733	3
TC_734	3
TC_735	3
TC_757	3
TC_761	3
TC_790	3
TC_791	3
TC_792	3
TC_793	3
TC_794	3
TC_795	3
TC_935	3
TC_936	3
TC_955	3
TC_1003	3
TC_1004	3
TC_1006	3
TC_1007	3
TC_1008	3
TC_1009	3
TC_1010	3
TC_1011	3
TC_1012	3
TC_1067	3
TC_1302	3
TC_1406	3
TC_1410	3
TC_1442	3
TC_1522	3
TC_1573	3
TC_1574	3
TC_1576	3
TC_1635	3
TC_1637	3
TC_1915	3
TC_1916	3
TC_1947	3
TC_1948	3
TC_1949	3
TC_2166	3
TC_2167	3
TC_2168	3
TC_2169	3
TC_2170	3
TC_2189	3
TC_2190	3
TC_2214	3
TC_2215	3
TC_2290	3
TC_2932	3
11	2
14	2
1522	2
31	2
42	2
2345	2
2353	2
2392	2
2468	2
2585	2
2627	2
39	2
47	2
77	2
105	2
1801	2
1804	2
1806	2
1809	2
1810	2
1812	2
1816	2
1882	2
1892	2
2854	2
1481	2
115	2
226	2
1482	2
1506	2
125	2
143	2
145	2
162	2
254	2
165	2
169	2
198	2
208	2
212	2
237	2
260	2
274	2
400	2
414	2
427	2
1192	2
1194	2
1195	2
1203	2
1214	2
1215	2
1216	2
1217	2
1228	2
1230	2
1233	2
1236	2
1238	2
1243	2
1252	2
1258	2
1260	2
1261	2
1262	2
1268	2
1270	2
1273	2
1276	2
1278	2
2780	2
2785	2
2788	2
2798	2
2857	2
2900	2
178	2
2684	2
183	2
366	2
921	2
930	2
935	2
936	2
1000	2
187	2
205	2
276	2
1519	2
1527	2
1530	2
1535	2
2863	2
188	2
1559	2
1571	2
1588	2
191	2
231	2
293	2
1049	2
1061	2
1066	2
1071	2
1076	2
1083	2
1084	2
1085	2
1133	2
1143	2
1147	2
1148	2
2777	2
248	2
1464	2
1485	2
1495	2
1509	2
249	2
305	2
404	2
435	2
2054	2
2237	2
2446	2
2510	2
2514	2
2651	2
2652	2
2778	2
2862	2
2896	2
1834	2
1835	2
1845	2
1846	2
1851	2
1908	2
2005	2
2848	2
2867	2
395	2
398	2
736	2
802	2
2795	2
2817	2
447	2
450	2
457	2
483	2
524	2
1694	2
1695	2
1698	2
1699	2
1701	2
2868	2
2870	2
485	2
1178	2
1180	2
1183	2
2786	2
2830	2
1331	2
2767	2
2773	2
512	2
2878	2
1280	2
565	2
1003	2
572	2
1941	2
1948	2
1951	2
1953	2
1955	2
2012	2
2016	2
2020	2
2915	2
1705	2
2894	2
585	2
632	2
1009	2
1025	2
2247	2
709	2
715	2
718	2
728	2
795	2
797	2
852	2
857	2
863	2
870	2
967	2
969	2
876	2
886	2
880	2
884	2
975	2
902	2
983	2
993	2
920	2
927	2
928	2
929	2
934	2
925	2
937	2
943	2
960	2
1050	2
1067	2
1057	2
1063	2
1141	2
1086	2
1090	2
1092	2
1156	2
1098	2
1101	2
1154	2
2771	2
1106	2
2757	2
2831	2
1128	2
1189	2
1914	2
1190	2
1219	2
1226	2
1202	2
1229	2
1263	2
1271	2
1281	2
1283	2
1284	2
1330	2
1305	2
1314	2
1364	2
1378	2
1385	2
1307	2
1365	2
1381	2
1312	2
1320	2
1322	2
1323	2
1325	2
1326	2
1394	2
1395	2
1397	2
1324	2
1396	2
1467	2
1472	2
1486	2
1496	2
1508	2
1478	2
1479	2
1502	2
1480	2
1504	2
1487	2
1493	2
1497	2
1515	2
1489	2
1490	2
1513	2
1569	2
1591	2
1657	2
1662	2
1659	2
1670	2
1675	2
1682	2
1711	2
1712	2
1714	2
2859	2
1729	2
1732	2
1735	2
1765	2
1789	2
1877	2
1796	2
1800	2
1798	2
1802	2
1836	2
1847	2
1839	2
1850	2
1862	2
1881	2
1885	2
1890	2
1893	2
1918	2
1938	2
1942	2
2017	2
1956	2
1958	2
2023	2
2055	2
2141	2
2061	2
2152	2
2154	2
2158	2
2648	2
2088	2
2138	2
2614	2
2281	2
2582	2
2628	2
2125	2
2196	2
2238	2
2485	2
2654	2
2242	2
2262	2
2297	2
2304	2
2314	2
2326	2
2366	2
2386	2
2561	2
2418	2
2450	2
2678	2
2679	2
2692	2
2836	2
2855	2
2860	2
2881	2
2277	2
2670	2
2306	2
733	2
1829	2
1868	2
2063	2
2269	2
2336	2
2399	2
2484	2
2647	2
2761	2
2930	2
2164	2
2461	2
2474	2
2507	2
640	2
891	2
897	2
981	2
992	2
2109	2
2129	2
2695	2
2231	2
2959	2
1	2
2	2
28	2
34	2
112	2
1079	2
70	2
116	2
151	2
130	2
146	2
818	2
828	2
832	2
841	2
849	2
956	2
2869	2
2882	2
172	2
194	2
301	2
741	2
750	2
754	2
759	2
760	2
761	2
762	2
763	2
764	2
765	2
816	2
234	2
247	2
361	2
376	2
1002	2
339	2
932	2
938	2
1819	2
1827	2
1899	2
1905	2
482	2
522	2
2875	2
501	2
531	2
583	2
723	2
724	2
725	2
726	2
792	2
2736	2
2765	2
2832	2
2880	2
2893	2
2913	2
514	2
574	2
933	2
596	2
660	2
746	2
751	2
1321	2
753	2
758	2
806	2
813	2
874	2
918	2
919	2
1004	2
926	2
999	2
998	2
1001	2
1051	2
1059	2
1078	2
1082	2
1132	2
1142	2
1065	2
1129	2
1146	2
1097	2
1187	2
1266	2
1206	2
1990	2
1222	2
1290	2
1304	2
1313	2
1363	2
1377	2
1306	2
1309	2
1375	2
1310	2
1311	2
1360	2
1317	2
1362	2
1357	2
1374	2
1384	2
1407	2
1433	2
1450	2
1444	2
1484	2
1492	2
1503	2
1647	2
1656	2
1663	2
1668	2
1733	2
2741	2
2883	2
1741	2
1744	2
1794	2
1803	2
1799	2
1935	2
1840	2
1852	2
1854	2
1923	2
1928	2
2025	2
2042	2
2047	2
2259	2
2459	2
2268	2
2307	2
2335	2
2359	2
2441	2
2531	2
2622	2
2705	2
2738	2
2802	2
2891	2
2918	2
2953	2
1888	2
109	2
214	2
287	2
1319	2
355	2
888	2
889	2
912	2
980	2
988	2
994	2
1673	2
371	2
415	2
466	2
529	2
540	2
554	2
569	2
577	2
2745	2
2759	2
2796	2
2803	2
2828	2
399	2
1688	2
1691	2
1700	2
1702	2
1703	2
1704	2
2816	2
2850	2
2852	2
2886	2
507	2
941	2
942	2
1408	2
2911	2
581	2
2874	2
659	2
663	2
707	2
777	2
778	2
756	2
805	2
823	2
861	2
853	2
854	2
860	2
864	2
865	2
958	2
963	2
966	2
855	2
867	2
964	2
858	2
862	2
866	2
869	2
965	2
968	2
899	2
990	2
903	2
1052	2
1062	2
1074	2
1056	2
1140	2
1070	2
1163	2
1389	2
1327	2
1328	2
1411	2
1329	2
1400	2
1409	2
1398	2
1401	2
1405	2
1399	2
2811	2
1402	2
1406	2
1428	2
1439	2
1545	2
1546	2
1547	2
1550	2
1579	2
1552	2
1566	2
1574	2
1586	2
1592	2
1597	2
1553	2
1555	2
1587	2
1557	2
1572	2
1637	2
1648	2
2801	2
1661	2
1665	2
1666	2
1690	2
1724	2
1709	2
1738	2
1858	2
1739	2
1742	2
1743	2
1745	2
1740	2
1749	2
1792	2
1878	2
1857	2
1859	2
1865	2
1866	2
1867	2
1880	2
1939	2
1945	2
2019	2
2093	2
2565	2
2655	2
2121	2
2124	2
2140	2
2219	2
2296	2
2299	2
2317	2
2372	2
2453	2
2496	2
2584	2
2680	2
2447	2
2466	2
2470	2
2502	2
2597	2
2608	2
2588	2
2617	2
2683	2
2701	2
2720	2
2917	2
48	2
52	2
221	2
502	2
896	2
909	2
913	2
987	2
1817	2
1823	2
947	2
1110	2
1118	2
1285	2
1332	2
1293	2
1343	2
1350	2
1548	2
1560	2
1570	2
1760	2
1763	2
1820	2
1828	2
1895	2
2050	2
2199	2
2458	2
2711	2
2703	2
2102	2
2179	2
2270	2
2545	2
2153	2
2181	2
2301	2
2631	2
1012	2
1018	2
1114	2
676	2
878	2
882	2
887	2
974	2
976	2
2282	2
2361	2
2808	2
2827	2
2068	2
2504	2
2313	2
2715	2
4	2
8	2
9	2
16	2
2764	2
2837	2
46	2
86	2
2898	2
49	2
51	2
62	2
65	2
2835	2
53	2
645	2
651	2
55	2
88	2
89	2
2756	2
2810	2
2833	2
2910	2
59	2
1173	2
1179	2
1181	2
2197	2
80	2
83	2
85	2
98	2
102	2
107	2
1235	2
1240	2
1926	2
185	2
367	2
224	2
359	2
377	2
394	2
890	2
898	2
901	2
907	2
910	2
233	2
246	2
643	2
644	2
238	2
284	2
288	2
295	2
310	2
311	2
314	2
372	2
1454	2
2746	2
2775	2
2792	2
2838	2
258	2
264	2
422	2
1584	2
1585	2
1600	2
1601	2
1602	2
1603	2
1605	2
2825	2
2846	2
1931	2
2007	2
2752	2
2800	2
2871	2
2899	2
2912	2
266	2
491	2
1934	2
403	2
430	2
2768	2
421	2
444	2
1166	2
1171	2
1172	2
1176	2
1177	2
1182	2
489	2
1916	2
1917	2
517	2
532	2
534	2
536	2
713	2
719	2
721	2
783	2
2748	2
2755	2
2782	2
2790	2
2864	2
1783	2
1786	2
1872	2
1875	2
1876	2
1950	2
1952	2
2013	2
2015	2
578	2
584	2
614	2
1016	2
1030	2
1044	2
1117	2
2885	2
1017	2
1038	2
656	2
696	2
712	2
755	2
771	2
782	2
791	2
826	2
837	2
843	2
847	2
856	2
873	2
875	2
879	2
883	2
977	2
877	2
881	2
978	2
905	2
908	2
979	2
982	2
986	2
989	2
996	2
[truncated: 2,190 more rows]
