# Supplementary material for: Rich Repertoire of Quorum Sensing Protein Coding Sequences in CPR and DPANN Associated with Interspecies and Interkingdom Communication
Source: mSystems. 2020 Oct 13;5(5):e00414-20. doi: 10.1128/mSystems.00414-20 (PMC7567580; doi:10.1128/mSystems.00414-20)
Supplement: TABLE S6 [file mSystems.00414-20-st006.xlsx]

## Sheet: Feuil1
Genome_ID	Assembly_ID	Tax_ID	Lineage	Ranks	Superphylum	Group	Phylum
1	GCA_000220355.1	889962	root; cellular organisms; Archaea; Euryarchaeota; Stenosarchaea group; Candidatus Nanohaloarchaeota; Nanohaloarchaea; Candidatus Nanosalinarum; Candidatus Nanosalinarum sp. J07AB56	no rank; no rank; superkingdom; phylum; no rank; subphylum; class; genus; species	DPANN	Euryarchaeota	Euryarchaeota
2	GCA_000220375.1	889948	root; cellular organisms; Archaea; Euryarchaeota; Stenosarchaea group; Candidatus Nanohaloarchaeota; Nanohaloarchaea; Candidatus Nanosalina; Candidatus Nanosalina sp. J07AB43	no rank; no rank; superkingdom; phylum; no rank; subphylum; class; genus; species	DPANN	Euryarchaeota	Euryarchaeota
4	GCA_000989175.1	1618771	root; cellular organisms; Bacteria; unclassified Bacteria; Bacteria candidate phyla; Patescibacteria group; Parcubacteria group; Candidatus Nomurabacteria; Candidatus Nomurabacteria bacterium GW2011_GWF2_30_133	no rank; no rank; superkingdom; no rank; no rank; no rank; no rank; phylum; species	CPR	Parcubacteria (OD1)	Nomurabacteria
5	GCA_000989265.1	1618709	root; cellular organisms; Bacteria; unclassified Bacteria; Bacteria candidate phyla; Patescibacteria group; Parcubacteria group; Candidatus Moranbacteria; Candidatus Moranbacteria bacterium GW2011_GWE1_37_24	no rank; no rank; superkingdom; no rank; no rank; no rank; no rank; phylum; species	CPR	Parcubacteria (OD1)	Moranbacteria
6	GCA_000989305.1	1618492	root; cellular organisms; Bacteria; unclassified Bacteria; Bacteria candidate phyla; Patescibacteria group; Microgenomates group; Candidatus Shapirobacteria; Candidatus Shapirobacteria bacterium GW2011_GWF2_37_20	no rank; no rank; superkingdom; no rank; no rank; no rank; no rank; phylum; species	CPR	Microgenomates (OP11)	Shapirobacteria
8	GCA_000989355.1	1618763	root; cellular organisms; Bacteria; unclassified Bacteria; Bacteria candidate phyla; Patescibacteria group; Parcubacteria group; Candidatus Nomurabacteria; Candidatus Nomurabacteria bacterium GW2011_GWE2_31_40	no rank; no rank; superkingdom; no rank; no rank; no rank; no rank; phylum; species	CPR	Parcubacteria (OD1)	Nomurabacteria
9	GCA_000989365.1	1618767	root; cellular organisms; Bacteria; unclassified Bacteria; Bacteria candidate phyla; Patescibacteria group; Parcubacteria group; Candidatus Nomurabacteria; Candidatus Nomurabacteria bacterium GW2011_GWF1_31_48	no rank; no rank; superkingdom; no rank; no rank; no rank; no rank; phylum; species	CPR	Parcubacteria (OD1)	Nomurabacteria
10	GCA_000989405.1	1618599	root; cellular organisms; Bacteria; unclassified Bacteria; Bacteria candidate phyla; Patescibacteria group; Microgenomates group; Candidatus Woesebacteria; Candidatus Woesebacteria bacterium GW2011_GWE2_31_6	no rank; no rank; superkingdom; no rank; no rank; no rank; no rank; phylum; species	CPR	Microgenomates (OP11)	Woesebacteria
11	GCA_000989425.1	1618586	root; cellular organisms; Bacteria; unclassified Bacteria; Bacteria candidate phyla; Patescibacteria group; Microgenomates group; Candidatus Woesebacteria; Candidatus Woesebacteria bacterium GW2011_GWC2_31_9	no rank; no rank; superkingdom; no rank; no rank; no rank; no rank; phylum; species	CPR	Microgenomates (OP11)	Woesebacteria
13	GCA_000989445.1	1618475	root; cellular organisms; Bacteria; unclassified Bacteria; Bacteria candidate phyla; Patescibacteria group; Microgenomates group; Candidatus Roizmanbacteria; Candidatus Roizmanbacteria bacterium GW2011_GWA2_32_13	no rank; no rank; superkingdom; no rank; no rank; no rank; no rank; phylum; species	CPR	Microgenomates (OP11)	Roizmanbacteria
14	GCA_000989485.1	1618603	root; cellular organisms; Bacteria; unclassified Bacteria; Bacteria candidate phyla; Patescibacteria group; Microgenomates group; Candidatus Woesebacteria; Candidatus Woesebacteria bacterium GW2011_GWF2_32_16	no rank; no rank; superkingdom; no rank; no rank; no rank; no rank; phylum; species	CPR	Microgenomates (OP11)	Woesebacteria
16	GCA_000989515.1	1618760	root; cellular organisms; Bacteria; unclassified Bacteria; Bacteria candidate phyla; Patescibacteria group; Parcubacteria group; Candidatus Nomurabacteria; Candidatus Nomurabacteria bacterium GW2011_GWE1_32_28	no rank; no rank; superkingdom; no rank; no rank; no rank; no rank; phylum; species	CPR	Parcubacteria (OD1)	Nomurabacteria
17	GCA_000989565.1	1619054	root; cellular organisms; Bacteria; unclassified Bacteria; Bacteria candidate phyla; Candidatus Peregrinibacteria; unclassified Candidatus Peregrinibacteria; Candidatus Peregrinibacteria bacterium GW2011_GWA2_33_10	no rank; no rank; superkingdom; no rank; no rank; phylum; no rank; species	CPR	Peregrinibacteria (PER)	Peregrinibacteria (PER)
18	GCA_000989585.1	1619065	root; cellular organisms; Bacteria; unclassified Bacteria; Bacteria candidate phyla; Candidatus Peregrinibacteria; unclassified Candidatus Peregrinibacteria; Candidatus Peregrinibacteria bacterium GW2011_GWF2_33_10	no rank; no rank; superkingdom; no rank; no rank; phylum; no rank; species	CPR	Peregrinibacteria (PER)	Peregrinibacteria (PER)
19	GCA_000989595.1	1618587	root; cellular organisms; Bacteria; unclassified Bacteria; Bacteria candidate phyla; Patescibacteria group; Microgenomates group; Candidatus Woesebacteria; Candidatus Woesebacteria bacterium GW2011_GWC2_33_12	no rank; no rank; superkingdom; no rank; no rank; no rank; no rank; phylum; species	CPR	Microgenomates (OP11)	Woesebacteria
20	GCA_000989615.1	1618729	root; cellular organisms; Bacteria; unclassified Bacteria; Bacteria candidate phyla; Patescibacteria group; Parcubacteria group; Candidatus Nomurabacteria; Candidatus Nomurabacteria bacterium GW2011_GWA1_37_20	no rank; no rank; superkingdom; no rank; no rank; no rank; no rank; phylum; species	CPR	Parcubacteria (OD1)	Nomurabacteria
21	GCA_000989635.1	1619061	root; cellular organisms; Bacteria; unclassified Bacteria; Bacteria candidate phyla; Candidatus Peregrinibacteria; unclassified Candidatus Peregrinibacteria; Candidatus Peregrinibacteria bacterium GW2011_GWC2_33_13	no rank; no rank; superkingdom; no rank; no rank; phylum; no rank; species	CPR	Peregrinibacteria (PER)	Peregrinibacteria (PER)
24	GCA_000989685.1	1618560	root; cellular organisms; Bacteria; unclassified Bacteria; Bacteria candidate phyla; Patescibacteria group; Microgenomates group; Candidatus Woesebacteria; Candidatus Woesebacteria bacterium GW2011_GWA2_33_20	no rank; no rank; superkingdom; no rank; no rank; no rank; no rank; phylum; species	CPR	Microgenomates (OP11)	Woesebacteria
26	GCA_000989745.1	1618457	root; cellular organisms; Bacteria; unclassified Bacteria; Bacteria candidate phyla; Patescibacteria group; Microgenomates group; Candidatus Levybacteria; Candidatus Levybacteria bacterium GW2011_GWA2_37_36	no rank; no rank; superkingdom; no rank; no rank; no rank; no rank; phylum; species	CPR	Microgenomates (OP11)	Levybacteria
28	GCA_000989785.1	1618467	root; cellular organisms; Bacteria; unclassified Bacteria; Bacteria candidate phyla; Patescibacteria group; Microgenomates group; Candidatus Levybacteria; Candidatus Levybacteria bacterium GW2011_GWC2_37_7	no rank; no rank; superkingdom; no rank; no rank; no rank; no rank; phylum; species	CPR	Microgenomates (OP11)	Levybacteria
29	GCA_000989855.1	1618561	root; cellular organisms; Bacteria; unclassified Bacteria; Bacteria candidate phyla; Patescibacteria group; Microgenomates group; Candidatus Woesebacteria; Candidatus Woesebacteria bacterium GW2011_GWA2_33_28	no rank; no rank; superkingdom; no rank; no rank; no rank; no rank; phylum; species	CPR	Microgenomates (OP11)	Woesebacteria
30	GCA_000989925.1	1618543	root; cellular organisms; Bacteria; unclassified Bacteria; Bacteria candidate phyla; Patescibacteria group; Microgenomates group; Candidatus Woesebacteria; Candidatus Woesebacteria bacterium GW2011_GWA1_33_33	no rank; no rank; superkingdom; no rank; no rank; no rank; no rank; phylum; species	CPR	Microgenomates (OP11)	Woesebacteria
31	GCA_000989935.1	1618476	root; cellular organisms; Bacteria; unclassified Bacteria; Bacteria candidate phyla; Patescibacteria group; Microgenomates group; Candidatus Roizmanbacteria; Candidatus Roizmanbacteria bacterium GW2011_GWA2_33_33	no rank; no rank; superkingdom; no rank; no rank; no rank; no rank; phylum; species	CPR	Microgenomates (OP11)	Roizmanbacteria
34	GCA_000990055.1	1618452	root; cellular organisms; Bacteria; unclassified Bacteria; Bacteria candidate phyla; Patescibacteria group; Microgenomates group; Candidatus Levybacteria; Candidatus Levybacteria bacterium GW2011_GWA1_37_16	no rank; no rank; superkingdom; no rank; no rank; no rank; no rank; phylum; species	CPR	Microgenomates (OP11)	Levybacteria
37	GCA_000990175.1	1618715	root; cellular organisms; Bacteria; unclassified Bacteria; Bacteria candidate phyla; Patescibacteria group; Parcubacteria group; Candidatus Moranbacteria; Candidatus Moranbacteria bacterium GW2011_GWF1_34_10	no rank; no rank; superkingdom; no rank; no rank; no rank; no rank; phylum; species	CPR	Parcubacteria (OD1)	Moranbacteria
38	GCA_000990205.1	1618434	root; cellular organisms; Bacteria; unclassified Bacteria; Bacteria candidate phyla; Patescibacteria group; Microgenomates group; Candidatus Gottesmanbacteria; Candidatus Gottesmanbacteria bacterium GW2011_GWA1_34_13	no rank; no rank; superkingdom; no rank; no rank; no rank; no rank; phylum; species	CPR	Microgenomates (OP11)	Gottesmanbacteria
39	GCA_000990245.1	1618477	root; cellular organisms; Bacteria; unclassified Bacteria; Bacteria candidate phyla; Patescibacteria group; Microgenomates group; Candidatus Roizmanbacteria; Candidatus Roizmanbacteria bacterium GW2011_GWA2_34_18	no rank; no rank; superkingdom; no rank; no rank; no rank; no rank; phylum; species	CPR	Microgenomates (OP11)	Roizmanbacteria
40	GCA_000990255.1	1618742	root; cellular organisms; Bacteria; unclassified Bacteria; Bacteria candidate phyla; Patescibacteria group; Parcubacteria group; Candidatus Nomurabacteria; Candidatus Nomurabacteria bacterium GW2011_GWB1_37_5	no rank; no rank; superkingdom; no rank; no rank; no rank; no rank; phylum; species	CPR	Parcubacteria (OD1)	Nomurabacteria
41	GCA_000990275.1	1618768	root; cellular organisms; Bacteria; unclassified Bacteria; Bacteria candidate phyla; Patescibacteria group; Parcubacteria group; Candidatus Nomurabacteria; Candidatus Nomurabacteria bacterium GW2011_GWF1_34_20	no rank; no rank; superkingdom; no rank; no rank; no rank; no rank; phylum; species	CPR	Parcubacteria (OD1)	Nomurabacteria
42	GCA_000990305.1	1618484	root; cellular organisms; Bacteria; unclassified Bacteria; Bacteria candidate phyla; Patescibacteria group; Microgenomates group; Candidatus Roizmanbacteria; Candidatus Roizmanbacteria bacterium GW2011_GWC2_34_23	no rank; no rank; superkingdom; no rank; no rank; no rank; no rank; phylum; species	CPR	Microgenomates (OP11)	Roizmanbacteria
43	GCA_000990325.1	1618764	root; cellular organisms; Bacteria; unclassified Bacteria; Bacteria candidate phyla; Patescibacteria group; Parcubacteria group; Candidatus Nomurabacteria; Candidatus Nomurabacteria bacterium GW2011_GWE2_34_25	no rank; no rank; superkingdom; no rank; no rank; no rank; no rank; phylum; species	CPR	Parcubacteria (OD1)	Nomurabacteria
44	GCA_000990385.1	1618720	root; cellular organisms; Bacteria; unclassified Bacteria; Bacteria candidate phyla; Patescibacteria group; Parcubacteria group; Candidatus Moranbacteria; Candidatus Moranbacteria bacterium GW2011_GWF2_34_56	no rank; no rank; superkingdom; no rank; no rank; no rank; no rank; phylum; species	CPR	Parcubacteria (OD1)	Moranbacteria
46	GCA_000990415.1	1618772	root; cellular organisms; Bacteria; unclassified Bacteria; Bacteria candidate phyla; Patescibacteria group; Parcubacteria group; Candidatus Nomurabacteria; Candidatus Nomurabacteria bacterium GW2011_GWF2_35_12	no rank; no rank; superkingdom; no rank; no rank; no rank; no rank; phylum; species	CPR	Parcubacteria (OD1)	Nomurabacteria
47	GCA_000990445.1	1618481	root; cellular organisms; Bacteria; unclassified Bacteria; Bacteria candidate phyla; Patescibacteria group; Microgenomates group; Candidatus Roizmanbacteria; Candidatus Roizmanbacteria bacterium GW2011_GWA2_37_7	no rank; no rank; superkingdom; no rank; no rank; no rank; no rank; phylum; species	CPR	Microgenomates (OP11)	Roizmanbacteria
48	GCA_000990465.1	1618485	root; cellular organisms; Bacteria; unclassified Bacteria; Bacteria candidate phyla; Patescibacteria group; Microgenomates group; Candidatus Roizmanbacteria; Candidatus Roizmanbacteria bacterium GW2011_GWC2_35_12	no rank; no rank; superkingdom; no rank; no rank; no rank; no rank; phylum; species	CPR	Microgenomates (OP11)	Roizmanbacteria
49	GCA_000990485.1	1618711	root; cellular organisms; Bacteria; unclassified Bacteria; Bacteria candidate phyla; Patescibacteria group; Parcubacteria group; Candidatus Moranbacteria; Candidatus Moranbacteria bacterium GW2011_GWE2_35_164	no rank; no rank; superkingdom; no rank; no rank; no rank; no rank; phylum; species	CPR	Parcubacteria (OD1)	Moranbacteria
50	GCA_000990495.1	1618761	root; cellular organisms; Bacteria; unclassified Bacteria; Bacteria candidate phyla; Patescibacteria group; Parcubacteria group; Candidatus Nomurabacteria; Candidatus Nomurabacteria bacterium GW2011_GWE1_35_16	no rank; no rank; superkingdom; no rank; no rank; no rank; no rank; phylum; species	CPR	Parcubacteria (OD1)	Nomurabacteria
51	GCA_000990515.1	1618707	root; cellular organisms; Bacteria; unclassified Bacteria; Bacteria candidate phyla; Patescibacteria group; Parcubacteria group; Candidatus Moranbacteria; Candidatus Moranbacteria bacterium GW2011_GWE1_35_17	no rank; no rank; superkingdom; no rank; no rank; no rank; no rank; phylum; species	CPR	Parcubacteria (OD1)	Moranbacteria
52	GCA_000990565.1	1618478	root; cellular organisms; Bacteria; unclassified Bacteria; Bacteria candidate phyla; Patescibacteria group; Microgenomates group; Candidatus Roizmanbacteria; Candidatus Roizmanbacteria bacterium GW2011_GWA2_35_19	no rank; no rank; superkingdom; no rank; no rank; no rank; no rank; phylum; species	CPR	Microgenomates (OP11)	Roizmanbacteria
53	GCA_000990575.1	1618350	root; cellular organisms; Bacteria; unclassified Bacteria; Bacteria candidate phyla; candidate division CPR3; candidate division CPR3 bacterium GW2011_GWF2_35_18	no rank; no rank; superkingdom; no rank; no rank; phylum; species	CPR	CPR3	CPR3
54	GCA_000990585.1	1618712	root; cellular organisms; Bacteria; unclassified Bacteria; Bacteria candidate phyla; Patescibacteria group; Parcubacteria group; Candidatus Moranbacteria; Candidatus Moranbacteria bacterium GW2011_GWE2_35_2-	no rank; no rank; superkingdom; no rank; no rank; no rank; no rank; phylum; species	CPR	Parcubacteria (OD1)	Moranbacteria
55	GCA_000990595.1	1618697	root; cellular organisms; Bacteria; unclassified Bacteria; Bacteria candidate phyla; Patescibacteria group; Parcubacteria group; Candidatus Moranbacteria; Candidatus Moranbacteria bacterium GW2011_GWC2_37_73	no rank; no rank; superkingdom; no rank; no rank; no rank; no rank; phylum; species	CPR	Parcubacteria (OD1)	Moranbacteria
58	GCA_000990755.1	1618630	root; cellular organisms; Bacteria; unclassified Bacteria; Bacteria candidate phyla; Patescibacteria group; Parcubacteria group; Candidatus Campbellbacteria; Candidatus Campbellbacteria bacterium GW2011_GWC2_35_28	no rank; no rank; superkingdom; no rank; no rank; no rank; no rank; phylum; species	CPR	Parcubacteria (OD1)	Campbellbacteria
59	GCA_000990805.1	1618721	root; cellular organisms; Bacteria; unclassified Bacteria; Bacteria candidate phyla; Patescibacteria group; Parcubacteria group; Candidatus Moranbacteria; Candidatus Moranbacteria bacterium GW2011_GWF2_35_39	no rank; no rank; superkingdom; no rank; no rank; no rank; no rank; phylum; species	CPR	Parcubacteria (OD1)	Moranbacteria
60	GCA_000990815.1	1618751	root; cellular organisms; Bacteria; unclassified Bacteria; Bacteria candidate phyla; Patescibacteria group; Parcubacteria group; Candidatus Nomurabacteria; Candidatus Nomurabacteria bacterium GW2011_GWC2_35_35	no rank; no rank; superkingdom; no rank; no rank; no rank; no rank; phylum; species	CPR	Parcubacteria (OD1)	Nomurabacteria
62	GCA_000990885.1	1618716	root; cellular organisms; Bacteria; unclassified Bacteria; Bacteria candidate phyla; Patescibacteria group; Parcubacteria group; Candidatus Moranbacteria; Candidatus Moranbacteria bacterium GW2011_GWF1_35_5	no rank; no rank; superkingdom; no rank; no rank; no rank; no rank; phylum; species	CPR	Parcubacteria (OD1)	Moranbacteria
64	GCA_000990905.1	1618461	root; cellular organisms; Bacteria; unclassified Bacteria; Bacteria candidate phyla; Patescibacteria group; Microgenomates group; Candidatus Levybacteria; Candidatus Levybacteria bacterium GW2011_GWB1_35_5	no rank; no rank; superkingdom; no rank; no rank; no rank; no rank; phylum; species	CPR	Microgenomates (OP11)	Levybacteria
65	GCA_000990945.1	1618722	root; cellular organisms; Bacteria; unclassified Bacteria; Bacteria candidate phyla; Patescibacteria group; Parcubacteria group; Candidatus Moranbacteria; Candidatus Moranbacteria bacterium GW2011_GWF2_35_54	no rank; no rank; superkingdom; no rank; no rank; no rank; no rank; phylum; species	CPR	Parcubacteria (OD1)	Moranbacteria
68	GCA_000991025.1	1618349	root; cellular organisms; Bacteria; unclassified Bacteria; Bacteria candidate phyla; candidate division CPR3; candidate division CPR3 bacterium GW2011_GWE2_35_7	no rank; no rank; superkingdom; no rank; no rank; phylum; species	CPR	CPR3	CPR3
69	GCA_000991045.1	1618727	root; cellular organisms; Bacteria; unclassified Bacteria; Bacteria candidate phyla; Patescibacteria group; Parcubacteria group; Candidatus Nomurabacteria; Candidatus Nomurabacteria bacterium GW2011_GWA1_35_8	no rank; no rank; superkingdom; no rank; no rank; no rank; no rank; phylum; species	CPR	Parcubacteria (OD1)	Nomurabacteria
70	GCA_000991055.1	1618479	root; cellular organisms; Bacteria; unclassified Bacteria; Bacteria candidate phyla; Patescibacteria group; Microgenomates group; Candidatus Roizmanbacteria; Candidatus Roizmanbacteria bacterium GW2011_GWA2_35_8	no rank; no rank; superkingdom; no rank; no rank; no rank; no rank; phylum; species	CPR	Microgenomates (OP11)	Roizmanbacteria
72	GCA_000991105.1	1618752	root; cellular organisms; Bacteria; unclassified Bacteria; Bacteria candidate phyla; Patescibacteria group; Parcubacteria group; Candidatus Nomurabacteria; Candidatus Nomurabacteria bacterium GW2011_GWC2_35_8	no rank; no rank; superkingdom; no rank; no rank; no rank; no rank; phylum; species	CPR	Parcubacteria (OD1)	Nomurabacteria
73	GCA_000991125.1	1618733	root; cellular organisms; Bacteria; unclassified Bacteria; Bacteria candidate phyla; Patescibacteria group; Parcubacteria group; Candidatus Nomurabacteria; Candidatus Nomurabacteria bacterium GW2011_GWA2_35_80	no rank; no rank; superkingdom; no rank; no rank; no rank; no rank; phylum; species	CPR	Parcubacteria (OD1)	Nomurabacteria
74	GCA_000991155.1	1618725	root; cellular organisms; Bacteria; unclassified Bacteria; Bacteria candidate phyla; Patescibacteria group; Parcubacteria group; Candidatus Moranbacteria; Candidatus Moranbacteria bacterium GW2011_GWF2_37_7	no rank; no rank; superkingdom; no rank; no rank; no rank; no rank; phylum; species	CPR	Parcubacteria (OD1)	Moranbacteria
75	GCA_000991185.1	1618333	root; cellular organisms; Bacteria; unclassified Bacteria; Bacteria candidate phyla; Candidatus Berkelbacteria; Berkelbacteria bacterium GW2011_GWA2_35_9	no rank; no rank; superkingdom; no rank; no rank; phylum; species	CPR	Berkelbacteria (ACD58)	Berkelbacteria (ACD58)
77	GCA_000991215.1	1618545	root; cellular organisms; Bacteria; unclassified Bacteria; Bacteria candidate phyla; Patescibacteria group; Microgenomates group; Candidatus Woesebacteria; Candidatus Woesebacteria bacterium GW2011_GWA1_37_7	no rank; no rank; superkingdom; no rank; no rank; no rank; no rank; phylum; species	CPR	Microgenomates (OP11)	Woesebacteria
80	GCA_000991285.1	1618765	root; cellular organisms; Bacteria; unclassified Bacteria; Bacteria candidate phyla; Patescibacteria group; Parcubacteria group; Candidatus Nomurabacteria; Candidatus Nomurabacteria bacterium GW2011_GWE2_36_115	no rank; no rank; superkingdom; no rank; no rank; no rank; no rank; phylum; species	CPR	Parcubacteria (OD1)	Nomurabacteria
82	GCA_000991325.1	1618703	root; cellular organisms; Bacteria; unclassified Bacteria; Bacteria candidate phyla; Patescibacteria group; Parcubacteria group; Candidatus Moranbacteria; Candidatus Moranbacteria bacterium GW2011_GWD2_36_12	no rank; no rank; superkingdom; no rank; no rank; no rank; no rank; phylum; species	CPR	Parcubacteria (OD1)	Moranbacteria
83	GCA_000991335.1	1618774	root; cellular organisms; Bacteria; unclassified Bacteria; Bacteria candidate phyla; Patescibacteria group; Parcubacteria group; Candidatus Nomurabacteria; Candidatus Nomurabacteria bacterium GW2011_GWF2_36_126	no rank; no rank; superkingdom; no rank; no rank; no rank; no rank; phylum; species	CPR	Parcubacteria (OD1)	Nomurabacteria
84	GCA_000991365.1	1618456	root; cellular organisms; Bacteria; unclassified Bacteria; Bacteria candidate phyla; Patescibacteria group; Microgenomates group; Candidatus Levybacteria; Candidatus Levybacteria bacterium GW2011_GWA2_36_13	no rank; no rank; superkingdom; no rank; no rank; no rank; no rank; phylum; species	CPR	Microgenomates (OP11)	Levybacteria
85	GCA_000991405.1	1618758	root; cellular organisms; Bacteria; unclassified Bacteria; Bacteria candidate phyla; Patescibacteria group; Parcubacteria group; Candidatus Nomurabacteria; Candidatus Nomurabacteria bacterium GW2011_GWD2_36_14	no rank; no rank; superkingdom; no rank; no rank; no rank; no rank; phylum; species	CPR	Parcubacteria (OD1)	Nomurabacteria
86	GCA_000991415.1	1618728	root; cellular organisms; Bacteria; unclassified Bacteria; Bacteria candidate phyla; Patescibacteria group; Parcubacteria group; Candidatus Nomurabacteria; Candidatus Nomurabacteria bacterium GW2011_GWA1_36_15	no rank; no rank; superkingdom; no rank; no rank; no rank; no rank; phylum; species	CPR	Parcubacteria (OD1)	Nomurabacteria
88	GCA_000991495.1	1618701	root; cellular organisms; Bacteria; unclassified Bacteria; Bacteria candidate phyla; Patescibacteria group; Parcubacteria group; Candidatus Moranbacteria; Candidatus Moranbacteria bacterium GW2011_GWD1_36_198	no rank; no rank; superkingdom; no rank; no rank; no rank; no rank; phylum; species	CPR	Parcubacteria (OD1)	Moranbacteria
89	GCA_000991525.1	1618704	root; cellular organisms; Bacteria; unclassified Bacteria; Bacteria candidate phyla; Patescibacteria group; Parcubacteria group; Candidatus Moranbacteria; Candidatus Moranbacteria bacterium GW2011_GWD2_36_198	no rank; no rank; superkingdom; no rank; no rank; no rank; no rank; phylum; species	CPR	Parcubacteria (OD1)	Moranbacteria
90	GCA_000991535.1	1618480	root; cellular organisms; Bacteria; unclassified Bacteria; Bacteria candidate phyla; Patescibacteria group; Microgenomates group; Candidatus Roizmanbacteria; Candidatus Roizmanbacteria bacterium GW2011_GWA2_36_23	no rank; no rank; superkingdom; no rank; no rank; no rank; no rank; phylum; species	CPR	Microgenomates (OP11)	Roizmanbacteria
93	GCA_000991615.1	1618717	root; cellular organisms; Bacteria; unclassified Bacteria; Bacteria candidate phyla; Patescibacteria group; Parcubacteria group; Candidatus Moranbacteria; Candidatus Moranbacteria bacterium GW2011_GWF1_36_4	no rank; no rank; superkingdom; no rank; no rank; no rank; no rank; phylum; species	CPR	Parcubacteria (OD1)	Moranbacteria
94	GCA_000991645.1	1618713	root; cellular organisms; Bacteria; unclassified Bacteria; Bacteria candidate phyla; Patescibacteria group; Parcubacteria group; Candidatus Moranbacteria; Candidatus Moranbacteria bacterium GW2011_GWE2_36_40	no rank; no rank; superkingdom; no rank; no rank; no rank; no rank; phylum; species	CPR	Parcubacteria (OD1)	Moranbacteria
96	GCA_000991695.1	1618426	root; cellular organisms; Bacteria; unclassified Bacteria; Bacteria candidate phyla; Patescibacteria group; Microgenomates group; Candidatus Daviesbacteria; Candidatus Daviesbacteria bacterium GW2011_GWB1_36_5	no rank; no rank; superkingdom; no rank; no rank; no rank; no rank; phylum; species	CPR	Microgenomates (OP11)	Daviesbacteria
97	GCA_000991725.1	1618471	root; cellular organisms; Bacteria; unclassified Bacteria; Bacteria candidate phyla; Patescibacteria group; Microgenomates group; Candidatus Pacebacteria; Candidatus Pacebacteria bacterium GW2011_GWF1_36_5	no rank; no rank; superkingdom; no rank; no rank; no rank; no rank; phylum; species	CPR	Microgenomates (OP11)	Pacebacteria
98	GCA_000991735.1	1618741	root; cellular organisms; Bacteria; unclassified Bacteria; Bacteria candidate phyla; Patescibacteria group; Parcubacteria group; Candidatus Nomurabacteria; Candidatus Nomurabacteria bacterium GW2011_GWB1_36_6	no rank; no rank; superkingdom; no rank; no rank; no rank; no rank; phylum; species	CPR	Parcubacteria (OD1)	Nomurabacteria
101	GCA_000991815.1	1618708	root; cellular organisms; Bacteria; unclassified Bacteria; Bacteria candidate phyla; Patescibacteria group; Parcubacteria group; Candidatus Moranbacteria; Candidatus Moranbacteria bacterium GW2011_GWE1_36_7	no rank; no rank; superkingdom; no rank; no rank; no rank; no rank; phylum; species	CPR	Parcubacteria (OD1)	Moranbacteria
102	GCA_000991845.1	1618762	root; cellular organisms; Bacteria; unclassified Bacteria; Bacteria candidate phyla; Patescibacteria group; Parcubacteria group; Candidatus Nomurabacteria; Candidatus Nomurabacteria bacterium GW2011_GWE1_36_71	no rank; no rank; superkingdom; no rank; no rank; no rank; no rank; phylum; species	CPR	Parcubacteria (OD1)	Nomurabacteria
104	GCA_000991895.1	1618417	root; cellular organisms; Bacteria; unclassified Bacteria; Bacteria candidate phyla; Patescibacteria group; Microgenomates group; Candidatus Daviesbacteria; Candidatus Daviesbacteria bacterium GW2011_GWA1_36_8	no rank; no rank; superkingdom; no rank; no rank; no rank; no rank; phylum; species	CPR	Microgenomates (OP11)	Daviesbacteria
105	GCA_000991925.1	1618331	root; cellular organisms; Bacteria; unclassified Bacteria; Bacteria candidate phyla; Candidatus Berkelbacteria; Berkelbacteria bacterium GW2011_GWA1_36_9	no rank; no rank; superkingdom; no rank; no rank; phylum; species	CPR	Berkelbacteria (ACD58)	Berkelbacteria (ACD58)
107	GCA_000992005.1	1618753	root; cellular organisms; Bacteria; unclassified Bacteria; Bacteria candidate phyla; Patescibacteria group; Parcubacteria group; Candidatus Nomurabacteria; Candidatus Nomurabacteria bacterium GW2011_GWC2_36_9	no rank; no rank; superkingdom; no rank; no rank; no rank; no rank; phylum; species	CPR	Parcubacteria (OD1)	Nomurabacteria
109	GCA_000992045.1	1619010	root; cellular organisms; Bacteria; unclassified Bacteria; Bacteria candidate phyla; Patescibacteria group; Parcubacteria group; Candidatus Wolfebacteria; Candidatus Wolfebacteria bacterium GW2011_GWC1_37_10	no rank; no rank; superkingdom; no rank; no rank; no rank; no rank; phylum; species	CPR	Parcubacteria (OD1)	Wolfebacteria
110	GCA_000992055.1	1618724	root; cellular organisms; Bacteria; unclassified Bacteria; Bacteria candidate phyla; Patescibacteria group; Parcubacteria group; Candidatus Moranbacteria; Candidatus Moranbacteria bacterium GW2011_GWF2_37_11	no rank; no rank; superkingdom; no rank; no rank; no rank; no rank; phylum; species	CPR	Parcubacteria (OD1)	Moranbacteria
111	GCA_000992085.1	1619036	root; cellular organisms; Bacteria; unclassified Bacteria; Bacteria candidate phyla; Patescibacteria group; Parcubacteria group; Candidatus Magasanikbacteria; Candidatus Magasanikbacteria bacterium GW2011_GWA2_37_8	no rank; no rank; superkingdom; no rank; no rank; no rank; no rank; phylum; species	CPR	Parcubacteria (OD1)	Magasanikbacteria
112	GCA_000992095.1	1618463	root; cellular organisms; Bacteria; unclassified Bacteria; Bacteria candidate phyla; Patescibacteria group; Microgenomates group; Candidatus Levybacteria; Candidatus Levybacteria bacterium GW2011_GWB1_37_8	no rank; no rank; superkingdom; no rank; no rank; no rank; no rank; phylum; species	CPR	Microgenomates (OP11)	Levybacteria
115	GCA_000992155.1	1618546	root; cellular organisms; Bacteria; unclassified Bacteria; Bacteria candidate phyla; Patescibacteria group; Microgenomates group; Candidatus Woesebacteria; Candidatus Woesebacteria bacterium GW2011_GWA1_37_8	no rank; no rank; superkingdom; no rank; no rank; no rank; no rank; phylum; species	CPR	Microgenomates (OP11)	Woesebacteria
116	GCA_000992165.1	1618698	root; cellular organisms; Bacteria; unclassified Bacteria; Bacteria candidate phyla; Patescibacteria group; Parcubacteria group; Candidatus Moranbacteria; Candidatus Moranbacteria bacterium GW2011_GWC2_37_8	no rank; no rank; superkingdom; no rank; no rank; no rank; no rank; phylum; species	CPR	Parcubacteria (OD1)	Moranbacteria
117	GCA_000992225.1	1619028	root; cellular organisms; Bacteria; unclassified Bacteria; Bacteria candidate phyla; Patescibacteria group; Parcubacteria group; Candidatus Yanofskybacteria; Candidatus Yanofskybacteria bacterium GW2011_GWC2_37_9	no rank; no rank; superkingdom; no rank; no rank; no rank; no rank; phylum; species	CPR	Parcubacteria (OD1)	Yanofskybacteria
118	GCA_000992235.1	1618705	root; cellular organisms; Bacteria; unclassified Bacteria; Bacteria candidate phyla; Patescibacteria group; Parcubacteria group; Candidatus Moranbacteria; Candidatus Moranbacteria bacterium GW2011_GWD2_37_9	no rank; no rank; superkingdom; no rank; no rank; no rank; no rank; phylum; species	CPR	Parcubacteria (OD1)	Moranbacteria
119	GCA_000992285.1	1618488	root; cellular organisms; Bacteria; unclassified Bacteria; Bacteria candidate phyla; Patescibacteria group; Microgenomates group; Candidatus Shapirobacteria; Candidatus Shapirobacteria bacterium GW2011_GWE1_38_10	no rank; no rank; superkingdom; no rank; no rank; no rank; no rank; phylum; species	CPR	Microgenomates (OP11)	Shapirobacteria
123	GCA_000992375.1	1618641	root; cellular organisms; Bacteria; unclassified Bacteria; Bacteria candidate phyla; Patescibacteria group; Parcubacteria group; Candidatus Falkowbacteria; Candidatus Falkowbacteria bacterium GW2011_GWF2_38_1205	no rank; no rank; superkingdom; no rank; no rank; no rank; no rank; phylum; species	CPR	Parcubacteria (OD1)	Falkowbacteria
125	GCA_000992425.1	1618583	root; cellular organisms; Bacteria; unclassified Bacteria; Bacteria candidate phyla; Patescibacteria group; Microgenomates group; Candidatus Woesebacteria; Candidatus Woesebacteria bacterium GW2011_GWC1_38_13	no rank; no rank; superkingdom; no rank; no rank; no rank; no rank; phylum; species	CPR	Microgenomates (OP11)	Woesebacteria
130	GCA_000992535.1	1618421	root; cellular organisms; Bacteria; unclassified Bacteria; Bacteria candidate phyla; Patescibacteria group; Microgenomates group; Candidatus Daviesbacteria; Candidatus Daviesbacteria bacterium GW2011_GWA2_38_17	no rank; no rank; superkingdom; no rank; no rank; no rank; no rank; phylum; species	CPR	Microgenomates (OP11)	Daviesbacteria
132	GCA_000992575.2	1618636	root; cellular organisms; Bacteria; unclassified Bacteria; Bacteria candidate phyla; Patescibacteria group; Parcubacteria group; Candidatus Falkowbacteria; Candidatus Falkowbacteria bacterium GW2011_GWC2_38_22	no rank; no rank; superkingdom; no rank; no rank; no rank; no rank; phylum; species	CPR	Parcubacteria (OD1)	Falkowbacteria
133	GCA_000992605.1	1618491	root; cellular organisms; Bacteria; unclassified Bacteria; Bacteria candidate phyla; Patescibacteria group; Microgenomates group; Candidatus Shapirobacteria; Candidatus Shapirobacteria bacterium GW2011_GWF1_38_23	no rank; no rank; superkingdom; no rank; no rank; no rank; no rank; phylum; species	CPR	Microgenomates (OP11)	Shapirobacteria
134	GCA_000992615.1	1618640	root; cellular organisms; Bacteria; unclassified Bacteria; Bacteria candidate phyla; Patescibacteria group; Parcubacteria group; Candidatus Falkowbacteria; Candidatus Falkowbacteria bacterium GW2011_GWF1_38_22	no rank; no rank; superkingdom; no rank; no rank; no rank; no rank; phylum; species	CPR	Parcubacteria (OD1)	Falkowbacteria
135	GCA_000992645.1	1618422	root; cellular organisms; Bacteria; unclassified Bacteria; Bacteria candidate phyla; Patescibacteria group; Microgenomates group; Candidatus Daviesbacteria; Candidatus Daviesbacteria bacterium GW2011_GWA2_38_24	no rank; no rank; superkingdom; no rank; no rank; no rank; no rank; phylum; species	CPR	Microgenomates (OP11)	Daviesbacteria
136	GCA_000992665.1	1618639	root; cellular organisms; Bacteria; unclassified Bacteria; Bacteria candidate phyla; Patescibacteria group; Parcubacteria group; Candidatus Falkowbacteria; Candidatus Falkowbacteria bacterium GW2011_GWE2_38_254	no rank; no rank; superkingdom; no rank; no rank; no rank; no rank; phylum; species	CPR	Parcubacteria (OD1)	Falkowbacteria
138	GCA_000992725.1	1618490	root; cellular organisms; Bacteria; unclassified Bacteria; Bacteria candidate phyla; Patescibacteria group; Microgenomates group; Candidatus Shapirobacteria; Candidatus Shapirobacteria bacterium GW2011_GWE2_38_30	no rank; no rank; superkingdom; no rank; no rank; no rank; no rank; phylum; species	CPR	Microgenomates (OP11)	Shapirobacteria
139	GCA_000992745.1	1618638	root; cellular organisms; Bacteria; unclassified Bacteria; Bacteria candidate phyla; Patescibacteria group; Parcubacteria group; Candidatus Falkowbacteria; Candidatus Falkowbacteria bacterium GW2011_GWE1_38_31	no rank; no rank; superkingdom; no rank; no rank; no rank; no rank; phylum; species	CPR	Parcubacteria (OD1)	Falkowbacteria
140	GCA_000992765.1	1618637	root; cellular organisms; Bacteria; unclassified Bacteria; Bacteria candidate phyla; Patescibacteria group; Parcubacteria group; Candidatus Falkowbacteria; Candidatus Falkowbacteria bacterium GW2011_GWD2_38_42	no rank; no rank; superkingdom; no rank; no rank; no rank; no rank; phylum; species	CPR	Parcubacteria (OD1)	Falkowbacteria
141	GCA_000992775.1	1619055	root; cellular organisms; Bacteria; unclassified Bacteria; Bacteria candidate phyla; Candidatus Peregrinibacteria; unclassified Candidatus Peregrinibacteria; Candidatus Peregrinibacteria bacterium GW2011_GWA2_38_36	no rank; no rank; superkingdom; no rank; no rank; phylum; no rank; species	CPR	Peregrinibacteria (PER)	Peregrinibacteria (PER)
142	GCA_000992805.1	1618336	root; cellular organisms; Bacteria; unclassified Bacteria; Bacteria candidate phyla; Candidatus Berkelbacteria; Berkelbacteria bacterium GW2011_GWB1_38_5	no rank; no rank; superkingdom; no rank; no rank; phylum; species	CPR	Berkelbacteria (ACD58)	Berkelbacteria (ACD58)
143	GCA_000992825.1	1618568	root; cellular organisms; Bacteria; unclassified Bacteria; Bacteria candidate phyla; Patescibacteria group; Microgenomates group; Candidatus Woesebacteria; Candidatus Woesebacteria bacterium GW2011_GWB1_38_5	no rank; no rank; superkingdom; no rank; no rank; no rank; no rank; phylum; species	CPR	Microgenomates (OP11)	Woesebacteria
145	GCA_000992855.1	1618569	root; cellular organisms; Bacteria; unclassified Bacteria; Bacteria candidate phyla; Patescibacteria group; Microgenomates group; Candidatus Woesebacteria; Candidatus Woesebacteria bacterium GW2011_GWB1_38_5b	no rank; no rank; superkingdom; no rank; no rank; no rank; no rank; phylum; species	CPR	Microgenomates (OP11)	Woesebacteria
146	GCA_000992885.1	1618432	root; cellular organisms; Bacteria; unclassified Bacteria; Bacteria candidate phyla; Patescibacteria group; Microgenomates group; Candidatus Daviesbacteria; Candidatus Daviesbacteria bacterium GW2011_GWF2_38_6	no rank; no rank; superkingdom; no rank; no rank; no rank; no rank; phylum; species	CPR	Microgenomates (OP11)	Daviesbacteria
148	GCA_000992925.1	1618418	root; cellular organisms; Bacteria; unclassified Bacteria; Bacteria candidate phyla; Patescibacteria group; Microgenomates group; Candidatus Daviesbacteria; Candidatus Daviesbacteria bacterium GW2011_GWA1_38_7	no rank; no rank; superkingdom; no rank; no rank; no rank; no rank; phylum; species	CPR	Microgenomates (OP11)	Daviesbacteria
151	GCA_000992985.1	1618706	root; cellular organisms; Bacteria; unclassified Bacteria; Bacteria candidate phyla; Patescibacteria group; Parcubacteria group; Candidatus Moranbacteria; Candidatus Moranbacteria bacterium GW2011_GWD2_38_7	no rank; no rank; superkingdom; no rank; no rank; no rank; no rank; phylum; species	CPR	Parcubacteria (OD1)	Moranbacteria
152	GCA_000993005.1	1618433	root; cellular organisms; Bacteria; unclassified Bacteria; Bacteria candidate phyla; Patescibacteria group; Microgenomates group; Candidatus Daviesbacteria; Candidatus Daviesbacteria bacterium GW2011_GWF2_38_7	no rank; no rank; superkingdom; no rank; no rank; no rank; no rank; phylum; species	CPR	Microgenomates (OP11)	Daviesbacteria
154	GCA_000993025.1	1618547	root; cellular organisms; Bacteria; unclassified Bacteria; Bacteria candidate phyla; Patescibacteria group; Microgenomates group; Candidatus Woesebacteria; Candidatus Woesebacteria bacterium GW2011_GWA1_38_8	no rank; no rank; superkingdom; no rank; no rank; no rank; no rank; phylum; species	CPR	Microgenomates (OP11)	Woesebacteria
156	GCA_000993135.1	1618334	root; cellular organisms; Bacteria; unclassified Bacteria; Bacteria candidate phyla; Candidatus Berkelbacteria; Berkelbacteria bacterium GW2011_GWA2_38_9	no rank; no rank; superkingdom; no rank; no rank; phylum; species	CPR	Berkelbacteria (ACD58)	Berkelbacteria (ACD58)
157	GCA_000993165.1	1618414	root; cellular organisms; Bacteria; unclassified Bacteria; Bacteria candidate phyla; Patescibacteria group; Microgenomates group; Candidatus Curtissbacteria; Candidatus Curtissbacteria bacterium GW2011_GWC2_38_9	no rank; no rank; superkingdom; no rank; no rank; no rank; no rank; phylum; species	CPR	Microgenomates (OP11)	Curtissbacteria
158	GCA_000993185.1	1618472	root; cellular organisms; Bacteria; unclassified Bacteria; Bacteria candidate phyla; Patescibacteria group; Microgenomates group; Candidatus Pacebacteria; Candidatus Pacebacteria bacterium GW2011_GWF2_38_9	no rank; no rank; superkingdom; no rank; no rank; no rank; no rank; phylum; species	CPR	Microgenomates (OP11)	Pacebacteria
159	GCA_000993215.1	1618489	root; cellular organisms; Bacteria; unclassified Bacteria; Bacteria candidate phyla; Patescibacteria group; Microgenomates group; Candidatus Shapirobacteria; Candidatus Shapirobacteria bacterium GW2011_GWE1_38_92	no rank; no rank; superkingdom; no rank; no rank; no rank; no rank; phylum; species	CPR	Microgenomates (OP11)	Shapirobacteria
160	GCA_000993245.1	1618332	root; cellular organisms; Bacteria; unclassified Bacteria; Bacteria candidate phyla; Candidatus Berkelbacteria; Berkelbacteria bacterium GW2011_GWA1_39_10	no rank; no rank; superkingdom; no rank; no rank; phylum; species	CPR	Berkelbacteria (ACD58)	Berkelbacteria (ACD58)
161	GCA_000993265.1	1618611	root; cellular organisms; Bacteria; unclassified Bacteria; Bacteria candidate phyla; Patescibacteria group; Parcubacteria group; Candidatus Azambacteria; Candidatus Azambacteria bacterium GW2011_GWA2_39_10	no rank; no rank; superkingdom; no rank; no rank; no rank; no rank; phylum; species	CPR	Parcubacteria (OD1)	Azambacteria
162	GCA_000993275.1	1618345	root; cellular organisms; Bacteria; unclassified Bacteria; Bacteria candidate phyla; candidate division CPR2; candidate division CPR2 bacterium GW2011_GWC2_39_10	no rank; no rank; superkingdom; no rank; no rank; phylum; species	CPR	CPR2	CPR2
163	GCA_000993325.1	1618548	root; cellular organisms; Bacteria; unclassified Bacteria; Bacteria candidate phyla; Patescibacteria group; Microgenomates group; Candidatus Woesebacteria; Candidatus Woesebacteria bacterium GW2011_GWA1_39_11b	no rank; no rank; superkingdom; no rank; no rank; no rank; no rank; phylum; species	CPR	Microgenomates (OP11)	Woesebacteria
164	GCA_000993335.1	1618453	root; cellular organisms; Bacteria; unclassified Bacteria; Bacteria candidate phyla; Patescibacteria group; Microgenomates group; Candidatus Levybacteria; Candidatus Levybacteria bacterium GW2011_GWA1_39_11	no rank; no rank; superkingdom; no rank; no rank; no rank; no rank; phylum; species	CPR	Microgenomates (OP11)	Levybacteria
165	GCA_000993365.1	1618549	root; cellular organisms; Bacteria; unclassified Bacteria; Bacteria candidate phyla; Patescibacteria group; Microgenomates group; Candidatus Woesebacteria; Candidatus Woesebacteria bacterium GW2011_GWA1_39_12	no rank; no rank; superkingdom; no rank; no rank; no rank; no rank; phylum; species	CPR	Microgenomates (OP11)	Woesebacteria
169	GCA_000993455.1	1618759	root; cellular organisms; Bacteria; unclassified Bacteria; Bacteria candidate phyla; Patescibacteria group; Parcubacteria group; Candidatus Nomurabacteria; Candidatus Nomurabacteria bacterium GW2011_GWD2_39_12	no rank; no rank; superkingdom; no rank; no rank; no rank; no rank; phylum; species	CPR	Parcubacteria (OD1)	Nomurabacteria
172	GCA_000993535.1	1618995	root; cellular organisms; Bacteria; unclassified Bacteria; Bacteria candidate phyla; Patescibacteria group; Parcubacteria group; Candidatus Uhrbacteria; Candidatus Uhrbacteria bacterium GW2011_GWF2_39_13	no rank; no rank; superkingdom; no rank; no rank; no rank; no rank; phylum; species	CPR	Parcubacteria (OD1)	Uhrbacteria
173	GCA_000993585.1	1619030	root; cellular organisms; Bacteria; unclassified Bacteria; Bacteria candidate phyla; Patescibacteria group; Parcubacteria group; Candidatus Yanofskybacteria; Candidatus Yanofskybacteria bacterium GW2011_GWD1_39_16	no rank; no rank; superkingdom; no rank; no rank; no rank; no rank; phylum; species	CPR	Parcubacteria (OD1)	Yanofskybacteria
174	GCA_000993595.1	1619062	root; cellular organisms; Bacteria; unclassified Bacteria; Bacteria candidate phyla; Candidatus Peregrinibacteria; unclassified Candidatus Peregrinibacteria; Candidatus Peregrinibacteria bacterium GW2011_GWC2_39_14	no rank; no rank; superkingdom; no rank; no rank; phylum; no rank; species	CPR	Peregrinibacteria (PER)	Peregrinibacteria (PER)
175	GCA_000993615.1	1619067	root; cellular organisms; Bacteria; unclassified Bacteria; Bacteria candidate phyla; Candidatus Peregrinibacteria; unclassified Candidatus Peregrinibacteria; Candidatus Peregrinibacteria bacterium GW2011_GWF2_39_17	no rank; no rank; superkingdom; no rank; no rank; phylum; no rank; species	CPR	Peregrinibacteria (PER)	Peregrinibacteria (PER)
178	GCA_000993685.1	1618550	root; cellular organisms; Bacteria; unclassified Bacteria; Bacteria candidate phyla; Patescibacteria group; Microgenomates group; Candidatus Woesebacteria; Candidatus Woesebacteria bacterium GW2011_GWA1_39_21	no rank; no rank; superkingdom; no rank; no rank; no rank; no rank; phylum; species	CPR	Microgenomates (OP11)	Woesebacteria
180	GCA_000993855.1	1618408	root; cellular organisms; Bacteria; unclassified Bacteria; Bacteria candidate phyla; Patescibacteria group; Microgenomates group; Candidatus Curtissbacteria; Candidatus Curtissbacteria bacterium GW2011_GWA1_40_9	no rank; no rank; superkingdom; no rank; no rank; no rank; no rank; phylum; species	CPR	Microgenomates (OP11)	Curtissbacteria
183	GCA_000993925.1	1618451	root; cellular organisms; Bacteria; unclassified Bacteria; Bacteria candidate phyla; Patescibacteria group; Microgenomates group; Candidatus Gottesmanbacteria; Candidatus Gottesmanbacteria bacterium GW2011_GWC2_42_8	no rank; no rank; superkingdom; no rank; no rank; no rank; no rank; phylum; species	CPR	Microgenomates (OP11)	Gottesmanbacteria
184	GCA_000993945.1	1618563	root; cellular organisms; Bacteria; unclassified Bacteria; Bacteria candidate phyla; Patescibacteria group; Microgenomates group; Candidatus Woesebacteria; Candidatus Woesebacteria bacterium GW2011_GWA2_40_7b	no rank; no rank; superkingdom; no rank; no rank; no rank; no rank; phylum; species	CPR	Microgenomates (OP11)	Woesebacteria
185	GCA_000993955.1	1618734	root; cellular organisms; Bacteria; unclassified Bacteria; Bacteria candidate phyla; Patescibacteria group; Parcubacteria group; Candidatus Nomurabacteria; Candidatus Nomurabacteria bacterium GW2011_GWA2_40_9	no rank; no rank; superkingdom; no rank; no rank; no rank; no rank; phylum; species	CPR	Parcubacteria (OD1)	Nomurabacteria
186	GCA_000993985.2	1619115	root; cellular organisms; Bacteria; unclassified Bacteria; Bacteria candidate phyla; candidate division WWE3; candidate division WWE3 bacterium GW2011_GWB1_42_6	no rank; no rank; superkingdom; no rank; no rank; phylum; species	CPR	Katanobacteria (WWE3)	Katanobacteria (WWE3)
187	GCA_000994035.1	1618553	root; cellular organisms; Bacteria; unclassified Bacteria; Bacteria candidate phyla; Patescibacteria group; Microgenomates group; Candidatus Woesebacteria; Candidatus Woesebacteria bacterium GW2011_GWA1_40_43	no rank; no rank; superkingdom; no rank; no rank; no rank; no rank; phylum; species	CPR	Microgenomates (OP11)	Woesebacteria
188	GCA_000994085.1	1619025	root; cellular organisms; Bacteria; unclassified Bacteria; Bacteria candidate phyla; Patescibacteria group; Parcubacteria group; Candidatus Yanofskybacteria; Candidatus Yanofskybacteria bacterium GW2011_GWA2_44_9	no rank; no rank; superkingdom; no rank; no rank; no rank; no rank; phylum; species	CPR	Parcubacteria (OD1)	Yanofskybacteria
189	GCA_000994095.1	1618430	root; cellular organisms; Bacteria; unclassified Bacteria; Bacteria candidate phyla; Patescibacteria group; Microgenomates group; Candidatus Daviesbacteria; Candidatus Daviesbacteria bacterium GW2011_GWC1_40_9	no rank; no rank; superkingdom; no rank; no rank; no rank; no rank; phylum; species	CPR	Microgenomates (OP11)	Daviesbacteria
191	GCA_000994125.1	1618459	root; cellular organisms; Bacteria; unclassified Bacteria; Bacteria candidate phyla; Patescibacteria group; Microgenomates group; Candidatus Levybacteria; Candidatus Levybacteria bacterium GW2011_GWA2_40_8	no rank; no rank; superkingdom; no rank; no rank; no rank; no rank; phylum; species	CPR	Microgenomates (OP11)	Levybacteria
193	GCA_000994205.1	1619139	root; cellular organisms; Bacteria; unclassified Bacteria; Bacteria candidate phyla; candidate division WWE3; candidate division WWE3 bacterium GW2011_GWF1_42_51	no rank; no rank; superkingdom; no rank; no rank; phylum; species	CPR	Katanobacteria (WWE3)	Katanobacteria (WWE3)
194	GCA_000994225.1	1618410	root; cellular organisms; Bacteria; unclassified Bacteria; Bacteria candidate phyla; Patescibacteria group; Microgenomates group; Candidatus Curtissbacteria; Candidatus Curtissbacteria bacterium GW2011_GWA2_40_31	no rank; no rank; superkingdom; no rank; no rank; no rank; no rank; phylum; species	CPR	Microgenomates (OP11)	Curtissbacteria
196	GCA_000994255.1	1618601	root; cellular organisms; Bacteria; unclassified Bacteria; Bacteria candidate phyla; Patescibacteria group; Microgenomates group; Candidatus Woesebacteria; Candidatus Woesebacteria bacterium GW2011_GWF1_40_24	no rank; no rank; superkingdom; no rank; no rank; no rank; no rank; phylum; species	CPR	Microgenomates (OP11)	Woesebacteria
197	GCA_000994285.1	1618977	root; cellular organisms; Bacteria; unclassified Bacteria; Bacteria candidate phyla; Patescibacteria group; Parcubacteria group; Candidatus Uhrbacteria; Candidatus Uhrbacteria bacterium GW2011_GWA2_41_10	no rank; no rank; superkingdom; no rank; no rank; no rank; no rank; phylum; species	CPR	Parcubacteria (OD1)	Uhrbacteria
198	GCA_000994305.1	1618735	root; cellular organisms; Bacteria; unclassified Bacteria; Bacteria candidate phyla; Patescibacteria group; Parcubacteria group; Candidatus Nomurabacteria; Candidatus Nomurabacteria bacterium GW2011_GWA2_40_97	no rank; no rank; superkingdom; no rank; no rank; no rank; no rank; phylum; species	CPR	Parcubacteria (OD1)	Nomurabacteria
199	GCA_000994325.1	1618397	root; cellular organisms; Bacteria; unclassified Bacteria; Bacteria candidate phyla; Patescibacteria group; Microgenomates group; Candidatus Collierbacteria; Candidatus Collierbacteria bacterium GW2011_GWD2_42_50	no rank; no rank; superkingdom; no rank; no rank; no rank; no rank; phylum; species	CPR	Microgenomates (OP11)	Collierbacteria
203	GCA_000994415.1	1618577	root; cellular organisms; Bacteria; unclassified Bacteria; Bacteria candidate phyla; Patescibacteria group; Microgenomates group; Candidatus Woesebacteria; Candidatus Woesebacteria bacterium GW2011_GWB1_41_10	no rank; no rank; superkingdom; no rank; no rank; no rank; no rank; phylum; species	CPR	Microgenomates (OP11)	Woesebacteria
205	GCA_000994465.1	1618588	root; cellular organisms; Bacteria; unclassified Bacteria; Bacteria candidate phyla; Patescibacteria group; Microgenomates group; Candidatus Woesebacteria; Candidatus Woesebacteria bacterium GW2011_GWC2_40_30	no rank; no rank; superkingdom; no rank; no rank; no rank; no rank; phylum; species	CPR	Microgenomates (OP11)	Woesebacteria
206	GCA_000994475.1	1619011	root; cellular organisms; Bacteria; unclassified Bacteria; Bacteria candidate phyla; Patescibacteria group; Parcubacteria group; Candidatus Wolfebacteria; Candidatus Wolfebacteria bacterium GW2011_GWC1_43_10	no rank; no rank; superkingdom; no rank; no rank; no rank; no rank; phylum; species	CPR	Parcubacteria (OD1)	Wolfebacteria
208	GCA_000994515.1	1618730	root; cellular organisms; Bacteria; unclassified Bacteria; Bacteria candidate phyla; Patescibacteria group; Parcubacteria group; Candidatus Nomurabacteria; Candidatus Nomurabacteria bacterium GW2011_GWA1_40_8	no rank; no rank; superkingdom; no rank; no rank; no rank; no rank; phylum; species	CPR	Parcubacteria (OD1)	Nomurabacteria
209	GCA_000994545.1	1618424	root; cellular organisms; Bacteria; unclassified Bacteria; Bacteria candidate phyla; Patescibacteria group; Microgenomates group; Candidatus Daviesbacteria; Candidatus Daviesbacteria bacterium GW2011_GWA2_40_9	no rank; no rank; superkingdom; no rank; no rank; no rank; no rank; phylum; species	CPR	Microgenomates (OP11)	Daviesbacteria
210	GCA_000994555.1	1618657	root; cellular organisms; Bacteria; unclassified Bacteria; Bacteria candidate phyla; Patescibacteria group; Parcubacteria group; Candidatus Giovannonibacteria; Candidatus Giovannonibacteria bacterium GW2011_GWC2_44_8	no rank; no rank; superkingdom; no rank; no rank; no rank; no rank; phylum; species	CPR	Parcubacteria (OD1)	Giovannonibacteria
211	GCA_000994565.1	1618562	root; cellular organisms; Bacteria; unclassified Bacteria; Bacteria candidate phyla; Patescibacteria group; Microgenomates group; Candidatus Woesebacteria; Candidatus Woesebacteria bacterium GW2011_GWA2_40_7	no rank; no rank; superkingdom; no rank; no rank; no rank; no rank; phylum; species	CPR	Microgenomates (OP11)	Woesebacteria
212	GCA_000994625.1	1618777	root; cellular organisms; Bacteria; unclassified Bacteria; Bacteria candidate phyla; Patescibacteria group; Parcubacteria group; Candidatus Nomurabacteria; Candidatus Nomurabacteria bacterium GW2011_GWF2_40_31	no rank; no rank; superkingdom; no rank; no rank; no rank; no rank; phylum; species	CPR	Parcubacteria (OD1)	Nomurabacteria
213	GCA_000994635.1	1618468	root; cellular organisms; Bacteria; unclassified Bacteria; Bacteria candidate phyla; Patescibacteria group; Microgenomates group; Candidatus Levybacteria; Candidatus Levybacteria bacterium GW2011_GWC2_40_7	no rank; no rank; superkingdom; no rank; no rank; no rank; no rank; phylum; species	CPR	Microgenomates (OP11)	Levybacteria
214	GCA_000994655.1	1618482	root; cellular organisms; Bacteria; unclassified Bacteria; Bacteria candidate phyla; Patescibacteria group; Microgenomates group; Candidatus Roizmanbacteria; Candidatus Roizmanbacteria bacterium GW2011_GWB1_40_7	no rank; no rank; superkingdom; no rank; no rank; no rank; no rank; phylum; species	CPR	Microgenomates (OP11)	Roizmanbacteria
216	GCA_000994705.1	1618744	root; cellular organisms; Bacteria; unclassified Bacteria; Bacteria candidate phyla; Patescibacteria group; Parcubacteria group; Candidatus Nomurabacteria; Candidatus Nomurabacteria bacterium GW2011_GWB1_40_7	no rank; no rank; superkingdom; no rank; no rank; no rank; no rank; phylum; species	CPR	Parcubacteria (OD1)	Nomurabacteria
217	GCA_000994725.1	1618996	root; cellular organisms; Bacteria; unclassified Bacteria; Bacteria candidate phyla; Patescibacteria group; Parcubacteria group; Candidatus Uhrbacteria; Candidatus Uhrbacteria bacterium GW2011_GWF2_40_263	no rank; no rank; superkingdom; no rank; no rank; no rank; no rank; phylum; species	CPR	Parcubacteria (OD1)	Uhrbacteria
218	GCA_000994735.1	1618991	root; cellular organisms; Bacteria; unclassified Bacteria; Bacteria candidate phyla; Patescibacteria group; Parcubacteria group; Candidatus Uhrbacteria; Candidatus Uhrbacteria bacterium GW2011_GWE2_40_58	no rank; no rank; superkingdom; no rank; no rank; no rank; no rank; phylum; species	CPR	Parcubacteria (OD1)	Uhrbacteria
219	GCA_000994745.1	1618407	root; cellular organisms; Bacteria; unclassified Bacteria; Bacteria candidate phyla; Patescibacteria group; Microgenomates group; Candidatus Curtissbacteria; Candidatus Curtissbacteria bacterium GW2011_GWA1_40_47	no rank; no rank; superkingdom; no rank; no rank; no rank; no rank; phylum; species	CPR	Microgenomates (OP11)	Curtissbacteria
221	GCA_000994805.1	1618613	root; cellular organisms; Bacteria; unclassified Bacteria; Bacteria candidate phyla; Patescibacteria group; Parcubacteria group; Candidatus Azambacteria; Candidatus Azambacteria bacterium GW2011_GWA2_42_9	no rank; no rank; superkingdom; no rank; no rank; no rank; no rank; phylum; species	CPR	Parcubacteria (OD1)	Azambacteria
222	GCA_000994815.1	1619125	root; cellular organisms; Bacteria; unclassified Bacteria; Bacteria candidate phyla; candidate division WWE3; candidate division WWE3 bacterium GW2011_GWC2_44_9	no rank; no rank; superkingdom; no rank; no rank; phylum; species	CPR	Katanobacteria (WWE3)	Katanobacteria (WWE3)
223	GCA_000994825.1	1619108	root; cellular organisms; Bacteria; unclassified Bacteria; Bacteria candidate phyla; candidate division WWE3; candidate division WWE3 bacterium GW2011_GWA2_42_9	no rank; no rank; superkingdom; no rank; no rank; phylum; species	CPR	Katanobacteria (WWE3)	Katanobacteria (WWE3)
224	GCA_000994865.1	1618646	root; cellular organisms; Bacteria; unclassified Bacteria; Bacteria candidate phyla; Patescibacteria group; Parcubacteria group; Candidatus Giovannonibacteria; Candidatus Giovannonibacteria bacterium GW2011_GWA1_44_29	no rank; no rank; superkingdom; no rank; no rank; no rank; no rank; phylum; species	CPR	Parcubacteria (OD1)	Giovannonibacteria
225	GCA_000994885.1	1618585	root; cellular organisms; Bacteria; unclassified Bacteria; Bacteria candidate phyla; Patescibacteria group; Microgenomates group; Candidatus Woesebacteria; Candidatus Woesebacteria bacterium GW2011_GWC1_43_10b	no rank; no rank; superkingdom; no rank; no rank; no rank; no rank; phylum; species	CPR	Microgenomates (OP11)	Woesebacteria
226	GCA_000994895.1	1618551	root; cellular organisms; Bacteria; unclassified Bacteria; Bacteria candidate phyla; Patescibacteria group; Microgenomates group; Candidatus Woesebacteria; Candidatus Woesebacteria bacterium GW2011_GWA1_39_21b	no rank; no rank; superkingdom; no rank; no rank; no rank; no rank; phylum; species	CPR	Microgenomates (OP11)	Woesebacteria
227	GCA_000994905.1	1618634	root; cellular organisms; Bacteria; unclassified Bacteria; Bacteria candidate phyla; Patescibacteria group; Parcubacteria group; Candidatus Falkowbacteria; Candidatus Falkowbacteria bacterium GW2011_GWA2_39_24	no rank; no rank; superkingdom; no rank; no rank; no rank; no rank; phylum; species	CPR	Parcubacteria (OD1)	Falkowbacteria
228	GCA_000994935.1	1618554	root; cellular organisms; Bacteria; unclassified Bacteria; Bacteria candidate phyla; Patescibacteria group; Microgenomates group; Candidatus Woesebacteria; Candidatus Woesebacteria bacterium GW2011_GWA1_40_45	no rank; no rank; superkingdom; no rank; no rank; no rank; no rank; phylum; species	CPR	Microgenomates (OP11)	Woesebacteria
231	GCA_000995025.1	1618454	root; cellular organisms; Bacteria; unclassified Bacteria; Bacteria candidate phyla; Patescibacteria group; Microgenomates group; Candidatus Levybacteria; Candidatus Levybacteria bacterium GW2011_GWA1_39_32	no rank; no rank; superkingdom; no rank; no rank; no rank; no rank; phylum; species	CPR	Microgenomates (OP11)	Levybacteria
232	GCA_000995045.1	1618423	root; cellular organisms; Bacteria; unclassified Bacteria; Bacteria candidate phyla; Patescibacteria group; Microgenomates group; Candidatus Daviesbacteria; Candidatus Daviesbacteria bacterium GW2011_GWA2_39_33	no rank; no rank; superkingdom; no rank; no rank; no rank; no rank; phylum; species	CPR	Microgenomates (OP11)	Daviesbacteria
233	GCA_000995065.1	1618346	root; cellular organisms; Bacteria; unclassified Bacteria; Bacteria candidate phyla; candidate division CPR2; candidate division CPR2 bacterium GW2011_GWC2_39_35	no rank; no rank; superkingdom; no rank; no rank; phylum; species	CPR	CPR2	CPR2
234	GCA_000995105.1	1618436	root; cellular organisms; Bacteria; unclassified Bacteria; Bacteria candidate phyla; Patescibacteria group; Microgenomates group; Candidatus Gottesmanbacteria; Candidatus Gottesmanbacteria bacterium GW2011_GWA1_43_11	no rank; no rank; superkingdom; no rank; no rank; no rank; no rank; phylum; species	CPR	Microgenomates (OP11)	Gottesmanbacteria
237	GCA_000995205.1	1618754	root; cellular organisms; Bacteria; unclassified Bacteria; Bacteria candidate phyla; Patescibacteria group; Parcubacteria group; Candidatus Nomurabacteria; Candidatus Nomurabacteria bacterium GW2011_GWC2_39_41	no rank; no rank; superkingdom; no rank; no rank; no rank; no rank; phylum; species	CPR	Parcubacteria (OD1)	Nomurabacteria
238	GCA_000995215.1	1618990	root; cellular organisms; Bacteria; unclassified Bacteria; Bacteria candidate phyla; Patescibacteria group; Parcubacteria group; Candidatus Uhrbacteria; Candidatus Uhrbacteria bacterium GW2011_GWE1_39_46	no rank; no rank; superkingdom; no rank; no rank; no rank; no rank; phylum; species	CPR	Parcubacteria (OD1)	Uhrbacteria
239	GCA_000995235.1	1619124	root; cellular organisms; Bacteria; unclassified Bacteria; Bacteria candidate phyla; candidate division WWE3; candidate division WWE3 bacterium GW2011_GWC2_44_85	no rank; no rank; superkingdom; no rank; no rank; phylum; species	CPR	Katanobacteria (WWE3)	Katanobacteria (WWE3)
240	GCA_000995265.1	1619031	root; cellular organisms; Bacteria; unclassified Bacteria; Bacteria candidate phyla; Patescibacteria group; Parcubacteria group; Candidatus Yanofskybacteria; Candidatus Yanofskybacteria bacterium GW2011_GWD2_39_48	no rank; no rank; superkingdom; no rank; no rank; no rank; no rank; phylum; species	CPR	Parcubacteria (OD1)	Yanofskybacteria
241	GCA_000995285.1	1618427	root; cellular organisms; Bacteria; unclassified Bacteria; Bacteria candidate phyla; Patescibacteria group; Microgenomates group; Candidatus Daviesbacteria; Candidatus Daviesbacteria bacterium GW2011_GWB1_39_5	no rank; no rank; superkingdom; no rank; no rank; no rank; no rank; phylum; species	CPR	Microgenomates (OP11)	Daviesbacteria
242	GCA_000995295.1	1619064	root; cellular organisms; Bacteria; unclassified Bacteria; Bacteria candidate phyla; Candidatus Peregrinibacteria; unclassified Candidatus Peregrinibacteria; Candidatus Peregrinibacteria bacterium GW2011_GWE2_39_6	no rank; no rank; superkingdom; no rank; no rank; phylum; no rank; species	CPR	Peregrinibacteria (PER)	Peregrinibacteria (PER)
243	GCA_000995305.1	1618464	root; cellular organisms; Bacteria; unclassified Bacteria; Bacteria candidate phyla; Patescibacteria group; Microgenomates group; Candidatus Levybacteria; Candidatus Levybacteria bacterium GW2011_GWB1_39_7	no rank; no rank; superkingdom; no rank; no rank; no rank; no rank; phylum; species	CPR	Microgenomates (OP11)	Levybacteria
246	GCA_000995395.1	1618348	root; cellular organisms; Bacteria; unclassified Bacteria; Bacteria candidate phyla; candidate division CPR2; candidate division CPR2 bacterium GW2011_GWD2_39_7	no rank; no rank; superkingdom; no rank; no rank; phylum; species	CPR	CPR2	CPR2
247	GCA_000995415.1	1618449	root; cellular organisms; Bacteria; unclassified Bacteria; Bacteria candidate phyla; Patescibacteria group; Microgenomates group; Candidatus Gottesmanbacteria; Candidatus Gottesmanbacteria bacterium GW2011_GWC1_43_10	no rank; no rank; superkingdom; no rank; no rank; no rank; no rank; phylum; species	CPR	Microgenomates (OP11)	Gottesmanbacteria
248	GCA_000995445.1	1618552	root; cellular organisms; Bacteria; unclassified Bacteria; Bacteria candidate phyla; Patescibacteria group; Microgenomates group; Candidatus Woesebacteria; Candidatus Woesebacteria bacterium GW2011_GWA1_39_8	no rank; no rank; superkingdom; no rank; no rank; no rank; no rank; phylum; species	CPR	Microgenomates (OP11)	Woesebacteria
249	GCA_000995465.1	1618450	root; cellular organisms; Bacteria; unclassified Bacteria; Bacteria candidate phyla; Patescibacteria group; Microgenomates group; Candidatus Gottesmanbacteria; Candidatus Gottesmanbacteria bacterium GW2011_GWC2_39_8	no rank; no rank; superkingdom; no rank; no rank; no rank; no rank; phylum; species	CPR	Microgenomates (OP11)	Gottesmanbacteria
250	GCA_000995475.1	1618403	root; cellular organisms; Bacteria; unclassified Bacteria; Bacteria candidate phyla; Patescibacteria group; Microgenomates group; Candidatus Collierbacteria; Candidatus Collierbacteria bacterium GW2011_GWF2_42_51	no rank; no rank; superkingdom; no rank; no rank; no rank; no rank; phylum; species	CPR	Microgenomates (OP11)	Collierbacteria
252	GCA_000995525.1	1618642	root; cellular organisms; Bacteria; unclassified Bacteria; Bacteria candidate phyla; Patescibacteria group; Parcubacteria group; Candidatus Falkowbacteria; Candidatus Falkowbacteria bacterium GW2011_GWF2_39_8	no rank; no rank; superkingdom; no rank; no rank; no rank; no rank; phylum; species	CPR	Parcubacteria (OD1)	Falkowbacteria
254	GCA_000995565.1	1618343	root; cellular organisms; Bacteria; unclassified Bacteria; Bacteria candidate phyla; candidate division CPR2; candidate division CPR2 bacterium GW2011_GWC1_39_9	no rank; no rank; superkingdom; no rank; no rank; phylum; species	CPR	CPR2	CPR2
255	GCA_000995575.1	1619037	root; cellular organisms; Bacteria; unclassified Bacteria; Bacteria candidate phyla; Patescibacteria group; Parcubacteria group; Candidatus Magasanikbacteria; Candidatus Magasanikbacteria bacterium GW2011_GWA2_40_10	no rank; no rank; superkingdom; no rank; no rank; no rank; no rank; phylum; species	CPR	Parcubacteria (OD1)	Magasanikbacteria
256	GCA_000995585.1	1618369	root; cellular organisms; Bacteria; unclassified Bacteria; Bacteria candidate phyla; Patescibacteria group; Microgenomates group; Candidatus Beckwithbacteria; Candidatus Beckwithbacteria bacterium GW2011_GWA2_43_10	no rank; no rank; superkingdom; no rank; no rank; no rank; no rank; phylum; species	CPR	Microgenomates (OP11)	Beckwithbacteria
258	GCA_000995635.1	1619032	root; cellular organisms; Bacteria; unclassified Bacteria; Bacteria candidate phyla; Patescibacteria group; Parcubacteria group; Candidatus Yanofskybacteria; Candidatus Yanofskybacteria bacterium GW2011_GWE1_40_10	no rank; no rank; superkingdom; no rank; no rank; no rank; no rank; phylum; species	CPR	Parcubacteria (OD1)	Yanofskybacteria
259	GCA_000995645.1	1618420	root; cellular organisms; Bacteria; unclassified Bacteria; Bacteria candidate phyla; Patescibacteria group; Microgenomates group; Candidatus Daviesbacteria; Candidatus Daviesbacteria bacterium GW2011_GWA1_42_6	no rank; no rank; superkingdom; no rank; no rank; no rank; no rank; phylum; species	CPR	Microgenomates (OP11)	Daviesbacteria
260	GCA_000995705.1	1618766	root; cellular organisms; Bacteria; unclassified Bacteria; Bacteria candidate phyla; Patescibacteria group; Parcubacteria group; Candidatus Nomurabacteria; Candidatus Nomurabacteria bacterium GW2011_GWE2_40_10	no rank; no rank; superkingdom; no rank; no rank; no rank; no rank; phylum; species	CPR	Parcubacteria (OD1)	Nomurabacteria
262	GCA_000995795.1	1618624	root; cellular organisms; Bacteria; unclassified Bacteria; Bacteria candidate phyla; Patescibacteria group; Parcubacteria group; Candidatus Azambacteria; Candidatus Azambacteria bacterium GW2011_GWE1_42_9	no rank; no rank; superkingdom; no rank; no rank; no rank; no rank; phylum; species	CPR	Parcubacteria (OD1)	Azambacteria
264	GCA_000995875.1	1619033	root; cellular organisms; Bacteria; unclassified Bacteria; Bacteria candidate phyla; Patescibacteria group; Parcubacteria group; Candidatus Yanofskybacteria; Candidatus Yanofskybacteria bacterium GW2011_GWE2_40_11	no rank; no rank; superkingdom; no rank; no rank; no rank; no rank; phylum; species	CPR	Parcubacteria (OD1)	Yanofskybacteria
265	GCA_000995905.1	1618431	root; cellular organisms; Bacteria; unclassified Bacteria; Bacteria candidate phyla; Patescibacteria group; Microgenomates group; Candidatus Daviesbacteria; Candidatus Daviesbacteria bacterium GW2011_GWC2_40_12	no rank; no rank; superkingdom; no rank; no rank; no rank; no rank; phylum; species	CPR	Microgenomates (OP11)	Daviesbacteria
266	GCA_000995915.1	1619000	root; cellular organisms; Bacteria; unclassified Bacteria; Bacteria candidate phyla; Patescibacteria group; Parcubacteria group; Candidatus Uhrbacteria; Candidatus Uhrbacteria bacterium GW2011_GWF2_44_350	no rank; no rank; superkingdom; no rank; no rank; no rank; no rank; phylum; species	CPR	Parcubacteria (OD1)	Uhrbacteria
267	GCA_000995945.1	1618776	root; cellular organisms; Bacteria; unclassified Bacteria; Bacteria candidate phyla; Patescibacteria group; Parcubacteria group; Candidatus Nomurabacteria; Candidatus Nomurabacteria bacterium GW2011_GWF2_40_12	no rank; no rank; superkingdom; no rank; no rank; no rank; no rank; phylum; species	CPR	Parcubacteria (OD1)	Nomurabacteria
268	GCA_000995995.1	1618405	root; cellular organisms; Bacteria; unclassified Bacteria; Bacteria candidate phyla; Patescibacteria group; Microgenomates group; Candidatus Curtissbacteria; Candidatus Curtissbacteria bacterium GW2011_GWA1_40_16	no rank; no rank; superkingdom; no rank; no rank; no rank; no rank; phylum; species	CPR	Microgenomates (OP11)	Curtissbacteria
271	GCA_000996065.1	1618458	root; cellular organisms; Bacteria; unclassified Bacteria; Bacteria candidate phyla; Patescibacteria group; Microgenomates group; Candidatus Levybacteria; Candidatus Levybacteria bacterium GW2011_GWA2_40_16	no rank; no rank; superkingdom; no rank; no rank; no rank; no rank; phylum; species	CPR	Microgenomates (OP11)	Levybacteria
273	GCA_000996105.1	1619047	root; cellular organisms; Bacteria; unclassified Bacteria; Bacteria candidate phyla; Patescibacteria group; Parcubacteria group; Candidatus Magasanikbacteria; Candidatus Magasanikbacteria bacterium GW2011_GWC2_40_17	no rank; no rank; superkingdom; no rank; no rank; no rank; no rank; phylum; species	CPR	Parcubacteria (OD1)	Magasanikbacteria
274	GCA_000996115.1	1618770	root; cellular organisms; Bacteria; unclassified Bacteria; Bacteria candidate phyla; Patescibacteria group; Parcubacteria group; Candidatus Nomurabacteria; Candidatus Nomurabacteria bacterium GW2011_GWF1_42_40	no rank; no rank; superkingdom; no rank; no rank; no rank; no rank; phylum; species	CPR	Parcubacteria (OD1)	Nomurabacteria
275	GCA_000996145.1	1618406	root; cellular organisms; Bacteria; unclassified Bacteria; Bacteria candidate phyla; Patescibacteria group; Microgenomates group; Candidatus Curtissbacteria; Candidatus Curtissbacteria bacterium GW2011_GWA1_40_24	no rank; no rank; superkingdom; no rank; no rank; no rank; no rank; phylum; species	CPR	Microgenomates (OP11)	Curtissbacteria
276	GCA_000996165.1	1618595	root; cellular organisms; Bacteria; unclassified Bacteria; Bacteria candidate phyla; Patescibacteria group; Microgenomates group; Candidatus Woesebacteria; Candidatus Woesebacteria bacterium GW2011_GWD2_40_19	no rank; no rank; superkingdom; no rank; no rank; no rank; no rank; phylum; species	CPR	Microgenomates (OP11)	Woesebacteria
281	GCA_000996285.1	1618612	root; cellular organisms; Bacteria; unclassified Bacteria; Bacteria candidate phyla; Patescibacteria group; Parcubacteria group; Candidatus Azambacteria; Candidatus Azambacteria bacterium GW2011_GWA2_42_62	no rank; no rank; superkingdom; no rank; no rank; no rank; no rank; phylum; species	CPR	Parcubacteria (OD1)	Azambacteria
282	GCA_000996345.2	1618409	root; cellular organisms; Bacteria; unclassified Bacteria; Bacteria candidate phyla; Patescibacteria group; Microgenomates group; Candidatus Curtissbacteria; Candidatus Curtissbacteria bacterium GW2011_GWA1_41_11	no rank; no rank; superkingdom; no rank; no rank; no rank; no rank; phylum; species	CPR	Microgenomates (OP11)	Curtissbacteria
283	GCA_000996355.1	1618985	root; cellular organisms; Bacteria; unclassified Bacteria; Bacteria candidate phyla; Patescibacteria group; Parcubacteria group; Candidatus Uhrbacteria; Candidatus Uhrbacteria bacterium GW2011_GWC2_41_11	no rank; no rank; superkingdom; no rank; no rank; no rank; no rank; phylum; species	CPR	Parcubacteria (OD1)	Uhrbacteria
284	GCA_000996385.1	1618992	root; cellular organisms; Bacteria; unclassified Bacteria; Bacteria candidate phyla; Patescibacteria group; Parcubacteria group; Candidatus Uhrbacteria; Candidatus Uhrbacteria bacterium GW2011_GWE2_41_1153	no rank; no rank; superkingdom; no rank; no rank; no rank; no rank; phylum; species	CPR	Parcubacteria (OD1)	Uhrbacteria
285	GCA_000996445.1	1619006	root; cellular organisms; Bacteria; unclassified Bacteria; Bacteria candidate phyla; Patescibacteria group; Parcubacteria group; Candidatus Wolfebacteria; Candidatus Wolfebacteria bacterium GW2011_GWB1_41_12	no rank; no rank; superkingdom; no rank; no rank; no rank; no rank; phylum; species	CPR	Parcubacteria (OD1)	Wolfebacteria
286	GCA_000996455.1	1618737	root; cellular organisms; Bacteria; unclassified Bacteria; Bacteria candidate phyla; Patescibacteria group; Parcubacteria group; Candidatus Nomurabacteria; Candidatus Nomurabacteria bacterium GW2011_GWA2_42_41	no rank; no rank; superkingdom; no rank; no rank; no rank; no rank; phylum; species	CPR	Parcubacteria (OD1)	Nomurabacteria
287	GCA_000996505.1	1618474	root; cellular organisms; Bacteria; unclassified Bacteria; Bacteria candidate phyla; Patescibacteria group; Microgenomates group; Candidatus Roizmanbacteria; Candidatus Roizmanbacteria bacterium GW2011_GWA1_41_13	no rank; no rank; superkingdom; no rank; no rank; no rank; no rank; phylum; species	CPR	Microgenomates (OP11)	Roizmanbacteria
288	GCA_000996525.1	1618988	root; cellular organisms; Bacteria; unclassified Bacteria; Bacteria candidate phyla; Patescibacteria group; Parcubacteria group; Candidatus Uhrbacteria; Candidatus Uhrbacteria bacterium GW2011_GWD2_41_121	no rank; no rank; superkingdom; no rank; no rank; no rank; no rank; phylum; species	CPR	Parcubacteria (OD1)	Uhrbacteria
289	GCA_000996545.1	1618555	root; cellular organisms; Bacteria; unclassified Bacteria; Bacteria candidate phyla; Patescibacteria group; Microgenomates group; Candidatus Woesebacteria; Candidatus Woesebacteria bacterium GW2011_GWA1_41_13b	no rank; no rank; superkingdom; no rank; no rank; no rank; no rank; phylum; species	CPR	Microgenomates (OP11)	Woesebacteria
290	GCA_000996575.1	1618635	root; cellular organisms; Bacteria; unclassified Bacteria; Bacteria candidate phyla; Patescibacteria group; Parcubacteria group; Candidatus Falkowbacteria; Candidatus Falkowbacteria bacterium GW2011_GWA2_41_14	no rank; no rank; superkingdom; no rank; no rank; no rank; no rank; phylum; species	CPR	Parcubacteria (OD1)	Falkowbacteria
292	GCA_000996615.1	1619127	root; cellular organisms; Bacteria; unclassified Bacteria; Bacteria candidate phyla; candidate division WWE3; candidate division WWE3 bacterium GW2011_GWD1_42_70	no rank; no rank; superkingdom; no rank; no rank; phylum; species	CPR	Katanobacteria (WWE3)	Katanobacteria (WWE3)
293	GCA_000996635.1	1618460	root; cellular organisms; Bacteria; unclassified Bacteria; Bacteria candidate phyla; Patescibacteria group; Microgenomates group; Candidatus Levybacteria; Candidatus Levybacteria bacterium GW2011_GWA2_41_15	no rank; no rank; superkingdom; no rank; no rank; no rank; no rank; phylum; species	CPR	Microgenomates (OP11)	Levybacteria
294	GCA_000996665.1	1618400	root; cellular organisms; Bacteria; unclassified Bacteria; Bacteria candidate phyla; Patescibacteria group; Microgenomates group; Candidatus Collierbacteria; Candidatus Collierbacteria bacterium GW2011_GWE2_42_48	no rank; no rank; superkingdom; no rank; no rank; no rank; no rank; phylum; species	CPR	Microgenomates (OP11)	Collierbacteria
295	GCA_000996685.1	1618987	root; cellular organisms; Bacteria; unclassified Bacteria; Bacteria candidate phyla; Patescibacteria group; Parcubacteria group; Candidatus Uhrbacteria; Candidatus Uhrbacteria bacterium GW2011_GWD1_41_16	no rank; no rank; superkingdom; no rank; no rank; no rank; no rank; phylum; species	CPR	Parcubacteria (OD1)	Uhrbacteria
296	GCA_000996715.1	1618997	root; cellular organisms; Bacteria; unclassified Bacteria; Bacteria candidate phyla; Patescibacteria group; Parcubacteria group; Candidatus Uhrbacteria; Candidatus Uhrbacteria bacterium GW2011_GWF2_41_16	no rank; no rank; superkingdom; no rank; no rank; no rank; no rank; phylum; species	CPR	Parcubacteria (OD1)	Uhrbacteria
297	GCA_000996735.1	1619048	root; cellular organisms; Bacteria; unclassified Bacteria; Bacteria candidate phyla; Patescibacteria group; Parcubacteria group; Candidatus Magasanikbacteria; Candidatus Magasanikbacteria bacterium GW2011_GWC2_41_17	no rank; no rank; superkingdom; no rank; no rank; no rank; no rank; phylum; species	CPR	Parcubacteria (OD1)	Magasanikbacteria
301	GCA_000996865.1	1618415	root; cellular organisms; Bacteria; unclassified Bacteria; Bacteria candidate phyla; Patescibacteria group; Microgenomates group; Candidatus Curtissbacteria; Candidatus Curtissbacteria bacterium GW2011_GWC2_41_21	no rank; no rank; superkingdom; no rank; no rank; no rank; no rank; phylum; species	CPR	Microgenomates (OP11)	Curtissbacteria
302	GCA_000996895.1	1619123	root; cellular organisms; Bacteria; unclassified Bacteria; Bacteria candidate phyla; candidate division WWE3; candidate division WWE3 bacterium GW2011_GWC2_41_23	no rank; no rank; superkingdom; no rank; no rank; phylum; species	CPR	Katanobacteria (WWE3)	Katanobacteria (WWE3)
303	GCA_000996905.1	1618411	root; cellular organisms; Bacteria; unclassified Bacteria; Bacteria candidate phyla; Patescibacteria group; Microgenomates group; Candidatus Curtissbacteria; Candidatus Curtissbacteria bacterium GW2011_GWA2_41_24	no rank; no rank; superkingdom; no rank; no rank; no rank; no rank; phylum; species	CPR	Microgenomates (OP11)	Curtissbacteria
305	GCA_000996965.1	1619052	root; cellular organisms; Bacteria; unclassified Bacteria; Bacteria candidate phyla; Patescibacteria group; Parcubacteria group; Candidatus Magasanikbacteria; Candidatus Magasanikbacteria bacterium GW2011_GWE2_42_7	no rank; no rank; superkingdom; no rank; no rank; no rank; no rank; phylum; species	CPR	Parcubacteria (OD1)	Magasanikbacteria
306	GCA_000996975.1	1618597	root; cellular organisms; Bacteria; unclassified Bacteria; Bacteria candidate phyla; Patescibacteria group; Microgenomates group; Candidatus Woesebacteria; Candidatus Woesebacteria bacterium GW2011_GWE1_41_24	no rank; no rank; superkingdom; no rank; no rank; no rank; no rank; phylum; species	CPR	Microgenomates (OP11)	Woesebacteria
307	GCA_000996985.1	1618736	root; cellular organisms; Bacteria; unclassified Bacteria; Bacteria candidate phyla; Patescibacteria group; Parcubacteria group; Candidatus Nomurabacteria; Candidatus Nomurabacteria bacterium GW2011_GWA2_41_25	no rank; no rank; superkingdom; no rank; no rank; no rank; no rank; phylum; species	CPR	Parcubacteria (OD1)	Nomurabacteria
308	GCA_000997025.1	1619131	root; cellular organisms; Bacteria; unclassified Bacteria; Bacteria candidate phyla; candidate division WWE3; candidate division WWE3 bacterium GW2011_GWE1_41_27	no rank; no rank; superkingdom; no rank; no rank; phylum; species	CPR	Katanobacteria (WWE3)	Katanobacteria (WWE3)
310	GCA_000997055.1	1618982	root; cellular organisms; Bacteria; unclassified Bacteria; Bacteria candidate phyla; Patescibacteria group; Parcubacteria group; Candidatus Uhrbacteria; Candidatus Uhrbacteria bacterium GW2011_GWB2_41_36	no rank; no rank; superkingdom; no rank; no rank; no rank; no rank; phylum; species	CPR	Parcubacteria (OD1)	Uhrbacteria
311	GCA_000997065.1	1618998	root; cellular organisms; Bacteria; unclassified Bacteria; Bacteria candidate phyla; Patescibacteria group; Parcubacteria group; Candidatus Uhrbacteria; Candidatus Uhrbacteria bacterium GW2011_GWF2_41_40	no rank; no rank; superkingdom; no rank; no rank; no rank; no rank; phylum; species	CPR	Parcubacteria (OD1)	Uhrbacteria
312	GCA_000997105.1	1618425	root; cellular organisms; Bacteria; unclassified Bacteria; Bacteria candidate phyla; Patescibacteria group; Microgenomates group; Candidatus Daviesbacteria; Candidatus Daviesbacteria bacterium GW2011_GWA2_42_7	no rank; no rank; superkingdom; no rank; no rank; no rank; no rank; phylum; species	CPR	Microgenomates (OP11)	Daviesbacteria
313	GCA_000997125.1	1618380	root; cellular organisms; Bacteria; unclassified Bacteria; Bacteria candidate phyla; Patescibacteria group; Microgenomates group; Candidatus Collierbacteria; Candidatus Collierbacteria bacterium GW2011_GWA2_44_99	no rank; no rank; superkingdom; no rank; no rank; no rank; no rank; phylum; species	CPR	Microgenomates (OP11)	Collierbacteria
314	GCA_000997135.1	1618999	root; cellular organisms; Bacteria; unclassified Bacteria; Bacteria candidate phyla; Patescibacteria group; Parcubacteria group; Candidatus Uhrbacteria; Candidatus Uhrbacteria bacterium GW2011_GWF2_41_430	no rank; no rank; superkingdom; no rank; no rank; no rank; no rank; phylum; species	CPR	Parcubacteria (OD1)	Uhrbacteria
315	GCA_000997145.1	1619141	root; cellular organisms; Bacteria; unclassified Bacteria; Bacteria candidate phyla; candidate division WWE3; candidate division WWE3 bacterium GW2011_GWF2_41_45	no rank; no rank; superkingdom; no rank; no rank; phylum; species	CPR	Katanobacteria (WWE3)	Katanobacteria (WWE3)
317	GCA_000997225.1	1618429	root; cellular organisms; Bacteria; unclassified Bacteria; Bacteria candidate phyla; Patescibacteria group; Microgenomates group; Candidatus Daviesbacteria; Candidatus Daviesbacteria bacterium GW2011_GWB1_41_5	no rank; no rank; superkingdom; no rank; no rank; no rank; no rank; phylum; species	CPR	Microgenomates (OP11)	Daviesbacteria
319	GCA_000997275.1	1619038	root; cellular organisms; Bacteria; unclassified Bacteria; Bacteria candidate phyla; Patescibacteria group; Parcubacteria group; Candidatus Magasanikbacteria; Candidatus Magasanikbacteria bacterium GW2011_GWA2_41_55	no rank; no rank; superkingdom; no rank; no rank; no rank; no rank; phylum; species	CPR	Parcubacteria (OD1)	Magasanikbacteria
320	GCA_000997305.1	1619020	root; cellular organisms; Bacteria; unclassified Bacteria; Bacteria candidate phyla; Patescibacteria group; Parcubacteria group; Candidatus Yanofskybacteria; Candidatus Yanofskybacteria bacterium GW2011_GWA1_41_6	no rank; no rank; superkingdom; no rank; no rank; no rank; no rank; phylum; species	CPR	Parcubacteria (OD1)	Yanofskybacteria
321	GCA_000997315.1	1618401	root; cellular organisms; Bacteria; unclassified Bacteria; Bacteria candidate phyla; Patescibacteria group; Microgenomates group; Candidatus Collierbacteria; Candidatus Collierbacteria bacterium GW2011_GWF1_42_50	no rank; no rank; superkingdom; no rank; no rank; no rank; no rank; phylum; species	CPR	Microgenomates (OP11)	Collierbacteria
323	GCA_000997355.1	1619112	root; cellular organisms; Bacteria; unclassified Bacteria; Bacteria candidate phyla; candidate division WWE3; candidate division WWE3 bacterium GW2011_GWB1_41_6	no rank; no rank; superkingdom; no rank; no rank; phylum; species	CPR	Katanobacteria (WWE3)	Katanobacteria (WWE3)
325	GCA_000997405.1	1618556	root; cellular organisms; Bacteria; unclassified Bacteria; Bacteria candidate phyla; Patescibacteria group; Microgenomates group; Candidatus Woesebacteria; Candidatus Woesebacteria bacterium GW2011_GWA1_41_7	no rank; no rank; superkingdom; no rank; no rank; no rank; no rank; phylum; species	CPR	Microgenomates (OP11)	Woesebacteria
328	GCA_000997495.1	1619119	root; cellular organisms; Bacteria; unclassified Bacteria; Bacteria candidate phyla; candidate division WWE3; candidate division WWE3 bacterium GW2011_GWC1_41_7	no rank; no rank; superkingdom; no rank; no rank; phylum; species	CPR	Katanobacteria (WWE3)	Katanobacteria (WWE3)
329	GCA_000997505.1	1618487	root; cellular organisms; Bacteria; unclassified Bacteria; Bacteria candidate phyla; Patescibacteria group; Microgenomates group; Candidatus Roizmanbacteria; Candidatus Roizmanbacteria bacterium GW2011_GWC2_41_7	no rank; no rank; superkingdom; no rank; no rank; no rank; no rank; phylum; species	CPR	Microgenomates (OP11)	Roizmanbacteria
330	GCA_000997545.1	1619132	root; cellular organisms; Bacteria; unclassified Bacteria; Bacteria candidate phyla; candidate division WWE3; candidate division WWE3 bacterium GW2011_GWE1_41_72	no rank; no rank; superkingdom; no rank; no rank; phylum; species	CPR	Katanobacteria (WWE3)	Katanobacteria (WWE3)
331	GCA_000997565.1	1618375	root; cellular organisms; Bacteria; unclassified Bacteria; Bacteria candidate phyla; Patescibacteria group; Microgenomates group; Candidatus Collierbacteria; Candidatus Collierbacteria bacterium GW2011_GWA1_42_60	no rank; no rank; superkingdom; no rank; no rank; no rank; no rank; phylum; species	CPR	Microgenomates (OP11)	Collierbacteria
332	GCA_000997575.1	1619103	root; cellular organisms; Bacteria; unclassified Bacteria; Bacteria candidate phyla; candidate division WWE3; candidate division WWE3 bacterium GW2011_GWA1_41_8	no rank; no rank; superkingdom; no rank; no rank; phylum; species	CPR	Katanobacteria (WWE3)	Katanobacteria (WWE3)
334	GCA_000997615.1	1619105	root; cellular organisms; Bacteria; unclassified Bacteria; Bacteria candidate phyla; candidate division WWE3; candidate division WWE3 bacterium GW2011_GWA1_42_46	no rank; no rank; superkingdom; no rank; no rank; phylum; species	CPR	Katanobacteria (WWE3)	Katanobacteria (WWE3)
335	GCA_000997645.1	1618755	root; cellular organisms; Bacteria; unclassified Bacteria; Bacteria candidate phyla; Patescibacteria group; Parcubacteria group; Candidatus Nomurabacteria; Candidatus Nomurabacteria bacterium GW2011_GWC2_41_8	no rank; no rank; superkingdom; no rank; no rank; no rank; no rank; phylum; species	CPR	Parcubacteria (OD1)	Nomurabacteria
336	GCA_000997665.1	1618667	root; cellular organisms; Bacteria; unclassified Bacteria; Bacteria candidate phyla; Patescibacteria group; Parcubacteria group; Candidatus Jorgensenbacteria; Candidatus Jorgensenbacteria bacterium GW2011_GWF2_41_8	no rank; no rank; superkingdom; no rank; no rank; no rank; no rank; phylum; species	CPR	Parcubacteria (OD1)	Jorgensenbacteria
338	GCA_000997705.1	1619029	root; cellular organisms; Bacteria; unclassified Bacteria; Bacteria candidate phyla; Patescibacteria group; Parcubacteria group; Candidatus Yanofskybacteria; Candidatus Yanofskybacteria bacterium GW2011_GWC2_41_9	no rank; no rank; superkingdom; no rank; no rank; no rank; no rank; phylum; species	CPR	Parcubacteria (OD1)	Yanofskybacteria
339	GCA_000997715.1	1618610	root; cellular organisms; Bacteria; unclassified Bacteria; Bacteria candidate phyla; Patescibacteria group; Parcubacteria group; Candidatus Azambacteria; Candidatus Azambacteria bacterium GW2011_GWA1_44_9	no rank; no rank; superkingdom; no rank; no rank; no rank; no rank; phylum; species	CPR	Parcubacteria (OD1)	Azambacteria
340	GCA_000997745.1	1619142	root; cellular organisms; Bacteria; unclassified Bacteria; Bacteria candidate phyla; candidate division WWE3; candidate division WWE3 bacterium GW2011_GWF2_42_42	no rank; no rank; superkingdom; no rank; no rank; phylum; species	CPR	Katanobacteria (WWE3)	Katanobacteria (WWE3)
341	GCA_000997755.1	1619004	root; cellular organisms; Bacteria; unclassified Bacteria; Bacteria candidate phyla; Patescibacteria group; Parcubacteria group; Candidatus Wolfebacteria; Candidatus Wolfebacteria bacterium GW2011_GWA2_42_10	no rank; no rank; superkingdom; no rank; no rank; no rank; no rank; phylum; species	CPR	Parcubacteria (OD1)	Wolfebacteria
343	GCA_000997795.1	1619120	root; cellular organisms; Bacteria; unclassified Bacteria; Bacteria candidate phyla; candidate division WWE3; candidate division WWE3 bacterium GW2011_GWC1_42_102	no rank; no rank; superkingdom; no rank; no rank; phylum; species	CPR	Katanobacteria (WWE3)	Katanobacteria (WWE3)
346	GCA_000997865.1	1619129	root; cellular organisms; Bacteria; unclassified Bacteria; Bacteria candidate phyla; candidate division WWE3; candidate division WWE3 bacterium GW2011_GWD2_42_11	no rank; no rank; superkingdom; no rank; no rank; phylum; species	CPR	Katanobacteria (WWE3)	Katanobacteria (WWE3)
347	GCA_000997905.1	1619104	root; cellular organisms; Bacteria; unclassified Bacteria; Bacteria candidate phyla; candidate division WWE3; candidate division WWE3 bacterium GW2011_GWA1_42_12	no rank; no rank; superkingdom; no rank; no rank; phylum; species	CPR	Katanobacteria (WWE3)	Katanobacteria (WWE3)
348	GCA_000997915.1	1618356	root; cellular organisms; Bacteria; unclassified Bacteria; Bacteria candidate phyla; Patescibacteria group; Microgenomates group; Candidatus Amesbacteria; Candidatus Amesbacteria bacterium GW2011_GWA2_42_12	no rank; no rank; superkingdom; no rank; no rank; no rank; no rank; phylum; species	CPR	Microgenomates (OP11)	Amesbacteria
349	GCA_000997955.1	1618386	root; cellular organisms; Bacteria; unclassified Bacteria; Bacteria candidate phyla; Patescibacteria group; Microgenomates group; Candidatus Collierbacteria; Candidatus Collierbacteria bacterium GW2011_GWB2_42_12	no rank; no rank; superkingdom; no rank; no rank; no rank; no rank; phylum; species	CPR	Microgenomates (OP11)	Collierbacteria
351	GCA_000998025.1	1618384	root; cellular organisms; Bacteria; unclassified Bacteria; Bacteria candidate phyla; Patescibacteria group; Microgenomates group; Candidatus Collierbacteria; Candidatus Collierbacteria bacterium GW2011_GWB1_44_6	no rank; no rank; superkingdom; no rank; no rank; no rank; no rank; phylum; species	CPR	Microgenomates (OP11)	Collierbacteria
353	GCA_000998055.1	1619138	root; cellular organisms; Bacteria; unclassified Bacteria; Bacteria candidate phyla; candidate division WWE3; candidate division WWE3 bacterium GW2011_GWF1_42_14	no rank; no rank; superkingdom; no rank; no rank; phylum; species	CPR	Katanobacteria (WWE3)	Katanobacteria (WWE3)
355	GCA_000998125.1	1618645	root; cellular organisms; Bacteria; unclassified Bacteria; Bacteria candidate phyla; Patescibacteria group; Parcubacteria group; Candidatus Giovannonibacteria; Candidatus Giovannonibacteria bacterium GW2011_GWA1_44_25	no rank; no rank; superkingdom; no rank; no rank; no rank; no rank; phylum; species	CPR	Parcubacteria (OD1)	Giovannonibacteria
357	GCA_000998145.1	1619134	root; cellular organisms; Bacteria; unclassified Bacteria; Bacteria candidate phyla; candidate division WWE3; candidate division WWE3 bacterium GW2011_GWE1_44_51	no rank; no rank; superkingdom; no rank; no rank; phylum; species	CPR	Katanobacteria (WWE3)	Katanobacteria (WWE3)
358	GCA_000998185.1	1618677	root; cellular organisms; Bacteria; unclassified Bacteria; Bacteria candidate phyla; Patescibacteria group; Parcubacteria group; Candidatus Kuenenbacteria; Candidatus Kuenenbacteria bacterium GW2011_GWA2_42_15	no rank; no rank; superkingdom; no rank; no rank; no rank; no rank; phylum; species	CPR	Parcubacteria (OD1)	Kuenenbacteria
359	GCA_000998195.1	1618658	root; cellular organisms; Bacteria; unclassified Bacteria; Bacteria candidate phyla; Patescibacteria group; Parcubacteria group; Candidatus Giovannonibacteria; Candidatus Giovannonibacteria bacterium GW2011_GWC2_44_9	no rank; no rank; superkingdom; no rank; no rank; no rank; no rank; phylum; species	CPR	Parcubacteria (OD1)	Giovannonibacteria
360	GCA_000998215.1	1619133	root; cellular organisms; Bacteria; unclassified Bacteria; Bacteria candidate phyla; candidate division WWE3; candidate division WWE3 bacterium GW2011_GWE1_42_16	no rank; no rank; superkingdom; no rank; no rank; phylum; species	CPR	Katanobacteria (WWE3)	Katanobacteria (WWE3)
361	GCA_000998235.1	1618441	root; cellular organisms; Bacteria; unclassified Bacteria; Bacteria candidate phyla; Patescibacteria group; Microgenomates group; Candidatus Gottesmanbacteria; Candidatus Gottesmanbacteria bacterium GW2011_GWA2_42_16	no rank; no rank; superkingdom; no rank; no rank; no rank; no rank; phylum; species	CPR	Microgenomates (OP11)	Gottesmanbacteria
362	GCA_000998265.1	1618341	root; cellular organisms; Bacteria; unclassified Bacteria; Bacteria candidate phyla; candidate division CPR1; candidate division CPR1 bacterium GW2011_GWA2_42_17	no rank; no rank; superkingdom; no rank; no rank; phylum; species	CPR	CPR1	CPR1
363	GCA_000998275.1	1618378	root; cellular organisms; Bacteria; unclassified Bacteria; Bacteria candidate phyla; Patescibacteria group; Microgenomates group; Candidatus Collierbacteria; Candidatus Collierbacteria bacterium GW2011_GWA2_42_17	no rank; no rank; superkingdom; no rank; no rank; no rank; no rank; phylum; species	CPR	Microgenomates (OP11)	Collierbacteria
366	GCA_000998355.1	1618442	root; cellular organisms; Bacteria; unclassified Bacteria; Bacteria candidate phyla; Patescibacteria group; Microgenomates group; Candidatus Gottesmanbacteria; Candidatus Gottesmanbacteria bacterium GW2011_GWA2_42_18	no rank; no rank; superkingdom; no rank; no rank; no rank; no rank; phylum; species	CPR	Microgenomates (OP11)	Gottesmanbacteria
367	GCA_000998395.1	1618609	root; cellular organisms; Bacteria; unclassified Bacteria; Bacteria candidate phyla; Patescibacteria group; Parcubacteria group; Candidatus Azambacteria; Candidatus Azambacteria bacterium GW2011_GWA1_42_19	no rank; no rank; superkingdom; no rank; no rank; no rank; no rank; phylum; species	CPR	Parcubacteria (OD1)	Azambacteria
368	GCA_000998425.1	1618756	root; cellular organisms; Bacteria; unclassified Bacteria; Bacteria candidate phyla; Patescibacteria group; Parcubacteria group; Candidatus Nomurabacteria; Candidatus Nomurabacteria bacterium GW2011_GWC2_42_20	no rank; no rank; superkingdom; no rank; no rank; no rank; no rank; phylum; species	CPR	Parcubacteria (OD1)	Nomurabacteria
369	GCA_000998435.1	1618659	root; cellular organisms; Bacteria; unclassified Bacteria; Bacteria candidate phyla; Patescibacteria group; Parcubacteria group; Candidatus Giovannonibacteria; Candidatus Giovannonibacteria bacterium GW2011_GWF2_42_19	no rank; no rank; superkingdom; no rank; no rank; no rank; no rank; phylum; species	CPR	Parcubacteria (OD1)	Giovannonibacteria
371	GCA_000998475.1	1619015	root; cellular organisms; Bacteria; unclassified Bacteria; Bacteria candidate phyla; Patescibacteria group; Parcubacteria group; Candidatus Wolfebacteria; Candidatus Wolfebacteria bacterium GW2011_GWD2_47_17	no rank; no rank; superkingdom; no rank; no rank; no rank; no rank; phylum; species	CPR	Parcubacteria (OD1)	Wolfebacteria
372	GCA_000998515.1	1618978	root; cellular organisms; Bacteria; unclassified Bacteria; Bacteria candidate phyla; Patescibacteria group; Parcubacteria group; Candidatus Uhrbacteria; Candidatus Uhrbacteria bacterium GW2011_GWA2_42_220	no rank; no rank; superkingdom; no rank; no rank; no rank; no rank; phylum; species	CPR	Parcubacteria (OD1)	Uhrbacteria
373	GCA_000998545.1	1618351	root; cellular organisms; Bacteria; unclassified Bacteria; Bacteria candidate phyla; Patescibacteria group; Microgenomates group; Candidatus Amesbacteria; Candidatus Amesbacteria bacterium GW2011_GWA1_44_24	no rank; no rank; superkingdom; no rank; no rank; no rank; no rank; phylum; species	CPR	Microgenomates (OP11)	Amesbacteria
374	GCA_000998555.1	1619135	root; cellular organisms; Bacteria; unclassified Bacteria; Bacteria candidate phyla; candidate division WWE3; candidate division WWE3 bacterium GW2011_GWE2_42_25	no rank; no rank; superkingdom; no rank; no rank; phylum; species	CPR	Katanobacteria (WWE3)	Katanobacteria (WWE3)
376	GCA_000998605.1	1618435	root; cellular organisms; Bacteria; unclassified Bacteria; Bacteria candidate phyla; Patescibacteria group; Microgenomates group; Candidatus Gottesmanbacteria; Candidatus Gottesmanbacteria bacterium GW2011_GWA1_42_26	no rank; no rank; superkingdom; no rank; no rank; no rank; no rank; phylum; species	CPR	Microgenomates (OP11)	Gottesmanbacteria
377	GCA_000998625.1	1618648	root; cellular organisms; Bacteria; unclassified Bacteria; Bacteria candidate phyla; Patescibacteria group; Parcubacteria group; Candidatus Giovannonibacteria; Candidatus Giovannonibacteria bacterium GW2011_GWA2_44_26	no rank; no rank; superkingdom; no rank; no rank; no rank; no rank; phylum; species	CPR	Parcubacteria (OD1)	Giovannonibacteria
379	GCA_000998685.1	1619039	root; cellular organisms; Bacteria; unclassified Bacteria; Bacteria candidate phyla; Patescibacteria group; Parcubacteria group; Candidatus Magasanikbacteria; Candidatus Magasanikbacteria bacterium GW2011_GWA2_42_32	no rank; no rank; superkingdom; no rank; no rank; no rank; no rank; phylum; species	CPR	Parcubacteria (OD1)	Magasanikbacteria
380	GCA_000998715.1	1618396	root; cellular organisms; Bacteria; unclassified Bacteria; Bacteria candidate phyla; Patescibacteria group; Microgenomates group; Candidatus Collierbacteria; Candidatus Collierbacteria bacterium GW2011_GWD1_44_27	no rank; no rank; superkingdom; no rank; no rank; no rank; no rank; phylum; species	CPR	Microgenomates (OP11)	Collierbacteria
382	GCA_000998765.1	1619116	root; cellular organisms; Bacteria; unclassified Bacteria; Bacteria candidate phyla; candidate division WWE3; candidate division WWE3 bacterium GW2011_GWB1_44_4	no rank; no rank; superkingdom; no rank; no rank; phylum; species	CPR	Katanobacteria (WWE3)	Katanobacteria (WWE3)
383	GCA_000998775.1	1618564	root; cellular organisms; Bacteria; unclassified Bacteria; Bacteria candidate phyla; Patescibacteria group; Microgenomates group; Candidatus Woesebacteria; Candidatus Woesebacteria bacterium GW2011_GWA2_44_33	no rank; no rank; superkingdom; no rank; no rank; no rank; no rank; phylum; species	CPR	Microgenomates (OP11)	Woesebacteria
390	GCA_000998965.1	1618390	root; cellular organisms; Bacteria; unclassified Bacteria; Bacteria candidate phyla; Patescibacteria group; Microgenomates group; Candidatus Collierbacteria; Candidatus Collierbacteria bacterium GW2011_GWC2_43_12	no rank; no rank; superkingdom; no rank; no rank; no rank; no rank; phylum; species	CPR	Microgenomates (OP11)	Collierbacteria
394	GCA_000999085.1	1618651	root; cellular organisms; Bacteria; unclassified Bacteria; Bacteria candidate phyla; Patescibacteria group; Parcubacteria group; Candidatus Giovannonibacteria; Candidatus Giovannonibacteria bacterium GW2011_GWB1_43_13	no rank; no rank; superkingdom; no rank; no rank; no rank; no rank; phylum; species	CPR	Parcubacteria (OD1)	Giovannonibacteria
395	GCA_000999095.1	1618443	root; cellular organisms; Bacteria; unclassified Bacteria; Bacteria candidate phyla; Patescibacteria group; Microgenomates group; Candidatus Gottesmanbacteria; Candidatus Gottesmanbacteria bacterium GW2011_GWA2_43_14	no rank; no rank; superkingdom; no rank; no rank; no rank; no rank; phylum; species	CPR	Microgenomates (OP11)	Gottesmanbacteria
396	GCA_000999165.1	1618437	root; cellular organisms; Bacteria; unclassified Bacteria; Bacteria candidate phyla; Patescibacteria group; Microgenomates group; Candidatus Gottesmanbacteria; Candidatus Gottesmanbacteria bacterium GW2011_GWA1_44_24b	no rank; no rank; superkingdom; no rank; no rank; no rank; no rank; phylum; species	CPR	Microgenomates (OP11)	Gottesmanbacteria
398	GCA_000999185.1	1618738	root; cellular organisms; Bacteria; unclassified Bacteria; Bacteria candidate phyla; Patescibacteria group; Parcubacteria group; Candidatus Nomurabacteria; Candidatus Nomurabacteria bacterium GW2011_GWA2_43_15	no rank; no rank; superkingdom; no rank; no rank; no rank; no rank; phylum; species	CPR	Parcubacteria (OD1)	Nomurabacteria
399	GCA_000999225.1	1618655	root; cellular organisms; Bacteria; unclassified Bacteria; Bacteria candidate phyla; Patescibacteria group; Parcubacteria group; Candidatus Giovannonibacteria; Candidatus Giovannonibacteria bacterium GW2011_GWB1_47_6b	no rank; no rank; superkingdom; no rank; no rank; no rank; no rank; phylum; species	CPR	Parcubacteria (OD1)	Giovannonibacteria
400	GCA_000999245.1	1618731	root; cellular organisms; Bacteria; unclassified Bacteria; Bacteria candidate phyla; Patescibacteria group; Parcubacteria group; Candidatus Nomurabacteria; Candidatus Nomurabacteria bacterium GW2011_GWA1_43_17	no rank; no rank; superkingdom; no rank; no rank; no rank; no rank; phylum; species	CPR	Parcubacteria (OD1)	Nomurabacteria
402	GCA_000999305.1	1619121	root; cellular organisms; Bacteria; unclassified Bacteria; Bacteria candidate phyla; candidate division WWE3; candidate division WWE3 bacterium GW2011_GWC1_44_308	no rank; no rank; superkingdom; no rank; no rank; phylum; species	CPR	Katanobacteria (WWE3)	Katanobacteria (WWE3)
403	GCA_000999315.1	1619068	root; cellular organisms; Bacteria; unclassified Bacteria; Bacteria candidate phyla; Candidatus Peregrinibacteria; unclassified Candidatus Peregrinibacteria; Candidatus Peregrinibacteria bacterium GW2011_GWF2_43_17	no rank; no rank; superkingdom; no rank; no rank; phylum; no rank; species	CPR	Peregrinibacteria (PER)	Peregrinibacteria (PER)
404	GCA_000999365.1	1619051	root; cellular organisms; Bacteria; unclassified Bacteria; Bacteria candidate phyla; Patescibacteria group; Parcubacteria group; Candidatus Magasanikbacteria; Candidatus Magasanikbacteria bacterium GW2011_GWD2_43_18	no rank; no rank; superkingdom; no rank; no rank; no rank; no rank; phylum; species	CPR	Parcubacteria (OD1)	Magasanikbacteria
405	GCA_000999385.1	1619136	root; cellular organisms; Bacteria; unclassified Bacteria; Bacteria candidate phyla; candidate division WWE3; candidate division WWE3 bacterium GW2011_GWE2_43_18	no rank; no rank; superkingdom; no rank; no rank; phylum; species	CPR	Katanobacteria (WWE3)	Katanobacteria (WWE3)
407	GCA_000999405.1	1619143	root; cellular organisms; Bacteria; unclassified Bacteria; Bacteria candidate phyla; candidate division WWE3; candidate division WWE3 bacterium GW2011_GWF2_43_18	no rank; no rank; superkingdom; no rank; no rank; phylum; species	CPR	Katanobacteria (WWE3)	Katanobacteria (WWE3)
408	GCA_000999445.1	1619057	root; cellular organisms; Bacteria; unclassified Bacteria; Bacteria candidate phyla; Candidatus Peregrinibacteria; unclassified Candidatus Peregrinibacteria; Candidatus Peregrinibacteria bacterium GW2011_GWA2_44_7	no rank; no rank; superkingdom; no rank; no rank; phylum; no rank; species	CPR	Peregrinibacteria (PER)	Peregrinibacteria (PER)
409	GCA_000999505.1	1619128	root; cellular organisms; Bacteria; unclassified Bacteria; Bacteria candidate phyla; candidate division WWE3; candidate division WWE3 bacterium GW2011_GWD1_43_201	no rank; no rank; superkingdom; no rank; no rank; phylum; species	CPR	Katanobacteria (WWE3)	Katanobacteria (WWE3)
410	GCA_000999515.1	1618749	root; cellular organisms; Bacteria; unclassified Bacteria; Bacteria candidate phyla; Patescibacteria group; Parcubacteria group; Candidatus Nomurabacteria; Candidatus Nomurabacteria bacterium GW2011_GWB1_47_6	no rank; no rank; superkingdom; no rank; no rank; no rank; no rank; phylum; species	CPR	Parcubacteria (OD1)	Nomurabacteria
411	GCA_000999555.1	1619118	root; cellular organisms; Bacteria; unclassified Bacteria; Bacteria candidate phyla; candidate division WWE3; candidate division WWE3 bacterium GW2011_GWB2_43_22	no rank; no rank; superkingdom; no rank; no rank; phylum; species	CPR	Katanobacteria (WWE3)	Katanobacteria (WWE3)
412	GCA_000999585.1	1619109	root; cellular organisms; Bacteria; unclassified Bacteria; Bacteria candidate phyla; candidate division WWE3; candidate division WWE3 bacterium GW2011_GWA2_43_24	no rank; no rank; superkingdom; no rank; no rank; phylum; species	CPR	Katanobacteria (WWE3)	Katanobacteria (WWE3)
414	GCA_000999615.1	1618778	root; cellular organisms; Bacteria; unclassified Bacteria; Bacteria candidate phyla; Patescibacteria group; Parcubacteria group; Candidatus Nomurabacteria; Candidatus Nomurabacteria bacterium GW2011_GWF2_43_24	no rank; no rank; superkingdom; no rank; no rank; no rank; no rank; phylum; species	CPR	Parcubacteria (OD1)	Nomurabacteria
415	GCA_000999635.1	1619003	root; cellular organisms; Bacteria; unclassified Bacteria; Bacteria candidate phyla; Patescibacteria group; Parcubacteria group; Candidatus Wolfebacteria; Candidatus Wolfebacteria bacterium GW2011_GWA1_47_6	no rank; no rank; superkingdom; no rank; no rank; no rank; no rank; phylum; species	CPR	Parcubacteria (OD1)	Wolfebacteria
416	GCA_000999665.1	1618620	root; cellular organisms; Bacteria; unclassified Bacteria; Bacteria candidate phyla; Patescibacteria group; Parcubacteria group; Candidatus Azambacteria; Candidatus Azambacteria bacterium GW2011_GWC2_43_27	no rank; no rank; superkingdom; no rank; no rank; no rank; no rank; phylum; species	CPR	Parcubacteria (OD1)	Azambacteria
419	GCA_000999715.1	1618643	root; cellular organisms; Bacteria; unclassified Bacteria; Bacteria candidate phyla; Patescibacteria group; Parcubacteria group; Candidatus Falkowbacteria; Candidatus Falkowbacteria bacterium GW2011_GWF2_43_32	no rank; no rank; superkingdom; no rank; no rank; no rank; no rank; phylum; species	CPR	Parcubacteria (OD1)	Falkowbacteria
421	GCA_000999765.1	1618719	root; cellular organisms; Bacteria; unclassified Bacteria; Bacteria candidate phyla; Patescibacteria group; Parcubacteria group; Candidatus Moranbacteria; Candidatus Moranbacteria bacterium GW2011_GWF1_44_4	no rank; no rank; superkingdom; no rank; no rank; no rank; no rank; phylum; species	CPR	Parcubacteria (OD1)	Moranbacteria
422	GCA_000999785.1	1619035	root; cellular organisms; Bacteria; unclassified Bacteria; Bacteria candidate phyla; Patescibacteria group; Parcubacteria group; Candidatus Yanofskybacteria; Candidatus Yanofskybacteria bacterium GW2011_GWF2_43_596	no rank; no rank; superkingdom; no rank; no rank; no rank; no rank; phylum; species	CPR	Parcubacteria (OD1)	Yanofskybacteria
423	GCA_000999815.1	1618413	root; cellular organisms; Bacteria; unclassified Bacteria; Bacteria candidate phyla; Patescibacteria group; Microgenomates group; Candidatus Curtissbacteria; Candidatus Curtissbacteria bacterium GW2011_GWC1_44_33	no rank; no rank; superkingdom; no rank; no rank; no rank; no rank; phylum; species	CPR	Microgenomates (OP11)	Curtissbacteria
427	GCA_000999885.1	1618739	root; cellular organisms; Bacteria; unclassified Bacteria; Bacteria candidate phyla; Patescibacteria group; Parcubacteria group; Candidatus Nomurabacteria; Candidatus Nomurabacteria bacterium GW2011_GWA2_43_66	no rank; no rank; superkingdom; no rank; no rank; no rank; no rank; phylum; species	CPR	Parcubacteria (OD1)	Nomurabacteria
428	GCA_000999925.1	1618747	root; cellular organisms; Bacteria; unclassified Bacteria; Bacteria candidate phyla; Patescibacteria group; Parcubacteria group; Candidatus Nomurabacteria; Candidatus Nomurabacteria bacterium GW2011_GWB1_43_7	no rank; no rank; superkingdom; no rank; no rank; no rank; no rank; phylum; species	CPR	Parcubacteria (OD1)	Nomurabacteria
429	GCA_000999945.1	1619058	root; cellular organisms; Bacteria; unclassified Bacteria; Bacteria candidate phyla; Candidatus Peregrinibacteria; unclassified Candidatus Peregrinibacteria; Candidatus Peregrinibacteria bacterium GW2011_GWA2_47_7	no rank; no rank; superkingdom; no rank; no rank; phylum; no rank; species	CPR	Peregrinibacteria (PER)	Peregrinibacteria (PER)
430	GCA_000999965.1	1619056	root; cellular organisms; Bacteria; unclassified Bacteria; Bacteria candidate phyla; Candidatus Peregrinibacteria; unclassified Candidatus Peregrinibacteria; Candidatus Peregrinibacteria bacterium GW2011_GWA2_43_8	no rank; no rank; superkingdom; no rank; no rank; phylum; no rank; species	CPR	Peregrinibacteria (PER)	Peregrinibacteria (PER)
431	GCA_001000005.1	1618656	root; cellular organisms; Bacteria; unclassified Bacteria; Bacteria candidate phyla; Patescibacteria group; Parcubacteria group; Candidatus Giovannonibacteria; Candidatus Giovannonibacteria bacterium GW2011_GWC2_43_8	no rank; no rank; superkingdom; no rank; no rank; no rank; no rank; phylum; species	CPR	Parcubacteria (OD1)	Giovannonibacteria
433	GCA_001000035.1	1618779	root; cellular organisms; Bacteria; unclassified Bacteria; Bacteria candidate phyla; Patescibacteria group; Parcubacteria group; Candidatus Nomurabacteria; Candidatus Nomurabacteria bacterium GW2011_GWF2_43_8	no rank; no rank; superkingdom; no rank; no rank; no rank; no rank; phylum; species	CPR	Parcubacteria (OD1)	Nomurabacteria
434	GCA_001000075.1	1618359	root; cellular organisms; Bacteria; unclassified Bacteria; Bacteria candidate phyla; Patescibacteria group; Microgenomates group; Candidatus Amesbacteria; Candidatus Amesbacteria bacterium GW2011_GWA2_47_70	no rank; no rank; superkingdom; no rank; no rank; no rank; no rank; phylum; species	CPR	Microgenomates (OP11)	Amesbacteria
435	GCA_001000125.1	1619040	root; cellular organisms; Bacteria; unclassified Bacteria; Bacteria candidate phyla; Patescibacteria group; Parcubacteria group; Candidatus Magasanikbacteria; Candidatus Magasanikbacteria bacterium GW2011_GWA2_43_9	no rank; no rank; superkingdom; no rank; no rank; no rank; no rank; phylum; species	CPR	Parcubacteria (OD1)	Magasanikbacteria
436	GCA_001000135.1	1618383	root; cellular organisms; Bacteria; unclassified Bacteria; Bacteria candidate phyla; Patescibacteria group; Microgenomates group; Candidatus Collierbacteria; Candidatus Collierbacteria bacterium GW2011_GWB1_44_35	no rank; no rank; superkingdom; no rank; no rank; no rank; no rank; phylum; species	CPR	Microgenomates (OP11)	Collierbacteria
440	GCA_001000215.1	1619106	root; cellular organisms; Bacteria; unclassified Bacteria; Bacteria candidate phyla; candidate division WWE3; candidate division WWE3 bacterium GW2011_GWA1_43_94	no rank; no rank; superkingdom; no rank; no rank; phylum; species	CPR	Katanobacteria (WWE3)	Katanobacteria (WWE3)
441	GCA_001000245.1	1618393	root; cellular organisms; Bacteria; unclassified Bacteria; Bacteria candidate phyla; Patescibacteria group; Microgenomates group; Candidatus Collierbacteria; Candidatus Collierbacteria bacterium GW2011_GWC2_44_30	no rank; no rank; superkingdom; no rank; no rank; no rank; no rank; phylum; species	CPR	Microgenomates (OP11)	Collierbacteria
444	GCA_001000395.1	1618726	root; cellular organisms; Bacteria; unclassified Bacteria; Bacteria candidate phyla; Patescibacteria group; Parcubacteria group; Candidatus Moranbacteria; Candidatus Moranbacteria bacterium GW2011_GWF2_44_10	no rank; no rank; superkingdom; no rank; no rank; no rank; no rank; phylum; species	CPR	Parcubacteria (OD1)	Moranbacteria
445	GCA_001000425.1	1618580	root; cellular organisms; Bacteria; unclassified Bacteria; Bacteria candidate phyla; Patescibacteria group; Microgenomates group; Candidatus Woesebacteria; Candidatus Woesebacteria bacterium GW2011_GWB1_44_11b	no rank; no rank; superkingdom; no rank; no rank; no rank; no rank; phylum; species	CPR	Microgenomates (OP11)	Woesebacteria
446	GCA_001000435.1	1618447	root; cellular organisms; Bacteria; unclassified Bacteria; Bacteria candidate phyla; Patescibacteria group; Microgenomates group; Candidatus Gottesmanbacteria; Candidatus Gottesmanbacteria bacterium GW2011_GWB1_44_11c	no rank; no rank; superkingdom; no rank; no rank; no rank; no rank; phylum; species	CPR	Microgenomates (OP11)	Gottesmanbacteria
447	GCA_001000475.1	1618376	root; cellular organisms; Bacteria; unclassified Bacteria; Bacteria candidate phyla; Patescibacteria group; Microgenomates group; Candidatus Collierbacteria; Candidatus Collierbacteria bacterium GW2011_GWA1_44_12	no rank; no rank; superkingdom; no rank; no rank; no rank; no rank; phylum; species	CPR	Microgenomates (OP11)	Collierbacteria
450	GCA_001000565.1	1618402	root; cellular organisms; Bacteria; unclassified Bacteria; Bacteria candidate phyla; Patescibacteria group; Microgenomates group; Candidatus Collierbacteria; Candidatus Collierbacteria bacterium GW2011_GWF1_44_12	no rank; no rank; superkingdom; no rank; no rank; no rank; no rank; phylum; species	CPR	Microgenomates (OP11)	Collierbacteria
453	GCA_001000665.1	1618379	root; cellular organisms; Bacteria; unclassified Bacteria; Bacteria candidate phyla; Patescibacteria group; Microgenomates group; Candidatus Collierbacteria; Candidatus Collierbacteria bacterium GW2011_GWA2_44_13	no rank; no rank; superkingdom; no rank; no rank; no rank; no rank; phylum; species	CPR	Microgenomates (OP11)	Collierbacteria
454	GCA_001000675.1	1619017	root; cellular organisms; Bacteria; unclassified Bacteria; Bacteria candidate phyla; Patescibacteria group; Parcubacteria group; Candidatus Wolfebacteria; Candidatus Wolfebacteria bacterium GW2011_GWE2_44_13	no rank; no rank; superkingdom; no rank; no rank; no rank; no rank; phylum; species	CPR	Parcubacteria (OD1)	Wolfebacteria
455	GCA_001000705.1	1619140	root; cellular organisms; Bacteria; unclassified Bacteria; Bacteria candidate phyla; candidate division WWE3; candidate division WWE3 bacterium GW2011_GWF1_44_14	no rank; no rank; superkingdom; no rank; no rank; phylum; species	CPR	Katanobacteria (WWE3)	Katanobacteria (WWE3)
457	GCA_001000745.1	1618404	root; cellular organisms; Bacteria; unclassified Bacteria; Bacteria candidate phyla; Patescibacteria group; Microgenomates group; Candidatus Collierbacteria; Candidatus Collierbacteria bacterium GW2011_GWF2_44_15	no rank; no rank; superkingdom; no rank; no rank; no rank; no rank; phylum; species	CPR	Microgenomates (OP11)	Collierbacteria
458	GCA_001000765.1	1619110	root; cellular organisms; Bacteria; unclassified Bacteria; Bacteria candidate phyla; candidate division WWE3; candidate division WWE3 bacterium GW2011_GWA2_44_16	no rank; no rank; superkingdom; no rank; no rank; phylum; species	CPR	Katanobacteria (WWE3)	Katanobacteria (WWE3)
459	GCA_001000775.1	1618444	root; cellular organisms; Bacteria; unclassified Bacteria; Bacteria candidate phyla; Patescibacteria group; Microgenomates group; Candidatus Gottesmanbacteria; Candidatus Gottesmanbacteria bacterium GW2011_GWA2_44_17	no rank; no rank; superkingdom; no rank; no rank; no rank; no rank; phylum; species	CPR	Microgenomates (OP11)	Gottesmanbacteria
462	GCA_001000825.1	1619117	root; cellular organisms; Bacteria; unclassified Bacteria; Bacteria candidate phyla; candidate division WWE3; candidate division WWE3 bacterium GW2011_GWB1_47_11	no rank; no rank; superkingdom; no rank; no rank; phylum; species	CPR	Katanobacteria (WWE3)	Katanobacteria (WWE3)
463	GCA_001000865.1	1618392	root; cellular organisms; Bacteria; unclassified Bacteria; Bacteria candidate phyla; Patescibacteria group; Microgenomates group; Candidatus Collierbacteria; Candidatus Collierbacteria bacterium GW2011_GWC2_44_18	no rank; no rank; superkingdom; no rank; no rank; no rank; no rank; phylum; species	CPR	Microgenomates (OP11)	Collierbacteria
464	GCA_001000895.1	1618438	root; cellular organisms; Bacteria; unclassified Bacteria; Bacteria candidate phyla; Patescibacteria group; Microgenomates group; Candidatus Gottesmanbacteria; Candidatus Gottesmanbacteria bacterium GW2011_GWA1_47_8	no rank; no rank; superkingdom; no rank; no rank; no rank; no rank; phylum; species	CPR	Microgenomates (OP11)	Gottesmanbacteria
465	GCA_001000905.1	1619021	root; cellular organisms; Bacteria; unclassified Bacteria; Bacteria candidate phyla; Patescibacteria group; Parcubacteria group; Candidatus Yanofskybacteria; Candidatus Yanofskybacteria bacterium GW2011_GWA1_44_21	no rank; no rank; superkingdom; no rank; no rank; no rank; no rank; phylum; species	CPR	Parcubacteria (OD1)	Yanofskybacteria
466	GCA_001000945.1	1619018	root; cellular organisms; Bacteria; unclassified Bacteria; Bacteria candidate phyla; Patescibacteria group; Parcubacteria group; Candidatus Wolfebacteria; Candidatus Wolfebacteria bacterium GW2011_GWE2_47_12	no rank; no rank; superkingdom; no rank; no rank; no rank; no rank; phylum; species	CPR	Parcubacteria (OD1)	Wolfebacteria
468	GCA_001000965.1	1618387	root; cellular organisms; Bacteria; unclassified Bacteria; Bacteria candidate phyla; Patescibacteria group; Microgenomates group; Candidatus Collierbacteria; Candidatus Collierbacteria bacterium GW2011_GWB2_44_22	no rank; no rank; superkingdom; no rank; no rank; no rank; no rank; phylum; species	CPR	Microgenomates (OP11)	Collierbacteria
469	GCA_001001005.1	1618353	root; cellular organisms; Bacteria; unclassified Bacteria; Bacteria candidate phyla; Patescibacteria group; Microgenomates group; Candidatus Amesbacteria; Candidatus Amesbacteria bacterium GW2011_GWA1_47_16	no rank; no rank; superkingdom; no rank; no rank; no rank; no rank; phylum; species	CPR	Microgenomates (OP11)	Amesbacteria
470	GCA_001001115.1	1619002	root; cellular organisms; Bacteria; unclassified Bacteria; Bacteria candidate phyla; Patescibacteria group; Parcubacteria group; Candidatus Wolfebacteria; Candidatus Wolfebacteria bacterium GW2011_GWA1_44_24	no rank; no rank; superkingdom; no rank; no rank; no rank; no rank; phylum; species	CPR	Parcubacteria (OD1)	Wolfebacteria
471	GCA_001001125.1	1618398	root; cellular organisms; Bacteria; unclassified Bacteria; Bacteria candidate phyla; Patescibacteria group; Microgenomates group; Candidatus Collierbacteria; Candidatus Collierbacteria bacterium GW2011_GWD2_45_10	no rank; no rank; superkingdom; no rank; no rank; no rank; no rank; phylum; species	CPR	Microgenomates (OP11)	Collierbacteria
472	GCA_001001155.1	1618700	root; cellular organisms; Bacteria; unclassified Bacteria; Bacteria candidate phyla; Patescibacteria group; Parcubacteria group; Candidatus Moranbacteria; Candidatus Moranbacteria bacterium GW2011_GWC2_45_10	no rank; no rank; superkingdom; no rank; no rank; no rank; no rank; phylum; species	CPR	Parcubacteria (OD1)	Moranbacteria
474	GCA_001001215.1	1618594	root; cellular organisms; Bacteria; unclassified Bacteria; Bacteria candidate phyla; Patescibacteria group; Microgenomates group; Candidatus Woesebacteria; Candidatus Woesebacteria bacterium GW2011_GWD1_47_21	no rank; no rank; superkingdom; no rank; no rank; no rank; no rank; phylum; species	CPR	Microgenomates (OP11)	Woesebacteria
475	GCA_001001265.1	1618662	root; cellular organisms; Bacteria; unclassified Bacteria; Bacteria candidate phyla; Patescibacteria group; Parcubacteria group; Candidatus Jorgensenbacteria; Candidatus Jorgensenbacteria bacterium GW2011_GWA2_45_13	no rank; no rank; superkingdom; no rank; no rank; no rank; no rank; phylum; species	CPR	Parcubacteria (OD1)	Jorgensenbacteria
477	GCA_001001295.1	1618590	root; cellular organisms; Bacteria; unclassified Bacteria; Bacteria candidate phyla; Patescibacteria group; Microgenomates group; Candidatus Woesebacteria; Candidatus Woesebacteria bacterium GW2011_GWC2_47_16	no rank; no rank; superkingdom; no rank; no rank; no rank; no rank; phylum; species	CPR	Microgenomates (OP11)	Woesebacteria
479	GCA_001001375.1	1618364	root; cellular organisms; Bacteria; unclassified Bacteria; Bacteria candidate phyla; Patescibacteria group; Microgenomates group; Candidatus Amesbacteria; Candidatus Amesbacteria bacterium GW2011_GWC1_47_15	no rank; no rank; superkingdom; no rank; no rank; no rank; no rank; phylum; species	CPR	Microgenomates (OP11)	Amesbacteria
482	GCA_001001455.1	1618358	root; cellular organisms; Bacteria; unclassified Bacteria; Bacteria candidate phyla; Patescibacteria group; Microgenomates group; Candidatus Amesbacteria; Candidatus Amesbacteria bacterium GW2011_GWA2_47_11b	no rank; no rank; superkingdom; no rank; no rank; no rank; no rank; phylum; species	CPR	Microgenomates (OP11)	Amesbacteria
483	GCA_001001475.1	1618394	root; cellular organisms; Bacteria; unclassified Bacteria; Bacteria candidate phyla; Patescibacteria group; Microgenomates group; Candidatus Collierbacteria; Candidatus Collierbacteria bacterium GW2011_GWC2_45_15	no rank; no rank; superkingdom; no rank; no rank; no rank; no rank; phylum; species	CPR	Microgenomates (OP11)	Collierbacteria
484	GCA_001001485.1	1618388	root; cellular organisms; Bacteria; unclassified Bacteria; Bacteria candidate phyla; Patescibacteria group; Microgenomates group; Candidatus Collierbacteria; Candidatus Collierbacteria bacterium GW2011_GWB2_45_17	no rank; no rank; superkingdom; no rank; no rank; no rank; no rank; phylum; species	CPR	Microgenomates (OP11)	Collierbacteria
485	GCA_001001525.1	1618696	root; cellular organisms; Bacteria; unclassified Bacteria; Bacteria candidate phyla; Patescibacteria group; Parcubacteria group; Candidatus Moranbacteria; Candidatus Moranbacteria bacterium GW2011_GWC1_45_18	no rank; no rank; superkingdom; no rank; no rank; no rank; no rank; phylum; species	CPR	Parcubacteria (OD1)	Moranbacteria
486	GCA_001001545.1	1618598	root; cellular organisms; Bacteria; unclassified Bacteria; Bacteria candidate phyla; Patescibacteria group; Microgenomates group; Candidatus Woesebacteria; Candidatus Woesebacteria bacterium GW2011_GWE1_45_18	no rank; no rank; superkingdom; no rank; no rank; no rank; no rank; phylum; species	CPR	Microgenomates (OP11)	Woesebacteria
487	GCA_001001555.1	1618366	root; cellular organisms; Bacteria; unclassified Bacteria; Bacteria candidate phyla; Patescibacteria group; Microgenomates group; Candidatus Amesbacteria; Candidatus Amesbacteria bacterium GW2011_GWC2_45_19	no rank; no rank; superkingdom; no rank; no rank; no rank; no rank; phylum; species	CPR	Microgenomates (OP11)	Amesbacteria
489	GCA_001001585.1	1618649	root; cellular organisms; Bacteria; unclassified Bacteria; Bacteria candidate phyla; Patescibacteria group; Parcubacteria group; Candidatus Giovannonibacteria; Candidatus Giovannonibacteria bacterium GW2011_GWA2_45_21	no rank; no rank; superkingdom; no rank; no rank; no rank; no rank; phylum; species	CPR	Parcubacteria (OD1)	Giovannonibacteria
491	GCA_001001645.1	1618993	root; cellular organisms; Bacteria; unclassified Bacteria; Bacteria candidate phyla; Patescibacteria group; Parcubacteria group; Candidatus Uhrbacteria; Candidatus Uhrbacteria bacterium GW2011_GWE2_45_35	no rank; no rank; superkingdom; no rank; no rank; no rank; no rank; phylum; species	CPR	Parcubacteria (OD1)	Uhrbacteria
492	GCA_001001655.1	1619041	root; cellular organisms; Bacteria; unclassified Bacteria; Bacteria candidate phyla; Patescibacteria group; Parcubacteria group; Candidatus Magasanikbacteria; Candidatus Magasanikbacteria bacterium GW2011_GWA2_45_39	no rank; no rank; superkingdom; no rank; no rank; no rank; no rank; phylum; species	CPR	Parcubacteria (OD1)	Magasanikbacteria
494	GCA_001001725.1	1618389	root; cellular organisms; Bacteria; unclassified Bacteria; Bacteria candidate phyla; Patescibacteria group; Microgenomates group; Candidatus Collierbacteria; Candidatus Collierbacteria bacterium GW2011_GWC1_45_47	no rank; no rank; superkingdom; no rank; no rank; no rank; no rank; phylum; species	CPR	Microgenomates (OP11)	Collierbacteria
495	GCA_001001755.1	1618581	root; cellular organisms; Bacteria; unclassified Bacteria; Bacteria candidate phyla; Patescibacteria group; Microgenomates group; Candidatus Woesebacteria; Candidatus Woesebacteria bacterium GW2011_GWB1_45_5	no rank; no rank; superkingdom; no rank; no rank; no rank; no rank; phylum; species	CPR	Microgenomates (OP11)	Woesebacteria
500	GCA_001001865.1	1618559	root; cellular organisms; Bacteria; unclassified Bacteria; Bacteria candidate phyla; Patescibacteria group; Microgenomates group; Candidatus Woesebacteria; Candidatus Woesebacteria bacterium GW2011_GWA1_45_8	no rank; no rank; superkingdom; no rank; no rank; no rank; no rank; phylum; species	CPR	Microgenomates (OP11)	Woesebacteria
501	GCA_001001885.1	1618370	root; cellular organisms; Bacteria; unclassified Bacteria; Bacteria candidate phyla; Patescibacteria group; Microgenomates group; Candidatus Beckwithbacteria; Candidatus Beckwithbacteria bacterium GW2011_GWA2_47_25	no rank; no rank; superkingdom; no rank; no rank; no rank; no rank; phylum; species	CPR	Microgenomates (OP11)	Beckwithbacteria
502	GCA_001001895.1	1618621	root; cellular organisms; Bacteria; unclassified Bacteria; Bacteria candidate phyla; Patescibacteria group; Parcubacteria group; Candidatus Azambacteria; Candidatus Azambacteria bacterium GW2011_GWC2_45_7b	no rank; no rank; superkingdom; no rank; no rank; no rank; no rank; phylum; species	CPR	Parcubacteria (OD1)	Azambacteria
503	GCA_001001925.1	1619050	root; cellular organisms; Bacteria; unclassified Bacteria; Bacteria candidate phyla; Patescibacteria group; Parcubacteria group; Candidatus Magasanikbacteria; Candidatus Magasanikbacteria bacterium GW2011_GWC2_45_8	no rank; no rank; superkingdom; no rank; no rank; no rank; no rank; phylum; species	CPR	Parcubacteria (OD1)	Magasanikbacteria
507	GCA_001002015.1	1618663	root; cellular organisms; Bacteria; unclassified Bacteria; Bacteria candidate phyla; Patescibacteria group; Parcubacteria group; Candidatus Jorgensenbacteria; Candidatus Jorgensenbacteria bacterium GW2011_GWA2_45_9	no rank; no rank; superkingdom; no rank; no rank; no rank; no rank; phylum; species	CPR	Parcubacteria (OD1)	Jorgensenbacteria
508	GCA_001002025.1	1618653	root; cellular organisms; Bacteria; unclassified Bacteria; Bacteria candidate phyla; Patescibacteria group; Parcubacteria group; Candidatus Giovannonibacteria; Candidatus Giovannonibacteria bacterium GW2011_GWB1_45_9b	no rank; no rank; superkingdom; no rank; no rank; no rank; no rank; phylum; species	CPR	Parcubacteria (OD1)	Giovannonibacteria
509	GCA_001002085.1	1618589	root; cellular organisms; Bacteria; unclassified Bacteria; Bacteria candidate phyla; Patescibacteria group; Microgenomates group; Candidatus Woesebacteria; Candidatus Woesebacteria bacterium GW2011_GWC2_45_9	no rank; no rank; superkingdom; no rank; no rank; no rank; no rank; phylum; species	CPR	Microgenomates (OP11)	Woesebacteria
511	GCA_001002125.1	1618614	root; cellular organisms; Bacteria; unclassified Bacteria; Bacteria candidate phyla; Patescibacteria group; Parcubacteria group; Candidatus Azambacteria; Candidatus Azambacteria bacterium GW2011_GWA2_45_90	no rank; no rank; superkingdom; no rank; no rank; no rank; no rank; phylum; species	CPR	Parcubacteria (OD1)	Azambacteria
512	GCA_001002135.1	1618469	root; cellular organisms; Bacteria; unclassified Bacteria; Bacteria candidate phyla; Patescibacteria group; Microgenomates group; Candidatus Pacebacteria; Candidatus Pacebacteria bacterium GW2011_GWA1_46_10	no rank; no rank; superkingdom; no rank; no rank; no rank; no rank; phylum; species	CPR	Microgenomates (OP11)	Pacebacteria
514	GCA_001002185.1	1619069	root; cellular organisms; Bacteria; unclassified Bacteria; Bacteria candidate phyla; Candidatus Saccharibacteria; unclassified Saccharibacteria; Candidatus Saccharibacteria bacterium GW2011_GWA2_46_10	no rank; no rank; superkingdom; no rank; no rank; phylum; no rank; species	CPR	Saccharibacteria (TM7)	Saccharibacteria (TM7)
516	GCA_001002215.1	1618732	root; cellular organisms; Bacteria; unclassified Bacteria; Bacteria candidate phyla; Patescibacteria group; Parcubacteria group; Candidatus Nomurabacteria; Candidatus Nomurabacteria bacterium GW2011_GWA1_46_11	no rank; no rank; superkingdom; no rank; no rank; no rank; no rank; phylum; species	CPR	Parcubacteria (OD1)	Nomurabacteria
517	GCA_001002245.1	1618619	root; cellular organisms; Bacteria; unclassified Bacteria; Bacteria candidate phyla; Patescibacteria group; Parcubacteria group; Candidatus Azambacteria; Candidatus Azambacteria bacterium GW2011_GWC1_46_13	no rank; no rank; superkingdom; no rank; no rank; no rank; no rank; phylum; species	CPR	Parcubacteria (OD1)	Azambacteria
518	GCA_001002255.1	1618602	root; cellular organisms; Bacteria; unclassified Bacteria; Bacteria candidate phyla; Patescibacteria group; Microgenomates group; Candidatus Woesebacteria; Candidatus Woesebacteria bacterium GW2011_GWF1_46_13	no rank; no rank; superkingdom; no rank; no rank; no rank; no rank; phylum; species	CPR	Microgenomates (OP11)	Woesebacteria
522	GCA_001002405.1	1618354	root; cellular organisms; Bacteria; unclassified Bacteria; Bacteria candidate phyla; Patescibacteria group; Microgenomates group; Candidatus Amesbacteria; Candidatus Amesbacteria bacterium GW2011_GWA1_47_20	no rank; no rank; superkingdom; no rank; no rank; no rank; no rank; phylum; species	CPR	Microgenomates (OP11)	Amesbacteria
524	GCA_001002445.1	1618399	root; cellular organisms; Bacteria; unclassified Bacteria; Bacteria candidate phyla; Patescibacteria group; Microgenomates group; Candidatus Collierbacteria; Candidatus Collierbacteria bacterium GW2011_GWE1_46_18	no rank; no rank; superkingdom; no rank; no rank; no rank; no rank; phylum; species	CPR	Microgenomates (OP11)	Collierbacteria
526	GCA_001002495.1	1619107	root; cellular organisms; Bacteria; unclassified Bacteria; Bacteria candidate phyla; candidate division WWE3; candidate division WWE3 bacterium GW2011_GWA1_46_21	no rank; no rank; superkingdom; no rank; no rank; phylum; species	CPR	Katanobacteria (WWE3)	Katanobacteria (WWE3)
527	GCA_001002525.1	1618363	root; cellular organisms; Bacteria; unclassified Bacteria; Bacteria candidate phyla; Patescibacteria group; Microgenomates group; Candidatus Amesbacteria; Candidatus Amesbacteria bacterium GW2011_GWC1_46_24	no rank; no rank; superkingdom; no rank; no rank; no rank; no rank; phylum; species	CPR	Microgenomates (OP11)	Amesbacteria
528	GCA_001002565.1	1619001	root; cellular organisms; Bacteria; unclassified Bacteria; Bacteria candidate phyla; Patescibacteria group; Parcubacteria group; Candidatus Uhrbacteria; Candidatus Uhrbacteria bacterium GW2011_GWF2_46_218	no rank; no rank; superkingdom; no rank; no rank; no rank; no rank; phylum; species	CPR	Parcubacteria (OD1)	Uhrbacteria
529	GCA_001002585.1	1619014	root; cellular organisms; Bacteria; unclassified Bacteria; Bacteria candidate phyla; Patescibacteria group; Parcubacteria group; Candidatus Wolfebacteria; Candidatus Wolfebacteria bacterium GW2011_GWC2_46_275	no rank; no rank; superkingdom; no rank; no rank; no rank; no rank; phylum; species	CPR	Parcubacteria (OD1)	Wolfebacteria
530	GCA_001002605.1	1618381	root; cellular organisms; Bacteria; unclassified Bacteria; Bacteria candidate phyla; Patescibacteria group; Microgenomates group; Candidatus Collierbacteria; Candidatus Collierbacteria bacterium GW2011_GWA2_46_26	no rank; no rank; superkingdom; no rank; no rank; no rank; no rank; phylum; species	CPR	Microgenomates (OP11)	Collierbacteria
531	GCA_001002615.1	1618368	root; cellular organisms; Bacteria; unclassified Bacteria; Bacteria candidate phyla; Patescibacteria group; Microgenomates group; Candidatus Beckwithbacteria; Candidatus Beckwithbacteria bacterium GW2011_GWA1_46_30	no rank; no rank; superkingdom; no rank; no rank; no rank; no rank; phylum; species	CPR	Microgenomates (OP11)	Beckwithbacteria
532	GCA_001002645.1	1618628	root; cellular organisms; Bacteria; unclassified Bacteria; Bacteria candidate phyla; Patescibacteria group; Parcubacteria group; Candidatus Azambacteria; Candidatus Azambacteria bacterium GW2011_GWF2_46_32	no rank; no rank; superkingdom; no rank; no rank; no rank; no rank; phylum; species	CPR	Parcubacteria (OD1)	Azambacteria
533	GCA_001002655.1	1618352	root; cellular organisms; Bacteria; unclassified Bacteria; Bacteria candidate phyla; Patescibacteria group; Microgenomates group; Candidatus Amesbacteria; Candidatus Amesbacteria bacterium GW2011_GWA1_46_35	no rank; no rank; superkingdom; no rank; no rank; no rank; no rank; phylum; species	CPR	Microgenomates (OP11)	Amesbacteria
534	GCA_001002685.1	1618618	root; cellular organisms; Bacteria; unclassified Bacteria; Bacteria candidate phyla; Patescibacteria group; Parcubacteria group; Candidatus Azambacteria; Candidatus Azambacteria bacterium GW2011_GWB2_46_37	no rank; no rank; superkingdom; no rank; no rank; no rank; no rank; phylum; species	CPR	Parcubacteria (OD1)	Azambacteria
536	GCA_001002715.1	1618623	root; cellular organisms; Bacteria; unclassified Bacteria; Bacteria candidate phyla; Patescibacteria group; Parcubacteria group; Candidatus Azambacteria; Candidatus Azambacteria bacterium GW2011_GWD2_46_48	no rank; no rank; superkingdom; no rank; no rank; no rank; no rank; phylum; species	CPR	Parcubacteria (OD1)	Azambacteria
537	GCA_001002725.1	1618625	root; cellular organisms; Bacteria; unclassified Bacteria; Bacteria candidate phyla; Patescibacteria group; Parcubacteria group; Candidatus Azambacteria; Candidatus Azambacteria bacterium GW2011_GWE2_46_45	no rank; no rank; superkingdom; no rank; no rank; no rank; no rank; phylum; species	CPR	Parcubacteria (OD1)	Azambacteria
538	GCA_001002765.1	1618994	root; cellular organisms; Bacteria; unclassified Bacteria; Bacteria candidate phyla; Patescibacteria group; Parcubacteria group; Candidatus Uhrbacteria; Candidatus Uhrbacteria bacterium GW2011_GWE2_46_68	no rank; no rank; superkingdom; no rank; no rank; no rank; no rank; phylum; species	CPR	Parcubacteria (OD1)	Uhrbacteria
540	GCA_001002795.1	1619009	root; cellular organisms; Bacteria; unclassified Bacteria; Bacteria candidate phyla; Patescibacteria group; Parcubacteria group; Candidatus Wolfebacteria; Candidatus Wolfebacteria bacterium GW2011_GWB2_46_69	no rank; no rank; superkingdom; no rank; no rank; no rank; no rank; phylum; species	CPR	Parcubacteria (OD1)	Wolfebacteria
542	GCA_001002835.1	1618335	root; cellular organisms; Bacteria; unclassified Bacteria; Bacteria candidate phyla; Candidatus Berkelbacteria; Berkelbacteria bacterium GW2011_GWA2_46_7	no rank; no rank; superkingdom; no rank; no rank; phylum; species	CPR	Berkelbacteria (ACD58)	Berkelbacteria (ACD58)
546	GCA_001002935.1	1618604	root; cellular organisms; Bacteria; unclassified Bacteria; Bacteria candidate phyla; Patescibacteria group; Microgenomates group; Candidatus Woesebacteria; Candidatus Woesebacteria bacterium GW2011_GWF2_46_8	no rank; no rank; superkingdom; no rank; no rank; no rank; no rank; phylum; species	CPR	Microgenomates (OP11)	Woesebacteria
551	GCA_001003065.1	1618714	root; cellular organisms; Bacteria; unclassified Bacteria; Bacteria candidate phyla; Patescibacteria group; Parcubacteria group; Candidatus Moranbacteria; Candidatus Moranbacteria bacterium GW2011_GWE2_47_10	no rank; no rank; superkingdom; no rank; no rank; no rank; no rank; phylum; species	CPR	Parcubacteria (OD1)	Moranbacteria
552	GCA_001003075.1	1619122	root; cellular organisms; Bacteria; unclassified Bacteria; Bacteria candidate phyla; candidate division WWE3; candidate division WWE3 bacterium GW2011_GWC1_47_10	no rank; no rank; superkingdom; no rank; no rank; phylum; species	CPR	Katanobacteria (WWE3)	Katanobacteria (WWE3)
554	GCA_001003095.1	1619012	root; cellular organisms; Bacteria; unclassified Bacteria; Bacteria candidate phyla; Patescibacteria group; Parcubacteria group; Candidatus Wolfebacteria; Candidatus Wolfebacteria bacterium GW2011_GWC1_47_103	no rank; no rank; superkingdom; no rank; no rank; no rank; no rank; phylum; species	CPR	Parcubacteria (OD1)	Wolfebacteria
556	GCA_001003155.1	1618357	root; cellular organisms; Bacteria; unclassified Bacteria; Bacteria candidate phyla; Patescibacteria group; Microgenomates group; Candidatus Amesbacteria; Candidatus Amesbacteria bacterium GW2011_GWA2_47_11	no rank; no rank; superkingdom; no rank; no rank; no rank; no rank; phylum; species	CPR	Microgenomates (OP11)	Amesbacteria
560	GCA_001003245.1	1618367	root; cellular organisms; Bacteria; unclassified Bacteria; Bacteria candidate phyla; Patescibacteria group; Microgenomates group; Candidatus Amesbacteria; Candidatus Amesbacteria bacterium GW2011_GWC2_47_8	no rank; no rank; superkingdom; no rank; no rank; no rank; no rank; phylum; species	CPR	Microgenomates (OP11)	Amesbacteria
564	GCA_001003335.1	1618373	root; cellular organisms; Bacteria; unclassified Bacteria; Bacteria candidate phyla; Patescibacteria group; Microgenomates group; Candidatus Beckwithbacteria; Candidatus Beckwithbacteria bacterium GW2011_GWC2_47_9	no rank; no rank; superkingdom; no rank; no rank; no rank; no rank; phylum; species	CPR	Microgenomates (OP11)	Beckwithbacteria
565	GCA_001003345.1	1618445	root; cellular organisms; Bacteria; unclassified Bacteria; Bacteria candidate phyla; Patescibacteria group; Microgenomates group; Candidatus Gottesmanbacteria; Candidatus Gottesmanbacteria bacterium GW2011_GWA2_47_9	no rank; no rank; superkingdom; no rank; no rank; no rank; no rank; phylum; species	CPR	Microgenomates (OP11)	Gottesmanbacteria
567	GCA_001003405.1	1619022	root; cellular organisms; Bacteria; unclassified Bacteria; Bacteria candidate phyla; Patescibacteria group; Parcubacteria group; Candidatus Yanofskybacteria; Candidatus Yanofskybacteria bacterium GW2011_GWA1_48_10	no rank; no rank; superkingdom; no rank; no rank; no rank; no rank; phylum; species	CPR	Parcubacteria (OD1)	Yanofskybacteria
569	GCA_001003425.1	1619005	root; cellular organisms; Bacteria; unclassified Bacteria; Bacteria candidate phyla; Patescibacteria group; Parcubacteria group; Candidatus Wolfebacteria; Candidatus Wolfebacteria bacterium GW2011_GWA2_47_9b	no rank; no rank; superkingdom; no rank; no rank; no rank; no rank; phylum; species	CPR	Parcubacteria (OD1)	Wolfebacteria
570	GCA_001003465.1	1618365	root; cellular organisms; Bacteria; unclassified Bacteria; Bacteria candidate phyla; Patescibacteria group; Microgenomates group; Candidatus Amesbacteria; Candidatus Amesbacteria bacterium GW2011_GWC1_48_10	no rank; no rank; superkingdom; no rank; no rank; no rank; no rank; phylum; species	CPR	Microgenomates (OP11)	Amesbacteria
571	GCA_001003475.1	1618660	root; cellular organisms; Bacteria; unclassified Bacteria; Bacteria candidate phyla; Patescibacteria group; Parcubacteria group; Candidatus Jorgensenbacteria; Candidatus Jorgensenbacteria bacterium GW2011_GWA1_48_11	no rank; no rank; superkingdom; no rank; no rank; no rank; no rank; phylum; species	CPR	Parcubacteria (OD1)	Jorgensenbacteria
572	GCA_001003505.1	1619027	root; cellular organisms; Bacteria; unclassified Bacteria; Bacteria candidate phyla; Patescibacteria group; Parcubacteria group; Candidatus Yanofskybacteria; Candidatus Yanofskybacteria bacterium GW2011_GWC1_48_11	no rank; no rank; superkingdom; no rank; no rank; no rank; no rank; phylum; species	CPR	Parcubacteria (OD1)	Yanofskybacteria
574	GCA_001003565.1	1618439	root; cellular organisms; Bacteria; unclassified Bacteria; Bacteria candidate phyla; Patescibacteria group; Microgenomates group; Candidatus Gottesmanbacteria; Candidatus Gottesmanbacteria bacterium GW2011_GWA1_48_13	no rank; no rank; superkingdom; no rank; no rank; no rank; no rank; phylum; species	CPR	Microgenomates (OP11)	Gottesmanbacteria
577	GCA_001003645.1	1619016	root; cellular organisms; Bacteria; unclassified Bacteria; Bacteria candidate phyla; Patescibacteria group; Parcubacteria group; Candidatus Wolfebacteria; Candidatus Wolfebacteria bacterium GW2011_GWE1_48_7	no rank; no rank; superkingdom; no rank; no rank; no rank; no rank; phylum; species	CPR	Parcubacteria (OD1)	Wolfebacteria
578	GCA_001003655.1	1618666	root; cellular organisms; Bacteria; unclassified Bacteria; Bacteria candidate phyla; Patescibacteria group; Parcubacteria group; Candidatus Jorgensenbacteria; Candidatus Jorgensenbacteria bacterium GW2011_GWC1_48_8	no rank; no rank; superkingdom; no rank; no rank; no rank; no rank; phylum; species	CPR	Parcubacteria (OD1)	Jorgensenbacteria
579	GCA_001003675.1	1618355	root; cellular organisms; Bacteria; unclassified Bacteria; Bacteria candidate phyla; Patescibacteria group; Microgenomates group; Candidatus Amesbacteria; Candidatus Amesbacteria bacterium GW2011_GWA1_48_9	no rank; no rank; superkingdom; no rank; no rank; no rank; no rank; phylum; species	CPR	Microgenomates (OP11)	Amesbacteria
581	GCA_001003725.1	1619071	root; cellular organisms; Bacteria; unclassified Bacteria; Bacteria candidate phyla; Candidatus Saccharibacteria; unclassified Saccharibacteria; Candidatus Saccharibacteria bacterium GW2011_GWC2_48_9	no rank; no rank; superkingdom; no rank; no rank; phylum; no rank; species	CPR	Saccharibacteria (TM7)	Saccharibacteria (TM7)
583	GCA_001003755.1	1618374	root; cellular organisms; Bacteria; unclassified Bacteria; Bacteria candidate phyla; Patescibacteria group; Microgenomates group; Candidatus Beckwithbacteria; Candidatus Beckwithbacteria bacterium GW2011_GWC2_49_11	no rank; no rank; superkingdom; no rank; no rank; no rank; no rank; phylum; species	CPR	Microgenomates (OP11)	Beckwithbacteria
584	GCA_001003805.1	1618675	root; cellular organisms; Bacteria; unclassified Bacteria; Bacteria candidate phyla; Patescibacteria group; Parcubacteria group; Candidatus Kaiserbacteria; Candidatus Kaiserbacteria bacterium GW2011_GWC2_49_12	no rank; no rank; superkingdom; no rank; no rank; no rank; no rank; phylum; species	CPR	Parcubacteria (OD1)	Kaiserbacteria
585	GCA_001003845.1	1618669	root; cellular organisms; Bacteria; unclassified Bacteria; Bacteria candidate phyla; Patescibacteria group; Parcubacteria group; Candidatus Kaiserbacteria; Candidatus Kaiserbacteria bacterium GW2011_GWA2_49_19	no rank; no rank; superkingdom; no rank; no rank; no rank; no rank; phylum; species	CPR	Parcubacteria (OD1)	Kaiserbacteria
586	GCA_001003855.1	1618710	root; cellular organisms; Bacteria; unclassified Bacteria; Bacteria candidate phyla; Patescibacteria group; Parcubacteria group; Candidatus Moranbacteria; Candidatus Moranbacteria bacterium GW2011_GWE1_49_15	no rank; no rank; superkingdom; no rank; no rank; no rank; no rank; phylum; species	CPR	Parcubacteria (OD1)	Moranbacteria
588	GCA_001003925.1	1618670	root; cellular organisms; Bacteria; unclassified Bacteria; Bacteria candidate phyla; Patescibacteria group; Parcubacteria group; Candidatus Kaiserbacteria; Candidatus Kaiserbacteria bacterium GW2011_GWA2_49_56	no rank; no rank; superkingdom; no rank; no rank; no rank; no rank; phylum; species	CPR	Parcubacteria (OD1)	Kaiserbacteria
590	GCA_001003965.1	1618448	root; cellular organisms; Bacteria; unclassified Bacteria; Bacteria candidate phyla; Patescibacteria group; Microgenomates group; Candidatus Gottesmanbacteria; Candidatus Gottesmanbacteria bacterium GW2011_GWB1_49_7	no rank; no rank; superkingdom; no rank; no rank; no rank; no rank; phylum; species	CPR	Microgenomates (OP11)	Gottesmanbacteria
596	GCA_001004165.1	1619043	root; cellular organisms; Bacteria; unclassified Bacteria; Bacteria candidate phyla; Patescibacteria group; Parcubacteria group; Candidatus Magasanikbacteria; Candidatus Magasanikbacteria bacterium GW2011_GWA2_50_22	no rank; no rank; superkingdom; no rank; no rank; no rank; no rank; phylum; species	CPR	Parcubacteria (OD1)	Magasanikbacteria
597	GCA_001004185.1	1618668	root; cellular organisms; Bacteria; unclassified Bacteria; Bacteria candidate phyla; Patescibacteria group; Parcubacteria group; Candidatus Kaiserbacteria; Candidatus Kaiserbacteria bacterium GW2011_GWA1_50_28	no rank; no rank; superkingdom; no rank; no rank; no rank; no rank; phylum; species	CPR	Parcubacteria (OD1)	Kaiserbacteria
599	GCA_001004205.1	1618608	root; cellular organisms; Bacteria; unclassified Bacteria; Bacteria candidate phyla; Patescibacteria group; Parcubacteria group; Candidatus Adlerbacteria; Candidatus Adlerbacteria bacterium GW2011_GWC1_50_9	no rank; no rank; superkingdom; no rank; no rank; no rank; no rank; phylum; species	CPR	Parcubacteria (OD1)	Adlerbacteria
604	GCA_001004345.1	1618671	root; cellular organisms; Bacteria; unclassified Bacteria; Bacteria candidate phyla; Patescibacteria group; Parcubacteria group; Candidatus Kaiserbacteria; Candidatus Kaiserbacteria bacterium GW2011_GWA2_52_12	no rank; no rank; superkingdom; no rank; no rank; no rank; no rank; phylum; species	CPR	Parcubacteria (OD1)	Kaiserbacteria
607	GCA_001004425.1	1618674	root; cellular organisms; Bacteria; unclassified Bacteria; Bacteria candidate phyla; Patescibacteria group; Parcubacteria group; Candidatus Kaiserbacteria; Candidatus Kaiserbacteria bacterium GW2011_GWB1_52_6	no rank; no rank; superkingdom; no rank; no rank; no rank; no rank; phylum; species	CPR	Parcubacteria (OD1)	Kaiserbacteria
609	GCA_001004485.1	1618989	root; cellular organisms; Bacteria; unclassified Bacteria; Bacteria candidate phyla; Patescibacteria group; Parcubacteria group; Candidatus Uhrbacteria; Candidatus Uhrbacteria bacterium GW2011_GWD2_52_7	no rank; no rank; superkingdom; no rank; no rank; no rank; no rank; phylum; species	CPR	Parcubacteria (OD1)	Uhrbacteria
612	GCA_001004525.1	1618676	root; cellular organisms; Bacteria; unclassified Bacteria; Bacteria candidate phyla; Patescibacteria group; Parcubacteria group; Candidatus Kaiserbacteria; Candidatus Kaiserbacteria bacterium GW2011_GWC2_52_8b	no rank; no rank; superkingdom; no rank; no rank; no rank; no rank; phylum; species	CPR	Parcubacteria (OD1)	Kaiserbacteria
613	GCA_001004565.1	1618980	root; cellular organisms; Bacteria; unclassified Bacteria; Bacteria candidate phyla; Patescibacteria group; Parcubacteria group; Candidatus Uhrbacteria; Candidatus Uhrbacteria bacterium GW2011_GWA2_53_10	no rank; no rank; superkingdom; no rank; no rank; no rank; no rank; phylum; species	CPR	Parcubacteria (OD1)	Uhrbacteria
614	GCA_001004575.1	1618979	root; cellular organisms; Bacteria; unclassified Bacteria; Bacteria candidate phyla; Patescibacteria group; Parcubacteria group; Candidatus Uhrbacteria; Candidatus Uhrbacteria bacterium GW2011_GWA2_52_8d	no rank; no rank; superkingdom; no rank; no rank; no rank; no rank; phylum; species	CPR	Parcubacteria (OD1)	Uhrbacteria
617	GCA_001004655.1	1618650	root; cellular organisms; Bacteria; unclassified Bacteria; Bacteria candidate phyla; Patescibacteria group; Parcubacteria group; Candidatus Giovannonibacteria; Candidatus Giovannonibacteria bacterium GW2011_GWA2_53_7	no rank; no rank; superkingdom; no rank; no rank; no rank; no rank; phylum; species	CPR	Parcubacteria (OD1)	Giovannonibacteria
618	GCA_001004665.1	1618605	root; cellular organisms; Bacteria; unclassified Bacteria; Bacteria candidate phyla; Patescibacteria group; Parcubacteria group; Candidatus Adlerbacteria; Candidatus Adlerbacteria bacterium GW2011_GWA1_54_10	no rank; no rank; superkingdom; no rank; no rank; no rank; no rank; phylum; species	CPR	Parcubacteria (OD1)	Adlerbacteria
619	GCA_001004695.1	1618986	root; cellular organisms; Bacteria; unclassified Bacteria; Bacteria candidate phyla; Patescibacteria group; Parcubacteria group; Candidatus Uhrbacteria; Candidatus Uhrbacteria bacterium GW2011_GWC2_53_7	no rank; no rank; superkingdom; no rank; no rank; no rank; no rank; phylum; species	CPR	Parcubacteria (OD1)	Uhrbacteria
620	GCA_001004725.1	1618606	root; cellular organisms; Bacteria; unclassified Bacteria; Bacteria candidate phyla; Patescibacteria group; Parcubacteria group; Candidatus Adlerbacteria; Candidatus Adlerbacteria bacterium GW2011_GWA2_54_12	no rank; no rank; superkingdom; no rank; no rank; no rank; no rank; phylum; species	CPR	Parcubacteria (OD1)	Adlerbacteria
621	GCA_001004735.1	1619060	root; cellular organisms; Bacteria; unclassified Bacteria; Bacteria candidate phyla; Candidatus Peregrinibacteria; Candidatus Peribacteria; unclassified Candidatus Peribacteria; Candidatus Peribacteria bacterium GW2011_GWB1_54_5	no rank; no rank; superkingdom; no rank; no rank; phylum; class; no rank; species	CPR	Peregrinibacteria (PER)	Peregrinibacteria (PER)
622	GCA_001004775.1	1619063	root; cellular organisms; Bacteria; unclassified Bacteria; Bacteria candidate phyla; Candidatus Peregrinibacteria; Candidatus Peribacteria; unclassified Candidatus Peribacteria; Candidatus Peribacteria bacterium GW2011_GWC2_54_8	no rank; no rank; superkingdom; no rank; no rank; phylum; class; no rank; species	CPR	Peregrinibacteria (PER)	Peregrinibacteria (PER)
625	GCA_001004835.1	1619059	root; cellular organisms; Bacteria; unclassified Bacteria; Bacteria candidate phyla; Candidatus Peregrinibacteria; unclassified Candidatus Peregrinibacteria; Candidatus Peregrinibacteria bacterium GW2011_GWA2_54_9	no rank; no rank; superkingdom; no rank; no rank; phylum; no rank; species	CPR	Peregrinibacteria (PER)	Peregrinibacteria (PER)
627	GCA_001004885.1	1619044	root; cellular organisms; Bacteria; unclassified Bacteria; Bacteria candidate phyla; Patescibacteria group; Parcubacteria group; Candidatus Magasanikbacteria; Candidatus Magasanikbacteria bacterium GW2011_GWA2_56_11	no rank; no rank; superkingdom; no rank; no rank; no rank; no rank; phylum; species	CPR	Parcubacteria (OD1)	Magasanikbacteria
632	GCA_001004985.1	1618672	root; cellular organisms; Bacteria; unclassified Bacteria; Bacteria candidate phyla; Patescibacteria group; Parcubacteria group; Candidatus Kaiserbacteria; Candidatus Kaiserbacteria bacterium GW2011_GWA2_58_9	no rank; no rank; superkingdom; no rank; no rank; no rank; no rank; phylum; species	CPR	Parcubacteria (OD1)	Kaiserbacteria
640	GCA_001723835.1	1849365	root; cellular organisms; Archaea; DPANN group; Candidatus Altiarchaeota; Candidatus Altiarchaeales; unclassified Candidatus Altiarchaeales; Candidatus Altiarchaeales archaeon WOR_SM1_79	no rank; no rank; superkingdom; no rank; phylum; order; no rank; species	DPANN	Altiarchaeota	Altiarchaeota
641	GCA_001723845.1	1849261	root; cellular organisms; Archaea; DPANN group; Candidatus Altiarchaeota; Candidatus Altiarchaeales; unclassified Candidatus Altiarchaeales; Candidatus Altiarchaeales archaeon WOR_SM1_SCG	no rank; no rank; superkingdom; no rank; phylum; order; no rank; species	DPANN	Altiarchaeota	Altiarchaeota
642	GCA_001742785.1	1878999	root; cellular organisms; Archaea; DPANN group; Candidatus Altiarchaeota; Candidatus Altiarchaeales; unclassified Candidatus Altiarchaeales; Candidatus Altiarchaeales archaeon IMC4	no rank; no rank; superkingdom; no rank; phylum; order; no rank; species	DPANN	Altiarchaeota	Altiarchaeota
643	GCA_001771075.1	1797698	root; cellular organisms; Bacteria; unclassified Bacteria; Bacteria candidate phyla; candidate division CPR2; candidate division CPR2 bacterium GWD1_39_7	no rank; no rank; superkingdom; no rank; no rank; phylum; species	CPR	CPR2	CPR2
644	GCA_001771115.1	1797699	root; cellular organisms; Bacteria; unclassified Bacteria; Bacteria candidate phyla; candidate division CPR2; candidate division CPR2 bacterium GWD2_39_7	no rank; no rank; superkingdom; no rank; no rank; phylum; species	CPR	CPR2	CPR2
645	GCA_001771155.1	1797702	root; cellular organisms; Bacteria; unclassified Bacteria; Bacteria candidate phyla; candidate division CPR3; candidate division CPR3 bacterium RIFOXYA2_FULL_35_13	no rank; no rank; superkingdom; no rank; no rank; phylum; species	CPR	CPR3	CPR3
646	GCA_001771165.1	1797704	root; cellular organisms; Bacteria; unclassified Bacteria; Bacteria candidate phyla; candidate division CPR3; candidate division CPR3 bacterium RIFOXYC2_FULL_35_7	no rank; no rank; superkingdom; no rank; no rank; phylum; species	CPR	CPR3	CPR3
650	GCA_001772215.1	1797700	root; cellular organisms; Bacteria; unclassified Bacteria; Bacteria candidate phyla; candidate division CPR3; candidate division CPR3 bacterium GWE2_35_7	no rank; no rank; superkingdom; no rank; no rank; phylum; species	CPR	CPR3	CPR3
651	GCA_001772225.1	1797703	root; cellular organisms; Bacteria; unclassified Bacteria; Bacteria candidate phyla; candidate division CPR3; candidate division CPR3 bacterium RIFOXYB2_FULL_35_8	no rank; no rank; superkingdom; no rank; no rank; phylum; species	CPR	CPR3	CPR3
654	GCA_001772515.1	1802609	root; cellular organisms; Bacteria; unclassified Bacteria; Bacteria candidate phyla; candidate division WWE3; candidate division WWE3 bacterium RBG_13_37_7	no rank; no rank; superkingdom; no rank; no rank; phylum; species	CPR	Katanobacteria (WWE3)	Katanobacteria (WWE3)
655	GCA_001772535.1	1802610	root; cellular organisms; Bacteria; unclassified Bacteria; Bacteria candidate phyla; candidate division WWE3; candidate division WWE3 bacterium RBG_16_37_10	no rank; no rank; superkingdom; no rank; no rank; phylum; species	CPR	Katanobacteria (WWE3)	Katanobacteria (WWE3)
656	GCA_001772545.1	1802611	root; cellular organisms; Bacteria; unclassified Bacteria; Bacteria candidate phyla; candidate division WWE3; candidate division WWE3 bacterium RBG_16_52_45	no rank; no rank; superkingdom; no rank; no rank; phylum; species	CPR	Katanobacteria (WWE3)	Katanobacteria (WWE3)
657	GCA_001772575.1	1802612	root; cellular organisms; Bacteria; unclassified Bacteria; Bacteria candidate phyla; candidate division WWE3; candidate division WWE3 bacterium RBG_19FT_COMBO_34_6	no rank; no rank; superkingdom; no rank; no rank; phylum; species	CPR	Katanobacteria (WWE3)	Katanobacteria (WWE3)
658	GCA_001772585.1	1802614	root; cellular organisms; Bacteria; unclassified Bacteria; Bacteria candidate phyla; candidate division WWE3; candidate division WWE3 bacterium RIFCSPHIGHO2_01_FULL_35_17	no rank; no rank; superkingdom; no rank; no rank; phylum; species	CPR	Katanobacteria (WWE3)	Katanobacteria (WWE3)
659	GCA_001772615.1	1802616	root; cellular organisms; Bacteria; unclassified Bacteria; Bacteria candidate phyla; candidate division WWE3; candidate division WWE3 bacterium RIFCSPHIGHO2_01_FULL_40_23	no rank; no rank; superkingdom; no rank; no rank; phylum; species	CPR	Katanobacteria (WWE3)	Katanobacteria (WWE3)
660	GCA_001772625.1	1802617	root; cellular organisms; Bacteria; unclassified Bacteria; Bacteria candidate phyla; candidate division WWE3; candidate division WWE3 bacterium RIFCSPHIGHO2_01_FULL_42_13	no rank; no rank; superkingdom; no rank; no rank; phylum; species	CPR	Katanobacteria (WWE3)	Katanobacteria (WWE3)
661	GCA_001772655.1	1802619	root; cellular organisms; Bacteria; unclassified Bacteria; Bacteria candidate phyla; candidate division WWE3; candidate division WWE3 bacterium RIFCSPHIGHO2_01_FULL_48_15	no rank; no rank; superkingdom; no rank; no rank; phylum; species	CPR	Katanobacteria (WWE3)	Katanobacteria (WWE3)
662	GCA_001772665.1	1802624	root; cellular organisms; Bacteria; unclassified Bacteria; Bacteria candidate phyla; candidate division WWE3; candidate division WWE3 bacterium RIFCSPLOWO2_01_FULL_39_13	no rank; no rank; superkingdom; no rank; no rank; phylum; species	CPR	Katanobacteria (WWE3)	Katanobacteria (WWE3)
663	GCA_001772695.1	1802625	root; cellular organisms; Bacteria; unclassified Bacteria; Bacteria candidate phyla; candidate division WWE3; candidate division WWE3 bacterium RIFCSPLOWO2_01_FULL_41_18	no rank; no rank; superkingdom; no rank; no rank; phylum; species	CPR	Katanobacteria (WWE3)	Katanobacteria (WWE3)
664	GCA_001772705.1	1802626	root; cellular organisms; Bacteria; unclassified Bacteria; Bacteria candidate phyla; candidate division WWE3; candidate division WWE3 bacterium RIFCSPLOWO2_01_FULL_41_9	no rank; no rank; superkingdom; no rank; no rank; phylum; species	CPR	Katanobacteria (WWE3)	Katanobacteria (WWE3)
665	GCA_001772715.1	1802627	root; cellular organisms; Bacteria; unclassified Bacteria; Bacteria candidate phyla; candidate division WWE3; candidate division WWE3 bacterium RIFCSPLOWO2_01_FULL_42_11	no rank; no rank; superkingdom; no rank; no rank; phylum; species	CPR	Katanobacteria (WWE3)	Katanobacteria (WWE3)
666	GCA_001772745.1	1802633	root; cellular organisms; Bacteria; unclassified Bacteria; Bacteria candidate phyla; candidate division WWE3; candidate division WWE3 bacterium RIFOXYA1_FULL_42_9	no rank; no rank; superkingdom; no rank; no rank; phylum; species	CPR	Katanobacteria (WWE3)	Katanobacteria (WWE3)
667	GCA_001772775.1	1802634	root; cellular organisms; Bacteria; unclassified Bacteria; Bacteria candidate phyla; candidate division WWE3; candidate division WWE3 bacterium RIFOXYA12_FULL_43_11	no rank; no rank; superkingdom; no rank; no rank; phylum; species	CPR	Katanobacteria (WWE3)	Katanobacteria (WWE3)
668	GCA_001772795.1	1802635	root; cellular organisms; Bacteria; unclassified Bacteria; Bacteria candidate phyla; candidate division WWE3; candidate division WWE3 bacterium RIFOXYA2_FULL_43_12	no rank; no rank; superkingdom; no rank; no rank; phylum; species	CPR	Katanobacteria (WWE3)	Katanobacteria (WWE3)
669	GCA_001772805.1	1802613	root; cellular organisms; Bacteria; unclassified Bacteria; Bacteria candidate phyla; candidate division WWE3; candidate division WWE3 bacterium RBG_19FT_COMBO_53_11	no rank; no rank; superkingdom; no rank; no rank; phylum; species	CPR	Katanobacteria (WWE3)	Katanobacteria (WWE3)
670	GCA_001772815.1	1802615	root; cellular organisms; Bacteria; unclassified Bacteria; Bacteria candidate phyla; candidate division WWE3; candidate division WWE3 bacterium RIFCSPHIGHO2_01_FULL_38_45	no rank; no rank; superkingdom; no rank; no rank; phylum; species	CPR	Katanobacteria (WWE3)	Katanobacteria (WWE3)
671	GCA_001772855.1	1802618	root; cellular organisms; Bacteria; unclassified Bacteria; Bacteria candidate phyla; candidate division WWE3; candidate division WWE3 bacterium RIFCSPHIGHO2_01_FULL_43_9	no rank; no rank; superkingdom; no rank; no rank; phylum; species	CPR	Katanobacteria (WWE3)	Katanobacteria (WWE3)
672	GCA_001772865.1	1802620	root; cellular organisms; Bacteria; unclassified Bacteria; Bacteria candidate phyla; candidate division WWE3; candidate division WWE3 bacterium RIFCSPHIGHO2_02_FULL_38_14	no rank; no rank; superkingdom; no rank; no rank; phylum; species	CPR	Katanobacteria (WWE3)	Katanobacteria (WWE3)
673	GCA_001772885.1	1802621	root; cellular organisms; Bacteria; unclassified Bacteria; Bacteria candidate phyla; candidate division WWE3; candidate division WWE3 bacterium RIFCSPHIGHO2_12_FULL_38_15	no rank; no rank; superkingdom; no rank; no rank; phylum; species	CPR	Katanobacteria (WWE3)	Katanobacteria (WWE3)
674	GCA_001772895.1	1802622	root; cellular organisms; Bacteria; unclassified Bacteria; Bacteria candidate phyla; candidate division WWE3; candidate division WWE3 bacterium RIFCSPLOWO2_01_FULL_37_15	no rank; no rank; superkingdom; no rank; no rank; phylum; species	CPR	Katanobacteria (WWE3)	Katanobacteria (WWE3)
675	GCA_001772935.1	1802623	root; cellular organisms; Bacteria; unclassified Bacteria; Bacteria candidate phyla; candidate division WWE3; candidate division WWE3 bacterium RIFCSPLOWO2_01_FULL_37_24	no rank; no rank; superkingdom; no rank; no rank; phylum; species	CPR	Katanobacteria (WWE3)	Katanobacteria (WWE3)
676	GCA_001772955.1	1802628	root; cellular organisms; Bacteria; unclassified Bacteria; Bacteria candidate phyla; candidate division WWE3; candidate division WWE3 bacterium RIFCSPLOWO2_01_FULL_53_14	no rank; no rank; superkingdom; no rank; no rank; phylum; species	CPR	Katanobacteria (WWE3)	Katanobacteria (WWE3)
677	GCA_001772965.1	1802629	root; cellular organisms; Bacteria; unclassified Bacteria; Bacteria candidate phyla; candidate division WWE3; candidate division WWE3 bacterium RIFCSPLOWO2_02_FULL_53_10	no rank; no rank; superkingdom; no rank; no rank; phylum; species	CPR	Katanobacteria (WWE3)	Katanobacteria (WWE3)
678	GCA_001772985.1	1802630	root; cellular organisms; Bacteria; unclassified Bacteria; Bacteria candidate phyla; candidate division WWE3; candidate division WWE3 bacterium RIFCSPLOWO2_12_FULL_36_10	no rank; no rank; superkingdom; no rank; no rank; phylum; species	CPR	Katanobacteria (WWE3)	Katanobacteria (WWE3)
679	GCA_001773035.1	1802632	root; cellular organisms; Bacteria; unclassified Bacteria; Bacteria candidate phyla; candidate division WWE3; candidate division WWE3 bacterium RIFOXYA1_FULL_41_11	no rank; no rank; superkingdom; no rank; no rank; phylum; species	CPR	Katanobacteria (WWE3)	Katanobacteria (WWE3)
680	GCA_001773055.1	1802636	root; cellular organisms; Bacteria; unclassified Bacteria; Bacteria candidate phyla; candidate division WWE3; candidate division WWE3 bacterium RIFOXYA2_FULL_46_9	no rank; no rank; superkingdom; no rank; no rank; phylum; species	CPR	Katanobacteria (WWE3)	Katanobacteria (WWE3)
681	GCA_001773095.1	1802638	root; cellular organisms; Bacteria; unclassified Bacteria; Bacteria candidate phyla; candidate division WWE3; candidate division WWE3 bacterium RIFOXYB1_FULL_42_27	no rank; no rank; superkingdom; no rank; no rank; phylum; species	CPR	Katanobacteria (WWE3)	Katanobacteria (WWE3)
682	GCA_001773115.1	1802639	root; cellular organisms; Bacteria; unclassified Bacteria; Bacteria candidate phyla; candidate division WWE3; candidate division WWE3 bacterium RIFOXYB1_FULL_43_12	no rank; no rank; superkingdom; no rank; no rank; phylum; species	CPR	Katanobacteria (WWE3)	Katanobacteria (WWE3)
683	GCA_001773135.1	1802640	root; cellular organisms; Bacteria; unclassified Bacteria; Bacteria candidate phyla; candidate division WWE3; candidate division WWE3 bacterium RIFOXYB1_FULL_43_24	no rank; no rank; superkingdom; no rank; no rank; phylum; species	CPR	Katanobacteria (WWE3)	Katanobacteria (WWE3)
684	GCA_001773145.1	1802641	root; cellular organisms; Bacteria; unclassified Bacteria; Bacteria candidate phyla; candidate division WWE3; candidate division WWE3 bacterium RIFOXYB2_FULL_41_6	no rank; no rank; superkingdom; no rank; no rank; phylum; species	CPR	Katanobacteria (WWE3)	Katanobacteria (WWE3)
685	GCA_001773175.1	1802642	root; cellular organisms; Bacteria; unclassified Bacteria; Bacteria candidate phyla; candidate division WWE3; candidate division WWE3 bacterium RIFOXYB2_FULL_43_9	no rank; no rank; superkingdom; no rank; no rank; phylum; species	CPR	Katanobacteria (WWE3)	Katanobacteria (WWE3)
686	GCA_001773195.1	1802643	root; cellular organisms; Bacteria; unclassified Bacteria; Bacteria candidate phyla; candidate division WWE3; candidate division WWE3 bacterium RIFOXYC1_FULL_39_7	no rank; no rank; superkingdom; no rank; no rank; phylum; species	CPR	Katanobacteria (WWE3)	Katanobacteria (WWE3)
687	GCA_001773225.1	1802647	root; cellular organisms; Bacteria; unclassified Bacteria; Bacteria candidate phyla; candidate division WWE3; candidate division WWE3 bacterium RIFOXYC2_FULL_40_11	no rank; no rank; superkingdom; no rank; no rank; phylum; species	CPR	Katanobacteria (WWE3)	Katanobacteria (WWE3)
688	GCA_001773255.1	1802648	root; cellular organisms; Bacteria; unclassified Bacteria; Bacteria candidate phyla; candidate division WWE3; candidate division WWE3 bacterium RIFOXYC2_FULL_42_13	no rank; no rank; superkingdom; no rank; no rank; phylum; species	CPR	Katanobacteria (WWE3)	Katanobacteria (WWE3)
689	GCA_001773275.1	1802651	root; cellular organisms; Bacteria; unclassified Bacteria; Bacteria candidate phyla; candidate division WWE3; candidate division WWE3 bacterium RIFOXYD1_FULL_42_24	no rank; no rank; superkingdom; no rank; no rank; phylum; species	CPR	Katanobacteria (WWE3)	Katanobacteria (WWE3)
690	GCA_001773295.1	1802649	root; cellular organisms; Bacteria; unclassified Bacteria; Bacteria candidate phyla; candidate division WWE3; candidate division WWE3 bacterium RIFOXYD1_FULL_39_9	no rank; no rank; superkingdom; no rank; no rank; phylum; species	CPR	Katanobacteria (WWE3)	Katanobacteria (WWE3)
691	GCA_001773305.1	1802645	root; cellular organisms; Bacteria; unclassified Bacteria; Bacteria candidate phyla; candidate division WWE3; candidate division WWE3 bacterium RIFOXYC1_FULL_42_13	no rank; no rank; superkingdom; no rank; no rank; phylum; species	CPR	Katanobacteria (WWE3)	Katanobacteria (WWE3)
692	GCA_001773315.1	1802646	root; cellular organisms; Bacteria; unclassified Bacteria; Bacteria candidate phyla; candidate division WWE3; candidate division WWE3 bacterium RIFOXYC1_FULL_42_17	no rank; no rank; superkingdom; no rank; no rank; phylum; species	CPR	Katanobacteria (WWE3)	Katanobacteria (WWE3)
693	GCA_001773375.1	1802650	root; cellular organisms; Bacteria; unclassified Bacteria; Bacteria candidate phyla; candidate division WWE3; candidate division WWE3 bacterium RIFOXYD1_FULL_40_11	no rank; no rank; superkingdom; no rank; no rank; phylum; species	CPR	Katanobacteria (WWE3)	Katanobacteria (WWE3)
694	GCA_001773385.1	1802652	root; cellular organisms; Bacteria; unclassified Bacteria; Bacteria candidate phyla; candidate division WWE3; candidate division WWE3 bacterium RIFOXYD1_FULL_43_17	no rank; no rank; superkingdom; no rank; no rank; phylum; species	CPR	Katanobacteria (WWE3)	Katanobacteria (WWE3)
695	GCA_001773395.1	1802653	root; cellular organisms; Bacteria; unclassified Bacteria; Bacteria candidate phyla; candidate division WWE3; candidate division WWE3 bacterium RIFOXYD2_FULL_43_10	no rank; no rank; superkingdom; no rank; no rank; phylum; species	CPR	Katanobacteria (WWE3)	Katanobacteria (WWE3)
696	GCA_001773505.1	1797240	root; cellular organisms; Bacteria; unclassified Bacteria; Bacteria candidate phyla; Patescibacteria group; Parcubacteria group; Candidatus Adlerbacteria; Candidatus Adlerbacteria bacterium RIFCSPHIGHO2_02_FULL_52_17	no rank; no rank; superkingdom; no rank; no rank; no rank; no rank; phylum; species	CPR	Parcubacteria (OD1)	Adlerbacteria
697	GCA_001773535.1	1797244	root; cellular organisms; Bacteria; unclassified Bacteria; Bacteria candidate phyla; Patescibacteria group; Parcubacteria group; Candidatus Adlerbacteria; Candidatus Adlerbacteria bacterium RIFCSPLOWO2_01_FULL_54_16	no rank; no rank; superkingdom; no rank; no rank; no rank; no rank; phylum; species	CPR	Parcubacteria (OD1)	Adlerbacteria
698	GCA_001773545.1	1797245	root; cellular organisms; Bacteria; unclassified Bacteria; Bacteria candidate phyla; Patescibacteria group; Parcubacteria group; Candidatus Adlerbacteria; Candidatus Adlerbacteria bacterium RIFCSPLOWO2_01_FULL_54_21b	no rank; no rank; superkingdom; no rank; no rank; no rank; no rank; phylum; species	CPR	Parcubacteria (OD1)	Adlerbacteria
699	GCA_001773575.1	1797247	root; cellular organisms; Bacteria; unclassified Bacteria; Bacteria candidate phyla; Patescibacteria group; Parcubacteria group; Candidatus Adlerbacteria; Candidatus Adlerbacteria bacterium RIFOXYC1_FULL_48_26	no rank; no rank; superkingdom; no rank; no rank; no rank; no rank; phylum; species	CPR	Parcubacteria (OD1)	Adlerbacteria
700	GCA_001773585.1	1797249	root; cellular organisms; Bacteria; unclassified Bacteria; Bacteria candidate phyla; Patescibacteria group; Microgenomates group; Candidatus Amesbacteria; Candidatus Amesbacteria bacterium RBG_16_48_31	no rank; no rank; superkingdom; no rank; no rank; no rank; no rank; phylum; species	CPR	Microgenomates (OP11)	Amesbacteria
701	GCA_001773615.1	1797252	root; cellular organisms; Bacteria; unclassified Bacteria; Bacteria candidate phyla; Patescibacteria group; Microgenomates group; Candidatus Amesbacteria; Candidatus Amesbacteria bacterium RIFCSPHIGHO2_01_FULL_48_32	no rank; no rank; superkingdom; no rank; no rank; no rank; no rank; phylum; species	CPR	Microgenomates (OP11)	Amesbacteria
702	GCA_001773625.1	1797254	root; cellular organisms; Bacteria; unclassified Bacteria; Bacteria candidate phyla; Patescibacteria group; Microgenomates group; Candidatus Amesbacteria; Candidatus Amesbacteria bacterium RIFCSPHIGHO2_01_FULL_48_75	no rank; no rank; superkingdom; no rank; no rank; no rank; no rank; phylum; species	CPR	Microgenomates (OP11)	Amesbacteria
703	GCA_001773645.1	1797257	root; cellular organisms; Bacteria; unclassified Bacteria; Bacteria candidate phyla; Patescibacteria group; Microgenomates group; Candidatus Amesbacteria; Candidatus Amesbacteria bacterium RIFCSPHIGHO2_12_FULL_48_14	no rank; no rank; superkingdom; no rank; no rank; no rank; no rank; phylum; species	CPR	Microgenomates (OP11)	Amesbacteria
704	GCA_001773655.1	1797258	root; cellular organisms; Bacteria; unclassified Bacteria; Bacteria candidate phyla; Patescibacteria group; Microgenomates group; Candidatus Amesbacteria; Candidatus Amesbacteria bacterium RIFCSPLOWO2_01_FULL_47_33	no rank; no rank; superkingdom; no rank; no rank; no rank; no rank; phylum; species	CPR	Microgenomates (OP11)	Amesbacteria
705	GCA_001773695.1	1797259	root; cellular organisms; Bacteria; unclassified Bacteria; Bacteria candidate phyla; Patescibacteria group; Microgenomates group; Candidatus Amesbacteria; Candidatus Amesbacteria bacterium RIFCSPLOWO2_01_FULL_48_25	no rank; no rank; superkingdom; no rank; no rank; no rank; no rank; phylum; species	CPR	Microgenomates (OP11)	Amesbacteria
706	GCA_001773715.1	1797260	root; cellular organisms; Bacteria; unclassified Bacteria; Bacteria candidate phyla; Patescibacteria group; Microgenomates group; Candidatus Amesbacteria; Candidatus Amesbacteria bacterium RIFCSPLOWO2_01_FULL_48_50	no rank; no rank; superkingdom; no rank; no rank; no rank; no rank; phylum; species	CPR	Microgenomates (OP11)	Amesbacteria
707	GCA_001773725.1	1797261	root; cellular organisms; Bacteria; unclassified Bacteria; Bacteria candidate phyla; Patescibacteria group; Microgenomates group; Candidatus Amesbacteria; Candidatus Amesbacteria bacterium RIFCSPLOWO2_01_FULL_49_25	no rank; no rank; superkingdom; no rank; no rank; no rank; no rank; phylum; species	CPR	Microgenomates (OP11)	Amesbacteria
708	GCA_001773735.1	1797262	root; cellular organisms; Bacteria; unclassified Bacteria; Bacteria candidate phyla; Patescibacteria group; Microgenomates group; Candidatus Amesbacteria; Candidatus Amesbacteria bacterium RIFCSPLOWO2_02_FULL_48_11	no rank; no rank; superkingdom; no rank; no rank; no rank; no rank; phylum; species	CPR	Microgenomates (OP11)	Amesbacteria
709	GCA_001773775.1	1797263	root; cellular organisms; Bacteria; unclassified Bacteria; Bacteria candidate phyla; Patescibacteria group; Microgenomates group; Candidatus Amesbacteria; Candidatus Amesbacteria bacterium RIFOXYB1_FULL_44_23	no rank; no rank; superkingdom; no rank; no rank; no rank; no rank; phylum; species	CPR	Microgenomates (OP11)	Amesbacteria
710	GCA_001773795.1	1797265	root; cellular organisms; Bacteria; unclassified Bacteria; Bacteria candidate phyla; Patescibacteria group; Microgenomates group; Candidatus Amesbacteria; Candidatus Amesbacteria bacterium RIFOXYB1_FULL_47_13	no rank; no rank; superkingdom; no rank; no rank; no rank; no rank; phylum; species	CPR	Microgenomates (OP11)	Amesbacteria
711	GCA_001773815.1	1797267	root; cellular organisms; Bacteria; unclassified Bacteria; Bacteria candidate phyla; Patescibacteria group; Microgenomates group; Candidatus Amesbacteria; Candidatus Amesbacteria bacterium RIFOXYD1_FULL_47_9	no rank; no rank; superkingdom; no rank; no rank; no rank; no rank; phylum; species	CPR	Microgenomates (OP11)	Amesbacteria
712	GCA_001773975.1	1797292	root; cellular organisms; Bacteria; unclassified Bacteria; Bacteria candidate phyla; Patescibacteria group; Parcubacteria group; Candidatus Azambacteria; Candidatus Azambacteria bacterium RBG_16_47_10	no rank; no rank; superkingdom; no rank; no rank; no rank; no rank; phylum; species	CPR	Parcubacteria (OD1)	Azambacteria
713	GCA_001773995.1	1797293	root; cellular organisms; Bacteria; unclassified Bacteria; Bacteria candidate phyla; Patescibacteria group; Parcubacteria group; Candidatus Azambacteria; Candidatus Azambacteria bacterium RIFCSPHIGHO2_01_46_10	no rank; no rank; superkingdom; no rank; no rank; no rank; no rank; phylum; species	CPR	Parcubacteria (OD1)	Azambacteria
714	GCA_001774005.1	1797302	root; cellular organisms; Bacteria; unclassified Bacteria; Bacteria candidate phyla; Patescibacteria group; Parcubacteria group; Candidatus Azambacteria; Candidatus Azambacteria bacterium RIFCSPHIGHO2_01_FULL_44_55	no rank; no rank; superkingdom; no rank; no rank; no rank; no rank; phylum; species	CPR	Parcubacteria (OD1)	Azambacteria
715	GCA_001774035.1	1797294	root; cellular organisms; Bacteria; unclassified Bacteria; Bacteria candidate phyla; Patescibacteria group; Parcubacteria group; Candidatus Azambacteria; Candidatus Azambacteria bacterium RIFCSPHIGHO2_01_FULL_51_74	no rank; no rank; superkingdom; no rank; no rank; no rank; no rank; phylum; species	CPR	Parcubacteria (OD1)	Azambacteria
716	GCA_001774055.1	1797303	root; cellular organisms; Bacteria; unclassified Bacteria; Bacteria candidate phyla; Patescibacteria group; Parcubacteria group; Candidatus Azambacteria; Candidatus Azambacteria bacterium RIFCSPHIGHO2_02_FULL_45_18	no rank; no rank; superkingdom; no rank; no rank; no rank; no rank; phylum; species	CPR	Parcubacteria (OD1)	Azambacteria
717	GCA_001774075.1	1797304	root; cellular organisms; Bacteria; unclassified Bacteria; Bacteria candidate phyla; Patescibacteria group; Parcubacteria group; Candidatus Azambacteria; Candidatus Azambacteria bacterium RIFCSPLOWO2_01_FULL_44_84	no rank; no rank; superkingdom; no rank; no rank; no rank; no rank; phylum; species	CPR	Parcubacteria (OD1)	Azambacteria
718	GCA_001774085.1	1797298	root; cellular organisms; Bacteria; unclassified Bacteria; Bacteria candidate phyla; Patescibacteria group; Parcubacteria group; Candidatus Azambacteria; Candidatus Azambacteria bacterium RIFCSPLOWO2_01_FULL_46_25	no rank; no rank; superkingdom; no rank; no rank; no rank; no rank; phylum; species	CPR	Parcubacteria (OD1)	Azambacteria
719	GCA_001774105.1	1797299	root; cellular organisms; Bacteria; unclassified Bacteria; Bacteria candidate phyla; Patescibacteria group; Parcubacteria group; Candidatus Azambacteria; Candidatus Azambacteria bacterium RIFCSPLOWO2_01_FULL_46_26	no rank; no rank; superkingdom; no rank; no rank; no rank; no rank; phylum; species	CPR	Parcubacteria (OD1)	Azambacteria
720	GCA_001774135.1	1797306	root; cellular organisms; Bacteria; unclassified Bacteria; Bacteria candidate phyla; Patescibacteria group; Parcubacteria group; Candidatus Azambacteria; Candidatus Azambacteria bacterium RIFCSPLOWO2_02_FULL_44_14	no rank; no rank; superkingdom; no rank; no rank; no rank; no rank; phylum; species	CPR	Parcubacteria (OD1)	Azambacteria
721	GCA_001774155.1	1797300	root; cellular organisms; Bacteria; unclassified Bacteria; Bacteria candidate phyla; Patescibacteria group; Parcubacteria group; Candidatus Azambacteria; Candidatus Azambacteria bacterium RIFCSPLOWO2_02_FULL_46_11	no rank; no rank; superkingdom; no rank; no rank; no rank; no rank; phylum; species	CPR	Parcubacteria (OD1)	Azambacteria
722	GCA_001774195.1	1797310	root; cellular organisms; Bacteria; unclassified Bacteria; Bacteria candidate phyla; Patescibacteria group; Parcubacteria group; Candidatus Azambacteria; Candidatus Azambacteria bacterium RIFOXYD1_FULL_42_11	no rank; no rank; superkingdom; no rank; no rank; no rank; no rank; phylum; species	CPR	Parcubacteria (OD1)	Azambacteria
723	GCA_001774275.1	1797458	root; cellular organisms; Bacteria; unclassified Bacteria; Bacteria candidate phyla; Patescibacteria group; Microgenomates group; Candidatus Beckwithbacteria; Candidatus Beckwithbacteria bacterium RIFCSPHIGHO2_01_FULL_49_39	no rank; no rank; superkingdom; no rank; no rank; no rank; no rank; phylum; species	CPR	Microgenomates (OP11)	Beckwithbacteria
724	GCA_001774295.1	1797461	root; cellular organisms; Bacteria; unclassified Bacteria; Bacteria candidate phyla; Patescibacteria group; Microgenomates group; Candidatus Beckwithbacteria; Candidatus Beckwithbacteria bacterium RIFCSPHIGHO2_12_FULL_49_13	no rank; no rank; superkingdom; no rank; no rank; no rank; no rank; phylum; species	CPR	Microgenomates (OP11)	Beckwithbacteria
725	GCA_001774335.1	1797464	root; cellular organisms; Bacteria; unclassified Bacteria; Bacteria candidate phyla; Patescibacteria group; Microgenomates group; Candidatus Beckwithbacteria; Candidatus Beckwithbacteria bacterium RIFCSPLOWO2_02_FULL_49_12	no rank; no rank; superkingdom; no rank; no rank; no rank; no rank; phylum; species	CPR	Microgenomates (OP11)	Beckwithbacteria
726	GCA_001774345.1	1797465	root; cellular organisms; Bacteria; unclassified Bacteria; Bacteria candidate phyla; Patescibacteria group; Microgenomates group; Candidatus Beckwithbacteria; Candidatus Beckwithbacteria bacterium RIFOXYD1_FULL_50_11	no rank; no rank; superkingdom; no rank; no rank; no rank; no rank; phylum; species	CPR	Microgenomates (OP11)	Beckwithbacteria
727	GCA_001774375.1	1797467	root; cellular organisms; Bacteria; unclassified Bacteria; Bacteria candidate phyla; Candidatus Berkelbacteria; Candidatus Berkelbacteria bacterium RBG_13_40_8	no rank; no rank; superkingdom; no rank; no rank; phylum; species	CPR	Berkelbacteria (ACD58)	Berkelbacteria (ACD58)
728	GCA_001774395.1	1797471	root; cellular organisms; Bacteria; unclassified Bacteria; Bacteria candidate phyla; Candidatus Berkelbacteria; Candidatus Berkelbacteria bacterium RIFCSPLOWO2_01_FULL_50_28	no rank; no rank; superkingdom; no rank; no rank; phylum; species	CPR	Berkelbacteria (ACD58)	Berkelbacteria (ACD58)
729	GCA_001774415.1	1797577	root; cellular organisms; Bacteria; unclassified Bacteria; Bacteria candidate phyla; Patescibacteria group; Parcubacteria group; Candidatus Campbellbacteria; Candidatus Campbellbacteria bacterium RIFCSPHIGHO2_01_FULL_34_10	no rank; no rank; superkingdom; no rank; no rank; no rank; no rank; phylum; species	CPR	Parcubacteria (OD1)	Campbellbacteria
730	GCA_001774425.1	1797579	root; cellular organisms; Bacteria; unclassified Bacteria; Bacteria candidate phyla; Patescibacteria group; Parcubacteria group; Candidatus Campbellbacteria; Candidatus Campbellbacteria bacterium RIFCSPLOWO2_01_FULL_34_15	no rank; no rank; superkingdom; no rank; no rank; no rank; no rank; phylum; species	CPR	Parcubacteria (OD1)	Campbellbacteria
731	GCA_001774455.1	1797580	root; cellular organisms; Bacteria; unclassified Bacteria; Bacteria candidate phyla; Patescibacteria group; Parcubacteria group; Candidatus Campbellbacteria; Candidatus Campbellbacteria bacterium RIFCSPLOWO2_02_35_12	no rank; no rank; superkingdom; no rank; no rank; no rank; no rank; phylum; species	CPR	Parcubacteria (OD1)	Campbellbacteria
732	GCA_001774475.1	1797581	root; cellular organisms; Bacteria; unclassified Bacteria; Bacteria candidate phyla; Patescibacteria group; Parcubacteria group; Candidatus Campbellbacteria; Candidatus Campbellbacteria bacterium RIFCSPLOWO2_02_FULL_35_11	no rank; no rank; superkingdom; no rank; no rank; no rank; no rank; phylum; species	CPR	Parcubacteria (OD1)	Campbellbacteria
733	GCA_001774495.1	1797582	root; cellular organisms; Bacteria; unclassified Bacteria; Bacteria candidate phyla; Patescibacteria group; Parcubacteria group; Candidatus Campbellbacteria; Candidatus Campbellbacteria bacterium RIFOXYC2_FULL_35_25	no rank; no rank; superkingdom; no rank; no rank; no rank; no rank; phylum; species	CPR	Parcubacteria (OD1)	Campbellbacteria
734	GCA_001774535.1	1817722	root; cellular organisms; Bacteria; unclassified Bacteria; Bacteria candidate phyla; Patescibacteria group; Microgenomates group; Candidatus Collierbacteria; Candidatus Collierbacteria bacterium RIFCSPHIGHO2_01_FULL_50_25	no rank; no rank; superkingdom; no rank; no rank; no rank; no rank; phylum; species	CPR	Microgenomates (OP11)	Collierbacteria
735	GCA_001774555.1	1817724	root; cellular organisms; Bacteria; unclassified Bacteria; Bacteria candidate phyla; Patescibacteria group; Microgenomates group; Candidatus Collierbacteria; Candidatus Collierbacteria bacterium RIFCSPLOWO2_01_FULL_50_23	no rank; no rank; superkingdom; no rank; no rank; no rank; no rank; phylum; species	CPR	Microgenomates (OP11)	Collierbacteria
736	GCA_001774575.1	1817725	root; cellular organisms; Bacteria; unclassified Bacteria; Bacteria candidate phyla; Patescibacteria group; Microgenomates group; Candidatus Collierbacteria; Candidatus Collierbacteria bacterium RIFOXYA1_FULL_46_24	no rank; no rank; superkingdom; no rank; no rank; no rank; no rank; phylum; species	CPR	Microgenomates (OP11)	Collierbacteria
737	GCA_001774585.1	1817726	root; cellular organisms; Bacteria; unclassified Bacteria; Bacteria candidate phyla; Patescibacteria group; Microgenomates group; Candidatus Collierbacteria; Candidatus Collierbacteria bacterium RIFOXYA2_FULL_46_10	no rank; no rank; superkingdom; no rank; no rank; no rank; no rank; phylum; species	CPR	Microgenomates (OP11)	Collierbacteria
738	GCA_001774615.1	1817728	root; cellular organisms; Bacteria; unclassified Bacteria; Bacteria candidate phyla; Patescibacteria group; Microgenomates group; Candidatus Collierbacteria; Candidatus Collierbacteria bacterium RIFOXYB1_FULL_49_13	no rank; no rank; superkingdom; no rank; no rank; no rank; no rank; phylum; species	CPR	Microgenomates (OP11)	Collierbacteria
739	GCA_001774705.1	1797706	root; cellular organisms; Bacteria; unclassified Bacteria; Bacteria candidate phyla; Patescibacteria group; Microgenomates group; Candidatus Curtissbacteria; Candidatus Curtissbacteria bacterium RBG_13_40_7	no rank; no rank; superkingdom; no rank; no rank; no rank; no rank; phylum; species	CPR	Microgenomates (OP11)	Curtissbacteria
740	GCA_001774735.1	1797707	root; cellular organisms; Bacteria; unclassified Bacteria; Bacteria candidate phyla; Patescibacteria group; Microgenomates group; Candidatus Curtissbacteria; Candidatus Curtissbacteria bacterium RBG_16_39_7	no rank; no rank; superkingdom; no rank; no rank; no rank; no rank; phylum; species	CPR	Microgenomates (OP11)	Curtissbacteria
741	GCA_001774755.1	1797708	root; cellular organisms; Bacteria; unclassified Bacteria; Bacteria candidate phyla; Patescibacteria group; Microgenomates group; Candidatus Curtissbacteria; Candidatus Curtissbacteria bacterium RIFCSPHIGHO2_01_FULL_34_40	no rank; no rank; superkingdom; no rank; no rank; no rank; no rank; phylum; species	CPR	Microgenomates (OP11)	Curtissbacteria
742	GCA_001774765.1	1797709	root; cellular organisms; Bacteria; unclassified Bacteria; Bacteria candidate phyla; Patescibacteria group; Microgenomates group; Candidatus Curtissbacteria; Candidatus Curtissbacteria bacterium RIFCSPHIGHO2_01_FULL_39_57	no rank; no rank; superkingdom; no rank; no rank; no rank; no rank; phylum; species	CPR	Microgenomates (OP11)	Curtissbacteria
743	GCA_001774785.1	1797710	root; cellular organisms; Bacteria; unclassified Bacteria; Bacteria candidate phyla; Patescibacteria group; Microgenomates group; Candidatus Curtissbacteria; Candidatus Curtissbacteria bacterium RIFCSPHIGHO2_01_FULL_40_12	no rank; no rank; superkingdom; no rank; no rank; no rank; no rank; phylum; species	CPR	Microgenomates (OP11)	Curtissbacteria
744	GCA_001774815.1	1797745	root; cellular organisms; Bacteria; unclassified Bacteria; Bacteria candidate phyla; Patescibacteria group; Microgenomates group; Candidatus Curtissbacteria; Candidatus Curtissbacteria bacterium RIFCSPHIGHO2_01_FULL_41_13	no rank; no rank; superkingdom; no rank; no rank; no rank; no rank; phylum; species	CPR	Microgenomates (OP11)	Curtissbacteria
745	GCA_001774835.1	1797712	root; cellular organisms; Bacteria; unclassified Bacteria; Bacteria candidate phyla; Patescibacteria group; Microgenomates group; Candidatus Curtissbacteria; Candidatus Curtissbacteria bacterium RIFCSPHIGHO2_01_FULL_41_44	no rank; no rank; superkingdom; no rank; no rank; no rank; no rank; phylum; species	CPR	Microgenomates (OP11)	Curtissbacteria
746	GCA_001774845.1	1797715	root; cellular organisms; Bacteria; unclassified Bacteria; Bacteria candidate phyla; Patescibacteria group; Microgenomates group; Candidatus Curtissbacteria; Candidatus Curtissbacteria bacterium RIFCSPHIGHO2_02_FULL_40_17	no rank; no rank; superkingdom; no rank; no rank; no rank; no rank; phylum; species	CPR	Microgenomates (OP11)	Curtissbacteria
747	GCA_001774865.1	1797716	root; cellular organisms; Bacteria; unclassified Bacteria; Bacteria candidate phyla; Patescibacteria group; Microgenomates group; Candidatus Curtissbacteria; Candidatus Curtissbacteria bacterium RIFCSPHIGHO2_02_FULL_42_15	no rank; no rank; superkingdom; no rank; no rank; no rank; no rank; phylum; species	CPR	Microgenomates (OP11)	Curtissbacteria
748	GCA_001774895.1	1797718	root; cellular organisms; Bacteria; unclassified Bacteria; Bacteria candidate phyla; Patescibacteria group; Microgenomates group; Candidatus Curtissbacteria; Candidatus Curtissbacteria bacterium RIFCSPHIGHO2_12_41_11	no rank; no rank; superkingdom; no rank; no rank; no rank; no rank; phylum; species	CPR	Microgenomates (OP11)	Curtissbacteria
749	GCA_001774915.1	1797719	root; cellular organisms; Bacteria; unclassified Bacteria; Bacteria candidate phyla; Patescibacteria group; Microgenomates group; Candidatus Curtissbacteria; Candidatus Curtissbacteria bacterium RIFCSPHIGHO2_12_FULL_38_37	no rank; no rank; superkingdom; no rank; no rank; no rank; no rank; phylum; species	CPR	Microgenomates (OP11)	Curtissbacteria
750	GCA_001774935.1	1797721	root; cellular organisms; Bacteria; unclassified Bacteria; Bacteria candidate phyla; Patescibacteria group; Microgenomates group; Candidatus Curtissbacteria; Candidatus Curtissbacteria bacterium RIFCSPHIGHO2_12_FULL_41_13	no rank; no rank; superkingdom; no rank; no rank; no rank; no rank; phylum; species	CPR	Microgenomates (OP11)	Curtissbacteria
751	GCA_001774945.1	1797722	root; cellular organisms; Bacteria; unclassified Bacteria; Bacteria candidate phyla; Patescibacteria group; Microgenomates group; Candidatus Curtissbacteria; Candidatus Curtissbacteria bacterium RIFCSPHIGHO2_12_FULL_41_17	no rank; no rank; superkingdom; no rank; no rank; no rank; no rank; phylum; species	CPR	Microgenomates (OP11)	Curtissbacteria
752	GCA_001774975.1	1797723	root; cellular organisms; Bacteria; unclassified Bacteria; Bacteria candidate phyla; Patescibacteria group; Microgenomates group; Candidatus Curtissbacteria; Candidatus Curtissbacteria bacterium RIFCSPHIGHO2_12_FULL_42_33	no rank; no rank; superkingdom; no rank; no rank; no rank; no rank; phylum; species	CPR	Microgenomates (OP11)	Curtissbacteria
753	GCA_001774995.1	1797725	root; cellular organisms; Bacteria; unclassified Bacteria; Bacteria candidate phyla; Patescibacteria group; Microgenomates group; Candidatus Curtissbacteria; Candidatus Curtissbacteria bacterium RIFCSPLOWO2_01_FULL_38_11b	no rank; no rank; superkingdom; no rank; no rank; no rank; no rank; phylum; species	CPR	Microgenomates (OP11)	Curtissbacteria
754	GCA_001775005.1	1797728	root; cellular organisms; Bacteria; unclassified Bacteria; Bacteria candidate phyla; Patescibacteria group; Microgenomates group; Candidatus Curtissbacteria; Candidatus Curtissbacteria bacterium RIFCSPLOWO2_01_FULL_41_28	no rank; no rank; superkingdom; no rank; no rank; no rank; no rank; phylum; species	CPR	Microgenomates (OP11)	Curtissbacteria
755	GCA_001775025.1	1797729	root; cellular organisms; Bacteria; unclassified Bacteria; Bacteria candidate phyla; Patescibacteria group; Microgenomates group; Candidatus Curtissbacteria; Candidatus Curtissbacteria bacterium RIFCSPLOWO2_01_FULL_42_26	no rank; no rank; superkingdom; no rank; no rank; no rank; no rank; phylum; species	CPR	Microgenomates (OP11)	Curtissbacteria
756	GCA_001775055.1	1797731	root; cellular organisms; Bacteria; unclassified Bacteria; Bacteria candidate phyla; Patescibacteria group; Microgenomates group; Candidatus Curtissbacteria; Candidatus Curtissbacteria bacterium RIFCSPLOWO2_02_41_11	no rank; no rank; superkingdom; no rank; no rank; no rank; no rank; phylum; species	CPR	Microgenomates (OP11)	Curtissbacteria
757	GCA_001775075.1	1797734	root; cellular organisms; Bacteria; unclassified Bacteria; Bacteria candidate phyla; Patescibacteria group; Microgenomates group; Candidatus Curtissbacteria; Candidatus Curtissbacteria bacterium RIFCSPLOWO2_02_FULL_42_37	no rank; no rank; superkingdom; no rank; no rank; no rank; no rank; phylum; species	CPR	Microgenomates (OP11)	Curtissbacteria
758	GCA_001775085.1	1797735	root; cellular organisms; Bacteria; unclassified Bacteria; Bacteria candidate phyla; Patescibacteria group; Microgenomates group; Candidatus Curtissbacteria; Candidatus Curtissbacteria bacterium RIFCSPLOWO2_12_FULL_38_9	no rank; no rank; superkingdom; no rank; no rank; no rank; no rank; phylum; species	CPR	Microgenomates (OP11)	Curtissbacteria
759	GCA_001775095.1	1797737	root; cellular organisms; Bacteria; unclassified Bacteria; Bacteria candidate phyla; Patescibacteria group; Microgenomates group; Candidatus Curtissbacteria; Candidatus Curtissbacteria bacterium RIFOXYA1_FULL_41_14	no rank; no rank; superkingdom; no rank; no rank; no rank; no rank; phylum; species	CPR	Microgenomates (OP11)	Curtissbacteria
760	GCA_001775135.1	1797738	root; cellular organisms; Bacteria; unclassified Bacteria; Bacteria candidate phyla; Patescibacteria group; Microgenomates group; Candidatus Curtissbacteria; Candidatus Curtissbacteria bacterium RIFOXYB1_FULL_41_59	no rank; no rank; superkingdom; no rank; no rank; no rank; no rank; phylum; species	CPR	Microgenomates (OP11)	Curtissbacteria
761	GCA_001775155.1	1797739	root; cellular organisms; Bacteria; unclassified Bacteria; Bacteria candidate phyla; Patescibacteria group; Microgenomates group; Candidatus Curtissbacteria; Candidatus Curtissbacteria bacterium RIFOXYB12_FULL_40_6	no rank; no rank; superkingdom; no rank; no rank; no rank; no rank; phylum; species	CPR	Microgenomates (OP11)	Curtissbacteria
762	GCA_001775165.1	1797740	root; cellular organisms; Bacteria; unclassified Bacteria; Bacteria candidate phyla; Patescibacteria group; Microgenomates group; Candidatus Curtissbacteria; Candidatus Curtissbacteria bacterium RIFOXYB2_FULL_41_10	no rank; no rank; superkingdom; no rank; no rank; no rank; no rank; phylum; species	CPR	Microgenomates (OP11)	Curtissbacteria
763	GCA_001775175.1	1797741	root; cellular organisms; Bacteria; unclassified Bacteria; Bacteria candidate phyla; Patescibacteria group; Microgenomates group; Candidatus Curtissbacteria; Candidatus Curtissbacteria bacterium RIFOXYC1_FULL_41_36	no rank; no rank; superkingdom; no rank; no rank; no rank; no rank; phylum; species	CPR	Microgenomates (OP11)	Curtissbacteria
764	GCA_001775215.1	1797742	root; cellular organisms; Bacteria; unclassified Bacteria; Bacteria candidate phyla; Patescibacteria group; Microgenomates group; Candidatus Curtissbacteria; Candidatus Curtissbacteria bacterium RIFOXYC12_FULL_41_11	no rank; no rank; superkingdom; no rank; no rank; no rank; no rank; phylum; species	CPR	Microgenomates (OP11)	Curtissbacteria
765	GCA_001775235.1	1797743	root; cellular organisms; Bacteria; unclassified Bacteria; Bacteria candidate phyla; Patescibacteria group; Microgenomates group; Candidatus Curtissbacteria; Candidatus Curtissbacteria bacterium RIFOXYC2_FULL_41_11	no rank; no rank; superkingdom; no rank; no rank; no rank; no rank; phylum; species	CPR	Microgenomates (OP11)	Curtissbacteria
766	GCA_001775285.1	1797757	root; cellular organisms; Bacteria; unclassified Bacteria; Bacteria candidate phyla; Patescibacteria group; Microgenomates group; Candidatus Daviesbacteria; Candidatus Daviesbacteria bacterium GWA1_38_6	no rank; no rank; superkingdom; no rank; no rank; no rank; no rank; phylum; species	CPR	Microgenomates (OP11)	Daviesbacteria
767	GCA_001775315.1	1797759	root; cellular organisms; Bacteria; unclassified Bacteria; Bacteria candidate phyla; Patescibacteria group; Microgenomates group; Candidatus Daviesbacteria; Candidatus Daviesbacteria bacterium RIFCSPHIGHO2_01_FULL_37_27	no rank; no rank; superkingdom; no rank; no rank; no rank; no rank; phylum; species	CPR	Microgenomates (OP11)	Daviesbacteria
768	GCA_001775325.1	1797758	root; cellular organisms; Bacteria; unclassified Bacteria; Bacteria candidate phyla; Patescibacteria group; Microgenomates group; Candidatus Daviesbacteria; Candidatus Daviesbacteria bacterium RIFCSPHIGHO2_01_FULL_36_37	no rank; no rank; superkingdom; no rank; no rank; no rank; no rank; phylum; species	CPR	Microgenomates (OP11)	Daviesbacteria
769	GCA_001775435.1	1797239	root; cellular organisms; Bacteria; unclassified Bacteria; Bacteria candidate phyla; Patescibacteria group; Parcubacteria group; Candidatus Adlerbacteria; Candidatus Adlerbacteria bacterium RIFCSPHIGHO2_01_FULL_54_23	no rank; no rank; superkingdom; no rank; no rank; no rank; no rank; phylum; species	CPR	Parcubacteria (OD1)	Adlerbacteria
770	GCA_001775445.1	1797241	root; cellular organisms; Bacteria; unclassified Bacteria; Bacteria candidate phyla; Patescibacteria group; Parcubacteria group; Candidatus Adlerbacteria; Candidatus Adlerbacteria bacterium RIFCSPHIGHO2_02_FULL_54_18	no rank; no rank; superkingdom; no rank; no rank; no rank; no rank; phylum; species	CPR	Parcubacteria (OD1)	Adlerbacteria
771	GCA_001775475.1	1797242	root; cellular organisms; Bacteria; unclassified Bacteria; Bacteria candidate phyla; Patescibacteria group; Parcubacteria group; Candidatus Adlerbacteria; Candidatus Adlerbacteria bacterium RIFCSPHIGHO2_12_FULL_53_18	no rank; no rank; superkingdom; no rank; no rank; no rank; no rank; phylum; species	CPR	Parcubacteria (OD1)	Adlerbacteria
772	GCA_001775485.1	1797243	root; cellular organisms; Bacteria; unclassified Bacteria; Bacteria candidate phyla; Patescibacteria group; Parcubacteria group; Candidatus Adlerbacteria; Candidatus Adlerbacteria bacterium RIFCSPLOWO2_01_FULL_51_16	no rank; no rank; superkingdom; no rank; no rank; no rank; no rank; phylum; species	CPR	Parcubacteria (OD1)	Adlerbacteria
773	GCA_001775515.1	1797246	root; cellular organisms; Bacteria; unclassified Bacteria; Bacteria candidate phyla; Patescibacteria group; Parcubacteria group; Candidatus Adlerbacteria; Candidatus Adlerbacteria bacterium RIFOXYB1_FULL_48_10	no rank; no rank; superkingdom; no rank; no rank; no rank; no rank; phylum; species	CPR	Parcubacteria (OD1)	Adlerbacteria
774	GCA_001775525.1	1797248	root; cellular organisms; Bacteria; unclassified Bacteria; Bacteria candidate phyla; Patescibacteria group; Parcubacteria group; Candidatus Adlerbacteria; Candidatus Adlerbacteria bacterium RIFOXYD1_FULL_48_8	no rank; no rank; superkingdom; no rank; no rank; no rank; no rank; phylum; species	CPR	Parcubacteria (OD1)	Adlerbacteria
775	GCA_001775555.1	1797250	root; cellular organisms; Bacteria; unclassified Bacteria; Bacteria candidate phyla; Patescibacteria group; Microgenomates group; Candidatus Amesbacteria; Candidatus Amesbacteria bacterium RBG_19FT_COMBO_48_16	no rank; no rank; superkingdom; no rank; no rank; no rank; no rank; phylum; species	CPR	Microgenomates (OP11)	Amesbacteria
776	GCA_001775565.1	1797251	root; cellular organisms; Bacteria; unclassified Bacteria; Bacteria candidate phyla; Patescibacteria group; Microgenomates group; Candidatus Amesbacteria; Candidatus Amesbacteria bacterium RIFCSPHIGHO2_01_FULL_47_34	no rank; no rank; superkingdom; no rank; no rank; no rank; no rank; phylum; species	CPR	Microgenomates (OP11)	Amesbacteria
777	GCA_001775595.1	1797255	root; cellular organisms; Bacteria; unclassified Bacteria; Bacteria candidate phyla; Patescibacteria group; Microgenomates group; Candidatus Amesbacteria; Candidatus Amesbacteria bacterium RIFCSPHIGHO2_02_FULL_47_9	no rank; no rank; superkingdom; no rank; no rank; no rank; no rank; phylum; species	CPR	Microgenomates (OP11)	Amesbacteria
778	GCA_001775605.1	1797253	root; cellular organisms; Bacteria; unclassified Bacteria; Bacteria candidate phyla; Patescibacteria group; Microgenomates group; Candidatus Amesbacteria; Candidatus Amesbacteria bacterium RIFCSPHIGHO2_01_FULL_48_32b	no rank; no rank; superkingdom; no rank; no rank; no rank; no rank; phylum; species	CPR	Microgenomates (OP11)	Amesbacteria
779	GCA_001775635.1	1797256	root; cellular organisms; Bacteria; unclassified Bacteria; Bacteria candidate phyla; Patescibacteria group; Microgenomates group; Candidatus Amesbacteria; Candidatus Amesbacteria bacterium RIFCSPHIGHO2_02_FULL_48_21	no rank; no rank; superkingdom; no rank; no rank; no rank; no rank; phylum; species	CPR	Microgenomates (OP11)	Amesbacteria
780	GCA_001775645.1	1797264	root; cellular organisms; Bacteria; unclassified Bacteria; Bacteria candidate phyla; Patescibacteria group; Microgenomates group; Candidatus Amesbacteria; Candidatus Amesbacteria bacterium RIFOXYB1_FULL_47_12	no rank; no rank; superkingdom; no rank; no rank; no rank; no rank; phylum; species	CPR	Microgenomates (OP11)	Amesbacteria
781	GCA_001775675.1	1797266	root; cellular organisms; Bacteria; unclassified Bacteria; Bacteria candidate phyla; Patescibacteria group; Microgenomates group; Candidatus Amesbacteria; Candidatus Amesbacteria bacterium RIFOXYB1_FULL_47_9	no rank; no rank; superkingdom; no rank; no rank; no rank; no rank; phylum; species	CPR	Microgenomates (OP11)	Amesbacteria
782	GCA_001775785.1	1797301	root; cellular organisms; Bacteria; unclassified Bacteria; Bacteria candidate phyla; Patescibacteria group; Parcubacteria group; Candidatus Azambacteria; Candidatus Azambacteria bacterium RIFCSPHIGHO2_01_FULL_40_24	no rank; no rank; superkingdom; no rank; no rank; no rank; no rank; phylum; species	CPR	Parcubacteria (OD1)	Azambacteria
783	GCA_001775795.1	1797295	root; cellular organisms; Bacteria; unclassified Bacteria; Bacteria candidate phyla; Patescibacteria group; Parcubacteria group; Candidatus Azambacteria; Candidatus Azambacteria bacterium RIFCSPHIGHO2_02_46_12	no rank; no rank; superkingdom; no rank; no rank; no rank; no rank; phylum; species	CPR	Parcubacteria (OD1)	Azambacteria
784	GCA_001775835.1	1797296	root; cellular organisms; Bacteria; unclassified Bacteria; Bacteria candidate phyla; Patescibacteria group; Parcubacteria group; Candidatus Azambacteria; Candidatus Azambacteria bacterium RIFCSPHIGHO2_02_FULL_52_12	no rank; no rank; superkingdom; no rank; no rank; no rank; no rank; phylum; species	CPR	Parcubacteria (OD1)	Azambacteria
785	GCA_001775855.1	1797297	root; cellular organisms; Bacteria; unclassified Bacteria; Bacteria candidate phyla; Patescibacteria group; Parcubacteria group; Candidatus Azambacteria; Candidatus Azambacteria bacterium RIFCSPLOWO2_01_FULL_37_9	no rank; no rank; superkingdom; no rank; no rank; no rank; no rank; phylum; species	CPR	Parcubacteria (OD1)	Azambacteria
786	GCA_001775875.1	1797305	root; cellular organisms; Bacteria; unclassified Bacteria; Bacteria candidate phyla; Patescibacteria group; Parcubacteria group; Candidatus Azambacteria; Candidatus Azambacteria bacterium RIFCSPLOWO2_02_FULL_42_10	no rank; no rank; superkingdom; no rank; no rank; no rank; no rank; phylum; species	CPR	Parcubacteria (OD1)	Azambacteria
787	GCA_001775885.1	1797307	root; cellular organisms; Bacteria; unclassified Bacteria; Bacteria candidate phyla; Patescibacteria group; Parcubacteria group; Candidatus Azambacteria; Candidatus Azambacteria bacterium RIFOXYA1_FULL_42_37	no rank; no rank; superkingdom; no rank; no rank; no rank; no rank; phylum; species	CPR	Parcubacteria (OD1)	Azambacteria
788	GCA_001775915.1	1797308	root; cellular organisms; Bacteria; unclassified Bacteria; Bacteria candidate phyla; Patescibacteria group; Parcubacteria group; Candidatus Azambacteria; Candidatus Azambacteria bacterium RIFOXYB1_FULL_40_33	no rank; no rank; superkingdom; no rank; no rank; no rank; no rank; phylum; species	CPR	Parcubacteria (OD1)	Azambacteria
789	GCA_001775935.1	1797312	root; cellular organisms; Bacteria; unclassified Bacteria; Bacteria candidate phyla; Patescibacteria group; Parcubacteria group; Candidatus Azambacteria; Candidatus Azambacteria bacterium RIFOXYD1_FULL_44_10	no rank; no rank; superkingdom; no rank; no rank; no rank; no rank; phylum; species	CPR	Parcubacteria (OD1)	Azambacteria
790	GCA_001776035.1	1797456	root; cellular organisms; Bacteria; unclassified Bacteria; Bacteria candidate phyla; Patescibacteria group; Microgenomates group; Candidatus Beckwithbacteria; Candidatus Beckwithbacteria bacterium RBG_13_35_6	no rank; no rank; superkingdom; no rank; no rank; no rank; no rank; phylum; species	CPR	Microgenomates (OP11)	Beckwithbacteria
791	GCA_001776045.1	1797457	root; cellular organisms; Bacteria; unclassified Bacteria; Bacteria candidate phyla; Patescibacteria group; Microgenomates group; Candidatus Beckwithbacteria; Candidatus Beckwithbacteria bacterium RBG_13_42_9	no rank; no rank; superkingdom; no rank; no rank; no rank; no rank; phylum; species	CPR	Microgenomates (OP11)	Beckwithbacteria
792	GCA_001776075.1	1797459	root; cellular organisms; Bacteria; unclassified Bacteria; Bacteria candidate phyla; Patescibacteria group; Microgenomates group; Candidatus Beckwithbacteria; Candidatus Beckwithbacteria bacterium RIFCSPHIGHO2_02_FULL_49_13	no rank; no rank; superkingdom; no rank; no rank; no rank; no rank; phylum; species	CPR	Microgenomates (OP11)	Beckwithbacteria
793	GCA_001776095.1	1797460	root; cellular organisms; Bacteria; unclassified Bacteria; Bacteria candidate phyla; Patescibacteria group; Microgenomates group; Candidatus Beckwithbacteria; Candidatus Beckwithbacteria bacterium RIFCSPHIGHO2_12_FULL_47_17	no rank; no rank; superkingdom; no rank; no rank; no rank; no rank; phylum; species	CPR	Microgenomates (OP11)	Beckwithbacteria
794	GCA_001776115.1	1797463	root; cellular organisms; Bacteria; unclassified Bacteria; Bacteria candidate phyla; Patescibacteria group; Microgenomates group; Candidatus Beckwithbacteria; Candidatus Beckwithbacteria bacterium RIFCSPLOWO2_02_FULL_47_23	no rank; no rank; superkingdom; no rank; no rank; no rank; no rank; phylum; species	CPR	Microgenomates (OP11)	Beckwithbacteria
795	GCA_001776125.1	1797468	root; cellular organisms; Bacteria; unclassified Bacteria; Bacteria candidate phyla; Candidatus Berkelbacteria; Candidatus Berkelbacteria bacterium RIFCSPHIGHO2_01_FULL_50_36	no rank; no rank; superkingdom; no rank; no rank; phylum; species	CPR	Berkelbacteria (ACD58)	Berkelbacteria (ACD58)
796	GCA_001776145.1	1797469	root; cellular organisms; Bacteria; unclassified Bacteria; Bacteria candidate phyla; Candidatus Berkelbacteria; Candidatus Berkelbacteria bacterium RIFCSPHIGHO2_12_FULL_36_9	no rank; no rank; superkingdom; no rank; no rank; phylum; species	CPR	Berkelbacteria (ACD58)	Berkelbacteria (ACD58)
797	GCA_001776175.1	1797470	root; cellular organisms; Bacteria; unclassified Bacteria; Bacteria candidate phyla; Candidatus Berkelbacteria; Candidatus Berkelbacteria bacterium RIFCSPHIGHO2_12_FULL_50_11	no rank; no rank; superkingdom; no rank; no rank; phylum; species	CPR	Berkelbacteria (ACD58)	Berkelbacteria (ACD58)
798	GCA_001776195.1	1797472	root; cellular organisms; Bacteria; unclassified Bacteria; Bacteria candidate phyla; Candidatus Berkelbacteria; Candidatus Berkelbacteria bacterium RIFOXYA2_FULL_43_10	no rank; no rank; superkingdom; no rank; no rank; phylum; species	CPR	Berkelbacteria (ACD58)	Berkelbacteria (ACD58)
799	GCA_001776215.1	1797578	root; cellular organisms; Bacteria; unclassified Bacteria; Bacteria candidate phyla; Patescibacteria group; Parcubacteria group; Candidatus Campbellbacteria; Candidatus Campbellbacteria bacterium RIFCSPHIGHO2_12_FULL_35_10	no rank; no rank; superkingdom; no rank; no rank; no rank; no rank; phylum; species	CPR	Parcubacteria (OD1)	Campbellbacteria
800	GCA_001776225.1	1817723	root; cellular organisms; Bacteria; unclassified Bacteria; Bacteria candidate phyla; Patescibacteria group; Microgenomates group; Candidatus Collierbacteria; Candidatus Collierbacteria bacterium RIFCSPHIGHO2_02_FULL_49_10	no rank; no rank; superkingdom; no rank; no rank; no rank; no rank; phylum; species	CPR	Microgenomates (OP11)	Collierbacteria
801	GCA_001776275.1	1817731	root; cellular organisms; Bacteria; unclassified Bacteria; Bacteria candidate phyla; Patescibacteria group; Microgenomates group; Candidatus Collierbacteria; Candidatus Collierbacteria bacterium RIFOXYD1_FULL_40_9	no rank; no rank; superkingdom; no rank; no rank; no rank; no rank; phylum; species	CPR	Microgenomates (OP11)	Collierbacteria
802	GCA_001776285.1	1817732	root; cellular organisms; Bacteria; unclassified Bacteria; Bacteria candidate phyla; Patescibacteria group; Microgenomates group; Candidatus Collierbacteria; Candidatus Collierbacteria bacterium RIFOXYD1_FULL_46_26	no rank; no rank; superkingdom; no rank; no rank; no rank; no rank; phylum; species	CPR	Microgenomates (OP11)	Collierbacteria
803	GCA_001776315.1	1797705	root; cellular organisms; Bacteria; unclassified Bacteria; Bacteria candidate phyla; Patescibacteria group; Microgenomates group; Candidatus Curtissbacteria; Candidatus Curtissbacteria bacterium RBG_13_35_7	no rank; no rank; superkingdom; no rank; no rank; no rank; no rank; phylum; species	CPR	Microgenomates (OP11)	Curtissbacteria
804	GCA_001776335.1	1797711	root; cellular organisms; Bacteria; unclassified Bacteria; Bacteria candidate phyla; Patescibacteria group; Microgenomates group; Candidatus Curtissbacteria; Candidatus Curtissbacteria bacterium RIFCSPHIGHO2_01_FULL_41_11	no rank; no rank; superkingdom; no rank; no rank; no rank; no rank; phylum; species	CPR	Microgenomates (OP11)	Curtissbacteria
805	GCA_001776345.1	1797713	root; cellular organisms; Bacteria; unclassified Bacteria; Bacteria candidate phyla; Patescibacteria group; Microgenomates group; Candidatus Curtissbacteria; Candidatus Curtissbacteria bacterium RIFCSPHIGHO2_02_39_8	no rank; no rank; superkingdom; no rank; no rank; no rank; no rank; phylum; species	CPR	Microgenomates (OP11)	Curtissbacteria
806	GCA_001776375.1	1797714	root; cellular organisms; Bacteria; unclassified Bacteria; Bacteria candidate phyla; Patescibacteria group; Microgenomates group; Candidatus Curtissbacteria; Candidatus Curtissbacteria bacterium RIFCSPHIGHO2_02_FULL_40_16b	no rank; no rank; superkingdom; no rank; no rank; no rank; no rank; phylum; species	CPR	Microgenomates (OP11)	Curtissbacteria
807	GCA_001776395.1	1797717	root; cellular organisms; Bacteria; unclassified Bacteria; Bacteria candidate phyla; Patescibacteria group; Microgenomates group; Candidatus Curtissbacteria; Candidatus Curtissbacteria bacterium RIFCSPHIGHO2_02_FULL_42_58	no rank; no rank; superkingdom; no rank; no rank; no rank; no rank; phylum; species	CPR	Microgenomates (OP11)	Curtissbacteria
808	GCA_001776415.1	1797720	root; cellular organisms; Bacteria; unclassified Bacteria; Bacteria candidate phyla; Patescibacteria group; Microgenomates group; Candidatus Curtissbacteria; Candidatus Curtissbacteria bacterium RIFCSPHIGHO2_12_FULL_38_9b	no rank; no rank; superkingdom; no rank; no rank; no rank; no rank; phylum; species	CPR	Microgenomates (OP11)	Curtissbacteria
809	GCA_001776425.1	1797724	root; cellular organisms; Bacteria; unclassified Bacteria; Bacteria candidate phyla; Patescibacteria group; Microgenomates group; Candidatus Curtissbacteria; Candidatus Curtissbacteria bacterium RIFCSPLOWO2_01_FULL_37_9	no rank; no rank; superkingdom; no rank; no rank; no rank; no rank; phylum; species	CPR	Microgenomates (OP11)	Curtissbacteria
810	GCA_001776455.1	1797726	root; cellular organisms; Bacteria; unclassified Bacteria; Bacteria candidate phyla; Patescibacteria group; Microgenomates group; Candidatus Curtissbacteria; Candidatus Curtissbacteria bacterium RIFCSPLOWO2_01_FULL_39_62	no rank; no rank; superkingdom; no rank; no rank; no rank; no rank; phylum; species	CPR	Microgenomates (OP11)	Curtissbacteria
811	GCA_001776475.1	1797727	root; cellular organisms; Bacteria; unclassified Bacteria; Bacteria candidate phyla; Patescibacteria group; Microgenomates group; Candidatus Curtissbacteria; Candidatus Curtissbacteria bacterium RIFCSPLOWO2_01_FULL_41_18	no rank; no rank; superkingdom; no rank; no rank; no rank; no rank; phylum; species	CPR	Microgenomates (OP11)	Curtissbacteria
812	GCA_001776495.1	1797730	root; cellular organisms; Bacteria; unclassified Bacteria; Bacteria candidate phyla; Patescibacteria group; Microgenomates group; Candidatus Curtissbacteria; Candidatus Curtissbacteria bacterium RIFCSPLOWO2_01_FULL_42_50	no rank; no rank; superkingdom; no rank; no rank; no rank; no rank; phylum; species	CPR	Microgenomates (OP11)	Curtissbacteria
813	GCA_001776505.1	1797732	root; cellular organisms; Bacteria; unclassified Bacteria; Bacteria candidate phyla; Patescibacteria group; Microgenomates group; Candidatus Curtissbacteria; Candidatus Curtissbacteria bacterium RIFCSPLOWO2_02_FULL_40_11	no rank; no rank; superkingdom; no rank; no rank; no rank; no rank; phylum; species	CPR	Microgenomates (OP11)	Curtissbacteria
814	GCA_001776535.1	1797733	root; cellular organisms; Bacteria; unclassified Bacteria; Bacteria candidate phyla; Patescibacteria group; Microgenomates group; Candidatus Curtissbacteria; Candidatus Curtissbacteria bacterium RIFCSPLOWO2_02_FULL_40_13b	no rank; no rank; superkingdom; no rank; no rank; no rank; no rank; phylum; species	CPR	Microgenomates (OP11)	Curtissbacteria
815	GCA_001776545.1	1797736	root; cellular organisms; Bacteria; unclassified Bacteria; Bacteria candidate phyla; Patescibacteria group; Microgenomates group; Candidatus Curtissbacteria; Candidatus Curtissbacteria bacterium RIFCSPLOWO2_12_FULL_41_16	no rank; no rank; superkingdom; no rank; no rank; no rank; no rank; phylum; species	CPR	Microgenomates (OP11)	Curtissbacteria
816	GCA_001776575.1	1797744	root; cellular organisms; Bacteria; unclassified Bacteria; Bacteria candidate phyla; Patescibacteria group; Microgenomates group; Candidatus Curtissbacteria; Candidatus Curtissbacteria bacterium RIFOXYD1_FULL_41_36	no rank; no rank; superkingdom; no rank; no rank; no rank; no rank; phylum; species	CPR	Microgenomates (OP11)	Curtissbacteria
817	GCA_001776585.1	1797760	root; cellular organisms; Bacteria; unclassified Bacteria; Bacteria candidate phyla; Patescibacteria group; Microgenomates group; Candidatus Daviesbacteria; Candidatus Daviesbacteria bacterium RIFCSPHIGHO2_01_FULL_38_8	no rank; no rank; superkingdom; no rank; no rank; no rank; no rank; phylum; species	CPR	Microgenomates (OP11)	Daviesbacteria
818	GCA_001776605.1	1797761	root; cellular organisms; Bacteria; unclassified Bacteria; Bacteria candidate phyla; Patescibacteria group; Microgenomates group; Candidatus Daviesbacteria; Candidatus Daviesbacteria bacterium RIFCSPHIGHO2_01_FULL_38_8b	no rank; no rank; superkingdom; no rank; no rank; no rank; no rank; phylum; species	CPR	Microgenomates (OP11)	Daviesbacteria
819	GCA_001776635.1	1797762	root; cellular organisms; Bacteria; unclassified Bacteria; Bacteria candidate phyla; Patescibacteria group; Microgenomates group; Candidatus Daviesbacteria; Candidatus Daviesbacteria bacterium RIFCSPHIGHO2_01_FULL_40_11	no rank; no rank; superkingdom; no rank; no rank; no rank; no rank; phylum; species	CPR	Microgenomates (OP11)	Daviesbacteria
820	GCA_001776655.1	1797763	root; cellular organisms; Bacteria; unclassified Bacteria; Bacteria candidate phyla; Patescibacteria group; Microgenomates group; Candidatus Daviesbacteria; Candidatus Daviesbacteria bacterium RIFCSPHIGHO2_01_FULL_40_24	no rank; no rank; superkingdom; no rank; no rank; no rank; no rank; phylum; species	CPR	Microgenomates (OP11)	Daviesbacteria
821	GCA_001776675.1	1797766	root; cellular organisms; Bacteria; unclassified Bacteria; Bacteria candidate phyla; Patescibacteria group; Microgenomates group; Candidatus Daviesbacteria; Candidatus Daviesbacteria bacterium RIFCSPHIGHO2_01_FULL_43_17	no rank; no rank; superkingdom; no rank; no rank; no rank; no rank; phylum; species	CPR	Microgenomates (OP11)	Daviesbacteria
822	GCA_001776685.1	1797772	root; cellular organisms; Bacteria; unclassified Bacteria; Bacteria candidate phyla; Patescibacteria group; Microgenomates group; Candidatus Daviesbacteria; Candidatus Daviesbacteria bacterium RIFCSPHIGHO2_02_FULL_39_8	no rank; no rank; superkingdom; no rank; no rank; no rank; no rank; phylum; species	CPR	Microgenomates (OP11)	Daviesbacteria
823	GCA_001776705.1	1797773	root; cellular organisms; Bacteria; unclassified Bacteria; Bacteria candidate phyla; Patescibacteria group; Microgenomates group; Candidatus Daviesbacteria; Candidatus Daviesbacteria bacterium RIFCSPHIGHO2_02_FULL_40_16	no rank; no rank; superkingdom; no rank; no rank; no rank; no rank; phylum; species	CPR	Microgenomates (OP11)	Daviesbacteria
824	GCA_001776735.1	1797774	root; cellular organisms; Bacteria; unclassified Bacteria; Bacteria candidate phyla; Patescibacteria group; Microgenomates group; Candidatus Daviesbacteria; Candidatus Daviesbacteria bacterium RIFCSPHIGHO2_02_FULL_41_10	no rank; no rank; superkingdom; no rank; no rank; no rank; no rank; phylum; species	CPR	Microgenomates (OP11)	Daviesbacteria
825	GCA_001776755.1	1797775	root; cellular organisms; Bacteria; unclassified Bacteria; Bacteria candidate phyla; Patescibacteria group; Microgenomates group; Candidatus Daviesbacteria; Candidatus Daviesbacteria bacterium RIFCSPHIGHO2_02_FULL_41_14	no rank; no rank; superkingdom; no rank; no rank; no rank; no rank; phylum; species	CPR	Microgenomates (OP11)	Daviesbacteria
826	GCA_001776775.1	1797776	root; cellular organisms; Bacteria; unclassified Bacteria; Bacteria candidate phyla; Patescibacteria group; Microgenomates group; Candidatus Daviesbacteria; Candidatus Daviesbacteria bacterium RIFCSPHIGHO2_02_FULL_43_12	no rank; no rank; superkingdom; no rank; no rank; no rank; no rank; phylum; species	CPR	Microgenomates (OP11)	Daviesbacteria
827	GCA_001776785.1	1797778	root; cellular organisms; Bacteria; unclassified Bacteria; Bacteria candidate phyla; Patescibacteria group; Microgenomates group; Candidatus Daviesbacteria; Candidatus Daviesbacteria bacterium RIFCSPHIGHO2_12_FULL_37_16	no rank; no rank; superkingdom; no rank; no rank; no rank; no rank; phylum; species	CPR	Microgenomates (OP11)	Daviesbacteria
828	GCA_001776815.1	1797779	root; cellular organisms; Bacteria; unclassified Bacteria; Bacteria candidate phyla; Patescibacteria group; Microgenomates group; Candidatus Daviesbacteria; Candidatus Daviesbacteria bacterium RIFCSPHIGHO2_12_FULL_38_25	no rank; no rank; superkingdom; no rank; no rank; no rank; no rank; phylum; species	CPR	Microgenomates (OP11)	Daviesbacteria
829	GCA_001776835.1	1797780	root; cellular organisms; Bacteria; unclassified Bacteria; Bacteria candidate phyla; Patescibacteria group; Microgenomates group; Candidatus Daviesbacteria; Candidatus Daviesbacteria bacterium RIFCSPHIGHO2_12_FULL_43_11	no rank; no rank; superkingdom; no rank; no rank; no rank; no rank; phylum; species	CPR	Microgenomates (OP11)	Daviesbacteria
830	GCA_001776855.1	1797782	root; cellular organisms; Bacteria; unclassified Bacteria; Bacteria candidate phyla; Patescibacteria group; Microgenomates group; Candidatus Daviesbacteria; Candidatus Daviesbacteria bacterium RIFCSPLOWO2_01_FULL_36_8	no rank; no rank; superkingdom; no rank; no rank; no rank; no rank; phylum; species	CPR	Microgenomates (OP11)	Daviesbacteria
831	GCA_001776865.1	1797783	root; cellular organisms; Bacteria; unclassified Bacteria; Bacteria candidate phyla; Patescibacteria group; Microgenomates group; Candidatus Daviesbacteria; Candidatus Daviesbacteria bacterium RIFCSPLOWO2_01_FULL_37_10	no rank; no rank; superkingdom; no rank; no rank; no rank; no rank; phylum; species	CPR	Microgenomates (OP11)	Daviesbacteria
832	GCA_001776895.1	1797784	root; cellular organisms; Bacteria; unclassified Bacteria; Bacteria candidate phyla; Patescibacteria group; Microgenomates group; Candidatus Daviesbacteria; Candidatus Daviesbacteria bacterium RIFCSPLOWO2_01_FULL_38_10	no rank; no rank; superkingdom; no rank; no rank; no rank; no rank; phylum; species	CPR	Microgenomates (OP11)	Daviesbacteria
833	GCA_001776905.1	1797785	root; cellular organisms; Bacteria; unclassified Bacteria; Bacteria candidate phyla; Patescibacteria group; Microgenomates group; Candidatus Daviesbacteria; Candidatus Daviesbacteria bacterium RIFCSPLOWO2_01_FULL_39_12	no rank; no rank; superkingdom; no rank; no rank; no rank; no rank; phylum; species	CPR	Microgenomates (OP11)	Daviesbacteria
834	GCA_001776935.1	1797786	root; cellular organisms; Bacteria; unclassified Bacteria; Bacteria candidate phyla; Patescibacteria group; Microgenomates group; Candidatus Daviesbacteria; Candidatus Daviesbacteria bacterium RIFCSPLOWO2_01_FULL_39_23	no rank; no rank; superkingdom; no rank; no rank; no rank; no rank; phylum; species	CPR	Microgenomates (OP11)	Daviesbacteria
835	GCA_001776945.1	1797764	root; cellular organisms; Bacteria; unclassified Bacteria; Bacteria candidate phyla; Patescibacteria group; Microgenomates group; Candidatus Daviesbacteria; Candidatus Daviesbacteria bacterium RIFCSPHIGHO2_01_FULL_41_23	no rank; no rank; superkingdom; no rank; no rank; no rank; no rank; phylum; species	CPR	Microgenomates (OP11)	Daviesbacteria
836	GCA_001776975.1	1797765	root; cellular organisms; Bacteria; unclassified Bacteria; Bacteria candidate phyla; Patescibacteria group; Microgenomates group; Candidatus Daviesbacteria; Candidatus Daviesbacteria bacterium RIFCSPHIGHO2_01_FULL_41_45	no rank; no rank; superkingdom; no rank; no rank; no rank; no rank; phylum; species	CPR	Microgenomates (OP11)	Daviesbacteria
837	GCA_001776985.1	1797767	root; cellular organisms; Bacteria; unclassified Bacteria; Bacteria candidate phyla; Patescibacteria group; Microgenomates group; Candidatus Daviesbacteria; Candidatus Daviesbacteria bacterium RIFCSPHIGHO2_01_FULL_44_29	no rank; no rank; superkingdom; no rank; no rank; no rank; no rank; phylum; species	CPR	Microgenomates (OP11)	Daviesbacteria
838	GCA_001777015.1	1797768	root; cellular organisms; Bacteria; unclassified Bacteria; Bacteria candidate phyla; Patescibacteria group; Microgenomates group; Candidatus Daviesbacteria; Candidatus Daviesbacteria bacterium RIFCSPHIGHO2_02_FULL_36_13	no rank; no rank; superkingdom; no rank; no rank; no rank; no rank; phylum; species	CPR	Microgenomates (OP11)	Daviesbacteria
839	GCA_001777025.1	1797769	root; cellular organisms; Bacteria; unclassified Bacteria; Bacteria candidate phyla; Patescibacteria group; Microgenomates group; Candidatus Daviesbacteria; Candidatus Daviesbacteria bacterium RIFCSPHIGHO2_02_FULL_37_9	no rank; no rank; superkingdom; no rank; no rank; no rank; no rank; phylum; species	CPR	Microgenomates (OP11)	Daviesbacteria
840	GCA_001777055.1	1797770	root; cellular organisms; Bacteria; unclassified Bacteria; Bacteria candidate phyla; Patescibacteria group; Microgenomates group; Candidatus Daviesbacteria; Candidatus Daviesbacteria bacterium RIFCSPHIGHO2_02_FULL_39_12	no rank; no rank; superkingdom; no rank; no rank; no rank; no rank; phylum; species	CPR	Microgenomates (OP11)	Daviesbacteria
841	GCA_001777065.1	1797771	root; cellular organisms; Bacteria; unclassified Bacteria; Bacteria candidate phyla; Patescibacteria group; Microgenomates group; Candidatus Daviesbacteria; Candidatus Daviesbacteria bacterium RIFCSPHIGHO2_02_FULL_39_41	no rank; no rank; superkingdom; no rank; no rank; no rank; no rank; phylum; species	CPR	Microgenomates (OP11)	Daviesbacteria
842	GCA_001777095.1	1797777	root; cellular organisms; Bacteria; unclassified Bacteria; Bacteria candidate phyla; Patescibacteria group; Microgenomates group; Candidatus Daviesbacteria; Candidatus Daviesbacteria bacterium RIFCSPHIGHO2_12_FULL_37_11	no rank; no rank; superkingdom; no rank; no rank; no rank; no rank; phylum; species	CPR	Microgenomates (OP11)	Daviesbacteria
843	GCA_001777105.1	1797781	root; cellular organisms; Bacteria; unclassified Bacteria; Bacteria candidate phyla; Patescibacteria group; Microgenomates group; Candidatus Daviesbacteria; Candidatus Daviesbacteria bacterium RIFCSPHIGHO2_12_FULL_47_45	no rank; no rank; superkingdom; no rank; no rank; no rank; no rank; phylum; species	CPR	Microgenomates (OP11)	Daviesbacteria
844	GCA_001777335.1	1797788	root; cellular organisms; Bacteria; unclassified Bacteria; Bacteria candidate phyla; Patescibacteria group; Microgenomates group; Candidatus Daviesbacteria; Candidatus Daviesbacteria bacterium RIFCSPLOWO2_01_FULL_40_27	no rank; no rank; superkingdom; no rank; no rank; no rank; no rank; phylum; species	CPR	Microgenomates (OP11)	Daviesbacteria
845	GCA_001777345.1	1797787	root; cellular organisms; Bacteria; unclassified Bacteria; Bacteria candidate phyla; Patescibacteria group; Microgenomates group; Candidatus Daviesbacteria; Candidatus Daviesbacteria bacterium RIFCSPLOWO2_01_FULL_40_24	no rank; no rank; superkingdom; no rank; no rank; no rank; no rank; phylum; species	CPR	Microgenomates (OP11)	Daviesbacteria
846	GCA_001777375.1	1797789	root; cellular organisms; Bacteria; unclassified Bacteria; Bacteria candidate phyla; Patescibacteria group; Microgenomates group; Candidatus Daviesbacteria; Candidatus Daviesbacteria bacterium RIFCSPLOWO2_01_FULL_41_32	no rank; no rank; superkingdom; no rank; no rank; no rank; no rank; phylum; species	CPR	Microgenomates (OP11)	Daviesbacteria
847	GCA_001777395.1	1797790	root; cellular organisms; Bacteria; unclassified Bacteria; Bacteria candidate phyla; Patescibacteria group; Microgenomates group; Candidatus Daviesbacteria; Candidatus Daviesbacteria bacterium RIFCSPLOWO2_01_FULL_43_15	no rank; no rank; superkingdom; no rank; no rank; no rank; no rank; phylum; species	CPR	Microgenomates (OP11)	Daviesbacteria
848	GCA_001777415.1	1797793	root; cellular organisms; Bacteria; unclassified Bacteria; Bacteria candidate phyla; Patescibacteria group; Microgenomates group; Candidatus Daviesbacteria; Candidatus Daviesbacteria bacterium RIFCSPLOWO2_02_FULL_36_8	no rank; no rank; superkingdom; no rank; no rank; no rank; no rank; phylum; species	CPR	Microgenomates (OP11)	Daviesbacteria
849	GCA_001777435.1	1797795	root; cellular organisms; Bacteria; unclassified Bacteria; Bacteria candidate phyla; Patescibacteria group; Microgenomates group; Candidatus Daviesbacteria; Candidatus Daviesbacteria bacterium RIFCSPLOWO2_02_FULL_38_18	no rank; no rank; superkingdom; no rank; no rank; no rank; no rank; phylum; species	CPR	Microgenomates (OP11)	Daviesbacteria
850	GCA_001777455.1	1797798	root; cellular organisms; Bacteria; unclassified Bacteria; Bacteria candidate phyla; Patescibacteria group; Microgenomates group; Candidatus Daviesbacteria; Candidatus Daviesbacteria bacterium RIFCSPLOWO2_02_FULL_41_8	no rank; no rank; superkingdom; no rank; no rank; no rank; no rank; phylum; species	CPR	Microgenomates (OP11)	Daviesbacteria
851	GCA_001777495.1	1797801	root; cellular organisms; Bacteria; unclassified Bacteria; Bacteria candidate phyla; Patescibacteria group; Microgenomates group; Candidatus Daviesbacteria; Candidatus Daviesbacteria bacterium RIFOXYD1_FULL_41_10	no rank; no rank; superkingdom; no rank; no rank; no rank; no rank; phylum; species	CPR	Microgenomates (OP11)	Daviesbacteria
852	GCA_001777515.1	1817819	root; cellular organisms; Bacteria; unclassified Bacteria; Bacteria candidate phyla; Candidatus Doudnabacteria; Candidatus Doudnabacteria bacterium RIFCSPHIGHO2_01_48_18	no rank; no rank; superkingdom; no rank; no rank; phylum; species	CPR	Doudnabacteria (SM2F11)	Doudnabacteria (SM2F11)
853	GCA_001777525.1	1817822	root; cellular organisms; Bacteria; unclassified Bacteria; Bacteria candidate phyla; Candidatus Doudnabacteria; Candidatus Doudnabacteria bacterium RIFCSPHIGHO2_01_FULL_43_23	no rank; no rank; superkingdom; no rank; no rank; phylum; species	CPR	Doudnabacteria (SM2F11)	Doudnabacteria (SM2F11)
854	GCA_001777545.1	1817818	root; cellular organisms; Bacteria; unclassified Bacteria; Bacteria candidate phyla; Candidatus Doudnabacteria; Candidatus Doudnabacteria bacterium RIFCSPHIGHO2_01_43_10	no rank; no rank; superkingdom; no rank; no rank; phylum; species	CPR	Doudnabacteria (SM2F11)	Doudnabacteria (SM2F11)
855	GCA_001777575.1	1817825	root; cellular organisms; Bacteria; unclassified Bacteria; Bacteria candidate phyla; Candidatus Doudnabacteria; Candidatus Doudnabacteria bacterium RIFCSPHIGHO2_01_FULL_46_24	no rank; no rank; superkingdom; no rank; no rank; phylum; species	CPR	Doudnabacteria (SM2F11)	Doudnabacteria (SM2F11)
856	GCA_001777585.1	1817828	root; cellular organisms; Bacteria; unclassified Bacteria; Bacteria candidate phyla; Candidatus Doudnabacteria; Candidatus Doudnabacteria bacterium RIFCSPHIGHO2_01_FULL_50_11	no rank; no rank; superkingdom; no rank; no rank; phylum; species	CPR	Doudnabacteria (SM2F11)	Doudnabacteria (SM2F11)
857	GCA_001777615.1	1817826	root; cellular organisms; Bacteria; unclassified Bacteria; Bacteria candidate phyla; Candidatus Doudnabacteria; Candidatus Doudnabacteria bacterium RIFCSPHIGHO2_01_FULL_48_180	no rank; no rank; superkingdom; no rank; no rank; phylum; species	CPR	Doudnabacteria (SM2F11)	Doudnabacteria (SM2F11)
858	GCA_001777635.1	1817829	root; cellular organisms; Bacteria; unclassified Bacteria; Bacteria candidate phyla; Candidatus Doudnabacteria; Candidatus Doudnabacteria bacterium RIFCSPHIGHO2_01_FULL_50_67	no rank; no rank; superkingdom; no rank; no rank; phylum; species	CPR	Doudnabacteria (SM2F11)	Doudnabacteria (SM2F11)
859	GCA_001777655.1	1817831	root; cellular organisms; Bacteria; unclassified Bacteria; Bacteria candidate phyla; Candidatus Doudnabacteria; Candidatus Doudnabacteria bacterium RIFCSPHIGHO2_02_FULL_43_13b	no rank; no rank; superkingdom; no rank; no rank; phylum; species	CPR	Doudnabacteria (SM2F11)	Doudnabacteria (SM2F11)
860	GCA_001777665.1	1817830	root; cellular organisms; Bacteria; unclassified Bacteria; Bacteria candidate phyla; Candidatus Doudnabacteria; Candidatus Doudnabacteria bacterium RIFCSPHIGHO2_02_FULL_42_25	no rank; no rank; superkingdom; no rank; no rank; phylum; species	CPR	Doudnabacteria (SM2F11)	Doudnabacteria (SM2F11)
861	GCA_001777695.1	1817833	root; cellular organisms; Bacteria; unclassified Bacteria; Bacteria candidate phyla; Candidatus Doudnabacteria; Candidatus Doudnabacteria bacterium RIFCSPHIGHO2_02_FULL_48_21	no rank; no rank; superkingdom; no rank; no rank; phylum; species	CPR	Doudnabacteria (SM2F11)	Doudnabacteria (SM2F11)
862	GCA_001777705.1	1817834	root; cellular organisms; Bacteria; unclassified Bacteria; Bacteria candidate phyla; Candidatus Doudnabacteria; Candidatus Doudnabacteria bacterium RIFCSPHIGHO2_02_FULL_49_24	no rank; no rank; superkingdom; no rank; no rank; phylum; species	CPR	Doudnabacteria (SM2F11)	Doudnabacteria (SM2F11)
863	GCA_001777735.1	1817836	root; cellular organisms; Bacteria; unclassified Bacteria; Bacteria candidate phyla; Candidatus Doudnabacteria; Candidatus Doudnabacteria bacterium RIFCSPHIGHO2_12_FULL_47_25	no rank; no rank; superkingdom; no rank; no rank; phylum; species	CPR	Doudnabacteria (SM2F11)	Doudnabacteria (SM2F11)
864	GCA_001777745.1	1817839	root; cellular organisms; Bacteria; unclassified Bacteria; Bacteria candidate phyla; Candidatus Doudnabacteria; Candidatus Doudnabacteria bacterium RIFCSPLOWO2_01_41_7	no rank; no rank; superkingdom; no rank; no rank; phylum; species	CPR	Doudnabacteria (SM2F11)	Doudnabacteria (SM2F11)
865	GCA_001777775.1	1817844	root; cellular organisms; Bacteria; unclassified Bacteria; Bacteria candidate phyla; Candidatus Doudnabacteria; Candidatus Doudnabacteria bacterium RIFCSPLOWO2_02_FULL_42_9	no rank; no rank; superkingdom; no rank; no rank; phylum; species	CPR	Doudnabacteria (SM2F11)	Doudnabacteria (SM2F11)
866	GCA_001777785.1	1817847	root; cellular organisms; Bacteria; unclassified Bacteria; Bacteria candidate phyla; Candidatus Doudnabacteria; Candidatus Doudnabacteria bacterium RIFCSPLOWO2_02_FULL_49_13	no rank; no rank; superkingdom; no rank; no rank; phylum; species	CPR	Doudnabacteria (SM2F11)	Doudnabacteria (SM2F11)
867	GCA_001777815.1	1817846	root; cellular organisms; Bacteria; unclassified Bacteria; Bacteria candidate phyla; Candidatus Doudnabacteria; Candidatus Doudnabacteria bacterium RIFCSPLOWO2_02_FULL_48_8	no rank; no rank; superkingdom; no rank; no rank; phylum; species	CPR	Doudnabacteria (SM2F11)	Doudnabacteria (SM2F11)
868	GCA_001777825.1	1817841	root; cellular organisms; Bacteria; unclassified Bacteria; Bacteria candidate phyla; Candidatus Doudnabacteria; Candidatus Doudnabacteria bacterium RIFCSPLOWO2_01_FULL_44_21	no rank; no rank; superkingdom; no rank; no rank; phylum; species	CPR	Doudnabacteria (SM2F11)	Doudnabacteria (SM2F11)
869	GCA_001777855.1	1821776	root; cellular organisms; Bacteria; unclassified Bacteria; Bacteria candidate phyla; Candidatus Doudnabacteria; Candidatus Doudnabacteria bacterium RIFCSPLOWO2_12_FULL_49_8	no rank; no rank; superkingdom; no rank; no rank; phylum; species	CPR	Doudnabacteria (SM2F11)	Doudnabacteria (SM2F11)
870	GCA_001777875.1	1817849	root; cellular organisms; Bacteria; unclassified Bacteria; Bacteria candidate phyla; Candidatus Doudnabacteria; Candidatus Doudnabacteria bacterium RIFCSPLOWO2_12_FULL_47_12	no rank; no rank; superkingdom; no rank; no rank; phylum; species	CPR	Doudnabacteria (SM2F11)	Doudnabacteria (SM2F11)
871	GCA_001777995.1	1797988	root; cellular organisms; Bacteria; unclassified Bacteria; Bacteria candidate phyla; Patescibacteria group; Parcubacteria group; Candidatus Falkowbacteria; Candidatus Falkowbacteria bacterium RIFCSPLOWO2_02_FULL_45_15	no rank; no rank; superkingdom; no rank; no rank; no rank; no rank; phylum; species	CPR	Parcubacteria (OD1)	Falkowbacteria
872	GCA_001778005.1	1797987	root; cellular organisms; Bacteria; unclassified Bacteria; Bacteria candidate phyla; Patescibacteria group; Parcubacteria group; Candidatus Falkowbacteria; Candidatus Falkowbacteria bacterium RIFCSPHIGHO2_02_FULL_45_15	no rank; no rank; superkingdom; no rank; no rank; no rank; no rank; phylum; species	CPR	Parcubacteria (OD1)	Falkowbacteria
873	GCA_001778015.1	1797989	root; cellular organisms; Bacteria; unclassified Bacteria; Bacteria candidate phyla; Patescibacteria group; Parcubacteria group; Candidatus Falkowbacteria; Candidatus Falkowbacteria bacterium RIFCSPLOWO2_02_FULL_45_21	no rank; no rank; superkingdom; no rank; no rank; no rank; no rank; phylum; species	CPR	Parcubacteria (OD1)	Falkowbacteria
874	GCA_001778055.1	1797991	root; cellular organisms; Bacteria; unclassified Bacteria; Bacteria candidate phyla; Patescibacteria group; Parcubacteria group; Candidatus Falkowbacteria; Candidatus Falkowbacteria bacterium RIFCSPLOWO2_12_FULL_45_13	no rank; no rank; superkingdom; no rank; no rank; no rank; no rank; phylum; species	CPR	Parcubacteria (OD1)	Falkowbacteria
875	GCA_001778075.1	1797992	root; cellular organisms; Bacteria; unclassified Bacteria; Bacteria candidate phyla; Patescibacteria group; Parcubacteria group; Candidatus Falkowbacteria; Candidatus Falkowbacteria bacterium RIFOXYA2_FULL_35_8	no rank; no rank; superkingdom; no rank; no rank; no rank; no rank; phylum; species	CPR	Parcubacteria (OD1)	Falkowbacteria
876	GCA_001778085.1	1797995	root; cellular organisms; Bacteria; unclassified Bacteria; Bacteria candidate phyla; Patescibacteria group; Parcubacteria group; Candidatus Falkowbacteria; Candidatus Falkowbacteria bacterium RIFOXYA2_FULL_47_9	no rank; no rank; superkingdom; no rank; no rank; no rank; no rank; phylum; species	CPR	Parcubacteria (OD1)	Falkowbacteria
877	GCA_001778095.1	1797993	root; cellular organisms; Bacteria; unclassified Bacteria; Bacteria candidate phyla; Patescibacteria group; Parcubacteria group; Candidatus Falkowbacteria; Candidatus Falkowbacteria bacterium RIFOXYA2_FULL_38_12	no rank; no rank; superkingdom; no rank; no rank; no rank; no rank; phylum; species	CPR	Parcubacteria (OD1)	Falkowbacteria
878	GCA_001778135.1	1797996	root; cellular organisms; Bacteria; unclassified Bacteria; Bacteria candidate phyla; Patescibacteria group; Parcubacteria group; Candidatus Falkowbacteria; Candidatus Falkowbacteria bacterium RIFOXYB2_FULL_34_18	no rank; no rank; superkingdom; no rank; no rank; no rank; no rank; phylum; species	CPR	Parcubacteria (OD1)	Falkowbacteria
879	GCA_001778155.1	1797997	root; cellular organisms; Bacteria; unclassified Bacteria; Bacteria candidate phyla; Patescibacteria group; Parcubacteria group; Candidatus Falkowbacteria; Candidatus Falkowbacteria bacterium RIFOXYB2_FULL_35_7	no rank; no rank; superkingdom; no rank; no rank; no rank; no rank; phylum; species	CPR	Parcubacteria (OD1)	Falkowbacteria
880	GCA_001778165.1	1797999	root; cellular organisms; Bacteria; unclassified Bacteria; Bacteria candidate phyla; Patescibacteria group; Parcubacteria group; Candidatus Falkowbacteria; Candidatus Falkowbacteria bacterium RIFOXYB2_FULL_47_14	no rank; no rank; superkingdom; no rank; no rank; no rank; no rank; phylum; species	CPR	Parcubacteria (OD1)	Falkowbacteria
881	GCA_001778195.1	1797998	root; cellular organisms; Bacteria; unclassified Bacteria; Bacteria candidate phyla; Patescibacteria group; Parcubacteria group; Candidatus Falkowbacteria; Candidatus Falkowbacteria bacterium RIFOXYB2_FULL_38_15	no rank; no rank; superkingdom; no rank; no rank; no rank; no rank; phylum; species	CPR	Parcubacteria (OD1)	Falkowbacteria
882	GCA_001778205.1	1798001	root; cellular organisms; Bacteria; unclassified Bacteria; Bacteria candidate phyla; Patescibacteria group; Parcubacteria group; Candidatus Falkowbacteria; Candidatus Falkowbacteria bacterium RIFOXYC2_FULL_34_220	no rank; no rank; superkingdom; no rank; no rank; no rank; no rank; phylum; species	CPR	Parcubacteria (OD1)	Falkowbacteria
883	GCA_001778235.1	1798002	root; cellular organisms; Bacteria; unclassified Bacteria; Bacteria candidate phyla; Patescibacteria group; Parcubacteria group; Candidatus Falkowbacteria; Candidatus Falkowbacteria bacterium RIFOXYC2_FULL_36_12	no rank; no rank; superkingdom; no rank; no rank; no rank; no rank; phylum; species	CPR	Parcubacteria (OD1)	Falkowbacteria
884	GCA_001778255.1	1798003	root; cellular organisms; Bacteria; unclassified Bacteria; Bacteria candidate phyla; Patescibacteria group; Parcubacteria group; Candidatus Falkowbacteria; Candidatus Falkowbacteria bacterium RIFOXYC2_FULL_46_15	no rank; no rank; superkingdom; no rank; no rank; no rank; no rank; phylum; species	CPR	Parcubacteria (OD1)	Falkowbacteria
885	GCA_001778275.1	1798005	root; cellular organisms; Bacteria; unclassified Bacteria; Bacteria candidate phyla; Patescibacteria group; Parcubacteria group; Candidatus Falkowbacteria; Candidatus Falkowbacteria bacterium RIFOXYC2_FULL_48_21	no rank; no rank; superkingdom; no rank; no rank; no rank; no rank; phylum; species	CPR	Parcubacteria (OD1)	Falkowbacteria
886	GCA_001778285.1	1798004	root; cellular organisms; Bacteria; unclassified Bacteria; Bacteria candidate phyla; Patescibacteria group; Parcubacteria group; Candidatus Falkowbacteria; Candidatus Falkowbacteria bacterium RIFOXYC2_FULL_47_12	no rank; no rank; superkingdom; no rank; no rank; no rank; no rank; phylum; species	CPR	Parcubacteria (OD1)	Falkowbacteria
887	GCA_001778325.1	1798007	root; cellular organisms; Bacteria; unclassified Bacteria; Bacteria candidate phyla; Patescibacteria group; Parcubacteria group; Candidatus Falkowbacteria; Candidatus Falkowbacteria bacterium RIFOXYD2_FULL_34_120	no rank; no rank; superkingdom; no rank; no rank; no rank; no rank; phylum; species	CPR	Parcubacteria (OD1)	Falkowbacteria
888	GCA_001778395.1	1798320	root; cellular organisms; Bacteria; unclassified Bacteria; Bacteria candidate phyla; Patescibacteria group; Parcubacteria group; Candidatus Giovannonibacteria; Candidatus Giovannonibacteria bacterium GWA2_45_15	no rank; no rank; superkingdom; no rank; no rank; no rank; no rank; phylum; species	CPR	Parcubacteria (OD1)	Giovannonibacteria
889	GCA_001778415.1	1798321	root; cellular organisms; Bacteria; unclassified Bacteria; Bacteria candidate phyla; Patescibacteria group; Parcubacteria group; Candidatus Giovannonibacteria; Candidatus Giovannonibacteria bacterium RIFCSPHIGHO2_01_45_12	no rank; no rank; superkingdom; no rank; no rank; no rank; no rank; phylum; species	CPR	Parcubacteria (OD1)	Giovannonibacteria
890	GCA_001778435.1	1798323	root; cellular organisms; Bacteria; unclassified Bacteria; Bacteria candidate phyla; Patescibacteria group; Parcubacteria group; Candidatus Giovannonibacteria; Candidatus Giovannonibacteria bacterium RIFCSPHIGHO2_01_FULL_43_140	no rank; no rank; superkingdom; no rank; no rank; no rank; no rank; phylum; species	CPR	Parcubacteria (OD1)	Giovannonibacteria
891	GCA_001778465.1	1798325	root; cellular organisms; Bacteria; unclassified Bacteria; Bacteria candidate phyla; Patescibacteria group; Parcubacteria group; Candidatus Giovannonibacteria; Candidatus Giovannonibacteria bacterium RIFCSPHIGHO2_01_FULL_45_23	no rank; no rank; superkingdom; no rank; no rank; no rank; no rank; phylum; species	CPR	Parcubacteria (OD1)	Giovannonibacteria
892	GCA_001778495.1	1798326	root; cellular organisms; Bacteria; unclassified Bacteria; Bacteria candidate phyla; Patescibacteria group; Parcubacteria group; Candidatus Giovannonibacteria; Candidatus Giovannonibacteria bacterium RIFCSPHIGHO2_01_FULL_45_24	no rank; no rank; superkingdom; no rank; no rank; no rank; no rank; phylum; species	CPR	Parcubacteria (OD1)	Giovannonibacteria
893	GCA_001778515.1	1798329	root; cellular organisms; Bacteria; unclassified Bacteria; Bacteria candidate phyla; Patescibacteria group; Parcubacteria group; Candidatus Giovannonibacteria; Candidatus Giovannonibacteria bacterium RIFCSPHIGHO2_02_42_15	no rank; no rank; superkingdom; no rank; no rank; no rank; no rank; phylum; species	CPR	Parcubacteria (OD1)	Giovannonibacteria
894	GCA_001778535.1	1798328	root; cellular organisms; Bacteria; unclassified Bacteria; Bacteria candidate phyla; Patescibacteria group; Parcubacteria group; Candidatus Giovannonibacteria; Candidatus Giovannonibacteria bacterium RIFCSPHIGHO2_01_FULL_48_47	no rank; no rank; superkingdom; no rank; no rank; no rank; no rank; phylum; species	CPR	Parcubacteria (OD1)	Giovannonibacteria
895	GCA_001778545.1	1798331	root; cellular organisms; Bacteria; unclassified Bacteria; Bacteria candidate phyla; Patescibacteria group; Parcubacteria group; Candidatus Giovannonibacteria; Candidatus Giovannonibacteria bacterium RIFCSPHIGHO2_02_43_16	no rank; no rank; superkingdom; no rank; no rank; no rank; no rank; phylum; species	CPR	Parcubacteria (OD1)	Giovannonibacteria
896	GCA_001778555.1	1798330	root; cellular organisms; Bacteria; unclassified Bacteria; Bacteria candidate phyla; Patescibacteria group; Parcubacteria group; Candidatus Giovannonibacteria; Candidatus Giovannonibacteria bacterium RIFCSPHIGHO2_02_43_13	no rank; no rank; superkingdom; no rank; no rank; no rank; no rank; phylum; species	CPR	Parcubacteria (OD1)	Giovannonibacteria
897	GCA_001778595.1	1798333	root; cellular organisms; Bacteria; unclassified Bacteria; Bacteria candidate phyla; Patescibacteria group; Parcubacteria group; Candidatus Giovannonibacteria; Candidatus Giovannonibacteria bacterium RIFCSPHIGHO2_02_FULL_44_11	no rank; no rank; superkingdom; no rank; no rank; no rank; no rank; phylum; species	CPR	Parcubacteria (OD1)	Giovannonibacteria
898	GCA_001778615.1	1798335	root; cellular organisms; Bacteria; unclassified Bacteria; Bacteria candidate phyla; Patescibacteria group; Parcubacteria group; Candidatus Giovannonibacteria; Candidatus Giovannonibacteria bacterium RIFCSPHIGHO2_02_FULL_44_51	no rank; no rank; superkingdom; no rank; no rank; no rank; no rank; phylum; species	CPR	Parcubacteria (OD1)	Giovannonibacteria
899	GCA_001778635.1	1798336	root; cellular organisms; Bacteria; unclassified Bacteria; Bacteria candidate phyla; Patescibacteria group; Parcubacteria group; Candidatus Giovannonibacteria; Candidatus Giovannonibacteria bacterium RIFCSPHIGHO2_02_FULL_45_13	no rank; no rank; superkingdom; no rank; no rank; no rank; no rank; phylum; species	CPR	Parcubacteria (OD1)	Giovannonibacteria
900	GCA_001778665.1	1798339	root; cellular organisms; Bacteria; unclassified Bacteria; Bacteria candidate phyla; Patescibacteria group; Parcubacteria group; Candidatus Giovannonibacteria; Candidatus Giovannonibacteria bacterium RIFCSPHIGHO2_02_FULL_48_15	no rank; no rank; superkingdom; no rank; no rank; no rank; no rank; phylum; species	CPR	Parcubacteria (OD1)	Giovannonibacteria
901	GCA_001778695.1	1798342	root; cellular organisms; Bacteria; unclassified Bacteria; Bacteria candidate phyla; Patescibacteria group; Parcubacteria group; Candidatus Giovannonibacteria; Candidatus Giovannonibacteria bacterium RIFCSPHIGHO2_12_FULL_44_22	no rank; no rank; superkingdom; no rank; no rank; no rank; no rank; phylum; species	CPR	Parcubacteria (OD1)	Giovannonibacteria
902	GCA_001778705.1	1798343	root; cellular organisms; Bacteria; unclassified Bacteria; Bacteria candidate phyla; Patescibacteria group; Parcubacteria group; Candidatus Giovannonibacteria; Candidatus Giovannonibacteria bacterium RIFCSPHIGHO2_12_FULL_44_29	no rank; no rank; superkingdom; no rank; no rank; no rank; no rank; phylum; species	CPR	Parcubacteria (OD1)	Giovannonibacteria
903	GCA_001778735.1	1798348	root; cellular organisms; Bacteria; unclassified Bacteria; Bacteria candidate phyla; Patescibacteria group; Parcubacteria group; Candidatus Giovannonibacteria; Candidatus Giovannonibacteria bacterium RIFCSPLOWO2_01_FULL_44_16	no rank; no rank; superkingdom; no rank; no rank; no rank; no rank; phylum; species	CPR	Parcubacteria (OD1)	Giovannonibacteria
904	GCA_001778775.1	1798354	root; cellular organisms; Bacteria; unclassified Bacteria; Bacteria candidate phyla; Patescibacteria group; Parcubacteria group; Candidatus Giovannonibacteria; Candidatus Giovannonibacteria bacterium RIFCSPLOWO2_01_FULL_48_47	no rank; no rank; superkingdom; no rank; no rank; no rank; no rank; phylum; species	CPR	Parcubacteria (OD1)	Giovannonibacteria
905	GCA_001778785.1	1798352	root; cellular organisms; Bacteria; unclassified Bacteria; Bacteria candidate phyla; Patescibacteria group; Parcubacteria group; Candidatus Giovannonibacteria; Candidatus Giovannonibacteria bacterium RIFCSPLOWO2_01_FULL_46_13	no rank; no rank; superkingdom; no rank; no rank; no rank; no rank; phylum; species	CPR	Parcubacteria (OD1)	Giovannonibacteria
906	GCA_001778815.1	1798355	root; cellular organisms; Bacteria; unclassified Bacteria; Bacteria candidate phyla; Patescibacteria group; Parcubacteria group; Candidatus Giovannonibacteria; Candidatus Giovannonibacteria bacterium RIFCSPLOWO2_02_44_8	no rank; no rank; superkingdom; no rank; no rank; no rank; no rank; phylum; species	CPR	Parcubacteria (OD1)	Giovannonibacteria
907	GCA_001778835.1	1798357	root; cellular organisms; Bacteria; unclassified Bacteria; Bacteria candidate phyla; Patescibacteria group; Parcubacteria group; Candidatus Giovannonibacteria; Candidatus Giovannonibacteria bacterium RIFCSPLOWO2_02_FULL_43_37	no rank; no rank; superkingdom; no rank; no rank; no rank; no rank; phylum; species	CPR	Parcubacteria (OD1)	Giovannonibacteria
908	GCA_001778855.1	1798356	root; cellular organisms; Bacteria; unclassified Bacteria; Bacteria candidate phyla; Patescibacteria group; Parcubacteria group; Candidatus Giovannonibacteria; Candidatus Giovannonibacteria bacterium RIFCSPLOWO2_02_FULL_43_11b	no rank; no rank; superkingdom; no rank; no rank; no rank; no rank; phylum; species	CPR	Parcubacteria (OD1)	Giovannonibacteria
909	GCA_001778875.1	1798358	root; cellular organisms; Bacteria; unclassified Bacteria; Bacteria candidate phyla; Patescibacteria group; Parcubacteria group; Candidatus Giovannonibacteria; Candidatus Giovannonibacteria bacterium RIFCSPLOWO2_02_FULL_43_54	no rank; no rank; superkingdom; no rank; no rank; no rank; no rank; phylum; species	CPR	Parcubacteria (OD1)	Giovannonibacteria
910	GCA_001778885.1	1798363	root; cellular organisms; Bacteria; unclassified Bacteria; Bacteria candidate phyla; Patescibacteria group; Parcubacteria group; Candidatus Giovannonibacteria; Candidatus Giovannonibacteria bacterium RIFCSPLOWO2_12_FULL_43_26	no rank; no rank; superkingdom; no rank; no rank; no rank; no rank; phylum; species	CPR	Parcubacteria (OD1)	Giovannonibacteria
911	GCA_001778905.1	1798364	root; cellular organisms; Bacteria; unclassified Bacteria; Bacteria candidate phyla; Patescibacteria group; Parcubacteria group; Candidatus Giovannonibacteria; Candidatus Giovannonibacteria bacterium RIFCSPLOWO2_12_FULL_44_15	no rank; no rank; superkingdom; no rank; no rank; no rank; no rank; phylum; species	CPR	Parcubacteria (OD1)	Giovannonibacteria
912	GCA_001778935.1	1798365	root; cellular organisms; Bacteria; unclassified Bacteria; Bacteria candidate phyla; Patescibacteria group; Parcubacteria group; Candidatus Giovannonibacteria; Candidatus Giovannonibacteria bacterium RIFCSPLOWO2_12_FULL_44_25	no rank; no rank; superkingdom; no rank; no rank; no rank; no rank; phylum; species	CPR	Parcubacteria (OD1)	Giovannonibacteria
913	GCA_001778955.1	1798366	root; cellular organisms; Bacteria; unclassified Bacteria; Bacteria candidate phyla; Patescibacteria group; Parcubacteria group; Candidatus Giovannonibacteria; Candidatus Giovannonibacteria bacterium RIFCSPLOWO2_12_FULL_44_32	no rank; no rank; superkingdom; no rank; no rank; no rank; no rank; phylum; species	CPR	Parcubacteria (OD1)	Giovannonibacteria
914	GCA_001778975.1	1798367	root; cellular organisms; Bacteria; unclassified Bacteria; Bacteria candidate phyla; Patescibacteria group; Parcubacteria group; Candidatus Giovannonibacteria; Candidatus Giovannonibacteria bacterium RIFOXYC1_FULL_48_8	no rank; no rank; superkingdom; no rank; no rank; no rank; no rank; phylum; species	CPR	Parcubacteria (OD1)	Giovannonibacteria
915	GCA_001779015.1	1798369	root; cellular organisms; Bacteria; unclassified Bacteria; Bacteria candidate phyla; Patescibacteria group; Microgenomates group; Candidatus Gottesmanbacteria; Candidatus Gottesmanbacteria bacterium RBG_13_37_7	no rank; no rank; superkingdom; no rank; no rank; no rank; no rank; phylum; species	CPR	Microgenomates (OP11)	Gottesmanbacteria
916	GCA_001779035.1	1798370	root; cellular organisms; Bacteria; unclassified Bacteria; Bacteria candidate phyla; Patescibacteria group; Microgenomates group; Candidatus Gottesmanbacteria; Candidatus Gottesmanbacteria bacterium RBG_13_45_10	no rank; no rank; superkingdom; no rank; no rank; no rank; no rank; phylum; species	CPR	Microgenomates (OP11)	Gottesmanbacteria
917	GCA_001779055.1	1798371	root; cellular organisms; Bacteria; unclassified Bacteria; Bacteria candidate phyla; Patescibacteria group; Microgenomates group; Candidatus Gottesmanbacteria; Candidatus Gottesmanbacteria bacterium RBG_16_37_8	no rank; no rank; superkingdom; no rank; no rank; no rank; no rank; phylum; species	CPR	Microgenomates (OP11)	Gottesmanbacteria
918	GCA_001779065.1	1798373	root; cellular organisms; Bacteria; unclassified Bacteria; Bacteria candidate phyla; Patescibacteria group; Microgenomates group; Candidatus Gottesmanbacteria; Candidatus Gottesmanbacteria bacterium RBG_16_43_7	no rank; no rank; superkingdom; no rank; no rank; no rank; no rank; phylum; species	CPR	Microgenomates (OP11)	Gottesmanbacteria
919	GCA_001779095.1	1798374	root; cellular organisms; Bacteria; unclassified Bacteria; Bacteria candidate phyla; Patescibacteria group; Microgenomates group; Candidatus Gottesmanbacteria; Candidatus Gottesmanbacteria bacterium RBG_16_52_11	no rank; no rank; superkingdom; no rank; no rank; no rank; no rank; phylum; species	CPR	Microgenomates (OP11)	Gottesmanbacteria
920	GCA_001779115.1	1798376	root; cellular organisms; Bacteria; unclassified Bacteria; Bacteria candidate phyla; Patescibacteria group; Microgenomates group; Candidatus Gottesmanbacteria; Candidatus Gottesmanbacteria bacterium RIFCSPHIGHO2_01_FULL_40_15	no rank; no rank; superkingdom; no rank; no rank; no rank; no rank; phylum; species	CPR	Microgenomates (OP11)	Gottesmanbacteria
921	GCA_001779135.1	1798378	root; cellular organisms; Bacteria; unclassified Bacteria; Bacteria candidate phyla; Patescibacteria group; Microgenomates group; Candidatus Gottesmanbacteria; Candidatus Gottesmanbacteria bacterium RIFCSPHIGHO2_01_FULL_42_27	no rank; no rank; superkingdom; no rank; no rank; no rank; no rank; phylum; species	CPR	Microgenomates (OP11)	Gottesmanbacteria
922	GCA_001779145.1	1798377	root; cellular organisms; Bacteria; unclassified Bacteria; Bacteria candidate phyla; Patescibacteria group; Microgenomates group; Candidatus Gottesmanbacteria; Candidatus Gottesmanbacteria bacterium RIFCSPHIGHO2_01_FULL_42_12	no rank; no rank; superkingdom; no rank; no rank; no rank; no rank; phylum; species	CPR	Microgenomates (OP11)	Gottesmanbacteria
923	GCA_001779175.1	1798379	root; cellular organisms; Bacteria; unclassified Bacteria; Bacteria candidate phyla; Patescibacteria group; Microgenomates group; Candidatus Gottesmanbacteria; Candidatus Gottesmanbacteria bacterium RIFCSPHIGHO2_01_FULL_43_15	no rank; no rank; superkingdom; no rank; no rank; no rank; no rank; phylum; species	CPR	Microgenomates (OP11)	Gottesmanbacteria
924	GCA_001779195.1	1798382	root; cellular organisms; Bacteria; unclassified Bacteria; Bacteria candidate phyla; Patescibacteria group; Microgenomates group; Candidatus Gottesmanbacteria; Candidatus Gottesmanbacteria bacterium RIFCSPHIGHO2_02_FULL_39_11	no rank; no rank; superkingdom; no rank; no rank; no rank; no rank; phylum; species	CPR	Microgenomates (OP11)	Gottesmanbacteria
925	GCA_001779205.1	1798383	root; cellular organisms; Bacteria; unclassified Bacteria; Bacteria candidate phyla; Patescibacteria group; Microgenomates group; Candidatus Gottesmanbacteria; Candidatus Gottesmanbacteria bacterium RIFCSPHIGHO2_02_FULL_39_14	no rank; no rank; superkingdom; no rank; no rank; no rank; no rank; phylum; species	CPR	Microgenomates (OP11)	Gottesmanbacteria
926	GCA_001779235.1	1798384	root; cellular organisms; Bacteria; unclassified Bacteria; Bacteria candidate phyla; Patescibacteria group; Microgenomates group; Candidatus Gottesmanbacteria; Candidatus Gottesmanbacteria bacterium RIFCSPHIGHO2_02_FULL_40_13	no rank; no rank; superkingdom; no rank; no rank; no rank; no rank; phylum; species	CPR	Microgenomates (OP11)	Gottesmanbacteria
927	GCA_001779255.1	1798385	root; cellular organisms; Bacteria; unclassified Bacteria; Bacteria candidate phyla; Patescibacteria group; Microgenomates group; Candidatus Gottesmanbacteria; Candidatus Gottesmanbacteria bacterium RIFCSPHIGHO2_02_FULL_40_24	no rank; no rank; superkingdom; no rank; no rank; no rank; no rank; phylum; species	CPR	Microgenomates (OP11)	Gottesmanbacteria
928	GCA_001779265.1	1798389	root; cellular organisms; Bacteria; unclassified Bacteria; Bacteria candidate phyla; Patescibacteria group; Microgenomates group; Candidatus Gottesmanbacteria; Candidatus Gottesmanbacteria bacterium RIFCSPLOWO2_01_FULL_40_10	no rank; no rank; superkingdom; no rank; no rank; no rank; no rank; phylum; species	CPR	Microgenomates (OP11)	Gottesmanbacteria
929	GCA_001779275.1	1798386	root; cellular organisms; Bacteria; unclassified Bacteria; Bacteria candidate phyla; Patescibacteria group; Microgenomates group; Candidatus Gottesmanbacteria; Candidatus Gottesmanbacteria bacterium RIFCSPHIGHO2_12_FULL_40_13	no rank; no rank; superkingdom; no rank; no rank; no rank; no rank; phylum; species	CPR	Microgenomates (OP11)	Gottesmanbacteria
930	GCA_001779315.1	1798391	root; cellular organisms; Bacteria; unclassified Bacteria; Bacteria candidate phyla; Patescibacteria group; Microgenomates group; Candidatus Gottesmanbacteria; Candidatus Gottesmanbacteria bacterium RIFCSPLOWO2_01_FULL_42_22	no rank; no rank; superkingdom; no rank; no rank; no rank; no rank; phylum; species	CPR	Microgenomates (OP11)	Gottesmanbacteria
931	GCA_001779335.1	1798394	root; cellular organisms; Bacteria; unclassified Bacteria; Bacteria candidate phyla; Patescibacteria group; Microgenomates group; Candidatus Gottesmanbacteria; Candidatus Gottesmanbacteria bacterium RIFCSPLOWO2_01_FULL_46_9	no rank; no rank; superkingdom; no rank; no rank; no rank; no rank; phylum; species	CPR	Microgenomates (OP11)	Gottesmanbacteria
932	GCA_001779345.1	1798393	root; cellular organisms; Bacteria; unclassified Bacteria; Bacteria candidate phyla; Patescibacteria group; Microgenomates group; Candidatus Gottesmanbacteria; Candidatus Gottesmanbacteria bacterium RIFCSPLOWO2_01_FULL_46_21	no rank; no rank; superkingdom; no rank; no rank; no rank; no rank; phylum; species	CPR	Microgenomates (OP11)	Gottesmanbacteria
933	GCA_001779375.1	1798395	root; cellular organisms; Bacteria; unclassified Bacteria; Bacteria candidate phyla; Patescibacteria group; Microgenomates group; Candidatus Gottesmanbacteria; Candidatus Gottesmanbacteria bacterium RIFCSPLOWO2_01_FULL_48_11	no rank; no rank; superkingdom; no rank; no rank; no rank; no rank; phylum; species	CPR	Microgenomates (OP11)	Gottesmanbacteria
934	GCA_001779385.1	1798398	root; cellular organisms; Bacteria; unclassified Bacteria; Bacteria candidate phyla; Patescibacteria group; Microgenomates group; Candidatus Gottesmanbacteria; Candidatus Gottesmanbacteria bacterium RIFCSPLOWO2_02_FULL_40_10	no rank; no rank; superkingdom; no rank; no rank; no rank; no rank; phylum; species	CPR	Microgenomates (OP11)	Gottesmanbacteria
935	GCA_001779415.1	1798399	root; cellular organisms; Bacteria; unclassified Bacteria; Bacteria candidate phyla; Patescibacteria group; Microgenomates group; Candidatus Gottesmanbacteria; Candidatus Gottesmanbacteria bacterium RIFCSPLOWO2_02_FULL_42_29	no rank; no rank; superkingdom; no rank; no rank; no rank; no rank; phylum; species	CPR	Microgenomates (OP11)	Gottesmanbacteria
936	GCA_001779425.1	1798400	root; cellular organisms; Bacteria; unclassified Bacteria; Bacteria candidate phyla; Patescibacteria group; Microgenomates group; Candidatus Gottesmanbacteria; Candidatus Gottesmanbacteria bacterium RIFCSPLOWO2_12_FULL_42_10	no rank; no rank; superkingdom; no rank; no rank; no rank; no rank; phylum; species	CPR	Microgenomates (OP11)	Gottesmanbacteria
937	GCA_001779455.1	1798401	root; cellular organisms; Bacteria; unclassified Bacteria; Bacteria candidate phyla; Patescibacteria group; Microgenomates group; Candidatus Gottesmanbacteria; Candidatus Gottesmanbacteria bacterium RIFOXYB1_FULL_47_11	no rank; no rank; superkingdom; no rank; no rank; no rank; no rank; phylum; species	CPR	Microgenomates (OP11)	Gottesmanbacteria
938	GCA_001779475.1	1798467	root; cellular organisms; Bacteria; unclassified Bacteria; Bacteria candidate phyla; Patescibacteria group; Parcubacteria group; Candidatus Jorgensenbacteria; Candidatus Jorgensenbacteria bacterium GWA1_49_17	no rank; no rank; superkingdom; no rank; no rank; no rank; no rank; phylum; species	CPR	Parcubacteria (OD1)	Jorgensenbacteria
939	GCA_001779495.1	1798469	root; cellular organisms; Bacteria; unclassified Bacteria; Bacteria candidate phyla; Patescibacteria group; Parcubacteria group; Candidatus Jorgensenbacteria; Candidatus Jorgensenbacteria bacterium GWC1_48_12	no rank; no rank; superkingdom; no rank; no rank; no rank; no rank; phylum; species	CPR	Parcubacteria (OD1)	Jorgensenbacteria
940	GCA_001779505.1	1798468	root; cellular organisms; Bacteria; unclassified Bacteria; Bacteria candidate phyla; Patescibacteria group; Parcubacteria group; Candidatus Jorgensenbacteria; Candidatus Jorgensenbacteria bacterium GWA1_54_12	no rank; no rank; superkingdom; no rank; no rank; no rank; no rank; phylum; species	CPR	Parcubacteria (OD1)	Jorgensenbacteria
941	GCA_001779535.1	1798470	root; cellular organisms; Bacteria; unclassified Bacteria; Bacteria candidate phyla; Patescibacteria group; Parcubacteria group; Candidatus Jorgensenbacteria; Candidatus Jorgensenbacteria bacterium RIFCSPHIGHO2_02_FULL_45_20	no rank; no rank; superkingdom; no rank; no rank; no rank; no rank; phylum; species	CPR	Parcubacteria (OD1)	Jorgensenbacteria
942	GCA_001779555.1	1798472	root; cellular organisms; Bacteria; unclassified Bacteria; Bacteria candidate phyla; Patescibacteria group; Parcubacteria group; Candidatus Jorgensenbacteria; Candidatus Jorgensenbacteria bacterium RIFCSPLOWO2_02_FULL_45_12	no rank; no rank; superkingdom; no rank; no rank; no rank; no rank; phylum; species	CPR	Parcubacteria (OD1)	Jorgensenbacteria
943	GCA_001779575.1	1798473	root; cellular organisms; Bacteria; unclassified Bacteria; Bacteria candidate phyla; Patescibacteria group; Parcubacteria group; Candidatus Jorgensenbacteria; Candidatus Jorgensenbacteria bacterium RIFCSPLOWO2_12_FULL_42_11	no rank; no rank; superkingdom; no rank; no rank; no rank; no rank; phylum; species	CPR	Parcubacteria (OD1)	Jorgensenbacteria
944	GCA_001779585.1	1798474	root; cellular organisms; Bacteria; unclassified Bacteria; Bacteria candidate phyla; Patescibacteria group; Parcubacteria group; Candidatus Kaiserbacteria; Candidatus Kaiserbacteria bacterium GWA2_50_9	no rank; no rank; superkingdom; no rank; no rank; no rank; no rank; phylum; species	CPR	Parcubacteria (OD1)	Kaiserbacteria
945	GCA_001779595.1	1798475	root; cellular organisms; Bacteria; unclassified Bacteria; Bacteria candidate phyla; Patescibacteria group; Parcubacteria group; Candidatus Kaiserbacteria; Candidatus Kaiserbacteria bacterium RIFCSPHIGHO2_01_FULL_46_22	no rank; no rank; superkingdom; no rank; no rank; no rank; no rank; phylum; species	CPR	Parcubacteria (OD1)	Kaiserbacteria
946	GCA_001779615.1	1798476	root; cellular organisms; Bacteria; unclassified Bacteria; Bacteria candidate phyla; Patescibacteria group; Parcubacteria group; Candidatus Kaiserbacteria; Candidatus Kaiserbacteria bacterium RIFCSPHIGHO2_01_FULL_48_10	no rank; no rank; superkingdom; no rank; no rank; no rank; no rank; phylum; species	CPR	Parcubacteria (OD1)	Kaiserbacteria
947	GCA_001779655.1	1798478	root; cellular organisms; Bacteria; unclassified Bacteria; Bacteria candidate phyla; Patescibacteria group; Parcubacteria group; Candidatus Kaiserbacteria; Candidatus Kaiserbacteria bacterium RIFCSPHIGHO2_01_FULL_50_13	no rank; no rank; superkingdom; no rank; no rank; no rank; no rank; phylum; species	CPR	Parcubacteria (OD1)	Kaiserbacteria
948	GCA_001779665.1	1798479	root; cellular organisms; Bacteria; unclassified Bacteria; Bacteria candidate phyla; Patescibacteria group; Parcubacteria group; Candidatus Kaiserbacteria; Candidatus Kaiserbacteria bacterium RIFCSPHIGHO2_01_FULL_51_33	no rank; no rank; superkingdom; no rank; no rank; no rank; no rank; phylum; species	CPR	Parcubacteria (OD1)	Kaiserbacteria
949	GCA_001779675.1	1798477	root; cellular organisms; Bacteria; unclassified Bacteria; Bacteria candidate phyla; Patescibacteria group; Parcubacteria group; Candidatus Kaiserbacteria; Candidatus Kaiserbacteria bacterium RIFCSPHIGHO2_01_FULL_49_13	no rank; no rank; superkingdom; no rank; no rank; no rank; no rank; phylum; species	CPR	Parcubacteria (OD1)	Kaiserbacteria
950	GCA_001779685.1	1798483	root; cellular organisms; Bacteria; unclassified Bacteria; Bacteria candidate phyla; Patescibacteria group; Parcubacteria group; Candidatus Kaiserbacteria; Candidatus Kaiserbacteria bacterium RIFCSPHIGHO2_01_FULL_54_36b	no rank; no rank; superkingdom; no rank; no rank; no rank; no rank; phylum; species	CPR	Parcubacteria (OD1)	Kaiserbacteria
951	GCA_001779735.1	1797794	root; cellular organisms; Bacteria; unclassified Bacteria; Bacteria candidate phyla; Patescibacteria group; Microgenomates group; Candidatus Daviesbacteria; Candidatus Daviesbacteria bacterium RIFCSPLOWO2_02_FULL_38_15	no rank; no rank; superkingdom; no rank; no rank; no rank; no rank; phylum; species	CPR	Microgenomates (OP11)	Daviesbacteria
952	GCA_001779745.1	1797792	root; cellular organisms; Bacteria; unclassified Bacteria; Bacteria candidate phyla; Patescibacteria group; Microgenomates group; Candidatus Daviesbacteria; Candidatus Daviesbacteria bacterium RIFCSPLOWO2_02_FULL_36_7	no rank; no rank; superkingdom; no rank; no rank; no rank; no rank; phylum; species	CPR	Microgenomates (OP11)	Daviesbacteria
953	GCA_001779755.1	1797797	root; cellular organisms; Bacteria; unclassified Bacteria; Bacteria candidate phyla; Patescibacteria group; Microgenomates group; Candidatus Daviesbacteria; Candidatus Daviesbacteria bacterium RIFCSPLOWO2_02_FULL_40_8	no rank; no rank; superkingdom; no rank; no rank; no rank; no rank; phylum; species	CPR	Microgenomates (OP11)	Daviesbacteria
954	GCA_001779775.1	1797796	root; cellular organisms; Bacteria; unclassified Bacteria; Bacteria candidate phyla; Patescibacteria group; Microgenomates group; Candidatus Daviesbacteria; Candidatus Daviesbacteria bacterium RIFCSPLOWO2_02_FULL_39_13	no rank; no rank; superkingdom; no rank; no rank; no rank; no rank; phylum; species	CPR	Microgenomates (OP11)	Daviesbacteria
955	GCA_001779815.1	1797799	root; cellular organisms; Bacteria; unclassified Bacteria; Bacteria candidate phyla; Patescibacteria group; Microgenomates group; Candidatus Daviesbacteria; Candidatus Daviesbacteria bacterium RIFCSPLOWO2_02_FULL_43_11	no rank; no rank; superkingdom; no rank; no rank; no rank; no rank; phylum; species	CPR	Microgenomates (OP11)	Daviesbacteria
956	GCA_001779835.1	1797800	root; cellular organisms; Bacteria; unclassified Bacteria; Bacteria candidate phyla; Patescibacteria group; Microgenomates group; Candidatus Daviesbacteria; Candidatus Daviesbacteria bacterium RIFCSPLOWO2_12_FULL_38_10	no rank; no rank; superkingdom; no rank; no rank; no rank; no rank; phylum; species	CPR	Microgenomates (OP11)	Daviesbacteria
957	GCA_001779845.1	1817820	root; cellular organisms; Bacteria; unclassified Bacteria; Bacteria candidate phyla; Candidatus Doudnabacteria; Candidatus Doudnabacteria bacterium RIFCSPHIGHO2_01_52_17	no rank; no rank; superkingdom; no rank; no rank; phylum; species	CPR	Doudnabacteria (SM2F11)	Doudnabacteria (SM2F11)
958	GCA_001779895.1	1817821	root; cellular organisms; Bacteria; unclassified Bacteria; Bacteria candidate phyla; Candidatus Doudnabacteria; Candidatus Doudnabacteria bacterium RIFCSPHIGHO2_01_FULL_41_86	no rank; no rank; superkingdom; no rank; no rank; phylum; species	CPR	Doudnabacteria (SM2F11)	Doudnabacteria (SM2F11)
959	GCA_001779915.1	1817823	root; cellular organisms; Bacteria; unclassified Bacteria; Bacteria candidate phyla; Candidatus Doudnabacteria; Candidatus Doudnabacteria bacterium RIFCSPHIGHO2_01_FULL_45_18	no rank; no rank; superkingdom; no rank; no rank; phylum; species	CPR	Doudnabacteria (SM2F11)	Doudnabacteria (SM2F11)
960	GCA_001779925.1	1817824	root; cellular organisms; Bacteria; unclassified Bacteria; Bacteria candidate phyla; Candidatus Doudnabacteria; Candidatus Doudnabacteria bacterium RIFCSPHIGHO2_01_FULL_46_14	no rank; no rank; superkingdom; no rank; no rank; phylum; species	CPR	Doudnabacteria (SM2F11)	Doudnabacteria (SM2F11)
961	GCA_001779955.1	1817832	root; cellular organisms; Bacteria; unclassified Bacteria; Bacteria candidate phyla; Candidatus Doudnabacteria; Candidatus Doudnabacteria bacterium RIFCSPHIGHO2_02_FULL_46_11	no rank; no rank; superkingdom; no rank; no rank; phylum; species	CPR	Doudnabacteria (SM2F11)	Doudnabacteria (SM2F11)
962	GCA_001779975.1	1817827	root; cellular organisms; Bacteria; unclassified Bacteria; Bacteria candidate phyla; Candidatus Doudnabacteria; Candidatus Doudnabacteria bacterium RIFCSPHIGHO2_01_FULL_49_9	no rank; no rank; superkingdom; no rank; no rank; phylum; species	CPR	Doudnabacteria (SM2F11)	Doudnabacteria (SM2F11)
963	GCA_001779985.1	1817835	root; cellular organisms; Bacteria; unclassified Bacteria; Bacteria candidate phyla; Candidatus Doudnabacteria; Candidatus Doudnabacteria bacterium RIFCSPHIGHO2_12_FULL_42_22	no rank; no rank; superkingdom; no rank; no rank; phylum; species	CPR	Doudnabacteria (SM2F11)	Doudnabacteria (SM2F11)
964	GCA_001779995.1	1817837	root; cellular organisms; Bacteria; unclassified Bacteria; Bacteria candidate phyla; Candidatus Doudnabacteria; Candidatus Doudnabacteria bacterium RIFCSPHIGHO2_12_FULL_48_11	no rank; no rank; superkingdom; no rank; no rank; phylum; species	CPR	Doudnabacteria (SM2F11)	Doudnabacteria (SM2F11)
965	GCA_001780035.1	1817838	root; cellular organisms; Bacteria; unclassified Bacteria; Bacteria candidate phyla; Candidatus Doudnabacteria; Candidatus Doudnabacteria bacterium RIFCSPHIGHO2_12_FULL_48_16	no rank; no rank; superkingdom; no rank; no rank; phylum; species	CPR	Doudnabacteria (SM2F11)	Doudnabacteria (SM2F11)
966	GCA_001780055.1	1817840	root; cellular organisms; Bacteria; unclassified Bacteria; Bacteria candidate phyla; Candidatus Doudnabacteria; Candidatus Doudnabacteria bacterium RIFCSPLOWO2_01_FULL_42_60	no rank; no rank; superkingdom; no rank; no rank; phylum; species	CPR	Doudnabacteria (SM2F11)	Doudnabacteria (SM2F11)
967	GCA_001780065.1	1817842	root; cellular organisms; Bacteria; unclassified Bacteria; Bacteria candidate phyla; Candidatus Doudnabacteria; Candidatus Doudnabacteria bacterium RIFCSPLOWO2_01_FULL_48_57	no rank; no rank; superkingdom; no rank; no rank; phylum; species	CPR	Doudnabacteria (SM2F11)	Doudnabacteria (SM2F11)
968	GCA_001780075.1	1817843	root; cellular organisms; Bacteria; unclassified Bacteria; Bacteria candidate phyla; Candidatus Doudnabacteria; Candidatus Doudnabacteria bacterium RIFCSPLOWO2_01_FULL_49_40	no rank; no rank; superkingdom; no rank; no rank; phylum; species	CPR	Doudnabacteria (SM2F11)	Doudnabacteria (SM2F11)
969	GCA_001780115.1	1817845	root; cellular organisms; Bacteria; unclassified Bacteria; Bacteria candidate phyla; Candidatus Doudnabacteria; Candidatus Doudnabacteria bacterium RIFCSPLOWO2_02_FULL_48_13	no rank; no rank; superkingdom; no rank; no rank; phylum; species	CPR	Doudnabacteria (SM2F11)	Doudnabacteria (SM2F11)
970	GCA_001780145.1	1817848	root; cellular organisms; Bacteria; unclassified Bacteria; Bacteria candidate phyla; Candidatus Doudnabacteria; Candidatus Doudnabacteria bacterium RIFCSPLOWO2_12_FULL_42_9	no rank; no rank; superkingdom; no rank; no rank; phylum; species	CPR	Doudnabacteria (SM2F11)	Doudnabacteria (SM2F11)
971	GCA_001780195.1	1797985	root; cellular organisms; Bacteria; unclassified Bacteria; Bacteria candidate phyla; Patescibacteria group; Parcubacteria group; Candidatus Falkowbacteria; Candidatus Falkowbacteria bacterium RBG_13_39_14	no rank; no rank; superkingdom; no rank; no rank; no rank; no rank; phylum; species	CPR	Parcubacteria (OD1)	Falkowbacteria
972	GCA_001780215.1	1797986	root; cellular organisms; Bacteria; unclassified Bacteria; Bacteria candidate phyla; Patescibacteria group; Parcubacteria group; Candidatus Falkowbacteria; Candidatus Falkowbacteria bacterium RIFCSPHIGHO2_02_FULL_42_9	no rank; no rank; superkingdom; no rank; no rank; no rank; no rank; phylum; species	CPR	Parcubacteria (OD1)	Falkowbacteria
973	GCA_001780235.1	1797990	root; cellular organisms; Bacteria; unclassified Bacteria; Bacteria candidate phyla; Patescibacteria group; Parcubacteria group; Candidatus Falkowbacteria; Candidatus Falkowbacteria bacterium RIFCSPLOWO2_12_FULL_45_10	no rank; no rank; superkingdom; no rank; no rank; no rank; no rank; phylum; species	CPR	Parcubacteria (OD1)	Falkowbacteria
974	GCA_001780255.1	1798000	root; cellular organisms; Bacteria; unclassified Bacteria; Bacteria candidate phyla; Patescibacteria group; Parcubacteria group; Candidatus Falkowbacteria; Candidatus Falkowbacteria bacterium RIFOXYC12_FULL_34_55	no rank; no rank; superkingdom; no rank; no rank; no rank; no rank; phylum; species	CPR	Parcubacteria (OD1)	Falkowbacteria
975	GCA_001780275.1	1797994	root; cellular organisms; Bacteria; unclassified Bacteria; Bacteria candidate phyla; Patescibacteria group; Parcubacteria group; Candidatus Falkowbacteria; Candidatus Falkowbacteria bacterium RIFOXYA2_FULL_47_19	no rank; no rank; superkingdom; no rank; no rank; no rank; no rank; phylum; species	CPR	Parcubacteria (OD1)	Falkowbacteria
976	GCA_001780285.1	1798006	root; cellular organisms; Bacteria; unclassified Bacteria; Bacteria candidate phyla; Patescibacteria group; Parcubacteria group; Candidatus Falkowbacteria; Candidatus Falkowbacteria bacterium RIFOXYD12_FULL_34_57	no rank; no rank; superkingdom; no rank; no rank; no rank; no rank; phylum; species	CPR	Parcubacteria (OD1)	Falkowbacteria
977	GCA_001780315.1	1798008	root; cellular organisms; Bacteria; unclassified Bacteria; Bacteria candidate phyla; Patescibacteria group; Parcubacteria group; Candidatus Falkowbacteria; Candidatus Falkowbacteria bacterium RIFOXYD2_FULL_35_9	no rank; no rank; superkingdom; no rank; no rank; no rank; no rank; phylum; species	CPR	Parcubacteria (OD1)	Falkowbacteria
978	GCA_001780335.1	1798009	root; cellular organisms; Bacteria; unclassified Bacteria; Bacteria candidate phyla; Patescibacteria group; Parcubacteria group; Candidatus Falkowbacteria; Candidatus Falkowbacteria bacterium RIFOXYD2_FULL_39_16	no rank; no rank; superkingdom; no rank; no rank; no rank; no rank; phylum; species	CPR	Parcubacteria (OD1)	Falkowbacteria
979	GCA_001780415.1	1798322	root; cellular organisms; Bacteria; unclassified Bacteria; Bacteria candidate phyla; Patescibacteria group; Parcubacteria group; Candidatus Giovannonibacteria; Candidatus Giovannonibacteria bacterium RIFCSPHIGHO2_01_FULL_43_100	no rank; no rank; superkingdom; no rank; no rank; no rank; no rank; phylum; species	CPR	Parcubacteria (OD1)	Giovannonibacteria
980	GCA_001780425.1	1798324	root; cellular organisms; Bacteria; unclassified Bacteria; Bacteria candidate phyla; Patescibacteria group; Parcubacteria group; Candidatus Giovannonibacteria; Candidatus Giovannonibacteria bacterium RIFCSPHIGHO2_01_FULL_44_100	no rank; no rank; superkingdom; no rank; no rank; no rank; no rank; phylum; species	CPR	Parcubacteria (OD1)	Giovannonibacteria
981	GCA_001780445.1	1798327	root; cellular organisms; Bacteria; unclassified Bacteria; Bacteria candidate phyla; Patescibacteria group; Parcubacteria group; Candidatus Giovannonibacteria; Candidatus Giovannonibacteria bacterium RIFCSPHIGHO2_01_FULL_45_33	no rank; no rank; superkingdom; no rank; no rank; no rank; no rank; phylum; species	CPR	Parcubacteria (OD1)	Giovannonibacteria
982	GCA_001780475.1	1798332	root; cellular organisms; Bacteria; unclassified Bacteria; Bacteria candidate phyla; Patescibacteria group; Parcubacteria group; Candidatus Giovannonibacteria; Candidatus Giovannonibacteria bacterium RIFCSPHIGHO2_02_FULL_43_32	no rank; no rank; superkingdom; no rank; no rank; no rank; no rank; phylum; species	CPR	Parcubacteria (OD1)	Giovannonibacteria
983	GCA_001780495.1	1798334	root; cellular organisms; Bacteria; unclassified Bacteria; Bacteria candidate phyla; Patescibacteria group; Parcubacteria group; Candidatus Giovannonibacteria; Candidatus Giovannonibacteria bacterium RIFCSPHIGHO2_02_FULL_44_31	no rank; no rank; superkingdom; no rank; no rank; no rank; no rank; phylum; species	CPR	Parcubacteria (OD1)	Giovannonibacteria
984	GCA_001780515.1	1798338	root; cellular organisms; Bacteria; unclassified Bacteria; Bacteria candidate phyla; Patescibacteria group; Parcubacteria group; Candidatus Giovannonibacteria; Candidatus Giovannonibacteria bacterium RIFCSPHIGHO2_02_FULL_46_20	no rank; no rank; superkingdom; no rank; no rank; no rank; no rank; phylum; species	CPR	Parcubacteria (OD1)	Giovannonibacteria
985	GCA_001780535.1	1798340	root; cellular organisms; Bacteria; unclassified Bacteria; Bacteria candidate phyla; Patescibacteria group; Parcubacteria group; Candidatus Giovannonibacteria; Candidatus Giovannonibacteria bacterium RIFCSPHIGHO2_12_44_12	no rank; no rank; superkingdom; no rank; no rank; no rank; no rank; phylum; species	CPR	Parcubacteria (OD1)	Giovannonibacteria
986	GCA_001780555.1	1798341	root; cellular organisms; Bacteria; unclassified Bacteria; Bacteria candidate phyla; Patescibacteria group; Parcubacteria group; Candidatus Giovannonibacteria; Candidatus Giovannonibacteria bacterium RIFCSPHIGHO2_12_FULL_43_15	no rank; no rank; superkingdom; no rank; no rank; no rank; no rank; phylum; species	CPR	Parcubacteria (OD1)	Giovannonibacteria
987	GCA_001780565.1	1798344	root; cellular organisms; Bacteria; unclassified Bacteria; Bacteria candidate phyla; Patescibacteria group; Parcubacteria group; Candidatus Giovannonibacteria; Candidatus Giovannonibacteria bacterium RIFCSPHIGHO2_12_FULL_44_42	no rank; no rank; superkingdom; no rank; no rank; no rank; no rank; phylum; species	CPR	Parcubacteria (OD1)	Giovannonibacteria
988	GCA_001780605.1	1798345	root; cellular organisms; Bacteria; unclassified Bacteria; Bacteria candidate phyla; Patescibacteria group; Parcubacteria group; Candidatus Giovannonibacteria; Candidatus Giovannonibacteria bacterium RIFCSPHIGHO2_12_FULL_45_19	no rank; no rank; superkingdom; no rank; no rank; no rank; no rank; phylum; species	CPR	Parcubacteria (OD1)	Giovannonibacteria
989	GCA_001780635.1	1798347	root; cellular organisms; Bacteria; unclassified Bacteria; Bacteria candidate phyla; Patescibacteria group; Parcubacteria group; Candidatus Giovannonibacteria; Candidatus Giovannonibacteria bacterium RIFCSPLOWO2_01_FULL_43_60	no rank; no rank; superkingdom; no rank; no rank; no rank; no rank; phylum; species	CPR	Parcubacteria (OD1)	Giovannonibacteria
990	GCA_001780645.1	1798349	root; cellular organisms; Bacteria; unclassified Bacteria; Bacteria candidate phyla; Patescibacteria group; Parcubacteria group; Candidatus Giovannonibacteria; Candidatus Giovannonibacteria bacterium RIFCSPLOWO2_01_FULL_44_40	no rank; no rank; superkingdom; no rank; no rank; no rank; no rank; phylum; species	CPR	Parcubacteria (OD1)	Giovannonibacteria
991	GCA_001780675.1	1798353	root; cellular organisms; Bacteria; unclassified Bacteria; Bacteria candidate phyla; Patescibacteria group; Parcubacteria group; Candidatus Giovannonibacteria; Candidatus Giovannonibacteria bacterium RIFCSPLOWO2_01_FULL_46_32	no rank; no rank; superkingdom; no rank; no rank; no rank; no rank; phylum; species	CPR	Parcubacteria (OD1)	Giovannonibacteria
992	GCA_001780695.1	1798351	root; cellular organisms; Bacteria; unclassified Bacteria; Bacteria candidate phyla; Patescibacteria group; Parcubacteria group; Candidatus Giovannonibacteria; Candidatus Giovannonibacteria bacterium RIFCSPLOWO2_01_FULL_45_34	no rank; no rank; superkingdom; no rank; no rank; no rank; no rank; phylum; species	CPR	Parcubacteria (OD1)	Giovannonibacteria
993	GCA_001780705.1	1798359	root; cellular organisms; Bacteria; unclassified Bacteria; Bacteria candidate phyla; Patescibacteria group; Parcubacteria group; Candidatus Giovannonibacteria; Candidatus Giovannonibacteria bacterium RIFCSPLOWO2_02_FULL_45_14	no rank; no rank; superkingdom; no rank; no rank; no rank; no rank; phylum; species	CPR	Parcubacteria (OD1)	Giovannonibacteria
994	GCA_001780725.1	1798360	root; cellular organisms; Bacteria; unclassified Bacteria; Bacteria candidate phyla; Patescibacteria group; Parcubacteria group; Candidatus Giovannonibacteria; Candidatus Giovannonibacteria bacterium RIFCSPLOWO2_02_FULL_45_28	no rank; no rank; superkingdom; no rank; no rank; no rank; no rank; phylum; species	CPR	Parcubacteria (OD1)	Giovannonibacteria
995	GCA_001780755.1	1798361	root; cellular organisms; Bacteria; unclassified Bacteria; Bacteria candidate phyla; Patescibacteria group; Parcubacteria group; Candidatus Giovannonibacteria; Candidatus Giovannonibacteria bacterium RIFCSPLOWO2_12_43_8	no rank; no rank; superkingdom; no rank; no rank; no rank; no rank; phylum; species	CPR	Parcubacteria (OD1)	Giovannonibacteria
996	GCA_001780775.1	1798362	root; cellular organisms; Bacteria; unclassified Bacteria; Bacteria candidate phyla; Patescibacteria group; Parcubacteria group; Candidatus Giovannonibacteria; Candidatus Giovannonibacteria bacterium RIFCSPLOWO2_12_FULL_43_11c	no rank; no rank; superkingdom; no rank; no rank; no rank; no rank; phylum; species	CPR	Parcubacteria (OD1)	Giovannonibacteria
997	GCA_001780855.1	1798372	root; cellular organisms; Bacteria; unclassified Bacteria; Bacteria candidate phyla; Patescibacteria group; Microgenomates group; Candidatus Gottesmanbacteria; Candidatus Gottesmanbacteria bacterium RBG_16_38_7b	no rank; no rank; superkingdom; no rank; no rank; no rank; no rank; phylum; species	CPR	Microgenomates (OP11)	Gottesmanbacteria
998	GCA_001780865.1	1798375	root; cellular organisms; Bacteria; unclassified Bacteria; Bacteria candidate phyla; Patescibacteria group; Microgenomates group; Candidatus Gottesmanbacteria; Candidatus Gottesmanbacteria bacterium RIFCSPHIGHO2_01_FULL_39_10	no rank; no rank; superkingdom; no rank; no rank; no rank; no rank; phylum; species	CPR	Microgenomates (OP11)	Gottesmanbacteria
999	GCA_001780895.1	1798380	root; cellular organisms; Bacteria; unclassified Bacteria; Bacteria candidate phyla; Patescibacteria group; Microgenomates group; Candidatus Gottesmanbacteria; Candidatus Gottesmanbacteria bacterium RIFCSPHIGHO2_01_FULL_46_14	no rank; no rank; superkingdom; no rank; no rank; no rank; no rank; phylum; species	CPR	Microgenomates (OP11)	Gottesmanbacteria
1000	GCA_001780935.1	1798387	root; cellular organisms; Bacteria; unclassified Bacteria; Bacteria candidate phyla; Patescibacteria group; Microgenomates group; Candidatus Gottesmanbacteria; Candidatus Gottesmanbacteria bacterium RIFCSPHIGHO2_12_FULL_43_26	no rank; no rank; superkingdom; no rank; no rank; no rank; no rank; phylum; species	CPR	Microgenomates (OP11)	Gottesmanbacteria
1001	GCA_001780955.1	1798388	root; cellular organisms; Bacteria; unclassified Bacteria; Bacteria candidate phyla; Patescibacteria group; Microgenomates group; Candidatus Gottesmanbacteria; Candidatus Gottesmanbacteria bacterium RIFCSPLOWO2_01_FULL_39_12b	no rank; no rank; superkingdom; no rank; no rank; no rank; no rank; phylum; species	CPR	Microgenomates (OP11)	Gottesmanbacteria
1002	GCA_001780975.1	1798390	root; cellular organisms; Bacteria; unclassified Bacteria; Bacteria candidate phyla; Patescibacteria group; Microgenomates group; Candidatus Gottesmanbacteria; Candidatus Gottesmanbacteria bacterium RIFCSPLOWO2_01_FULL_42_10	no rank; no rank; superkingdom; no rank; no rank; no rank; no rank; phylum; species	CPR	Microgenomates (OP11)	Gottesmanbacteria
1003	GCA_001780985.1	1798392	root; cellular organisms; Bacteria; unclassified Bacteria; Bacteria candidate phyla; Patescibacteria group; Microgenomates group; Candidatus Gottesmanbacteria; Candidatus Gottesmanbacteria bacterium RIFCSPLOWO2_01_FULL_43_11b	no rank; no rank; superkingdom; no rank; no rank; no rank; no rank; phylum; species	CPR	Microgenomates (OP11)	Gottesmanbacteria
1004	GCA_001781015.1	1798397	root; cellular organisms; Bacteria; unclassified Bacteria; Bacteria candidate phyla; Patescibacteria group; Microgenomates group; Candidatus Gottesmanbacteria; Candidatus Gottesmanbacteria bacterium RIFCSPLOWO2_02_FULL_38_8	no rank; no rank; superkingdom; no rank; no rank; no rank; no rank; phylum; species	CPR	Microgenomates (OP11)	Gottesmanbacteria
1005	GCA_001781025.1	1798396	root; cellular organisms; Bacteria; unclassified Bacteria; Bacteria candidate phyla; Patescibacteria group; Microgenomates group; Candidatus Gottesmanbacteria; Candidatus Gottesmanbacteria bacterium RIFCSPLOWO2_01_FULL_49_10	no rank; no rank; superkingdom; no rank; no rank; no rank; no rank; phylum; species	CPR	Microgenomates (OP11)	Gottesmanbacteria
1006	GCA_001781035.1	1798471	root; cellular organisms; Bacteria; unclassified Bacteria; Bacteria candidate phyla; Patescibacteria group; Parcubacteria group; Candidatus Jorgensenbacteria; Candidatus Jorgensenbacteria bacterium RIFCSPLOWO2_01_FULL_45_25b	no rank; no rank; superkingdom; no rank; no rank; no rank; no rank; phylum; species	CPR	Parcubacteria (OD1)	Jorgensenbacteria
1007	GCA_001781095.1	1798481	root; cellular organisms; Bacteria; unclassified Bacteria; Bacteria candidate phyla; Patescibacteria group; Parcubacteria group; Candidatus Kaiserbacteria; Candidatus Kaiserbacteria bacterium RIFCSPHIGHO2_01_FULL_53_31	no rank; no rank; superkingdom; no rank; no rank; no rank; no rank; phylum; species	CPR	Parcubacteria (OD1)	Kaiserbacteria
1008	GCA_001781105.1	1798482	root; cellular organisms; Bacteria; unclassified Bacteria; Bacteria candidate phyla; Patescibacteria group; Parcubacteria group; Candidatus Kaiserbacteria; Candidatus Kaiserbacteria bacterium RIFCSPHIGHO2_01_FULL_54_36	no rank; no rank; superkingdom; no rank; no rank; no rank; no rank; phylum; species	CPR	Parcubacteria (OD1)	Kaiserbacteria
1009	GCA_001781115.1	1798484	root; cellular organisms; Bacteria; unclassified Bacteria; Bacteria candidate phyla; Patescibacteria group; Parcubacteria group; Candidatus Kaiserbacteria; Candidatus Kaiserbacteria bacterium RIFCSPHIGHO2_01_FULL_55_17	no rank; no rank; superkingdom; no rank; no rank; no rank; no rank; phylum; species	CPR	Parcubacteria (OD1)	Kaiserbacteria
1010	GCA_001781125.1	1798480	root; cellular organisms; Bacteria; unclassified Bacteria; Bacteria candidate phyla; Patescibacteria group; Parcubacteria group; Candidatus Kaiserbacteria; Candidatus Kaiserbacteria bacterium RIFCSPHIGHO2_01_FULL_53_29	no rank; no rank; superkingdom; no rank; no rank; no rank; no rank; phylum; species	CPR	Parcubacteria (OD1)	Kaiserbacteria
1011	GCA_001781175.1	1798485	root; cellular organisms; Bacteria; unclassified Bacteria; Bacteria candidate phyla; Patescibacteria group; Parcubacteria group; Candidatus Kaiserbacteria; Candidatus Kaiserbacteria bacterium RIFCSPHIGHO2_01_FULL_55_37	no rank; no rank; superkingdom; no rank; no rank; no rank; no rank; phylum; species	CPR	Parcubacteria (OD1)	Kaiserbacteria
1012	GCA_001781195.1	1798486	root; cellular organisms; Bacteria; unclassified Bacteria; Bacteria candidate phyla; Patescibacteria group; Parcubacteria group; Candidatus Kaiserbacteria; Candidatus Kaiserbacteria bacterium RIFCSPHIGHO2_01_FULL_55_79	no rank; no rank; superkingdom; no rank; no rank; no rank; no rank; phylum; species	CPR	Parcubacteria (OD1)	Kaiserbacteria
1013	GCA_001781205.1	1798491	root; cellular organisms; Bacteria; unclassified Bacteria; Bacteria candidate phyla; Patescibacteria group; Parcubacteria group; Candidatus Kaiserbacteria; Candidatus Kaiserbacteria bacterium RIFCSPHIGHO2_02_FULL_49_34	no rank; no rank; superkingdom; no rank; no rank; no rank; no rank; phylum; species	CPR	Parcubacteria (OD1)	Kaiserbacteria
1014	GCA_001781215.1	1798489	root; cellular organisms; Bacteria; unclassified Bacteria; Bacteria candidate phyla; Patescibacteria group; Parcubacteria group; Candidatus Kaiserbacteria; Candidatus Kaiserbacteria bacterium RIFCSPHIGHO2_02_FULL_49_11	no rank; no rank; superkingdom; no rank; no rank; no rank; no rank; phylum; species	CPR	Parcubacteria (OD1)	Kaiserbacteria
1015	GCA_001781275.1	1798494	root; cellular organisms; Bacteria; unclassified Bacteria; Bacteria candidate phyla; Patescibacteria group; Parcubacteria group; Candidatus Kaiserbacteria; Candidatus Kaiserbacteria bacterium RIFCSPHIGHO2_02_FULL_54_11b	no rank; no rank; superkingdom; no rank; no rank; no rank; no rank; phylum; species	CPR	Parcubacteria (OD1)	Kaiserbacteria
1016	GCA_001781285.1	1798495	root; cellular organisms; Bacteria; unclassified Bacteria; Bacteria candidate phyla; Patescibacteria group; Parcubacteria group; Candidatus Kaiserbacteria; Candidatus Kaiserbacteria bacterium RIFCSPHIGHO2_02_FULL_54_22	no rank; no rank; superkingdom; no rank; no rank; no rank; no rank; phylum; species	CPR	Parcubacteria (OD1)	Kaiserbacteria
1017	GCA_001781305.1	1798496	root; cellular organisms; Bacteria; unclassified Bacteria; Bacteria candidate phyla; Patescibacteria group; Parcubacteria group; Candidatus Kaiserbacteria; Candidatus Kaiserbacteria bacterium RIFCSPHIGHO2_02_FULL_55_17	no rank; no rank; superkingdom; no rank; no rank; no rank; no rank; phylum; species	CPR	Parcubacteria (OD1)	Kaiserbacteria
1018	GCA_001781335.1	1798498	root; cellular organisms; Bacteria; unclassified Bacteria; Bacteria candidate phyla; Patescibacteria group; Parcubacteria group; Candidatus Kaiserbacteria; Candidatus Kaiserbacteria bacterium RIFCSPHIGHO2_02_FULL_55_25	no rank; no rank; superkingdom; no rank; no rank; no rank; no rank; phylum; species	CPR	Parcubacteria (OD1)	Kaiserbacteria
1019	GCA_001781355.1	1798500	root; cellular organisms; Bacteria; unclassified Bacteria; Bacteria candidate phyla; Patescibacteria group; Parcubacteria group; Candidatus Kaiserbacteria; Candidatus Kaiserbacteria bacterium RIFCSPHIGHO2_02_FULL_59_21	no rank; no rank; superkingdom; no rank; no rank; no rank; no rank; phylum; species	CPR	Parcubacteria (OD1)	Kaiserbacteria
1020	GCA_001781365.1	1798499	root; cellular organisms; Bacteria; unclassified Bacteria; Bacteria candidate phyla; Patescibacteria group; Parcubacteria group; Candidatus Kaiserbacteria; Candidatus Kaiserbacteria bacterium RIFCSPHIGHO2_02_FULL_56_30	no rank; no rank; superkingdom; no rank; no rank; no rank; no rank; phylum; species	CPR	Parcubacteria (OD1)	Kaiserbacteria
1021	GCA_001781375.1	1798501	root; cellular organisms; Bacteria; unclassified Bacteria; Bacteria candidate phyla; Patescibacteria group; Parcubacteria group; Candidatus Kaiserbacteria; Candidatus Kaiserbacteria bacterium RIFCSPHIGHO2_12_45_16	no rank; no rank; superkingdom; no rank; no rank; no rank; no rank; phylum; species	CPR	Parcubacteria (OD1)	Kaiserbacteria
1022	GCA_001781415.1	1798506	root; cellular organisms; Bacteria; unclassified Bacteria; Bacteria candidate phyla; Patescibacteria group; Parcubacteria group; Candidatus Kaiserbacteria; Candidatus Kaiserbacteria bacterium RIFCSPLOWO2_01_FULL_45_25	no rank; no rank; superkingdom; no rank; no rank; no rank; no rank; phylum; species	CPR	Parcubacteria (OD1)	Kaiserbacteria
1023	GCA_001781435.1	1798508	root; cellular organisms; Bacteria; unclassified Bacteria; Bacteria candidate phyla; Patescibacteria group; Parcubacteria group; Candidatus Kaiserbacteria; Candidatus Kaiserbacteria bacterium RIFCSPLOWO2_01_FULL_51_21	no rank; no rank; superkingdom; no rank; no rank; no rank; no rank; phylum; species	CPR	Parcubacteria (OD1)	Kaiserbacteria
1024	GCA_001781445.1	1798488	root; cellular organisms; Bacteria; unclassified Bacteria; Bacteria candidate phyla; Patescibacteria group; Parcubacteria group; Candidatus Kaiserbacteria; Candidatus Kaiserbacteria bacterium RIFCSPHIGHO2_01_FULL_58_22	no rank; no rank; superkingdom; no rank; no rank; no rank; no rank; phylum; species	CPR	Parcubacteria (OD1)	Kaiserbacteria
1025	GCA_001781465.1	1798490	root; cellular organisms; Bacteria; unclassified Bacteria; Bacteria candidate phyla; Patescibacteria group; Parcubacteria group; Candidatus Kaiserbacteria; Candidatus Kaiserbacteria bacterium RIFCSPHIGHO2_02_FULL_49_16	no rank; no rank; superkingdom; no rank; no rank; no rank; no rank; phylum; species	CPR	Parcubacteria (OD1)	Kaiserbacteria
1026	GCA_001781475.1	1798487	root; cellular organisms; Bacteria; unclassified Bacteria; Bacteria candidate phyla; Patescibacteria group; Parcubacteria group; Candidatus Kaiserbacteria; Candidatus Kaiserbacteria bacterium RIFCSPHIGHO2_01_FULL_56_24	no rank; no rank; superkingdom; no rank; no rank; no rank; no rank; phylum; species	CPR	Parcubacteria (OD1)	Kaiserbacteria
1027	GCA_001781515.1	1798497	root; cellular organisms; Bacteria; unclassified Bacteria; Bacteria candidate phyla; Patescibacteria group; Parcubacteria group; Candidatus Kaiserbacteria; Candidatus Kaiserbacteria bacterium RIFCSPHIGHO2_02_FULL_55_20	no rank; no rank; superkingdom; no rank; no rank; no rank; no rank; phylum; species	CPR	Parcubacteria (OD1)	Kaiserbacteria
1028	GCA_001781525.1	1798493	root; cellular organisms; Bacteria; unclassified Bacteria; Bacteria candidate phyla; Patescibacteria group; Parcubacteria group; Candidatus Kaiserbacteria; Candidatus Kaiserbacteria bacterium RIFCSPHIGHO2_02_FULL_50_9	no rank; no rank; superkingdom; no rank; no rank; no rank; no rank; phylum; species	CPR	Parcubacteria (OD1)	Kaiserbacteria
1029	GCA_001781555.1	1798502	root; cellular organisms; Bacteria; unclassified Bacteria; Bacteria candidate phyla; Patescibacteria group; Parcubacteria group; Candidatus Kaiserbacteria; Candidatus Kaiserbacteria bacterium RIFCSPHIGHO2_12_FULL_53_13	no rank; no rank; superkingdom; no rank; no rank; no rank; no rank; phylum; species	CPR	Parcubacteria (OD1)	Kaiserbacteria
1030	GCA_001781565.1	1798503	root; cellular organisms; Bacteria; unclassified Bacteria; Bacteria candidate phyla; Patescibacteria group; Parcubacteria group; Candidatus Kaiserbacteria; Candidatus Kaiserbacteria bacterium RIFCSPHIGHO2_12_FULL_54_16	no rank; no rank; superkingdom; no rank; no rank; no rank; no rank; phylum; species	CPR	Parcubacteria (OD1)	Kaiserbacteria
1031	GCA_001781605.1	1798504	root; cellular organisms; Bacteria; unclassified Bacteria; Bacteria candidate phyla; Patescibacteria group; Parcubacteria group; Candidatus Kaiserbacteria; Candidatus Kaiserbacteria bacterium RIFCSPHIGHO2_12_FULL_55_13	no rank; no rank; superkingdom; no rank; no rank; no rank; no rank; phylum; species	CPR	Parcubacteria (OD1)	Kaiserbacteria
1032	GCA_001781625.1	1798505	root; cellular organisms; Bacteria; unclassified Bacteria; Bacteria candidate phyla; Patescibacteria group; Parcubacteria group; Candidatus Kaiserbacteria; Candidatus Kaiserbacteria bacterium RIFCSPHIGHO2_12_FULL_56_13	no rank; no rank; superkingdom; no rank; no rank; no rank; no rank; phylum; species	CPR	Parcubacteria (OD1)	Kaiserbacteria
1033	GCA_001781635.1	1798509	root; cellular organisms; Bacteria; unclassified Bacteria; Bacteria candidate phyla; Patescibacteria group; Parcubacteria group; Candidatus Kaiserbacteria; Candidatus Kaiserbacteria bacterium RIFCSPLOWO2_01_FULL_52_12b	no rank; no rank; superkingdom; no rank; no rank; no rank; no rank; phylum; species	CPR	Parcubacteria (OD1)	Kaiserbacteria
1034	GCA_001781675.1	1798510	root; cellular organisms; Bacteria; unclassified Bacteria; Bacteria candidate phyla; Patescibacteria group; Parcubacteria group; Candidatus Kaiserbacteria; Candidatus Kaiserbacteria bacterium RIFCSPLOWO2_01_FULL_52_36	no rank; no rank; superkingdom; no rank; no rank; no rank; no rank; phylum; species	CPR	Parcubacteria (OD1)	Kaiserbacteria
1035	GCA_001781685.1	1798512	root; cellular organisms; Bacteria; unclassified Bacteria; Bacteria candidate phyla; Patescibacteria group; Parcubacteria group; Candidatus Kaiserbacteria; Candidatus Kaiserbacteria bacterium RIFCSPLOWO2_01_FULL_54_13	no rank; no rank; superkingdom; no rank; no rank; no rank; no rank; phylum; species	CPR	Parcubacteria (OD1)	Kaiserbacteria
1036	GCA_001781715.1	1798516	root; cellular organisms; Bacteria; unclassified Bacteria; Bacteria candidate phyla; Patescibacteria group; Parcubacteria group; Candidatus Kaiserbacteria; Candidatus Kaiserbacteria bacterium RIFCSPLOWO2_01_FULL_55_19	no rank; no rank; superkingdom; no rank; no rank; no rank; no rank; phylum; species	CPR	Parcubacteria (OD1)	Kaiserbacteria
1037	GCA_001781725.1	1798514	root; cellular organisms; Bacteria; unclassified Bacteria; Bacteria candidate phyla; Patescibacteria group; Parcubacteria group; Candidatus Kaiserbacteria; Candidatus Kaiserbacteria bacterium RIFCSPLOWO2_01_FULL_54_22	no rank; no rank; superkingdom; no rank; no rank; no rank; no rank; phylum; species	CPR	Parcubacteria (OD1)	Kaiserbacteria
1038	GCA_001781755.1	1798522	root; cellular organisms; Bacteria; unclassified Bacteria; Bacteria candidate phyla; Patescibacteria group; Parcubacteria group; Candidatus Kaiserbacteria; Candidatus Kaiserbacteria bacterium RIFCSPLOWO2_02_FULL_55_12	no rank; no rank; superkingdom; no rank; no rank; no rank; no rank; phylum; species	CPR	Parcubacteria (OD1)	Kaiserbacteria
1039	GCA_001781765.1	1798523	root; cellular organisms; Bacteria; unclassified Bacteria; Bacteria candidate phyla; Patescibacteria group; Parcubacteria group; Candidatus Kaiserbacteria; Candidatus Kaiserbacteria bacterium RIFCSPLOWO2_02_FULL_56_11	no rank; no rank; superkingdom; no rank; no rank; no rank; no rank; phylum; species	CPR	Parcubacteria (OD1)	Kaiserbacteria
1040	GCA_001781795.1	1798524	root; cellular organisms; Bacteria; unclassified Bacteria; Bacteria candidate phyla; Patescibacteria group; Parcubacteria group; Candidatus Kaiserbacteria; Candidatus Kaiserbacteria bacterium RIFCSPLOWO2_02_FULL_59_19	no rank; no rank; superkingdom; no rank; no rank; no rank; no rank; phylum; species	CPR	Parcubacteria (OD1)	Kaiserbacteria
1041	GCA_001781835.1	1798528	root; cellular organisms; Bacteria; unclassified Bacteria; Bacteria candidate phyla; Patescibacteria group; Parcubacteria group; Candidatus Kaiserbacteria; Candidatus Kaiserbacteria bacterium RIFCSPLOWO2_12_FULL_52_8	no rank; no rank; superkingdom; no rank; no rank; no rank; no rank; phylum; species	CPR	Parcubacteria (OD1)	Kaiserbacteria
1042	GCA_001781845.1	1798527	root; cellular organisms; Bacteria; unclassified Bacteria; Bacteria candidate phyla; Patescibacteria group; Parcubacteria group; Candidatus Kaiserbacteria; Candidatus Kaiserbacteria bacterium RIFCSPLOWO2_12_FULL_50_28	no rank; no rank; superkingdom; no rank; no rank; no rank; no rank; phylum; species	CPR	Parcubacteria (OD1)	Kaiserbacteria
1043	GCA_001781875.1	1798529	root; cellular organisms; Bacteria; unclassified Bacteria; Bacteria candidate phyla; Patescibacteria group; Parcubacteria group; Candidatus Kaiserbacteria; Candidatus Kaiserbacteria bacterium RIFCSPLOWO2_12_FULL_53_8	no rank; no rank; superkingdom; no rank; no rank; no rank; no rank; phylum; species	CPR	Parcubacteria (OD1)	Kaiserbacteria
1044	GCA_001781885.1	1798530	root; cellular organisms; Bacteria; unclassified Bacteria; Bacteria candidate phyla; Patescibacteria group; Parcubacteria group; Candidatus Kaiserbacteria; Candidatus Kaiserbacteria bacterium RIFCSPLOWO2_12_FULL_54_10	no rank; no rank; superkingdom; no rank; no rank; no rank; no rank; phylum; species	CPR	Parcubacteria (OD1)	Kaiserbacteria
1045	GCA_001781915.1	1798533	root; cellular organisms; Bacteria; unclassified Bacteria; Bacteria candidate phyla; Patescibacteria group; Parcubacteria group; Candidatus Kaiserbacteria; Candidatus Kaiserbacteria bacterium RIFOXYD1_FULL_47_14	no rank; no rank; superkingdom; no rank; no rank; no rank; no rank; phylum; species	CPR	Parcubacteria (OD1)	Kaiserbacteria
1046	GCA_001781935.1	1798564	root; cellular organisms; Bacteria; unclassified Bacteria; Bacteria candidate phyla; Patescibacteria group; Parcubacteria group; Candidatus Kuenenbacteria; Candidatus Kuenenbacteria bacterium RIFCSPLOWO2_02_FULL_42_16	no rank; no rank; superkingdom; no rank; no rank; no rank; no rank; phylum; species	CPR	Parcubacteria (OD1)	Kuenenbacteria
1047	GCA_001781995.1	1798584	root; cellular organisms; Bacteria; unclassified Bacteria; Bacteria candidate phyla; Patescibacteria group; Microgenomates group; Candidatus Levybacteria; Candidatus Levybacteria bacterium RBG_16_35_11	no rank; no rank; superkingdom; no rank; no rank; no rank; no rank; phylum; species	CPR	Microgenomates (OP11)	Levybacteria
1048	GCA_001782015.1	1798586	root; cellular organisms; Bacteria; unclassified Bacteria; Bacteria candidate phyla; Patescibacteria group; Microgenomates group; Candidatus Levybacteria; Candidatus Levybacteria bacterium RIFCSPHIGHO2_01_FULL_36_15	no rank; no rank; superkingdom; no rank; no rank; no rank; no rank; phylum; species	CPR	Microgenomates (OP11)	Levybacteria
1049	GCA_001782035.1	1798588	root; cellular organisms; Bacteria; unclassified Bacteria; Bacteria candidate phyla; Patescibacteria group; Microgenomates group; Candidatus Levybacteria; Candidatus Levybacteria bacterium RIFCSPHIGHO2_01_FULL_37_17	no rank; no rank; superkingdom; no rank; no rank; no rank; no rank; phylum; species	CPR	Microgenomates (OP11)	Levybacteria
1050	GCA_001782045.1	1798587	root; cellular organisms; Bacteria; unclassified Bacteria; Bacteria candidate phyla; Patescibacteria group; Microgenomates group; Candidatus Levybacteria; Candidatus Levybacteria bacterium RIFCSPHIGHO2_01_FULL_36_15b	no rank; no rank; superkingdom; no rank; no rank; no rank; no rank; phylum; species	CPR	Microgenomates (OP11)	Levybacteria
1051	GCA_001782075.1	1798591	root; cellular organisms; Bacteria; unclassified Bacteria; Bacteria candidate phyla; Patescibacteria group; Microgenomates group; Candidatus Levybacteria; Candidatus Levybacteria bacterium RIFCSPHIGHO2_01_FULL_38_26	no rank; no rank; superkingdom; no rank; no rank; no rank; no rank; phylum; species	CPR	Microgenomates (OP11)	Levybacteria
1052	GCA_001782085.1	1798589	root; cellular organisms; Bacteria; unclassified Bacteria; Bacteria candidate phyla; Patescibacteria group; Microgenomates group; Candidatus Levybacteria; Candidatus Levybacteria bacterium RIFCSPHIGHO2_01_FULL_37_33	no rank; no rank; superkingdom; no rank; no rank; no rank; no rank; phylum; species	CPR	Microgenomates (OP11)	Levybacteria
1053	GCA_001782115.1	1798592	root; cellular organisms; Bacteria; unclassified Bacteria; Bacteria candidate phyla; Patescibacteria group; Microgenomates group; Candidatus Levybacteria; Candidatus Levybacteria bacterium RIFCSPHIGHO2_01_FULL_38_96	no rank; no rank; superkingdom; no rank; no rank; no rank; no rank; phylum; species	CPR	Microgenomates (OP11)	Levybacteria
1054	GCA_001782125.1	1798594	root; cellular organisms; Bacteria; unclassified Bacteria; Bacteria candidate phyla; Patescibacteria group; Microgenomates group; Candidatus Levybacteria; Candidatus Levybacteria bacterium RIFCSPHIGHO2_01_FULL_40_15b	no rank; no rank; superkingdom; no rank; no rank; no rank; no rank; phylum; species	CPR	Microgenomates (OP11)	Levybacteria
1055	GCA_001782155.1	1798601	root; cellular organisms; Bacteria; unclassified Bacteria; Bacteria candidate phyla; Patescibacteria group; Microgenomates group; Candidatus Levybacteria; Candidatus Levybacteria bacterium RIFCSPHIGHO2_02_FULL_37_11	no rank; no rank; superkingdom; no rank; no rank; no rank; no rank; phylum; species	CPR	Microgenomates (OP11)	Levybacteria
1056	GCA_001782165.1	1798598	root; cellular organisms; Bacteria; unclassified Bacteria; Bacteria candidate phyla; Patescibacteria group; Microgenomates group; Candidatus Levybacteria; Candidatus Levybacteria bacterium RIFCSPHIGHO2_01_FULL_41_15	no rank; no rank; superkingdom; no rank; no rank; no rank; no rank; phylum; species	CPR	Microgenomates (OP11)	Levybacteria
1057	GCA_001782195.1	1798602	root; cellular organisms; Bacteria; unclassified Bacteria; Bacteria candidate phyla; Patescibacteria group; Microgenomates group; Candidatus Levybacteria; Candidatus Levybacteria bacterium RIFCSPHIGHO2_02_FULL_37_13	no rank; no rank; superkingdom; no rank; no rank; no rank; no rank; phylum; species	CPR	Microgenomates (OP11)	Levybacteria
1058	GCA_001782205.1	1798603	root; cellular organisms; Bacteria; unclassified Bacteria; Bacteria candidate phyla; Patescibacteria group; Microgenomates group; Candidatus Levybacteria; Candidatus Levybacteria bacterium RIFCSPHIGHO2_02_FULL_37_18	no rank; no rank; superkingdom; no rank; no rank; no rank; no rank; phylum; species	CPR	Microgenomates (OP11)	Levybacteria
1059	GCA_001782235.1	1798605	root; cellular organisms; Bacteria; unclassified Bacteria; Bacteria candidate phyla; Patescibacteria group; Microgenomates group; Candidatus Levybacteria; Candidatus Levybacteria bacterium RIFCSPHIGHO2_02_FULL_40_18	no rank; no rank; superkingdom; no rank; no rank; no rank; no rank; phylum; species	CPR	Microgenomates (OP11)	Levybacteria
1060	GCA_001782255.1	1798604	root; cellular organisms; Bacteria; unclassified Bacteria; Bacteria candidate phyla; Patescibacteria group; Microgenomates group; Candidatus Levybacteria; Candidatus Levybacteria bacterium RIFCSPHIGHO2_02_FULL_39_36	no rank; no rank; superkingdom; no rank; no rank; no rank; no rank; phylum; species	CPR	Microgenomates (OP11)	Levybacteria
1061	GCA_001782265.1	1798606	root; cellular organisms; Bacteria; unclassified Bacteria; Bacteria candidate phyla; Patescibacteria group; Microgenomates group; Candidatus Levybacteria; Candidatus Levybacteria bacterium RIFCSPHIGHO2_02_FULL_40_29	no rank; no rank; superkingdom; no rank; no rank; no rank; no rank; phylum; species	CPR	Microgenomates (OP11)	Levybacteria
1062	GCA_001782295.1	1798608	root; cellular organisms; Bacteria; unclassified Bacteria; Bacteria candidate phyla; Patescibacteria group; Microgenomates group; Candidatus Levybacteria; Candidatus Levybacteria bacterium RIFCSPHIGHO2_12_FULL_37_12	no rank; no rank; superkingdom; no rank; no rank; no rank; no rank; phylum; species	CPR	Microgenomates (OP11)	Levybacteria
1063	GCA_001782315.1	1798609	root; cellular organisms; Bacteria; unclassified Bacteria; Bacteria candidate phyla; Patescibacteria group; Microgenomates group; Candidatus Levybacteria; Candidatus Levybacteria bacterium RIFCSPHIGHO2_12_FULL_37_9	no rank; no rank; superkingdom; no rank; no rank; no rank; no rank; phylum; species	CPR	Microgenomates (OP11)	Levybacteria
1064	GCA_001782335.1	1798611	root; cellular organisms; Bacteria; unclassified Bacteria; Bacteria candidate phyla; Patescibacteria group; Microgenomates group; Candidatus Levybacteria; Candidatus Levybacteria bacterium RIFCSPHIGHO2_12_FULL_39_9	no rank; no rank; superkingdom; no rank; no rank; no rank; no rank; phylum; species	CPR	Microgenomates (OP11)	Levybacteria
1065	GCA_001782355.1	1798610	root; cellular organisms; Bacteria; unclassified Bacteria; Bacteria candidate phyla; Patescibacteria group; Microgenomates group; Candidatus Levybacteria; Candidatus Levybacteria bacterium RIFCSPHIGHO2_12_FULL_38_12	no rank; no rank; superkingdom; no rank; no rank; no rank; no rank; phylum; species	CPR	Microgenomates (OP11)	Levybacteria
1066	GCA_001782395.1	1798613	root; cellular organisms; Bacteria; unclassified Bacteria; Bacteria candidate phyla; Patescibacteria group; Microgenomates group; Candidatus Levybacteria; Candidatus Levybacteria bacterium RIFCSPHIGHO2_12_FULL_40_44	no rank; no rank; superkingdom; no rank; no rank; no rank; no rank; phylum; species	CPR	Microgenomates (OP11)	Levybacteria
1067	GCA_001782415.1	1798614	root; cellular organisms; Bacteria; unclassified Bacteria; Bacteria candidate phyla; Patescibacteria group; Microgenomates group; Candidatus Levybacteria; Candidatus Levybacteria bacterium RIFCSPLOWO2_01_FULL_36_13	no rank; no rank; superkingdom; no rank; no rank; no rank; no rank; phylum; species	CPR	Microgenomates (OP11)	Levybacteria
1068	GCA_001782435.1	1798618	root; cellular organisms; Bacteria; unclassified Bacteria; Bacteria candidate phyla; Patescibacteria group; Microgenomates group; Candidatus Levybacteria; Candidatus Levybacteria bacterium RIFCSPLOWO2_01_FULL_38_120	no rank; no rank; superkingdom; no rank; no rank; no rank; no rank; phylum; species	CPR	Microgenomates (OP11)	Levybacteria
1069	GCA_001782445.1	1798616	root; cellular organisms; Bacteria; unclassified Bacteria; Bacteria candidate phyla; Patescibacteria group; Microgenomates group; Candidatus Levybacteria; Candidatus Levybacteria bacterium RIFCSPLOWO2_01_FULL_37_20	no rank; no rank; superkingdom; no rank; no rank; no rank; no rank; phylum; species	CPR	Microgenomates (OP11)	Levybacteria
1070	GCA_001782475.1	1798620	root; cellular organisms; Bacteria; unclassified Bacteria; Bacteria candidate phyla; Patescibacteria group; Microgenomates group; Candidatus Levybacteria; Candidatus Levybacteria bacterium RIFCSPLOWO2_01_FULL_38_21	no rank; no rank; superkingdom; no rank; no rank; no rank; no rank; phylum; species	CPR	Microgenomates (OP11)	Levybacteria
1071	GCA_001782495.1	1798621	root; cellular organisms; Bacteria; unclassified Bacteria; Bacteria candidate phyla; Patescibacteria group; Microgenomates group; Candidatus Levybacteria; Candidatus Levybacteria bacterium RIFCSPLOWO2_01_FULL_38_23	no rank; no rank; superkingdom; no rank; no rank; no rank; no rank; phylum; species	CPR	Microgenomates (OP11)	Levybacteria
1072	GCA_001782515.1	1798622	root; cellular organisms; Bacteria; unclassified Bacteria; Bacteria candidate phyla; Patescibacteria group; Microgenomates group; Candidatus Levybacteria; Candidatus Levybacteria bacterium RIFCSPLOWO2_01_FULL_39_10	no rank; no rank; superkingdom; no rank; no rank; no rank; no rank; phylum; species	CPR	Microgenomates (OP11)	Levybacteria
1073	GCA_001782525.1	1798623	root; cellular organisms; Bacteria; unclassified Bacteria; Bacteria candidate phyla; Patescibacteria group; Microgenomates group; Candidatus Levybacteria; Candidatus Levybacteria bacterium RIFCSPLOWO2_01_FULL_39_24	no rank; no rank; superkingdom; no rank; no rank; no rank; no rank; phylum; species	CPR	Microgenomates (OP11)	Levybacteria
1074	GCA_001782555.1	1798628	root; cellular organisms; Bacteria; unclassified Bacteria; Bacteria candidate phyla; Patescibacteria group; Microgenomates group; Candidatus Levybacteria; Candidatus Levybacteria bacterium RIFCSPLOWO2_02_FULL_37_10	no rank; no rank; superkingdom; no rank; no rank; no rank; no rank; phylum; species	CPR	Microgenomates (OP11)	Levybacteria
1075	GCA_001782565.1	1798629	root; cellular organisms; Bacteria; unclassified Bacteria; Bacteria candidate phyla; Patescibacteria group; Microgenomates group; Candidatus Levybacteria; Candidatus Levybacteria bacterium RIFCSPLOWO2_02_FULL_37_11	no rank; no rank; superkingdom; no rank; no rank; no rank; no rank; phylum; species	CPR	Microgenomates (OP11)	Levybacteria
1076	GCA_001782595.1	1798632	root; cellular organisms; Bacteria; unclassified Bacteria; Bacteria candidate phyla; Patescibacteria group; Microgenomates group; Candidatus Levybacteria; Candidatus Levybacteria bacterium RIFCSPLOWO2_02_FULL_40_18	no rank; no rank; superkingdom; no rank; no rank; no rank; no rank; phylum; species	CPR	Microgenomates (OP11)	Levybacteria
1077	GCA_001782605.1	1798631	root; cellular organisms; Bacteria; unclassified Bacteria; Bacteria candidate phyla; Patescibacteria group; Microgenomates group; Candidatus Levybacteria; Candidatus Levybacteria bacterium RIFCSPLOWO2_02_FULL_39_26	no rank; no rank; superkingdom; no rank; no rank; no rank; no rank; phylum; species	CPR	Microgenomates (OP11)	Levybacteria
1078	GCA_001782635.1	1798633	root; cellular organisms; Bacteria; unclassified Bacteria; Bacteria candidate phyla; Patescibacteria group; Microgenomates group; Candidatus Levybacteria; Candidatus Levybacteria bacterium RIFCSPLOWO2_02_FULL_41_11	no rank; no rank; superkingdom; no rank; no rank; no rank; no rank; phylum; species	CPR	Microgenomates (OP11)	Levybacteria
1079	GCA_001782645.1	1798634	root; cellular organisms; Bacteria; unclassified Bacteria; Bacteria candidate phyla; Patescibacteria group; Microgenomates group; Candidatus Levybacteria; Candidatus Levybacteria bacterium RIFCSPLOWO2_12_FULL_37_14	no rank; no rank; superkingdom; no rank; no rank; no rank; no rank; phylum; species	CPR	Microgenomates (OP11)	Levybacteria
1080	GCA_001782675.1	1798636	root; cellular organisms; Bacteria; unclassified Bacteria; Bacteria candidate phyla; Patescibacteria group; Microgenomates group; Candidatus Levybacteria; Candidatus Levybacteria bacterium RIFCSPLOWO2_12_FULL_39_17	no rank; no rank; superkingdom; no rank; no rank; no rank; no rank; phylum; species	CPR	Microgenomates (OP11)	Levybacteria
1081	GCA_001782685.1	1798635	root; cellular organisms; Bacteria; unclassified Bacteria; Bacteria candidate phyla; Patescibacteria group; Microgenomates group; Candidatus Levybacteria; Candidatus Levybacteria bacterium RIFCSPLOWO2_12_FULL_37_7	no rank; no rank; superkingdom; no rank; no rank; no rank; no rank; phylum; species	CPR	Microgenomates (OP11)	Levybacteria
1082	GCA_001782715.1	1798637	root; cellular organisms; Bacteria; unclassified Bacteria; Bacteria candidate phyla; Patescibacteria group; Microgenomates group; Candidatus Levybacteria; Candidatus Levybacteria bacterium RIFCSPLOWO2_12_FULL_40_10	no rank; no rank; superkingdom; no rank; no rank; no rank; no rank; phylum; species	CPR	Microgenomates (OP11)	Levybacteria
1083	GCA_001782725.1	1798639	root; cellular organisms; Bacteria; unclassified Bacteria; Bacteria candidate phyla; Patescibacteria group; Microgenomates group; Candidatus Levybacteria; Candidatus Levybacteria bacterium RIFOXYA1_FULL_41_10	no rank; no rank; superkingdom; no rank; no rank; no rank; no rank; phylum; species	CPR	Microgenomates (OP11)	Levybacteria
1084	GCA_001782735.1	1798641	root; cellular organisms; Bacteria; unclassified Bacteria; Bacteria candidate phyla; Patescibacteria group; Microgenomates group; Candidatus Levybacteria; Candidatus Levybacteria bacterium RIFOXYC1_FULL_40_10	no rank; no rank; superkingdom; no rank; no rank; no rank; no rank; phylum; species	CPR	Microgenomates (OP11)	Levybacteria
1085	GCA_001782755.1	1798642	root; cellular organisms; Bacteria; unclassified Bacteria; Bacteria candidate phyla; Patescibacteria group; Microgenomates group; Candidatus Levybacteria; Candidatus Levybacteria bacterium RIFOXYD1_FULL_40_21	no rank; no rank; superkingdom; no rank; no rank; no rank; no rank; phylum; species	CPR	Microgenomates (OP11)	Levybacteria
1086	GCA_001782805.1	1798672	root; cellular organisms; Bacteria; unclassified Bacteria; Bacteria candidate phyla; Patescibacteria group; Parcubacteria group; Candidatus Magasanikbacteria; Candidatus Magasanikbacteria bacterium RIFCSPHIGHO2_01_FULL_41_23	no rank; no rank; superkingdom; no rank; no rank; no rank; no rank; phylum; species	CPR	Parcubacteria (OD1)	Magasanikbacteria
1087	GCA_001782815.1	1798674	root; cellular organisms; Bacteria; unclassified Bacteria; Bacteria candidate phyla; Patescibacteria group; Parcubacteria group; Candidatus Magasanikbacteria; Candidatus Magasanikbacteria bacterium RIFCSPHIGHO2_01_FULL_50_8	no rank; no rank; superkingdom; no rank; no rank; no rank; no rank; phylum; species	CPR	Parcubacteria (OD1)	Magasanikbacteria
1088	GCA_001782825.1	1798671	root; cellular organisms; Bacteria; unclassified Bacteria; Bacteria candidate phyla; Patescibacteria group; Parcubacteria group; Candidatus Magasanikbacteria; Candidatus Magasanikbacteria bacterium RIFCSPHIGHO2_01_FULL_33_34	no rank; no rank; superkingdom; no rank; no rank; no rank; no rank; phylum; species	CPR	Parcubacteria (OD1)	Magasanikbacteria
1089	GCA_001782875.1	1798675	root; cellular organisms; Bacteria; unclassified Bacteria; Bacteria candidate phyla; Patescibacteria group; Parcubacteria group; Candidatus Magasanikbacteria; Candidatus Magasanikbacteria bacterium RIFCSPHIGHO2_02_FULL_33_17	no rank; no rank; superkingdom; no rank; no rank; no rank; no rank; phylum; species	CPR	Parcubacteria (OD1)	Magasanikbacteria
1090	GCA_001782895.1	1798677	root; cellular organisms; Bacteria; unclassified Bacteria; Bacteria candidate phyla; Patescibacteria group; Parcubacteria group; Candidatus Magasanikbacteria; Candidatus Magasanikbacteria bacterium RIFCSPHIGHO2_02_FULL_41_35	no rank; no rank; superkingdom; no rank; no rank; no rank; no rank; phylum; species	CPR	Parcubacteria (OD1)	Magasanikbacteria
1091	GCA_001782905.1	1798683	root; cellular organisms; Bacteria; unclassified Bacteria; Bacteria candidate phyla; Patescibacteria group; Parcubacteria group; Candidatus Magasanikbacteria; Candidatus Magasanikbacteria bacterium RIFCSPHIGHO2_02_FULL_51_14	no rank; no rank; superkingdom; no rank; no rank; no rank; no rank; phylum; species	CPR	Parcubacteria (OD1)	Magasanikbacteria
1092	GCA_001782935.1	1798684	root; cellular organisms; Bacteria; unclassified Bacteria; Bacteria candidate phyla; Patescibacteria group; Parcubacteria group; Candidatus Magasanikbacteria; Candidatus Magasanikbacteria bacterium RIFCSPHIGHO2_12_FULL_41_16	no rank; no rank; superkingdom; no rank; no rank; no rank; no rank; phylum; species	CPR	Parcubacteria (OD1)	Magasanikbacteria
1093	GCA_001782955.1	1798685	root; cellular organisms; Bacteria; unclassified Bacteria; Bacteria candidate phyla; Patescibacteria group; Parcubacteria group; Candidatus Magasanikbacteria; Candidatus Magasanikbacteria bacterium RIFCSPLOWO2_01_FULL_33_34	no rank; no rank; superkingdom; no rank; no rank; no rank; no rank; phylum; species	CPR	Parcubacteria (OD1)	Magasanikbacteria
1094	GCA_001782965.1	1798687	root; cellular organisms; Bacteria; unclassified Bacteria; Bacteria candidate phyla; Patescibacteria group; Parcubacteria group; Candidatus Magasanikbacteria; Candidatus Magasanikbacteria bacterium RIFCSPLOWO2_01_FULL_43_20b	no rank; no rank; superkingdom; no rank; no rank; no rank; no rank; phylum; species	CPR	Parcubacteria (OD1)	Magasanikbacteria
1095	GCA_001782975.1	1798682	root; cellular organisms; Bacteria; unclassified Bacteria; Bacteria candidate phyla; Patescibacteria group; Parcubacteria group; Candidatus Magasanikbacteria; Candidatus Magasanikbacteria bacterium RIFCSPHIGHO2_02_FULL_50_9b	no rank; no rank; superkingdom; no rank; no rank; no rank; no rank; phylum; species	CPR	Parcubacteria (OD1)	Magasanikbacteria
1096	GCA_001783015.1	1798688	root; cellular organisms; Bacteria; unclassified Bacteria; Bacteria candidate phyla; Patescibacteria group; Parcubacteria group; Candidatus Magasanikbacteria; Candidatus Magasanikbacteria bacterium RIFCSPLOWO2_02_FULL_43_22	no rank; no rank; superkingdom; no rank; no rank; no rank; no rank; phylum; species	CPR	Parcubacteria (OD1)	Magasanikbacteria
1097	GCA_001783035.1	1798689	root; cellular organisms; Bacteria; unclassified Bacteria; Bacteria candidate phyla; Patescibacteria group; Parcubacteria group; Candidatus Magasanikbacteria; Candidatus Magasanikbacteria bacterium RIFCSPLOWO2_02_FULL_44_11	no rank; no rank; superkingdom; no rank; no rank; no rank; no rank; phylum; species	CPR	Parcubacteria (OD1)	Magasanikbacteria
1098	GCA_001783045.1	1798690	root; cellular organisms; Bacteria; unclassified Bacteria; Bacteria candidate phyla; Patescibacteria group; Parcubacteria group; Candidatus Magasanikbacteria; Candidatus Magasanikbacteria bacterium RIFCSPLOWO2_02_FULL_47_16	no rank; no rank; superkingdom; no rank; no rank; no rank; no rank; phylum; species	CPR	Parcubacteria (OD1)	Magasanikbacteria
1099	GCA_001783065.1	1798692	root; cellular organisms; Bacteria; unclassified Bacteria; Bacteria candidate phyla; Patescibacteria group; Parcubacteria group; Candidatus Magasanikbacteria; Candidatus Magasanikbacteria bacterium RIFCSPLOWO2_12_FULL_43_12	no rank; no rank; superkingdom; no rank; no rank; no rank; no rank; phylum; species	CPR	Parcubacteria (OD1)	Magasanikbacteria
1100	GCA_001783095.1	1798695	root; cellular organisms; Bacteria; unclassified Bacteria; Bacteria candidate phyla; Patescibacteria group; Parcubacteria group; Candidatus Magasanikbacteria; Candidatus Magasanikbacteria bacterium RIFOXYA2_FULL_40_20	no rank; no rank; superkingdom; no rank; no rank; no rank; no rank; phylum; species	CPR	Parcubacteria (OD1)	Magasanikbacteria
1101	GCA_001783105.1	1798693	root; cellular organisms; Bacteria; unclassified Bacteria; Bacteria candidate phyla; Patescibacteria group; Parcubacteria group; Candidatus Magasanikbacteria; Candidatus Magasanikbacteria bacterium RIFCSPLOWO2_12_FULL_47_9b	no rank; no rank; superkingdom; no rank; no rank; no rank; no rank; phylum; species	CPR	Parcubacteria (OD1)	Magasanikbacteria
1102	GCA_001783135.1	1798696	root; cellular organisms; Bacteria; unclassified Bacteria; Bacteria candidate phyla; Patescibacteria group; Parcubacteria group; Candidatus Magasanikbacteria; Candidatus Magasanikbacteria bacterium RIFOXYA2_FULL_44_8	no rank; no rank; superkingdom; no rank; no rank; no rank; no rank; phylum; species	CPR	Parcubacteria (OD1)	Magasanikbacteria
1103	GCA_001783145.1	1798698	root; cellular organisms; Bacteria; unclassified Bacteria; Bacteria candidate phyla; Patescibacteria group; Parcubacteria group; Candidatus Magasanikbacteria; Candidatus Magasanikbacteria bacterium RIFOXYB2_FULL_38_10	no rank; no rank; superkingdom; no rank; no rank; no rank; no rank; phylum; species	CPR	Parcubacteria (OD1)	Magasanikbacteria
1104	GCA_001783175.1	1798700	root; cellular organisms; Bacteria; unclassified Bacteria; Bacteria candidate phyla; Patescibacteria group; Parcubacteria group; Candidatus Magasanikbacteria; Candidatus Magasanikbacteria bacterium RIFOXYC12_FULL_32_21b	no rank; no rank; superkingdom; no rank; no rank; no rank; no rank; phylum; species	CPR	Parcubacteria (OD1)	Magasanikbacteria
1105	GCA_001783185.1	1798703	root; cellular organisms; Bacteria; unclassified Bacteria; Bacteria candidate phyla; Patescibacteria group; Parcubacteria group; Candidatus Magasanikbacteria; Candidatus Magasanikbacteria bacterium RIFOXYC2_FULL_40_16	no rank; no rank; superkingdom; no rank; no rank; no rank; no rank; phylum; species	CPR	Parcubacteria (OD1)	Magasanikbacteria
1106	GCA_001783195.1	1798702	root; cellular organisms; Bacteria; unclassified Bacteria; Bacteria candidate phyla; Patescibacteria group; Parcubacteria group; Candidatus Magasanikbacteria; Candidatus Magasanikbacteria bacterium RIFOXYC2_FULL_39_8	no rank; no rank; superkingdom; no rank; no rank; no rank; no rank; phylum; species	CPR	Parcubacteria (OD1)	Magasanikbacteria
1107	GCA_001783215.1	1798705	root; cellular organisms; Bacteria; unclassified Bacteria; Bacteria candidate phyla; Patescibacteria group; Parcubacteria group; Candidatus Magasanikbacteria; Candidatus Magasanikbacteria bacterium RIFOXYD1_FULL_40_23	no rank; no rank; superkingdom; no rank; no rank; no rank; no rank; phylum; species	CPR	Parcubacteria (OD1)	Magasanikbacteria
1108	GCA_001783255.1	1798706	root; cellular organisms; Bacteria; unclassified Bacteria; Bacteria candidate phyla; Patescibacteria group; Parcubacteria group; Candidatus Magasanikbacteria; Candidatus Magasanikbacteria bacterium RIFOXYD12_FULL_33_17	no rank; no rank; superkingdom; no rank; no rank; no rank; no rank; phylum; species	CPR	Parcubacteria (OD1)	Magasanikbacteria
1109	GCA_001783315.1	1798708	root; cellular organisms; Bacteria; unclassified Bacteria; Bacteria candidate phyla; Patescibacteria group; Parcubacteria group; Candidatus Magasanikbacteria; Candidatus Magasanikbacteria bacterium RIFOXYD2_FULL_39_9	no rank; no rank; superkingdom; no rank; no rank; no rank; no rank; phylum; species	CPR	Parcubacteria (OD1)	Magasanikbacteria
1110	GCA_001783335.1	1798507	root; cellular organisms; Bacteria; unclassified Bacteria; Bacteria candidate phyla; Patescibacteria group; Parcubacteria group; Candidatus Kaiserbacteria; Candidatus Kaiserbacteria bacterium RIFCSPLOWO2_01_FULL_50_24	no rank; no rank; superkingdom; no rank; no rank; no rank; no rank; phylum; species	CPR	Parcubacteria (OD1)	Kaiserbacteria
1111	GCA_001783355.1	1798513	root; cellular organisms; Bacteria; unclassified Bacteria; Bacteria candidate phyla; Patescibacteria group; Parcubacteria group; Candidatus Kaiserbacteria; Candidatus Kaiserbacteria bacterium RIFCSPLOWO2_01_FULL_54_20	no rank; no rank; superkingdom; no rank; no rank; no rank; no rank; phylum; species	CPR	Parcubacteria (OD1)	Kaiserbacteria
1112	GCA_001783375.1	1798515	root; cellular organisms; Bacteria; unclassified Bacteria; Bacteria candidate phyla; Patescibacteria group; Parcubacteria group; Candidatus Kaiserbacteria; Candidatus Kaiserbacteria bacterium RIFCSPLOWO2_01_FULL_54_24	no rank; no rank; superkingdom; no rank; no rank; no rank; no rank; phylum; species	CPR	Parcubacteria (OD1)	Kaiserbacteria
1113	GCA_001783385.1	1798511	root; cellular organisms; Bacteria; unclassified Bacteria; Bacteria candidate phyla; Patescibacteria group; Parcubacteria group; Candidatus Kaiserbacteria; Candidatus Kaiserbacteria bacterium RIFCSPLOWO2_01_FULL_53_17	no rank; no rank; superkingdom; no rank; no rank; no rank; no rank; phylum; species	CPR	Parcubacteria (OD1)	Kaiserbacteria
1114	GCA_001783415.1	1798517	root; cellular organisms; Bacteria; unclassified Bacteria; Bacteria candidate phyla; Patescibacteria group; Parcubacteria group; Candidatus Kaiserbacteria; Candidatus Kaiserbacteria bacterium RIFCSPLOWO2_01_FULL_55_25	no rank; no rank; superkingdom; no rank; no rank; no rank; no rank; phylum; species	CPR	Parcubacteria (OD1)	Kaiserbacteria
1115	GCA_001783435.1	1798519	root; cellular organisms; Bacteria; unclassified Bacteria; Bacteria candidate phyla; Patescibacteria group; Parcubacteria group; Candidatus Kaiserbacteria; Candidatus Kaiserbacteria bacterium RIFCSPLOWO2_02_FULL_45_11b	no rank; no rank; superkingdom; no rank; no rank; no rank; no rank; phylum; species	CPR	Parcubacteria (OD1)	Kaiserbacteria
1116	GCA_001783445.1	1798518	root; cellular organisms; Bacteria; unclassified Bacteria; Bacteria candidate phyla; Patescibacteria group; Parcubacteria group; Candidatus Kaiserbacteria; Candidatus Kaiserbacteria bacterium RIFCSPLOWO2_01_FULL_59_34	no rank; no rank; superkingdom; no rank; no rank; no rank; no rank; phylum; species	CPR	Parcubacteria (OD1)	Kaiserbacteria
1117	GCA_001783465.1	1798521	root; cellular organisms; Bacteria; unclassified Bacteria; Bacteria candidate phyla; Patescibacteria group; Parcubacteria group; Candidatus Kaiserbacteria; Candidatus Kaiserbacteria bacterium RIFCSPLOWO2_02_FULL_54_13	no rank; no rank; superkingdom; no rank; no rank; no rank; no rank; phylum; species	CPR	Parcubacteria (OD1)	Kaiserbacteria
1118	GCA_001783485.1	1798520	root; cellular organisms; Bacteria; unclassified Bacteria; Bacteria candidate phyla; Patescibacteria group; Parcubacteria group; Candidatus Kaiserbacteria; Candidatus Kaiserbacteria bacterium RIFCSPLOWO2_02_FULL_51_13	no rank; no rank; superkingdom; no rank; no rank; no rank; no rank; phylum; species	CPR	Parcubacteria (OD1)	Kaiserbacteria
1119	GCA_001783515.1	1798526	root; cellular organisms; Bacteria; unclassified Bacteria; Bacteria candidate phyla; Patescibacteria group; Parcubacteria group; Candidatus Kaiserbacteria; Candidatus Kaiserbacteria bacterium RIFCSPLOWO2_12_FULL_50_10	no rank; no rank; superkingdom; no rank; no rank; no rank; no rank; phylum; species	CPR	Parcubacteria (OD1)	Kaiserbacteria
1120	GCA_001783525.1	1798531	root; cellular organisms; Bacteria; unclassified Bacteria; Bacteria candidate phyla; Patescibacteria group; Parcubacteria group; Candidatus Kaiserbacteria; Candidatus Kaiserbacteria bacterium RIFOXYB1_FULL_46_14	no rank; no rank; superkingdom; no rank; no rank; no rank; no rank; phylum; species	CPR	Parcubacteria (OD1)	Kaiserbacteria
1121	GCA_001783555.1	1798560	root; cellular organisms; Bacteria; unclassified Bacteria; Bacteria candidate phyla; Patescibacteria group; Parcubacteria group; Candidatus Kuenenbacteria; Candidatus Kuenenbacteria bacterium RBG_16_41_7	no rank; no rank; superkingdom; no rank; no rank; no rank; no rank; phylum; species	CPR	Parcubacteria (OD1)	Kuenenbacteria
1122	GCA_001783565.1	1798532	root; cellular organisms; Bacteria; unclassified Bacteria; Bacteria candidate phyla; Patescibacteria group; Parcubacteria group; Candidatus Kaiserbacteria; Candidatus Kaiserbacteria bacterium RIFOXYD1_FULL_42_15	no rank; no rank; superkingdom; no rank; no rank; no rank; no rank; phylum; species	CPR	Parcubacteria (OD1)	Kaiserbacteria
1123	GCA_001783595.1	1798561	root; cellular organisms; Bacteria; unclassified Bacteria; Bacteria candidate phyla; Patescibacteria group; Parcubacteria group; Candidatus Kuenenbacteria; Candidatus Kuenenbacteria bacterium RIFCSPHIGHO2_02_FULL_39_13	no rank; no rank; superkingdom; no rank; no rank; no rank; no rank; phylum; species	CPR	Parcubacteria (OD1)	Kuenenbacteria
1124	GCA_001783615.1	1798562	root; cellular organisms; Bacteria; unclassified Bacteria; Bacteria candidate phyla; Patescibacteria group; Parcubacteria group; Candidatus Kuenenbacteria; Candidatus Kuenenbacteria bacterium RIFCSPHIGHO2_02_FULL_42_29	no rank; no rank; superkingdom; no rank; no rank; no rank; no rank; phylum; species	CPR	Parcubacteria (OD1)	Kuenenbacteria
1125	GCA_001783635.1	1798563	root; cellular organisms; Bacteria; unclassified Bacteria; Bacteria candidate phyla; Patescibacteria group; Parcubacteria group; Candidatus Kuenenbacteria; Candidatus Kuenenbacteria bacterium RIFCSPHIGHO2_12_FULL_42_14	no rank; no rank; superkingdom; no rank; no rank; no rank; no rank; phylum; species	CPR	Parcubacteria (OD1)	Kuenenbacteria
1126	GCA_001783645.1	1798565	root; cellular organisms; Bacteria; unclassified Bacteria; Bacteria candidate phyla; Patescibacteria group; Parcubacteria group; Candidatus Kuenenbacteria; Candidatus Kuenenbacteria bacterium RIFCSPLOWO2_12_FULL_42_13	no rank; no rank; superkingdom; no rank; no rank; no rank; no rank; phylum; species	CPR	Parcubacteria (OD1)	Kuenenbacteria
1127	GCA_001783725.1	1798585	root; cellular organisms; Bacteria; unclassified Bacteria; Bacteria candidate phyla; Patescibacteria group; Microgenomates group; Candidatus Levybacteria; Candidatus Levybacteria bacterium RBG_16_35_6	no rank; no rank; superkingdom; no rank; no rank; no rank; no rank; phylum; species	CPR	Microgenomates (OP11)	Levybacteria
1128	GCA_001783735.1	1798583	root; cellular organisms; Bacteria; unclassified Bacteria; Bacteria candidate phyla; Patescibacteria group; Microgenomates group; Candidatus Levybacteria; Candidatus Levybacteria bacterium RBG_13_35_9	no rank; no rank; superkingdom; no rank; no rank; no rank; no rank; phylum; species	CPR	Microgenomates (OP11)	Levybacteria
1129	GCA_001783775.1	1798590	root; cellular organisms; Bacteria; unclassified Bacteria; Bacteria candidate phyla; Patescibacteria group; Microgenomates group; Candidatus Levybacteria; Candidatus Levybacteria bacterium RIFCSPHIGHO2_01_FULL_38_12	no rank; no rank; superkingdom; no rank; no rank; no rank; no rank; phylum; species	CPR	Microgenomates (OP11)	Levybacteria
1130	GCA_001783795.1	1798593	root; cellular organisms; Bacteria; unclassified Bacteria; Bacteria candidate phyla; Patescibacteria group; Microgenomates group; Candidatus Levybacteria; Candidatus Levybacteria bacterium RIFCSPHIGHO2_01_FULL_40_10	no rank; no rank; superkingdom; no rank; no rank; no rank; no rank; phylum; species	CPR	Microgenomates (OP11)	Levybacteria
1131	GCA_001783805.1	1798595	root; cellular organisms; Bacteria; unclassified Bacteria; Bacteria candidate phyla; Patescibacteria group; Microgenomates group; Candidatus Levybacteria; Candidatus Levybacteria bacterium RIFCSPHIGHO2_01_FULL_40_16	no rank; no rank; superkingdom; no rank; no rank; no rank; no rank; phylum; species	CPR	Microgenomates (OP11)	Levybacteria
1132	GCA_001783815.1	1798596	root; cellular organisms; Bacteria; unclassified Bacteria; Bacteria candidate phyla; Patescibacteria group; Microgenomates group; Candidatus Levybacteria; Candidatus Levybacteria bacterium RIFCSPHIGHO2_01_FULL_40_58	no rank; no rank; superkingdom; no rank; no rank; no rank; no rank; phylum; species	CPR	Microgenomates (OP11)	Levybacteria
1133	GCA_001783845.1	1798597	root; cellular organisms; Bacteria; unclassified Bacteria; Bacteria candidate phyla; Patescibacteria group; Microgenomates group; Candidatus Levybacteria; Candidatus Levybacteria bacterium RIFCSPHIGHO2_01_FULL_40_83	no rank; no rank; superkingdom; no rank; no rank; no rank; no rank; phylum; species	CPR	Microgenomates (OP11)	Levybacteria
1134	GCA_001783875.1	1798599	root; cellular organisms; Bacteria; unclassified Bacteria; Bacteria candidate phyla; Patescibacteria group; Microgenomates group; Candidatus Levybacteria; Candidatus Levybacteria bacterium RIFCSPHIGHO2_01_FULL_42_15	no rank; no rank; superkingdom; no rank; no rank; no rank; no rank; phylum; species	CPR	Microgenomates (OP11)	Levybacteria
1135	GCA_001783885.1	1798600	root; cellular organisms; Bacteria; unclassified Bacteria; Bacteria candidate phyla; Patescibacteria group; Microgenomates group; Candidatus Levybacteria; Candidatus Levybacteria bacterium RIFCSPHIGHO2_02_FULL_37_10	no rank; no rank; superkingdom; no rank; no rank; no rank; no rank; phylum; species	CPR	Microgenomates (OP11)	Levybacteria
1136	GCA_001783905.1	1798607	root; cellular organisms; Bacteria; unclassified Bacteria; Bacteria candidate phyla; Patescibacteria group; Microgenomates group; Candidatus Levybacteria; Candidatus Levybacteria bacterium RIFCSPHIGHO2_02_FULL_42_12	no rank; no rank; superkingdom; no rank; no rank; no rank; no rank; phylum; species	CPR	Microgenomates (OP11)	Levybacteria
1137	GCA_001783935.1	1798643	root; cellular organisms; Bacteria; unclassified Bacteria; Bacteria candidate phyla; Patescibacteria group; Microgenomates group; Candidatus Levybacteria; Candidatus Levybacteria bacterium RIFCSPHIGHO2_12_FULL_39_39	no rank; no rank; superkingdom; no rank; no rank; no rank; no rank; phylum; species	CPR	Microgenomates (OP11)	Levybacteria
1138	GCA_001783955.1	1817734	root; cellular organisms; Bacteria; unclassified Bacteria; Bacteria candidate phyla; Patescibacteria group; Microgenomates group; Candidatus Levybacteria; Candidatus Levybacteria bacterium RIFCSPLOWO2_01_FULL_36_10	no rank; no rank; superkingdom; no rank; no rank; no rank; no rank; phylum; species	CPR	Microgenomates (OP11)	Levybacteria
1139	GCA_001783975.1	1798615	root; cellular organisms; Bacteria; unclassified Bacteria; Bacteria candidate phyla; Patescibacteria group; Microgenomates group; Candidatus Levybacteria; Candidatus Levybacteria bacterium RIFCSPLOWO2_01_FULL_36_54	no rank; no rank; superkingdom; no rank; no rank; no rank; no rank; phylum; species	CPR	Microgenomates (OP11)	Levybacteria
1140	GCA_001783985.1	1798619	root; cellular organisms; Bacteria; unclassified Bacteria; Bacteria candidate phyla; Patescibacteria group; Microgenomates group; Candidatus Levybacteria; Candidatus Levybacteria bacterium RIFCSPLOWO2_01_FULL_38_13	no rank; no rank; superkingdom; no rank; no rank; no rank; no rank; phylum; species	CPR	Microgenomates (OP11)	Levybacteria
1141	GCA_001783995.1	1798617	root; cellular organisms; Bacteria; unclassified Bacteria; Bacteria candidate phyla; Patescibacteria group; Microgenomates group; Candidatus Levybacteria; Candidatus Levybacteria bacterium RIFCSPLOWO2_01_FULL_37_26	no rank; no rank; superkingdom; no rank; no rank; no rank; no rank; phylum; species	CPR	Microgenomates (OP11)	Levybacteria
1142	GCA_001784035.1	1798624	root; cellular organisms; Bacteria; unclassified Bacteria; Bacteria candidate phyla; Patescibacteria group; Microgenomates group; Candidatus Levybacteria; Candidatus Levybacteria bacterium RIFCSPLOWO2_01_FULL_40_64	no rank; no rank; superkingdom; no rank; no rank; no rank; no rank; phylum; species	CPR	Microgenomates (OP11)	Levybacteria
1143	GCA_001784045.1	1798625	root; cellular organisms; Bacteria; unclassified Bacteria; Bacteria candidate phyla; Patescibacteria group; Microgenomates group; Candidatus Levybacteria; Candidatus Levybacteria bacterium RIFCSPLOWO2_01_FULL_40_96	no rank; no rank; superkingdom; no rank; no rank; no rank; no rank; phylum; species	CPR	Microgenomates (OP11)	Levybacteria
1144	GCA_001784055.1	1798626	root; cellular organisms; Bacteria; unclassified Bacteria; Bacteria candidate phyla; Patescibacteria group; Microgenomates group; Candidatus Levybacteria; Candidatus Levybacteria bacterium RIFCSPLOWO2_01_FULL_42_15	no rank; no rank; superkingdom; no rank; no rank; no rank; no rank; phylum; species	CPR	Microgenomates (OP11)	Levybacteria
1145	GCA_001784095.1	1798627	root; cellular organisms; Bacteria; unclassified Bacteria; Bacteria candidate phyla; Patescibacteria group; Microgenomates group; Candidatus Levybacteria; Candidatus Levybacteria bacterium RIFCSPLOWO2_02_FULL_36_8b	no rank; no rank; superkingdom; no rank; no rank; no rank; no rank; phylum; species	CPR	Microgenomates (OP11)	Levybacteria
1146	GCA_001784115.1	1798630	root; cellular organisms; Bacteria; unclassified Bacteria; Bacteria candidate phyla; Patescibacteria group; Microgenomates group; Candidatus Levybacteria; Candidatus Levybacteria bacterium RIFCSPLOWO2_02_FULL_37_18	no rank; no rank; superkingdom; no rank; no rank; no rank; no rank; phylum; species	CPR	Microgenomates (OP11)	Levybacteria
1147	GCA_001784125.1	1798640	root; cellular organisms; Bacteria; unclassified Bacteria; Bacteria candidate phyla; Patescibacteria group; Microgenomates group; Candidatus Levybacteria; Candidatus Levybacteria bacterium RIFOXYB1_FULL_40_17	no rank; no rank; superkingdom; no rank; no rank; no rank; no rank; phylum; species	CPR	Microgenomates (OP11)	Levybacteria
1148	GCA_001784155.1	1798638	root; cellular organisms; Bacteria; unclassified Bacteria; Bacteria candidate phyla; Patescibacteria group; Microgenomates group; Candidatus Levybacteria; Candidatus Levybacteria bacterium RIFCSPLOWO2_12_FULL_41_12	no rank; no rank; superkingdom; no rank; no rank; no rank; no rank; phylum; species	CPR	Microgenomates (OP11)	Levybacteria
1149	GCA_001784195.1	1798673	root; cellular organisms; Bacteria; unclassified Bacteria; Bacteria candidate phyla; Patescibacteria group; Parcubacteria group; Candidatus Magasanikbacteria; Candidatus Magasanikbacteria bacterium RIFCSPHIGHO2_01_FULL_47_8	no rank; no rank; superkingdom; no rank; no rank; no rank; no rank; phylum; species	CPR	Parcubacteria (OD1)	Magasanikbacteria
1150	GCA_001784205.1	1798676	root; cellular organisms; Bacteria; unclassified Bacteria; Bacteria candidate phyla; Patescibacteria group; Parcubacteria group; Candidatus Magasanikbacteria; Candidatus Magasanikbacteria bacterium RIFCSPHIGHO2_02_FULL_41_13	no rank; no rank; superkingdom; no rank; no rank; no rank; no rank; phylum; species	CPR	Parcubacteria (OD1)	Magasanikbacteria
1151	GCA_001784235.1	1798678	root; cellular organisms; Bacteria; unclassified Bacteria; Bacteria candidate phyla; Patescibacteria group; Parcubacteria group; Candidatus Magasanikbacteria; Candidatus Magasanikbacteria bacterium RIFCSPHIGHO2_02_FULL_44_13	no rank; no rank; superkingdom; no rank; no rank; no rank; no rank; phylum; species	CPR	Parcubacteria (OD1)	Magasanikbacteria
1152	GCA_001784255.1	1798679	root; cellular organisms; Bacteria; unclassified Bacteria; Bacteria candidate phyla; Patescibacteria group; Parcubacteria group; Candidatus Magasanikbacteria; Candidatus Magasanikbacteria bacterium RIFCSPHIGHO2_02_FULL_45_10	no rank; no rank; superkingdom; no rank; no rank; no rank; no rank; phylum; species	CPR	Parcubacteria (OD1)	Magasanikbacteria
1153	GCA_001784275.1	1798680	root; cellular organisms; Bacteria; unclassified Bacteria; Bacteria candidate phyla; Patescibacteria group; Parcubacteria group; Candidatus Magasanikbacteria; Candidatus Magasanikbacteria bacterium RIFCSPHIGHO2_02_FULL_47_14	no rank; no rank; superkingdom; no rank; no rank; no rank; no rank; phylum; species	CPR	Parcubacteria (OD1)	Magasanikbacteria
1154	GCA_001784285.1	1798681	root; cellular organisms; Bacteria; unclassified Bacteria; Bacteria candidate phyla; Patescibacteria group; Parcubacteria group; Candidatus Magasanikbacteria; Candidatus Magasanikbacteria bacterium RIFCSPHIGHO2_02_FULL_48_18	no rank; no rank; superkingdom; no rank; no rank; no rank; no rank; phylum; species	CPR	Parcubacteria (OD1)	Magasanikbacteria
1155	GCA_001784315.1	1798691	root; cellular organisms; Bacteria; unclassified Bacteria; Bacteria candidate phyla; Patescibacteria group; Parcubacteria group; Candidatus Magasanikbacteria; Candidatus Magasanikbacteria bacterium RIFCSPLOWO2_12_FULL_34_7	no rank; no rank; superkingdom; no rank; no rank; no rank; no rank; phylum; species	CPR	Parcubacteria (OD1)	Magasanikbacteria
1156	GCA_001784325.1	1798686	root; cellular organisms; Bacteria; unclassified Bacteria; Bacteria candidate phyla; Patescibacteria group; Parcubacteria group; Candidatus Magasanikbacteria; Candidatus Magasanikbacteria bacterium RIFCSPLOWO2_01_FULL_40_15	no rank; no rank; superkingdom; no rank; no rank; no rank; no rank; phylum; species	CPR	Parcubacteria (OD1)	Magasanikbacteria
1157	GCA_001784355.1	1798694	root; cellular organisms; Bacteria; unclassified Bacteria; Bacteria candidate phyla; Patescibacteria group; Parcubacteria group; Candidatus Magasanikbacteria; Candidatus Magasanikbacteria bacterium RIFOXYA1_FULL_40_8	no rank; no rank; superkingdom; no rank; no rank; no rank; no rank; phylum; species	CPR	Parcubacteria (OD1)	Magasanikbacteria
1158	GCA_001784365.1	1798697	root; cellular organisms; Bacteria; unclassified Bacteria; Bacteria candidate phyla; Patescibacteria group; Parcubacteria group; Candidatus Magasanikbacteria; Candidatus Magasanikbacteria bacterium RIFOXYB1_FULL_40_15	no rank; no rank; superkingdom; no rank; no rank; no rank; no rank; phylum; species	CPR	Parcubacteria (OD1)	Magasanikbacteria
1159	GCA_001784395.1	1798699	root; cellular organisms; Bacteria; unclassified Bacteria; Bacteria candidate phyla; Patescibacteria group; Parcubacteria group; Candidatus Magasanikbacteria; Candidatus Magasanikbacteria bacterium RIFOXYB2_FULL_40_13	no rank; no rank; superkingdom; no rank; no rank; no rank; no rank; phylum; species	CPR	Parcubacteria (OD1)	Magasanikbacteria
1160	GCA_001784405.1	1798701	root; cellular organisms; Bacteria; unclassified Bacteria; Bacteria candidate phyla; Patescibacteria group; Parcubacteria group; Candidatus Magasanikbacteria; Candidatus Magasanikbacteria bacterium RIFOXYC12_FULL_33_11	no rank; no rank; superkingdom; no rank; no rank; no rank; no rank; phylum; species	CPR	Parcubacteria (OD1)	Magasanikbacteria
1161	GCA_001784435.1	1798704	root; cellular organisms; Bacteria; unclassified Bacteria; Bacteria candidate phyla; Patescibacteria group; Parcubacteria group; Candidatus Magasanikbacteria; Candidatus Magasanikbacteria bacterium RIFOXYC2_FULL_42_28	no rank; no rank; superkingdom; no rank; no rank; no rank; no rank; phylum; species	CPR	Parcubacteria (OD1)	Magasanikbacteria
1162	GCA_001784455.1	1798707	root; cellular organisms; Bacteria; unclassified Bacteria; Bacteria candidate phyla; Patescibacteria group; Parcubacteria group; Candidatus Magasanikbacteria; Candidatus Magasanikbacteria bacterium RIFOXYD2_FULL_36_9	no rank; no rank; superkingdom; no rank; no rank; no rank; no rank; phylum; species	CPR	Parcubacteria (OD1)	Magasanikbacteria
1163	GCA_001784475.1	1798709	root; cellular organisms; Bacteria; unclassified Bacteria; Bacteria candidate phyla; Patescibacteria group; Parcubacteria group; Candidatus Magasanikbacteria; Candidatus Magasanikbacteria bacterium RIFOXYD2_FULL_41_14	no rank; no rank; superkingdom; no rank; no rank; no rank; no rank; phylum; species	CPR	Parcubacteria (OD1)	Magasanikbacteria
1164	GCA_001784635.1	1801633	root; cellular organisms; Archaea; DPANN group; Candidatus Micrarchaeota; unclassified Candidatus Micrarchaeota; Candidatus Micrarchaeota archaeon RBG_16_49_10	no rank; no rank; superkingdom; no rank; phylum; no rank; species	DPANN	Micrarchaeota	Micrarchaeota
1165	GCA_001784645.1	1801636	root; cellular organisms; Bacteria; unclassified Bacteria; Bacteria candidate phyla; Patescibacteria group; Parcubacteria group; Candidatus Moranbacteria; Candidatus Moranbacteria bacterium RBG_19FT_COMBO_42_6	no rank; no rank; superkingdom; no rank; no rank; no rank; no rank; phylum; species	CPR	Parcubacteria (OD1)	Moranbacteria
1166	GCA_001784675.1	1801635	root; cellular organisms; Bacteria; unclassified Bacteria; Bacteria candidate phyla; Patescibacteria group; Parcubacteria group; Candidatus Moranbacteria; Candidatus Moranbacteria bacterium RBG_13_45_13	no rank; no rank; superkingdom; no rank; no rank; no rank; no rank; phylum; species	CPR	Parcubacteria (OD1)	Moranbacteria
1167	GCA_001784695.1	1801637	root; cellular organisms; Bacteria; unclassified Bacteria; Bacteria candidate phyla; Patescibacteria group; Parcubacteria group; Candidatus Moranbacteria; Candidatus Moranbacteria bacterium RIFCSPHIGHO2_01_FULL_54_31	no rank; no rank; superkingdom; no rank; no rank; no rank; no rank; phylum; species	CPR	Parcubacteria (OD1)	Moranbacteria
1168	GCA_001784715.1	1801641	root; cellular organisms; Bacteria; unclassified Bacteria; Bacteria candidate phyla; Patescibacteria group; Parcubacteria group; Candidatus Moranbacteria; Candidatus Moranbacteria bacterium RIFCSPHIGHO2_12_FULL_54_9	no rank; no rank; superkingdom; no rank; no rank; no rank; no rank; phylum; species	CPR	Parcubacteria (OD1)	Moranbacteria
1169	GCA_001784725.1	1801639	root; cellular organisms; Bacteria; unclassified Bacteria; Bacteria candidate phyla; Patescibacteria group; Parcubacteria group; Candidatus Moranbacteria; Candidatus Moranbacteria bacterium RIFCSPHIGHO2_02_FULL_40_12b	no rank; no rank; superkingdom; no rank; no rank; no rank; no rank; phylum; species	CPR	Parcubacteria (OD1)	Moranbacteria
1170	GCA_001784735.1	1801643	root; cellular organisms; Bacteria; unclassified Bacteria; Bacteria candidate phyla; Patescibacteria group; Parcubacteria group; Candidatus Moranbacteria; Candidatus Moranbacteria bacterium RIFCSPLOWO2_12_FULL_48_12	no rank; no rank; superkingdom; no rank; no rank; no rank; no rank; phylum; species	CPR	Parcubacteria (OD1)	Moranbacteria
1171	GCA_001784775.1	1801644	root; cellular organisms; Bacteria; unclassified Bacteria; Bacteria candidate phyla; Patescibacteria group; Parcubacteria group; Candidatus Moranbacteria; Candidatus Moranbacteria bacterium RIFOXYA1_FULL_44_7	no rank; no rank; superkingdom; no rank; no rank; no rank; no rank; phylum; species	CPR	Parcubacteria (OD1)	Moranbacteria
1172	GCA_001784795.1	1801645	root; cellular organisms; Bacteria; unclassified Bacteria; Bacteria candidate phyla; Patescibacteria group; Parcubacteria group; Candidatus Moranbacteria; Candidatus Moranbacteria bacterium RIFOXYA1_FULL_44_8	no rank; no rank; superkingdom; no rank; no rank; no rank; no rank; phylum; species	CPR	Parcubacteria (OD1)	Moranbacteria
1173	GCA_001784805.1	1801646	root; cellular organisms; Bacteria; unclassified Bacteria; Bacteria candidate phyla; Patescibacteria group; Parcubacteria group; Candidatus Moranbacteria; Candidatus Moranbacteria bacterium RIFOXYA12_FULL_35_19	no rank; no rank; superkingdom; no rank; no rank; no rank; no rank; phylum; species	CPR	Parcubacteria (OD1)	Moranbacteria
1174	GCA_001784815.1	1801647	root; cellular organisms; Bacteria; unclassified Bacteria; Bacteria candidate phyla; Patescibacteria group; Parcubacteria group; Candidatus Moranbacteria; Candidatus Moranbacteria bacterium RIFOXYA12_FULL_44_15	no rank; no rank; superkingdom; no rank; no rank; no rank; no rank; phylum; species	CPR	Parcubacteria (OD1)	Moranbacteria
1175	GCA_001784835.1	1801648	root; cellular organisms; Bacteria; unclassified Bacteria; Bacteria candidate phyla; Patescibacteria group; Parcubacteria group; Candidatus Moranbacteria; Candidatus Moranbacteria bacterium RIFOXYA2_FULL_43_15	no rank; no rank; superkingdom; no rank; no rank; no rank; no rank; phylum; species	CPR	Parcubacteria (OD1)	Moranbacteria
1176	GCA_001784875.1	1801649	root; cellular organisms; Bacteria; unclassified Bacteria; Bacteria candidate phyla; Patescibacteria group; Parcubacteria group; Candidatus Moranbacteria; Candidatus Moranbacteria bacterium RIFOXYB1_FULL_43_19	no rank; no rank; superkingdom; no rank; no rank; no rank; no rank; phylum; species	CPR	Parcubacteria (OD1)	Moranbacteria
1177	GCA_001784885.1	1801652	root; cellular organisms; Bacteria; unclassified Bacteria; Bacteria candidate phyla; Patescibacteria group; Parcubacteria group; Candidatus Moranbacteria; Candidatus Moranbacteria bacterium RIFOXYC1_FULL_44_13	no rank; no rank; superkingdom; no rank; no rank; no rank; no rank; phylum; species	CPR	Parcubacteria (OD1)	Moranbacteria
1178	GCA_001784895.1	1801650	root; cellular organisms; Bacteria; unclassified Bacteria; Bacteria candidate phyla; Patescibacteria group; Parcubacteria group; Candidatus Moranbacteria; Candidatus Moranbacteria bacterium RIFOXYB1_FULL_44_23	no rank; no rank; superkingdom; no rank; no rank; no rank; no rank; phylum; species	CPR	Parcubacteria (OD1)	Moranbacteria
1179	GCA_001784915.1	1801651	root; cellular organisms; Bacteria; unclassified Bacteria; Bacteria candidate phyla; Patescibacteria group; Parcubacteria group; Candidatus Moranbacteria; Candidatus Moranbacteria bacterium RIFOXYB12_FULL_35_8	no rank; no rank; superkingdom; no rank; no rank; no rank; no rank; phylum; species	CPR	Parcubacteria (OD1)	Moranbacteria
1180	GCA_001784955.1	1801653	root; cellular organisms; Bacteria; unclassified Bacteria; Bacteria candidate phyla; Patescibacteria group; Parcubacteria group; Candidatus Moranbacteria; Candidatus Moranbacteria bacterium RIFOXYC1_FULL_44_8	no rank; no rank; superkingdom; no rank; no rank; no rank; no rank; phylum; species	CPR	Parcubacteria (OD1)	Moranbacteria
1181	GCA_001784965.1	1801654	root; cellular organisms; Bacteria; unclassified Bacteria; Bacteria candidate phyla; Patescibacteria group; Parcubacteria group; Candidatus Moranbacteria; Candidatus Moranbacteria bacterium RIFOXYC12_FULL_36_13	no rank; no rank; superkingdom; no rank; no rank; no rank; no rank; phylum; species	CPR	Parcubacteria (OD1)	Moranbacteria
1182	GCA_001784975.1	1801655	root; cellular organisms; Bacteria; unclassified Bacteria; Bacteria candidate phyla; Patescibacteria group; Parcubacteria group; Candidatus Moranbacteria; Candidatus Moranbacteria bacterium RIFOXYD1_FULL_44_12	no rank; no rank; superkingdom; no rank; no rank; no rank; no rank; phylum; species	CPR	Parcubacteria (OD1)	Moranbacteria
1183	GCA_001785005.1	1801656	root; cellular organisms; Bacteria; unclassified Bacteria; Bacteria candidate phyla; Patescibacteria group; Parcubacteria group; Candidatus Moranbacteria; Candidatus Moranbacteria bacterium RIFOXYD1_FULL_44_9	no rank; no rank; superkingdom; no rank; no rank; no rank; no rank; phylum; species	CPR	Parcubacteria (OD1)	Moranbacteria
1184	GCA_001785215.1	1801728	root; cellular organisms; Bacteria; unclassified Bacteria; Bacteria candidate phyla; Patescibacteria group; Parcubacteria group; Candidatus Nomurabacteria; Candidatus Nomurabacteria bacterium RBG_16_40_11	no rank; no rank; superkingdom; no rank; no rank; no rank; no rank; phylum; species	CPR	Parcubacteria (OD1)	Nomurabacteria
1185	GCA_001785255.1	1801730	root; cellular organisms; Bacteria; unclassified Bacteria; Bacteria candidate phyla; Patescibacteria group; Parcubacteria group; Candidatus Nomurabacteria; Candidatus Nomurabacteria bacterium RIFCSPHIGHO2_01_FULL_37_110	no rank; no rank; superkingdom; no rank; no rank; no rank; no rank; phylum; species	CPR	Parcubacteria (OD1)	Nomurabacteria
1186	GCA_001785275.1	1801734	root; cellular organisms; Bacteria; unclassified Bacteria; Bacteria candidate phyla; Patescibacteria group; Parcubacteria group; Candidatus Nomurabacteria; Candidatus Nomurabacteria bacterium RIFCSPHIGHO2_01_FULL_39_220	no rank; no rank; superkingdom; no rank; no rank; no rank; no rank; phylum; species	CPR	Parcubacteria (OD1)	Nomurabacteria
1187	GCA_001785285.1	1801736	root; cellular organisms; Bacteria; unclassified Bacteria; Bacteria candidate phyla; Patescibacteria group; Parcubacteria group; Candidatus Nomurabacteria; Candidatus Nomurabacteria bacterium RIFCSPHIGHO2_01_FULL_40_10	no rank; no rank; superkingdom; no rank; no rank; no rank; no rank; phylum; species	CPR	Parcubacteria (OD1)	Nomurabacteria
1188	GCA_001785295.1	1801737	root; cellular organisms; Bacteria; unclassified Bacteria; Bacteria candidate phyla; Patescibacteria group; Parcubacteria group; Candidatus Nomurabacteria; Candidatus Nomurabacteria bacterium RIFCSPHIGHO2_01_FULL_40_12	no rank; no rank; superkingdom; no rank; no rank; no rank; no rank; phylum; species	CPR	Parcubacteria (OD1)	Nomurabacteria
1189	GCA_001785325.1	1801739	root; cellular organisms; Bacteria; unclassified Bacteria; Bacteria candidate phyla; Patescibacteria group; Parcubacteria group; Candidatus Nomurabacteria; Candidatus Nomurabacteria bacterium RIFCSPHIGHO2_01_FULL_40_24b	no rank; no rank; superkingdom; no rank; no rank; no rank; no rank; phylum; species	CPR	Parcubacteria (OD1)	Nomurabacteria
1190	GCA_001785355.1	1801740	root; cellular organisms; Bacteria; unclassified Bacteria; Bacteria candidate phyla; Patescibacteria group; Parcubacteria group; Candidatus Nomurabacteria; Candidatus Nomurabacteria bacterium RIFCSPHIGHO2_01_FULL_41_71	no rank; no rank; superkingdom; no rank; no rank; no rank; no rank; phylum; species	CPR	Parcubacteria (OD1)	Nomurabacteria
1191	GCA_001785365.1	1801741	root; cellular organisms; Bacteria; unclassified Bacteria; Bacteria candidate phyla; Patescibacteria group; Parcubacteria group; Candidatus Nomurabacteria; Candidatus Nomurabacteria bacterium RIFCSPHIGHO2_01_FULL_41_91	no rank; no rank; superkingdom; no rank; no rank; no rank; no rank; phylum; species	CPR	Parcubacteria (OD1)	Nomurabacteria
1192	GCA_001785375.1	1801742	root; cellular organisms; Bacteria; unclassified Bacteria; Bacteria candidate phyla; Patescibacteria group; Parcubacteria group; Candidatus Nomurabacteria; Candidatus Nomurabacteria bacterium RIFCSPHIGHO2_01_FULL_42_15	no rank; no rank; superkingdom; no rank; no rank; no rank; no rank; phylum; species	CPR	Parcubacteria (OD1)	Nomurabacteria
1193	GCA_001785415.1	1801743	root; cellular organisms; Bacteria; unclassified Bacteria; Bacteria candidate phyla; Patescibacteria group; Parcubacteria group; Candidatus Nomurabacteria; Candidatus Nomurabacteria bacterium RIFCSPHIGHO2_01_FULL_42_16	no rank; no rank; superkingdom; no rank; no rank; no rank; no rank; phylum; species	CPR	Parcubacteria (OD1)	Nomurabacteria
1194	GCA_001785435.1	1801744	root; cellular organisms; Bacteria; unclassified Bacteria; Bacteria candidate phyla; Patescibacteria group; Parcubacteria group; Candidatus Nomurabacteria; Candidatus Nomurabacteria bacterium RIFCSPHIGHO2_01_FULL_43_16	no rank; no rank; superkingdom; no rank; no rank; no rank; no rank; phylum; species	CPR	Parcubacteria (OD1)	Nomurabacteria
1195	GCA_001785445.1	1801745	root; cellular organisms; Bacteria; unclassified Bacteria; Bacteria candidate phyla; Patescibacteria group; Parcubacteria group; Candidatus Nomurabacteria; Candidatus Nomurabacteria bacterium RIFCSPHIGHO2_02_40_30	no rank; no rank; superkingdom; no rank; no rank; no rank; no rank; phylum; species	CPR	Parcubacteria (OD1)	Nomurabacteria
1196	GCA_001785465.1	1801746	root; cellular organisms; Bacteria; unclassified Bacteria; Bacteria candidate phyla; Patescibacteria group; Parcubacteria group; Candidatus Nomurabacteria; Candidatus Nomurabacteria bacterium RIFCSPHIGHO2_02_41_18	no rank; no rank; superkingdom; no rank; no rank; no rank; no rank; phylum; species	CPR	Parcubacteria (OD1)	Nomurabacteria
1197	GCA_001785485.1	1801747	root; cellular organisms; Bacteria; unclassified Bacteria; Bacteria candidate phyla; Patescibacteria group; Parcubacteria group; Candidatus Nomurabacteria; Candidatus Nomurabacteria bacterium RIFCSPHIGHO2_02_FULL_33_12	no rank; no rank; superkingdom; no rank; no rank; no rank; no rank; phylum; species	CPR	Parcubacteria (OD1)	Nomurabacteria
1198	GCA_001785515.1	1801748	root; cellular organisms; Bacteria; unclassified Bacteria; Bacteria candidate phyla; Patescibacteria group; Parcubacteria group; Candidatus Nomurabacteria; Candidatus Nomurabacteria bacterium RIFCSPHIGHO2_02_FULL_35_13	no rank; no rank; superkingdom; no rank; no rank; no rank; no rank; phylum; species	CPR	Parcubacteria (OD1)	Nomurabacteria
1199	GCA_001785525.1	1801750	root; cellular organisms; Bacteria; unclassified Bacteria; Bacteria candidate phyla; Patescibacteria group; Parcubacteria group; Candidatus Nomurabacteria; Candidatus Nomurabacteria bacterium RIFCSPHIGHO2_02_FULL_37_13	no rank; no rank; superkingdom; no rank; no rank; no rank; no rank; phylum; species	CPR	Parcubacteria (OD1)	Nomurabacteria
1200	GCA_001785545.1	1801751	root; cellular organisms; Bacteria; unclassified Bacteria; Bacteria candidate phyla; Patescibacteria group; Parcubacteria group; Candidatus Nomurabacteria; Candidatus Nomurabacteria bacterium RIFCSPHIGHO2_02_FULL_37_45	no rank; no rank; superkingdom; no rank; no rank; no rank; no rank; phylum; species	CPR	Parcubacteria (OD1)	Nomurabacteria
1201	GCA_001785575.1	1801752	root; cellular organisms; Bacteria; unclassified Bacteria; Bacteria candidate phyla; Patescibacteria group; Parcubacteria group; Candidatus Nomurabacteria; Candidatus Nomurabacteria bacterium RIFCSPHIGHO2_02_FULL_38_15	no rank; no rank; superkingdom; no rank; no rank; no rank; no rank; phylum; species	CPR	Parcubacteria (OD1)	Nomurabacteria
1202	GCA_001785595.1	1801754	root; cellular organisms; Bacteria; unclassified Bacteria; Bacteria candidate phyla; Patescibacteria group; Parcubacteria group; Candidatus Nomurabacteria; Candidatus Nomurabacteria bacterium RIFCSPHIGHO2_02_FULL_41_18	no rank; no rank; superkingdom; no rank; no rank; no rank; no rank; phylum; species	CPR	Parcubacteria (OD1)	Nomurabacteria
1203	GCA_001785615.1	1801756	root; cellular organisms; Bacteria; unclassified Bacteria; Bacteria candidate phyla; Patescibacteria group; Parcubacteria group; Candidatus Nomurabacteria; Candidatus Nomurabacteria bacterium RIFCSPHIGHO2_02_FULL_42_19	no rank; no rank; superkingdom; no rank; no rank; no rank; no rank; phylum; species	CPR	Parcubacteria (OD1)	Nomurabacteria
1204	GCA_001785625.1	1801755	root; cellular organisms; Bacteria; unclassified Bacteria; Bacteria candidate phyla; Patescibacteria group; Parcubacteria group; Candidatus Nomurabacteria; Candidatus Nomurabacteria bacterium RIFCSPHIGHO2_02_FULL_41_52	no rank; no rank; superkingdom; no rank; no rank; no rank; no rank; phylum; species	CPR	Parcubacteria (OD1)	Nomurabacteria
1205	GCA_001785635.1	1801757	root; cellular organisms; Bacteria; unclassified Bacteria; Bacteria candidate phyla; Patescibacteria group; Parcubacteria group; Candidatus Nomurabacteria; Candidatus Nomurabacteria bacterium RIFCSPHIGHO2_02_FULL_42_24	no rank; no rank; superkingdom; no rank; no rank; no rank; no rank; phylum; species	CPR	Parcubacteria (OD1)	Nomurabacteria
1206	GCA_001785675.1	1801759	root; cellular organisms; Bacteria; unclassified Bacteria; Bacteria candidate phyla; Patescibacteria group; Parcubacteria group; Candidatus Nomurabacteria; Candidatus Nomurabacteria bacterium RIFCSPHIGHO2_12_FULL_37_29	no rank; no rank; superkingdom; no rank; no rank; no rank; no rank; phylum; species	CPR	Parcubacteria (OD1)	Nomurabacteria
1207	GCA_001785695.1	1801760	root; cellular organisms; Bacteria; unclassified Bacteria; Bacteria candidate phyla; Patescibacteria group; Parcubacteria group; Candidatus Nomurabacteria; Candidatus Nomurabacteria bacterium RIFCSPHIGHO2_12_FULL_40_64	no rank; no rank; superkingdom; no rank; no rank; no rank; no rank; phylum; species	CPR	Parcubacteria (OD1)	Nomurabacteria
1208	GCA_001785715.1	1801767	root; cellular organisms; Bacteria; unclassified Bacteria; Bacteria candidate phyla; Patescibacteria group; Parcubacteria group; Candidatus Nomurabacteria; Candidatus Nomurabacteria bacterium RIFCSPLOWO2_01_FULL_36_16	no rank; no rank; superkingdom; no rank; no rank; no rank; no rank; phylum; species	CPR	Parcubacteria (OD1)	Nomurabacteria
1209	GCA_001785725.1	1801766	root; cellular organisms; Bacteria; unclassified Bacteria; Bacteria candidate phyla; Patescibacteria group; Parcubacteria group; Candidatus Nomurabacteria; Candidatus Nomurabacteria bacterium RIFCSPLOWO2_01_FULL_36_10b	no rank; no rank; superkingdom; no rank; no rank; no rank; no rank; phylum; species	CPR	Parcubacteria (OD1)	Nomurabacteria
1210	GCA_001785735.1	1801765	root; cellular organisms; Bacteria; unclassified Bacteria; Bacteria candidate phyla; Patescibacteria group; Parcubacteria group; Candidatus Nomurabacteria; Candidatus Nomurabacteria bacterium RIFCSPLOWO2_01_FULL_33_24	no rank; no rank; superkingdom; no rank; no rank; no rank; no rank; phylum; species	CPR	Parcubacteria (OD1)	Nomurabacteria
1211	GCA_001785775.1	1801768	root; cellular organisms; Bacteria; unclassified Bacteria; Bacteria candidate phyla; Patescibacteria group; Parcubacteria group; Candidatus Nomurabacteria; Candidatus Nomurabacteria bacterium RIFCSPLOWO2_01_FULL_37_25	no rank; no rank; superkingdom; no rank; no rank; no rank; no rank; phylum; species	CPR	Parcubacteria (OD1)	Nomurabacteria
1212	GCA_001785785.1	1801769	root; cellular organisms; Bacteria; unclassified Bacteria; Bacteria candidate phyla; Patescibacteria group; Parcubacteria group; Candidatus Nomurabacteria; Candidatus Nomurabacteria bacterium RIFCSPLOWO2_01_FULL_37_49	no rank; no rank; superkingdom; no rank; no rank; no rank; no rank; phylum; species	CPR	Parcubacteria (OD1)	Nomurabacteria
1213	GCA_001785805.1	1801770	root; cellular organisms; Bacteria; unclassified Bacteria; Bacteria candidate phyla; Patescibacteria group; Parcubacteria group; Candidatus Nomurabacteria; Candidatus Nomurabacteria bacterium RIFCSPLOWO2_01_FULL_39_17	no rank; no rank; superkingdom; no rank; no rank; no rank; no rank; phylum; species	CPR	Parcubacteria (OD1)	Nomurabacteria
1214	GCA_001785815.1	1801772	root; cellular organisms; Bacteria; unclassified Bacteria; Bacteria candidate phyla; Patescibacteria group; Parcubacteria group; Candidatus Nomurabacteria; Candidatus Nomurabacteria bacterium RIFCSPLOWO2_01_FULL_40_15	no rank; no rank; superkingdom; no rank; no rank; no rank; no rank; phylum; species	CPR	Parcubacteria (OD1)	Nomurabacteria
1215	GCA_001785855.1	1801773	root; cellular organisms; Bacteria; unclassified Bacteria; Bacteria candidate phyla; Patescibacteria group; Parcubacteria group; Candidatus Nomurabacteria; Candidatus Nomurabacteria bacterium RIFCSPLOWO2_01_FULL_40_18	no rank; no rank; superkingdom; no rank; no rank; no rank; no rank; phylum; species	CPR	Parcubacteria (OD1)	Nomurabacteria
1216	GCA_001785865.1	1801775	root; cellular organisms; Bacteria; unclassified Bacteria; Bacteria candidate phyla; Patescibacteria group; Parcubacteria group; Candidatus Nomurabacteria; Candidatus Nomurabacteria bacterium RIFCSPLOWO2_01_FULL_41_18	no rank; no rank; superkingdom; no rank; no rank; no rank; no rank; phylum; species	CPR	Parcubacteria (OD1)	Nomurabacteria
1217	GCA_001785875.1	1801776	root; cellular organisms; Bacteria; unclassified Bacteria; Bacteria candidate phyla; Patescibacteria group; Parcubacteria group; Candidatus Nomurabacteria; Candidatus Nomurabacteria bacterium RIFCSPLOWO2_01_FULL_41_21	no rank; no rank; superkingdom; no rank; no rank; no rank; no rank; phylum; species	CPR	Parcubacteria (OD1)	Nomurabacteria
1218	GCA_001785895.1	1801777	root; cellular organisms; Bacteria; unclassified Bacteria; Bacteria candidate phyla; Patescibacteria group; Parcubacteria group; Candidatus Nomurabacteria; Candidatus Nomurabacteria bacterium RIFCSPLOWO2_01_FULL_41_220	no rank; no rank; superkingdom; no rank; no rank; no rank; no rank; phylum; species	CPR	Parcubacteria (OD1)	Nomurabacteria
1219	GCA_001785935.1	1801779	root; cellular organisms; Bacteria; unclassified Bacteria; Bacteria candidate phyla; Patescibacteria group; Parcubacteria group; Candidatus Nomurabacteria; Candidatus Nomurabacteria bacterium RIFCSPLOWO2_01_FULL_41_52b	no rank; no rank; superkingdom; no rank; no rank; no rank; no rank; phylum; species	CPR	Parcubacteria (OD1)	Nomurabacteria
1220	GCA_001785955.1	1801782	root; cellular organisms; Bacteria; unclassified Bacteria; Bacteria candidate phyla; Patescibacteria group; Parcubacteria group; Candidatus Nomurabacteria; Candidatus Nomurabacteria bacterium RIFCSPLOWO2_01_FULL_43_15	no rank; no rank; superkingdom; no rank; no rank; no rank; no rank; phylum; species	CPR	Parcubacteria (OD1)	Nomurabacteria
1221	GCA_001785965.1	1801781	root; cellular organisms; Bacteria; unclassified Bacteria; Bacteria candidate phyla; Patescibacteria group; Parcubacteria group; Candidatus Nomurabacteria; Candidatus Nomurabacteria bacterium RIFCSPLOWO2_01_FULL_42_20	no rank; no rank; superkingdom; no rank; no rank; no rank; no rank; phylum; species	CPR	Parcubacteria (OD1)	Nomurabacteria
1222	GCA_001785985.1	1801780	root; cellular organisms; Bacteria; unclassified Bacteria; Bacteria candidate phyla; Patescibacteria group; Parcubacteria group; Candidatus Nomurabacteria; Candidatus Nomurabacteria bacterium RIFCSPLOWO2_01_FULL_42_17	no rank; no rank; superkingdom; no rank; no rank; no rank; no rank; phylum; species	CPR	Parcubacteria (OD1)	Nomurabacteria
1223	GCA_001786015.1	1801783	root; cellular organisms; Bacteria; unclassified Bacteria; Bacteria candidate phyla; Patescibacteria group; Parcubacteria group; Candidatus Nomurabacteria; Candidatus Nomurabacteria bacterium RIFCSPLOWO2_01_FULL_46_18	no rank; no rank; superkingdom; no rank; no rank; no rank; no rank; phylum; species	CPR	Parcubacteria (OD1)	Nomurabacteria
1224	GCA_001786035.1	1801785	root; cellular organisms; Bacteria; unclassified Bacteria; Bacteria candidate phyla; Patescibacteria group; Parcubacteria group; Candidatus Nomurabacteria; Candidatus Nomurabacteria bacterium RIFCSPLOWO2_02_FULL_36_8	no rank; no rank; superkingdom; no rank; no rank; no rank; no rank; phylum; species	CPR	Parcubacteria (OD1)	Nomurabacteria
1225	GCA_001786045.1	1801787	root; cellular organisms; Bacteria; unclassified Bacteria; Bacteria candidate phyla; Patescibacteria group; Parcubacteria group; Candidatus Nomurabacteria; Candidatus Nomurabacteria bacterium RIFCSPLOWO2_02_FULL_40_67	no rank; no rank; superkingdom; no rank; no rank; no rank; no rank; phylum; species	CPR	Parcubacteria (OD1)	Nomurabacteria
1226	GCA_001786055.1	1801788	root; cellular organisms; Bacteria; unclassified Bacteria; Bacteria candidate phyla; Patescibacteria group; Parcubacteria group; Candidatus Nomurabacteria; Candidatus Nomurabacteria bacterium RIFCSPLOWO2_02_FULL_41_9	no rank; no rank; superkingdom; no rank; no rank; no rank; no rank; phylum; species	CPR	Parcubacteria (OD1)	Nomurabacteria
1227	GCA_001786095.1	1801789	root; cellular organisms; Bacteria; unclassified Bacteria; Bacteria candidate phyla; Patescibacteria group; Parcubacteria group; Candidatus Nomurabacteria; Candidatus Nomurabacteria bacterium RIFCSPLOWO2_02_FULL_42_17	no rank; no rank; superkingdom; no rank; no rank; no rank; no rank; phylum; species	CPR	Parcubacteria (OD1)	Nomurabacteria
1228	GCA_001786115.1	1801790	root; cellular organisms; Bacteria; unclassified Bacteria; Bacteria candidate phyla; Patescibacteria group; Parcubacteria group; Candidatus Nomurabacteria; Candidatus Nomurabacteria bacterium RIFCSPLOWO2_02_FULL_42_24	no rank; no rank; superkingdom; no rank; no rank; no rank; no rank; phylum; species	CPR	Parcubacteria (OD1)	Nomurabacteria
1229	GCA_001786125.1	1801791	root; cellular organisms; Bacteria; unclassified Bacteria; Bacteria candidate phyla; Patescibacteria group; Parcubacteria group; Candidatus Nomurabacteria; Candidatus Nomurabacteria bacterium RIFCSPLOWO2_02_FULL_44_12	no rank; no rank; superkingdom; no rank; no rank; no rank; no rank; phylum; species	CPR	Parcubacteria (OD1)	Nomurabacteria
1230	GCA_001786145.1	1801792	root; cellular organisms; Bacteria; unclassified Bacteria; Bacteria candidate phyla; Patescibacteria group; Parcubacteria group; Candidatus Nomurabacteria; Candidatus Nomurabacteria bacterium RIFCSPLOWO2_12_40_14	no rank; no rank; superkingdom; no rank; no rank; no rank; no rank; phylum; species	CPR	Parcubacteria (OD1)	Nomurabacteria
1231	GCA_001786175.1	1801793	root; cellular organisms; Bacteria; unclassified Bacteria; Bacteria candidate phyla; Patescibacteria group; Parcubacteria group; Candidatus Nomurabacteria; Candidatus Nomurabacteria bacterium RIFCSPLOWO2_12_FULL_37_8	no rank; no rank; superkingdom; no rank; no rank; no rank; no rank; phylum; species	CPR	Parcubacteria (OD1)	Nomurabacteria
1232	GCA_001786195.1	1801794	root; cellular organisms; Bacteria; unclassified Bacteria; Bacteria candidate phyla; Patescibacteria group; Parcubacteria group; Candidatus Nomurabacteria; Candidatus Nomurabacteria bacterium RIFCSPLOWO2_12_FULL_40_42	no rank; no rank; superkingdom; no rank; no rank; no rank; no rank; phylum; species	CPR	Parcubacteria (OD1)	Nomurabacteria
1233	GCA_001786215.1	1801801	root; cellular organisms; Bacteria; unclassified Bacteria; Bacteria candidate phyla; Patescibacteria group; Parcubacteria group; Candidatus Nomurabacteria; Candidatus Nomurabacteria bacterium RIFOXYA2_FULL_42_12	no rank; no rank; superkingdom; no rank; no rank; no rank; no rank; phylum; species	CPR	Parcubacteria (OD1)	Nomurabacteria
1234	GCA_001786225.1	1801797	root; cellular organisms; Bacteria; unclassified Bacteria; Bacteria candidate phyla; Patescibacteria group; Parcubacteria group; Candidatus Nomurabacteria; Candidatus Nomurabacteria bacterium RIFCSPLOWO2_12_FULL_46_14	no rank; no rank; superkingdom; no rank; no rank; no rank; no rank; phylum; species	CPR	Parcubacteria (OD1)	Nomurabacteria
1235	GCA_001786255.1	1801802	root; cellular organisms; Bacteria; unclassified Bacteria; Bacteria candidate phyla; Patescibacteria group; Parcubacteria group; Candidatus Nomurabacteria; Candidatus Nomurabacteria bacterium RIFOXYB1_FULL_36_10	no rank; no rank; superkingdom; no rank; no rank; no rank; no rank; phylum; species	CPR	Parcubacteria (OD1)	Nomurabacteria
1236	GCA_001786275.1	1801804	root; cellular organisms; Bacteria; unclassified Bacteria; Bacteria candidate phyla; Patescibacteria group; Parcubacteria group; Candidatus Nomurabacteria; Candidatus Nomurabacteria bacterium RIFOXYB1_FULL_43_14	no rank; no rank; superkingdom; no rank; no rank; no rank; no rank; phylum; species	CPR	Parcubacteria (OD1)	Nomurabacteria
1237	GCA_001786295.1	1801806	root; cellular organisms; Bacteria; unclassified Bacteria; Bacteria candidate phyla; Patescibacteria group; Parcubacteria group; Candidatus Nomurabacteria; Candidatus Nomurabacteria bacterium RIFOXYC2_FULL_36_19	no rank; no rank; superkingdom; no rank; no rank; no rank; no rank; phylum; species	CPR	Parcubacteria (OD1)	Nomurabacteria
1238	GCA_001786315.1	1801808	root; cellular organisms; Bacteria; unclassified Bacteria; Bacteria candidate phyla; Patescibacteria group; Parcubacteria group; Candidatus Nomurabacteria; Candidatus Nomurabacteria bacterium RIFOXYC2_FULL_43_16	no rank; no rank; superkingdom; no rank; no rank; no rank; no rank; phylum; species	CPR	Parcubacteria (OD1)	Nomurabacteria
1239	GCA_001786325.1	1801807	root; cellular organisms; Bacteria; unclassified Bacteria; Bacteria candidate phyla; Patescibacteria group; Parcubacteria group; Candidatus Nomurabacteria; Candidatus Nomurabacteria bacterium RIFOXYC2_FULL_36_8	no rank; no rank; superkingdom; no rank; no rank; no rank; no rank; phylum; species	CPR	Parcubacteria (OD1)	Nomurabacteria
1240	GCA_001786355.1	1801809	root; cellular organisms; Bacteria; unclassified Bacteria; Bacteria candidate phyla; Patescibacteria group; Parcubacteria group; Candidatus Nomurabacteria; Candidatus Nomurabacteria bacterium RIFOXYD1_FULL_36_19	no rank; no rank; superkingdom; no rank; no rank; no rank; no rank; phylum; species	CPR	Parcubacteria (OD1)	Nomurabacteria
1241	GCA_001786365.1	1801812	root; cellular organisms; Bacteria; unclassified Bacteria; Bacteria candidate phyla; Patescibacteria group; Parcubacteria group; Candidatus Nomurabacteria; Candidatus Nomurabacteria bacterium RIFOXYD2_FULL_35_12	no rank; no rank; superkingdom; no rank; no rank; no rank; no rank; phylum; species	CPR	Parcubacteria (OD1)	Nomurabacteria
1243	GCA_001786405.1	1801813	root; cellular organisms; Bacteria; unclassified Bacteria; Bacteria candidate phyla; Patescibacteria group; Parcubacteria group; Candidatus Nomurabacteria; Candidatus Nomurabacteria bacterium RIFOXYD2_FULL_42_12	no rank; no rank; superkingdom; no rank; no rank; no rank; no rank; phylum; species	CPR	Parcubacteria (OD1)	Nomurabacteria
1246	GCA_001786475.1	1801885	root; cellular organisms; Bacteria; unclassified Bacteria; Bacteria candidate phyla; Patescibacteria group; Microgenomates group; Candidatus Pacebacteria; Candidatus Pacebacteria bacterium RIFCSPHIGHO2_01_FULL_46_16	no rank; no rank; superkingdom; no rank; no rank; no rank; no rank; phylum; species	CPR	Microgenomates (OP11)	Pacebacteria
1247	GCA_001786485.1	1801886	root; cellular organisms; Bacteria; unclassified Bacteria; Bacteria candidate phyla; Patescibacteria group; Microgenomates group; Candidatus Pacebacteria; Candidatus Pacebacteria bacterium RIFCSPHIGHO2_02_FULL_46_9	no rank; no rank; superkingdom; no rank; no rank; no rank; no rank; phylum; species	CPR	Microgenomates (OP11)	Pacebacteria
1248	GCA_001786575.1	1801638	root; cellular organisms; Bacteria; unclassified Bacteria; Bacteria candidate phyla; Patescibacteria group; Parcubacteria group; Candidatus Moranbacteria; Candidatus Moranbacteria bacterium RIFCSPHIGHO2_01_FULL_55_24	no rank; no rank; superkingdom; no rank; no rank; no rank; no rank; phylum; species	CPR	Parcubacteria (OD1)	Moranbacteria
1249	GCA_001786585.1	1801632	root; cellular organisms; Archaea; DPANN group; Candidatus Micrarchaeota; unclassified Candidatus Micrarchaeota; Candidatus Micrarchaeota archaeon RBG_16_36_9	no rank; no rank; superkingdom; no rank; phylum; no rank; species	DPANN	Micrarchaeota	Micrarchaeota
1250	GCA_001786615.1	1801640	root; cellular organisms; Bacteria; unclassified Bacteria; Bacteria candidate phyla; Patescibacteria group; Parcubacteria group; Candidatus Moranbacteria; Candidatus Moranbacteria bacterium RIFCSPHIGHO2_12_FULL_40_10	no rank; no rank; superkingdom; no rank; no rank; no rank; no rank; phylum; species	CPR	Parcubacteria (OD1)	Moranbacteria
1251	GCA_001786625.1	1801642	root; cellular organisms; Bacteria; unclassified Bacteria; Bacteria candidate phyla; Patescibacteria group; Parcubacteria group; Candidatus Moranbacteria; Candidatus Moranbacteria bacterium RIFCSPLOWO2_02_FULL_48_19	no rank; no rank; superkingdom; no rank; no rank; no rank; no rank; phylum; species	CPR	Parcubacteria (OD1)	Moranbacteria
1252	GCA_001786735.1	1801727	root; cellular organisms; Bacteria; unclassified Bacteria; Bacteria candidate phyla; Patescibacteria group; Parcubacteria group; Candidatus Nomurabacteria; Candidatus Nomurabacteria bacterium GWB1_40_6	no rank; no rank; superkingdom; no rank; no rank; no rank; no rank; phylum; species	CPR	Parcubacteria (OD1)	Nomurabacteria
1253	GCA_001786745.1	1801729	root; cellular organisms; Bacteria; unclassified Bacteria; Bacteria candidate phyla; Patescibacteria group; Parcubacteria group; Candidatus Nomurabacteria; Candidatus Nomurabacteria bacterium RIFCSPHIGHO2_01_FULL_36_23	no rank; no rank; superkingdom; no rank; no rank; no rank; no rank; phylum; species	CPR	Parcubacteria (OD1)	Nomurabacteria
1254	GCA_001786765.1	1801731	root; cellular organisms; Bacteria; unclassified Bacteria; Bacteria candidate phyla; Patescibacteria group; Parcubacteria group; Candidatus Nomurabacteria; Candidatus Nomurabacteria bacterium RIFCSPHIGHO2_01_FULL_37_25	no rank; no rank; superkingdom; no rank; no rank; no rank; no rank; phylum; species	CPR	Parcubacteria (OD1)	Nomurabacteria
1255	GCA_001786795.1	1801732	root; cellular organisms; Bacteria; unclassified Bacteria; Bacteria candidate phyla; Patescibacteria group; Parcubacteria group; Candidatus Nomurabacteria; Candidatus Nomurabacteria bacterium RIFCSPHIGHO2_01_FULL_38_19	no rank; no rank; superkingdom; no rank; no rank; no rank; no rank; phylum; species	CPR	Parcubacteria (OD1)	Nomurabacteria
1256	GCA_001786805.1	1801733	root; cellular organisms; Bacteria; unclassified Bacteria; Bacteria candidate phyla; Patescibacteria group; Parcubacteria group; Candidatus Nomurabacteria; Candidatus Nomurabacteria bacterium RIFCSPHIGHO2_01_FULL_39_10	no rank; no rank; superkingdom; no rank; no rank; no rank; no rank; phylum; species	CPR	Parcubacteria (OD1)	Nomurabacteria
1257	GCA_001786825.1	1801735	root; cellular organisms; Bacteria; unclassified Bacteria; Bacteria candidate phyla; Patescibacteria group; Parcubacteria group; Candidatus Nomurabacteria; Candidatus Nomurabacteria bacterium RIFCSPHIGHO2_01_FULL_39_9	no rank; no rank; superkingdom; no rank; no rank; no rank; no rank; phylum; species	CPR	Parcubacteria (OD1)	Nomurabacteria
1258	GCA_001786835.1	1801738	root; cellular organisms; Bacteria; unclassified Bacteria; Bacteria candidate phyla; Patescibacteria group; Parcubacteria group; Candidatus Nomurabacteria; Candidatus Nomurabacteria bacterium RIFCSPHIGHO2_01_FULL_40_20	no rank; no rank; superkingdom; no rank; no rank; no rank; no rank; phylum; species	CPR	Parcubacteria (OD1)	Nomurabacteria
1259	GCA_001786875.1	1801749	root; cellular organisms; Bacteria; unclassified Bacteria; Bacteria candidate phyla; Patescibacteria group; Parcubacteria group; Candidatus Nomurabacteria; Candidatus Nomurabacteria bacterium RIFCSPHIGHO2_02_FULL_36_29	no rank; no rank; superkingdom; no rank; no rank; no rank; no rank; phylum; species	CPR	Parcubacteria (OD1)	Nomurabacteria
1260	GCA_001786905.1	1801758	root; cellular organisms; Bacteria; unclassified Bacteria; Bacteria candidate phyla; Patescibacteria group; Parcubacteria group; Candidatus Nomurabacteria; Candidatus Nomurabacteria bacterium RIFCSPHIGHO2_12_40_11	no rank; no rank; superkingdom; no rank; no rank; no rank; no rank; phylum; species	CPR	Parcubacteria (OD1)	Nomurabacteria
1261	GCA_001786925.1	1801761	root; cellular organisms; Bacteria; unclassified Bacteria; Bacteria candidate phyla; Patescibacteria group; Parcubacteria group; Candidatus Nomurabacteria; Candidatus Nomurabacteria bacterium RIFCSPHIGHO2_12_FULL_40_77	no rank; no rank; superkingdom; no rank; no rank; no rank; no rank; phylum; species	CPR	Parcubacteria (OD1)	Nomurabacteria
1262	GCA_001786955.1	1801762	root; cellular organisms; Bacteria; unclassified Bacteria; Bacteria candidate phyla; Patescibacteria group; Parcubacteria group; Candidatus Nomurabacteria; Candidatus Nomurabacteria bacterium RIFCSPHIGHO2_12_FULL_42_19	no rank; no rank; superkingdom; no rank; no rank; no rank; no rank; phylum; species	CPR	Parcubacteria (OD1)	Nomurabacteria
1263	GCA_001786965.1	1801763	root; cellular organisms; Bacteria; unclassified Bacteria; Bacteria candidate phyla; Patescibacteria group; Parcubacteria group; Candidatus Nomurabacteria; Candidatus Nomurabacteria bacterium RIFCSPHIGHO2_12_FULL_44_22b	no rank; no rank; superkingdom; no rank; no rank; no rank; no rank; phylum; species	CPR	Parcubacteria (OD1)	Nomurabacteria
1264	GCA_001786995.1	1801764	root; cellular organisms; Bacteria; unclassified Bacteria; Bacteria candidate phyla; Patescibacteria group; Parcubacteria group; Candidatus Nomurabacteria; Candidatus Nomurabacteria bacterium RIFCSPLOWO2_01_FULL_33_17	no rank; no rank; superkingdom; no rank; no rank; no rank; no rank; phylum; species	CPR	Parcubacteria (OD1)	Nomurabacteria
1265	GCA_001787005.1	1801771	root; cellular organisms; Bacteria; unclassified Bacteria; Bacteria candidate phyla; Patescibacteria group; Parcubacteria group; Candidatus Nomurabacteria; Candidatus Nomurabacteria bacterium RIFCSPLOWO2_01_FULL_39_18	no rank; no rank; superkingdom; no rank; no rank; no rank; no rank; phylum; species	CPR	Parcubacteria (OD1)	Nomurabacteria
1266	GCA_001787035.1	1801774	root; cellular organisms; Bacteria; unclassified Bacteria; Bacteria candidate phyla; Patescibacteria group; Parcubacteria group; Candidatus Nomurabacteria; Candidatus Nomurabacteria bacterium RIFCSPLOWO2_01_FULL_41_12	no rank; no rank; superkingdom; no rank; no rank; no rank; no rank; phylum; species	CPR	Parcubacteria (OD1)	Nomurabacteria
1267	GCA_001787055.1	1801778	root; cellular organisms; Bacteria; unclassified Bacteria; Bacteria candidate phyla; Patescibacteria group; Parcubacteria group; Candidatus Nomurabacteria; Candidatus Nomurabacteria bacterium RIFCSPLOWO2_01_FULL_41_52	no rank; no rank; superkingdom; no rank; no rank; no rank; no rank; phylum; species	CPR	Parcubacteria (OD1)	Nomurabacteria
1268	GCA_001787075.1	1801784	root; cellular organisms; Bacteria; unclassified Bacteria; Bacteria candidate phyla; Patescibacteria group; Parcubacteria group; Candidatus Nomurabacteria; Candidatus Nomurabacteria bacterium RIFCSPLOWO2_02_40_28	no rank; no rank; superkingdom; no rank; no rank; no rank; no rank; phylum; species	CPR	Parcubacteria (OD1)	Nomurabacteria
1269	GCA_001787085.1	1801786	root; cellular organisms; Bacteria; unclassified Bacteria; Bacteria candidate phyla; Patescibacteria group; Parcubacteria group; Candidatus Nomurabacteria; Candidatus Nomurabacteria bacterium RIFCSPLOWO2_02_FULL_40_10	no rank; no rank; superkingdom; no rank; no rank; no rank; no rank; phylum; species	CPR	Parcubacteria (OD1)	Nomurabacteria
1270	GCA_001787115.1	1801795	root; cellular organisms; Bacteria; unclassified Bacteria; Bacteria candidate phyla; Patescibacteria group; Parcubacteria group; Candidatus Nomurabacteria; Candidatus Nomurabacteria bacterium RIFCSPLOWO2_12_FULL_41_10	no rank; no rank; superkingdom; no rank; no rank; no rank; no rank; phylum; species	CPR	Parcubacteria (OD1)	Nomurabacteria
1271	GCA_001787125.1	1801796	root; cellular organisms; Bacteria; unclassified Bacteria; Bacteria candidate phyla; Patescibacteria group; Parcubacteria group; Candidatus Nomurabacteria; Candidatus Nomurabacteria bacterium RIFCSPLOWO2_12_FULL_44_11	no rank; no rank; superkingdom; no rank; no rank; no rank; no rank; phylum; species	CPR	Parcubacteria (OD1)	Nomurabacteria
1272	GCA_001787155.1	1801798	root; cellular organisms; Bacteria; unclassified Bacteria; Bacteria candidate phyla; Patescibacteria group; Parcubacteria group; Candidatus Nomurabacteria; Candidatus Nomurabacteria bacterium RIFOXYA1_FULL_35_17	no rank; no rank; superkingdom; no rank; no rank; no rank; no rank; phylum; species	CPR	Parcubacteria (OD1)	Nomurabacteria
1273	GCA_001787165.1	1801799	root; cellular organisms; Bacteria; unclassified Bacteria; Bacteria candidate phyla; Patescibacteria group; Parcubacteria group; Candidatus Nomurabacteria; Candidatus Nomurabacteria bacterium RIFOXYA1_FULL_42_12	no rank; no rank; superkingdom; no rank; no rank; no rank; no rank; phylum; species	CPR	Parcubacteria (OD1)	Nomurabacteria
1274	GCA_001787195.1	1801800	root; cellular organisms; Bacteria; unclassified Bacteria; Bacteria candidate phyla; Patescibacteria group; Parcubacteria group; Candidatus Nomurabacteria; Candidatus Nomurabacteria bacterium RIFOXYA2_FULL_35_9	no rank; no rank; superkingdom; no rank; no rank; no rank; no rank; phylum; species	CPR	Parcubacteria (OD1)	Nomurabacteria
1275	GCA_001787205.1	1801803	root; cellular organisms; Bacteria; unclassified Bacteria; Bacteria candidate phyla; Patescibacteria group; Parcubacteria group; Candidatus Nomurabacteria; Candidatus Nomurabacteria bacterium RIFOXYB1_FULL_39_16	no rank; no rank; superkingdom; no rank; no rank; no rank; no rank; phylum; species	CPR	Parcubacteria (OD1)	Nomurabacteria
1276	GCA_001787235.1	1801805	root; cellular organisms; Bacteria; unclassified Bacteria; Bacteria candidate phyla; Patescibacteria group; Parcubacteria group; Candidatus Nomurabacteria; Candidatus Nomurabacteria bacterium RIFOXYC1_FULL_43_8	no rank; no rank; superkingdom; no rank; no rank; no rank; no rank; phylum; species	CPR	Parcubacteria (OD1)	Nomurabacteria
1277	GCA_001787245.1	1801810	root; cellular organisms; Bacteria; unclassified Bacteria; Bacteria candidate phyla; Patescibacteria group; Parcubacteria group; Candidatus Nomurabacteria; Candidatus Nomurabacteria bacterium RIFOXYD1_FULL_39_12	no rank; no rank; superkingdom; no rank; no rank; no rank; no rank; phylum; species	CPR	Parcubacteria (OD1)	Nomurabacteria
1278	GCA_001787275.1	1801811	root; cellular organisms; Bacteria; unclassified Bacteria; Bacteria candidate phyla; Patescibacteria group; Parcubacteria group; Candidatus Nomurabacteria; Candidatus Nomurabacteria bacterium RIFOXYD1_FULL_42_14	no rank; no rank; superkingdom; no rank; no rank; no rank; no rank; phylum; species	CPR	Parcubacteria (OD1)	Nomurabacteria
1280	GCA_001787315.1	1801884	root; cellular organisms; Bacteria; unclassified Bacteria; Bacteria candidate phyla; Patescibacteria group; Microgenomates group; Candidatus Pacebacteria; Candidatus Pacebacteria bacterium RIFCSPHIGHO2_01_FULL_46_10	no rank; no rank; superkingdom; no rank; no rank; no rank; no rank; phylum; species	CPR	Microgenomates (OP11)	Pacebacteria
1281	GCA_001787375.1	1801891	root; cellular organisms; Bacteria; unclassified Bacteria; Bacteria candidate phyla; Patescibacteria group; Microgenomates group; Candidatus Pacebacteria; Candidatus Pacebacteria bacterium RIFOXYC1_FULL_39_21	no rank; no rank; superkingdom; no rank; no rank; no rank; no rank; phylum; species	CPR	Microgenomates (OP11)	Pacebacteria
1282	GCA_001787385.1	1801887	root; cellular organisms; Bacteria; unclassified Bacteria; Bacteria candidate phyla; Patescibacteria group; Microgenomates group; Candidatus Pacebacteria; Candidatus Pacebacteria bacterium RIFCSPLOWO2_01_FULL_47_12	no rank; no rank; superkingdom; no rank; no rank; no rank; no rank; phylum; species	CPR	Microgenomates (OP11)	Pacebacteria
1283	GCA_001787395.1	1801892	root; cellular organisms; Bacteria; unclassified Bacteria; Bacteria candidate phyla; Patescibacteria group; Microgenomates group; Candidatus Pacebacteria; Candidatus Pacebacteria bacterium RIFOXYD1_FULL_39_27	no rank; no rank; superkingdom; no rank; no rank; no rank; no rank; phylum; species	CPR	Microgenomates (OP11)	Pacebacteria
1284	GCA_001787405.1	1801888	root; cellular organisms; Bacteria; unclassified Bacteria; Bacteria candidate phyla; Patescibacteria group; Microgenomates group; Candidatus Pacebacteria; Candidatus Pacebacteria bacterium RIFOXYA1_FULL_38_18	no rank; no rank; superkingdom; no rank; no rank; no rank; no rank; phylum; species	CPR	Microgenomates (OP11)	Pacebacteria
1285	GCA_001787455.1	1801897	root; cellular organisms; Bacteria; unclassified Bacteria; Bacteria candidate phyla; Candidatus Peregrinibacteria; unclassified Candidatus Peregrinibacteria; Candidatus Peregrinibacteria bacterium RIFCSPLOWO2_01_FULL_39_12	no rank; no rank; superkingdom; no rank; no rank; phylum; no rank; species	CPR	Peregrinibacteria (PER)	Peregrinibacteria (PER)
1286	GCA_001787465.1	1801906	root; cellular organisms; Bacteria; unclassified Bacteria; Bacteria candidate phyla; Candidatus Peregrinibacteria; unclassified Candidatus Peregrinibacteria; Candidatus Peregrinibacteria bacterium RIFOXYB2_FULL_32_7	no rank; no rank; superkingdom; no rank; no rank; phylum; no rank; species	CPR	Peregrinibacteria (PER)	Peregrinibacteria (PER)
1287	GCA_001787475.1	1801898	root; cellular organisms; Bacteria; unclassified Bacteria; Bacteria candidate phyla; Candidatus Peregrinibacteria; unclassified Candidatus Peregrinibacteria; Candidatus Peregrinibacteria bacterium RIFCSPLOWO2_01_FULL_48_20	no rank; no rank; superkingdom; no rank; no rank; phylum; no rank; species	CPR	Peregrinibacteria (PER)	Peregrinibacteria (PER)
1288	GCA_001787485.1	1801913	root; cellular organisms; Bacteria; unclassified Bacteria; Bacteria candidate phyla; Candidatus Peregrinibacteria; Candidatus Peribacteria; unclassified Candidatus Peribacteria; Candidatus Peribacteria bacterium RIFCSPHIGHO2_01_FULL_49_38	no rank; no rank; superkingdom; no rank; no rank; phylum; class; no rank; species	CPR	Peregrinibacteria (PER)	Peregrinibacteria (PER)
1289	GCA_001787535.1	1801914	root; cellular organisms; Bacteria; unclassified Bacteria; Bacteria candidate phyla; Candidatus Peregrinibacteria; Candidatus Peribacteria; unclassified Candidatus Peribacteria; Candidatus Peribacteria bacterium RIFCSPHIGHO2_01_FULL_51_35	no rank; no rank; superkingdom; no rank; no rank; phylum; class; no rank; species	CPR	Peregrinibacteria (PER)	Peregrinibacteria (PER)
1290	GCA_001787555.1	1801915	root; cellular organisms; Bacteria; unclassified Bacteria; Bacteria candidate phyla; Candidatus Peregrinibacteria; Candidatus Peribacteria; unclassified Candidatus Peribacteria; Candidatus Peribacteria bacterium RIFCSPHIGHO2_01_FULL_51_9	no rank; no rank; superkingdom; no rank; no rank; phylum; class; no rank; species	CPR	Peregrinibacteria (PER)	Peregrinibacteria (PER)
1291	GCA_001787565.1	1801920	root; cellular organisms; Bacteria; unclassified Bacteria; Bacteria candidate phyla; Candidatus Peregrinibacteria; Candidatus Peribacteria; unclassified Candidatus Peribacteria; Candidatus Peribacteria bacterium RIFCSPHIGHO2_02_FULL_52_16	no rank; no rank; superkingdom; no rank; no rank; phylum; class; no rank; species	CPR	Peregrinibacteria (PER)	Peregrinibacteria (PER)
1292	GCA_001787585.1	1801921	root; cellular organisms; Bacteria; unclassified Bacteria; Bacteria candidate phyla; Candidatus Peregrinibacteria; Candidatus Peribacteria; unclassified Candidatus Peribacteria; Candidatus Peribacteria bacterium RIFCSPHIGHO2_02_FULL_53_20	no rank; no rank; superkingdom; no rank; no rank; phylum; class; no rank; species	CPR	Peregrinibacteria (PER)	Peregrinibacteria (PER)
1293	GCA_001787615.1	1801922	root; cellular organisms; Bacteria; unclassified Bacteria; Bacteria candidate phyla; Candidatus Peregrinibacteria; Candidatus Peribacteria; unclassified Candidatus Peribacteria; Candidatus Peribacteria bacterium RIFCSPHIGHO2_02_FULL_55_24	no rank; no rank; superkingdom; no rank; no rank; phylum; class; no rank; species	CPR	Peregrinibacteria (PER)	Peregrinibacteria (PER)
1294	GCA_001787625.1	1801923	root; cellular organisms; Bacteria; unclassified Bacteria; Bacteria candidate phyla; Candidatus Peregrinibacteria; Candidatus Peribacteria; unclassified Candidatus Peribacteria; Candidatus Peribacteria bacterium RIFCSPHIGHO2_12_FULL_54_10	no rank; no rank; superkingdom; no rank; no rank; phylum; class; no rank; species	CPR	Peregrinibacteria (PER)	Peregrinibacteria (PER)
1295	GCA_001787635.1	1801925	root; cellular organisms; Bacteria; unclassified Bacteria; Bacteria candidate phyla; Candidatus Peregrinibacteria; Candidatus Peribacteria; unclassified Candidatus Peribacteria; Candidatus Peribacteria bacterium RIFCSPLOWO2_01_FULL_51_18	no rank; no rank; superkingdom; no rank; no rank; phylum; class; no rank; species	CPR	Peregrinibacteria (PER)	Peregrinibacteria (PER)
1296	GCA_001787675.1	1801926	root; cellular organisms; Bacteria; unclassified Bacteria; Bacteria candidate phyla; Candidatus Peregrinibacteria; Candidatus Peribacteria; unclassified Candidatus Peribacteria; Candidatus Peribacteria bacterium RIFCSPLOWO2_01_FULL_53_10	no rank; no rank; superkingdom; no rank; no rank; phylum; class; no rank; species	CPR	Peregrinibacteria (PER)	Peregrinibacteria (PER)
1297	GCA_001787695.1	1801928	root; cellular organisms; Bacteria; unclassified Bacteria; Bacteria candidate phyla; Candidatus Peregrinibacteria; Candidatus Peribacteria; unclassified Candidatus Peribacteria; Candidatus Peribacteria bacterium RIFCSPLOWO2_02_FULL_51_10	no rank; no rank; superkingdom; no rank; no rank; phylum; class; no rank; species	CPR	Peregrinibacteria (PER)	Peregrinibacteria (PER)
1298	GCA_001787705.1	1801930	root; cellular organisms; Bacteria; unclassified Bacteria; Bacteria candidate phyla; Candidatus Peregrinibacteria; Candidatus Peribacteria; unclassified Candidatus Peribacteria; Candidatus Peribacteria bacterium RIFCSPLOWO2_12_FULL_53_10	no rank; no rank; superkingdom; no rank; no rank; phylum; class; no rank; species	CPR	Peregrinibacteria (PER)	Peregrinibacteria (PER)
1299	GCA_001787725.1	1801932	root; cellular organisms; Bacteria; unclassified Bacteria; Bacteria candidate phyla; Candidatus Peregrinibacteria; Candidatus Peribacteria; unclassified Candidatus Peribacteria; Candidatus Peribacteria bacterium RIFOXYA1_FULL_56_14	no rank; no rank; superkingdom; no rank; no rank; phylum; class; no rank; species	CPR	Peregrinibacteria (PER)	Peregrinibacteria (PER)
1300	GCA_001787755.1	1801934	root; cellular organisms; Bacteria; unclassified Bacteria; Bacteria candidate phyla; Candidatus Peregrinibacteria; Candidatus Peribacteria; unclassified Candidatus Peribacteria; Candidatus Peribacteria bacterium RIFOXYB1_FULL_54_35	no rank; no rank; superkingdom; no rank; no rank; phylum; class; no rank; species	CPR	Peregrinibacteria (PER)	Peregrinibacteria (PER)
1301	GCA_001787775.1	1801935	root; cellular organisms; Bacteria; unclassified Bacteria; Bacteria candidate phyla; Candidatus Peregrinibacteria; Candidatus Peribacteria; unclassified Candidatus Peribacteria; Candidatus Peribacteria bacterium RIFOXYB1_FULL_57_12	no rank; no rank; superkingdom; no rank; no rank; phylum; class; no rank; species	CPR	Peregrinibacteria (PER)	Peregrinibacteria (PER)
1302	GCA_001787795.1	1801937	root; cellular organisms; Bacteria; unclassified Bacteria; Bacteria candidate phyla; Candidatus Peregrinibacteria; Candidatus Peribacteria; unclassified Candidatus Peribacteria; Candidatus Peribacteria bacterium RIFOXYC1_FULL_54_13	no rank; no rank; superkingdom; no rank; no rank; phylum; class; no rank; species	CPR	Peregrinibacteria (PER)	Peregrinibacteria (PER)
1303	GCA_001787805.1	1801940	root; cellular organisms; Bacteria; unclassified Bacteria; Bacteria candidate phyla; Candidatus Peregrinibacteria; Candidatus Peribacteria; unclassified Candidatus Peribacteria; Candidatus Peribacteria bacterium RIFOXYC2_FULL_58_10	no rank; no rank; superkingdom; no rank; no rank; phylum; class; no rank; species	CPR	Peregrinibacteria (PER)	Peregrinibacteria (PER)
1304	GCA_001787885.1	1802027	root; cellular organisms; Bacteria; unclassified Bacteria; Bacteria candidate phyla; Patescibacteria group; Microgenomates group; Candidatus Roizmanbacteria; Candidatus Roizmanbacteria bacterium RIFCSPHIGHO2_01_FULL_37_16b	no rank; no rank; superkingdom; no rank; no rank; no rank; no rank; phylum; species	CPR	Microgenomates (OP11)	Roizmanbacteria
1305	GCA_001787915.1	1802029	root; cellular organisms; Bacteria; unclassified Bacteria; Bacteria candidate phyla; Patescibacteria group; Microgenomates group; Candidatus Roizmanbacteria; Candidatus Roizmanbacteria bacterium RIFCSPHIGHO2_01_FULL_38_41	no rank; no rank; superkingdom; no rank; no rank; no rank; no rank; phylum; species	CPR	Microgenomates (OP11)	Roizmanbacteria
1306	GCA_001787935.1	1802031	root; cellular organisms; Bacteria; unclassified Bacteria; Bacteria candidate phyla; Patescibacteria group; Microgenomates group; Candidatus Roizmanbacteria; Candidatus Roizmanbacteria bacterium RIFCSPHIGHO2_01_FULL_39_12c	no rank; no rank; superkingdom; no rank; no rank; no rank; no rank; phylum; species	CPR	Microgenomates (OP11)	Roizmanbacteria
1307	GCA_001787945.1	1802032	root; cellular organisms; Bacteria; unclassified Bacteria; Bacteria candidate phyla; Patescibacteria group; Microgenomates group; Candidatus Roizmanbacteria; Candidatus Roizmanbacteria bacterium RIFCSPHIGHO2_01_FULL_39_24	no rank; no rank; superkingdom; no rank; no rank; no rank; no rank; phylum; species	CPR	Microgenomates (OP11)	Roizmanbacteria
1308	GCA_001787965.1	1802034	root; cellular organisms; Bacteria; unclassified Bacteria; Bacteria candidate phyla; Patescibacteria group; Microgenomates group; Candidatus Roizmanbacteria; Candidatus Roizmanbacteria bacterium RIFCSPHIGHO2_01_FULL_40_98	no rank; no rank; superkingdom; no rank; no rank; no rank; no rank; phylum; species	CPR	Microgenomates (OP11)	Roizmanbacteria
1309	GCA_001787985.1	1802038	root; cellular organisms; Bacteria; unclassified Bacteria; Bacteria candidate phyla; Patescibacteria group; Microgenomates group; Candidatus Roizmanbacteria; Candidatus Roizmanbacteria bacterium RIFCSPHIGHO2_02_FULL_37_9b	no rank; no rank; superkingdom; no rank; no rank; no rank; no rank; phylum; species	CPR	Microgenomates (OP11)	Roizmanbacteria
1310	GCA_001788015.1	1802039	root; cellular organisms; Bacteria; unclassified Bacteria; Bacteria candidate phyla; Patescibacteria group; Microgenomates group; Candidatus Roizmanbacteria; Candidatus Roizmanbacteria bacterium RIFCSPHIGHO2_02_FULL_38_11	no rank; no rank; superkingdom; no rank; no rank; no rank; no rank; phylum; species	CPR	Microgenomates (OP11)	Roizmanbacteria
1311	GCA_001788035.1	1802040	root; cellular organisms; Bacteria; unclassified Bacteria; Bacteria candidate phyla; Patescibacteria group; Microgenomates group; Candidatus Roizmanbacteria; Candidatus Roizmanbacteria bacterium RIFCSPHIGHO2_02_FULL_39_9	no rank; no rank; superkingdom; no rank; no rank; no rank; no rank; phylum; species	CPR	Microgenomates (OP11)	Roizmanbacteria
1312	GCA_001788045.1	1802045	root; cellular organisms; Bacteria; unclassified Bacteria; Bacteria candidate phyla; Patescibacteria group; Microgenomates group; Candidatus Roizmanbacteria; Candidatus Roizmanbacteria bacterium RIFCSPHIGHO2_12_FULL_33_9	no rank; no rank; superkingdom; no rank; no rank; no rank; no rank; phylum; species	CPR	Microgenomates (OP11)	Roizmanbacteria
1313	GCA_001788055.1	1802046	root; cellular organisms; Bacteria; unclassified Bacteria; Bacteria candidate phyla; Patescibacteria group; Microgenomates group; Candidatus Roizmanbacteria; Candidatus Roizmanbacteria bacterium RIFCSPHIGHO2_12_FULL_36_11	no rank; no rank; superkingdom; no rank; no rank; no rank; no rank; phylum; species	CPR	Microgenomates (OP11)	Roizmanbacteria
1314	GCA_001788095.1	1802047	root; cellular organisms; Bacteria; unclassified Bacteria; Bacteria candidate phyla; Patescibacteria group; Microgenomates group; Candidatus Roizmanbacteria; Candidatus Roizmanbacteria bacterium RIFCSPHIGHO2_12_FULL_37_23	no rank; no rank; superkingdom; no rank; no rank; no rank; no rank; phylum; species	CPR	Microgenomates (OP11)	Roizmanbacteria
1315	GCA_001788115.1	1802050	root; cellular organisms; Bacteria; unclassified Bacteria; Bacteria candidate phyla; Patescibacteria group; Microgenomates group; Candidatus Roizmanbacteria; Candidatus Roizmanbacteria bacterium RIFCSPHIGHO2_12_FULL_39_8	no rank; no rank; superkingdom; no rank; no rank; no rank; no rank; phylum; species	CPR	Microgenomates (OP11)	Roizmanbacteria
1316	GCA_001788135.1	1802054	root; cellular organisms; Bacteria; unclassified Bacteria; Bacteria candidate phyla; Patescibacteria group; Microgenomates group; Candidatus Roizmanbacteria; Candidatus Roizmanbacteria bacterium RIFCSPHIGHO2_12_FULL_44_10	no rank; no rank; superkingdom; no rank; no rank; no rank; no rank; phylum; species	CPR	Microgenomates (OP11)	Roizmanbacteria
1317	GCA_001788165.1	1802060	root; cellular organisms; Bacteria; unclassified Bacteria; Bacteria candidate phyla; Patescibacteria group; Microgenomates group; Candidatus Roizmanbacteria; Candidatus Roizmanbacteria bacterium RIFCSPLOWO2_01_FULL_38_11	no rank; no rank; superkingdom; no rank; no rank; no rank; no rank; phylum; species	CPR	Microgenomates (OP11)	Roizmanbacteria
1318	GCA_001788195.1	1802061	root; cellular organisms; Bacteria; unclassified Bacteria; Bacteria candidate phyla; Patescibacteria group; Microgenomates group; Candidatus Roizmanbacteria; Candidatus Roizmanbacteria bacterium RIFCSPLOWO2_01_FULL_38_12	no rank; no rank; superkingdom; no rank; no rank; no rank; no rank; phylum; species	CPR	Microgenomates (OP11)	Roizmanbacteria
1319	GCA_001788215.1	1802064	root; cellular organisms; Bacteria; unclassified Bacteria; Bacteria candidate phyla; Patescibacteria group; Microgenomates group; Candidatus Roizmanbacteria; Candidatus Roizmanbacteria bacterium RIFCSPLOWO2_01_FULL_40_14	no rank; no rank; superkingdom; no rank; no rank; no rank; no rank; phylum; species	CPR	Microgenomates (OP11)	Roizmanbacteria
1320	GCA_001788225.1	1802071	root; cellular organisms; Bacteria; unclassified Bacteria; Bacteria candidate phyla; Patescibacteria group; Microgenomates group; Candidatus Roizmanbacteria; Candidatus Roizmanbacteria bacterium RIFCSPLOWO2_02_FULL_36_11	no rank; no rank; superkingdom; no rank; no rank; no rank; no rank; phylum; species	CPR	Microgenomates (OP11)	Roizmanbacteria
1321	GCA_001788235.1	1802078	root; cellular organisms; Bacteria; unclassified Bacteria; Bacteria candidate phyla; Patescibacteria group; Microgenomates group; Candidatus Roizmanbacteria; Candidatus Roizmanbacteria bacterium RIFCSPLOWO2_02_FULL_43_10	no rank; no rank; superkingdom; no rank; no rank; no rank; no rank; phylum; species	CPR	Microgenomates (OP11)	Roizmanbacteria
1322	GCA_001788275.1	1802084	root; cellular organisms; Bacteria; unclassified Bacteria; Bacteria candidate phyla; Patescibacteria group; Microgenomates group; Candidatus Roizmanbacteria; Candidatus Roizmanbacteria bacterium RIFOXYA2_FULL_41_8	no rank; no rank; superkingdom; no rank; no rank; no rank; no rank; phylum; species	CPR	Microgenomates (OP11)	Roizmanbacteria
1323	GCA_001788295.1	1802090	root; cellular organisms; Bacteria; unclassified Bacteria; Bacteria candidate phyla; Patescibacteria group; Microgenomates group; Candidatus Roizmanbacteria; Candidatus Roizmanbacteria bacterium RIFOXYC1_FULL_41_16	no rank; no rank; superkingdom; no rank; no rank; no rank; no rank; phylum; species	CPR	Microgenomates (OP11)	Roizmanbacteria
1324	GCA_001788305.1	1802091	root; cellular organisms; Bacteria; unclassified Bacteria; Bacteria candidate phyla; Patescibacteria group; Microgenomates group; Candidatus Roizmanbacteria; Candidatus Roizmanbacteria bacterium RIFOXYC2_FULL_38_9	no rank; no rank; superkingdom; no rank; no rank; no rank; no rank; phylum; species	CPR	Microgenomates (OP11)	Roizmanbacteria
1325	GCA_001788325.1	1802092	root; cellular organisms; Bacteria; unclassified Bacteria; Bacteria candidate phyla; Patescibacteria group; Microgenomates group; Candidatus Roizmanbacteria; Candidatus Roizmanbacteria bacterium RIFOXYC2_FULL_41_10	no rank; no rank; superkingdom; no rank; no rank; no rank; no rank; phylum; species	CPR	Microgenomates (OP11)	Roizmanbacteria
1326	GCA_001788375.1	1802094	root; cellular organisms; Bacteria; unclassified Bacteria; Bacteria candidate phyla; Patescibacteria group; Microgenomates group; Candidatus Roizmanbacteria; Candidatus Roizmanbacteria bacterium RIFOXYD1_FULL_41_24	no rank; no rank; superkingdom; no rank; no rank; no rank; no rank; phylum; species	CPR	Microgenomates (OP11)	Roizmanbacteria
1327	GCA_001788555.1	1802135	root; cellular organisms; Bacteria; unclassified Bacteria; Bacteria candidate phyla; Candidatus Saccharibacteria; unclassified Saccharibacteria; Candidatus Saccharibacteria bacterium RIFCSPHIGHO2_01_FULL_49_21	no rank; no rank; superkingdom; no rank; no rank; phylum; no rank; species	CPR	Saccharibacteria (TM7)	Saccharibacteria (TM7)
1328	GCA_001788565.1	1802145	root; cellular organisms; Bacteria; unclassified Bacteria; Bacteria candidate phyla; Candidatus Saccharibacteria; unclassified Saccharibacteria; Candidatus Saccharibacteria bacterium RIFCSPHIGHO2_12_FULL_49_19	no rank; no rank; superkingdom; no rank; no rank; phylum; no rank; species	CPR	Saccharibacteria (TM7)	Saccharibacteria (TM7)
1329	GCA_001788605.1	1802146	root; cellular organisms; Bacteria; unclassified Bacteria; Bacteria candidate phyla; Candidatus Saccharibacteria; unclassified Saccharibacteria; Candidatus Saccharibacteria bacterium RIFCSPLOWO2_01_FULL_48_13	no rank; no rank; superkingdom; no rank; no rank; phylum; no rank; species	CPR	Saccharibacteria (TM7)	Saccharibacteria (TM7)
1330	GCA_001788645.1	1801889	root; cellular organisms; Bacteria; unclassified Bacteria; Bacteria candidate phyla; Patescibacteria group; Microgenomates group; Candidatus Pacebacteria; Candidatus Pacebacteria bacterium RIFOXYB1_FULL_39_46	no rank; no rank; superkingdom; no rank; no rank; no rank; no rank; phylum; species	CPR	Microgenomates (OP11)	Pacebacteria
1331	GCA_001788675.1	1801890	root; cellular organisms; Bacteria; unclassified Bacteria; Bacteria candidate phyla; Patescibacteria group; Microgenomates group; Candidatus Pacebacteria; Candidatus Pacebacteria bacterium RIFOXYB1_FULL_44_10	no rank; no rank; superkingdom; no rank; no rank; no rank; no rank; phylum; species	CPR	Microgenomates (OP11)	Pacebacteria
1332	GCA_001788685.1	1801899	root; cellular organisms; Bacteria; unclassified Bacteria; Bacteria candidate phyla; Candidatus Peregrinibacteria; unclassified Candidatus Peregrinibacteria; Candidatus Peregrinibacteria bacterium RIFCSPLOWO2_02_FULL_39_10	no rank; no rank; superkingdom; no rank; no rank; phylum; no rank; species	CPR	Peregrinibacteria (PER)	Peregrinibacteria (PER)
1333	GCA_001788715.1	1801900	root; cellular organisms; Bacteria; unclassified Bacteria; Bacteria candidate phyla; Candidatus Peregrinibacteria; unclassified Candidatus Peregrinibacteria; Candidatus Peregrinibacteria bacterium RIFCSPLOWO2_02_FULL_48_14	no rank; no rank; superkingdom; no rank; no rank; phylum; no rank; species	CPR	Peregrinibacteria (PER)	Peregrinibacteria (PER)
1334	GCA_001788725.1	1801901	root; cellular organisms; Bacteria; unclassified Bacteria; Bacteria candidate phyla; Candidatus Peregrinibacteria; unclassified Candidatus Peregrinibacteria; Candidatus Peregrinibacteria bacterium RIFOXYA12_FULL_33_12	no rank; no rank; superkingdom; no rank; no rank; phylum; no rank; species	CPR	Peregrinibacteria (PER)	Peregrinibacteria (PER)
1335	GCA_001788755.1	1801902	root; cellular organisms; Bacteria; unclassified Bacteria; Bacteria candidate phyla; Candidatus Peregrinibacteria; unclassified Candidatus Peregrinibacteria; Candidatus Peregrinibacteria bacterium RIFOXYA2_FULL_33_21	no rank; no rank; superkingdom; no rank; no rank; phylum; no rank; species	CPR	Peregrinibacteria (PER)	Peregrinibacteria (PER)
1336	GCA_001788765.1	1801903	root; cellular organisms; Bacteria; unclassified Bacteria; Bacteria candidate phyla; Candidatus Peregrinibacteria; unclassified Candidatus Peregrinibacteria; Candidatus Peregrinibacteria bacterium RIFOXYA2_FULL_33_7	no rank; no rank; superkingdom; no rank; no rank; phylum; no rank; species	CPR	Peregrinibacteria (PER)	Peregrinibacteria (PER)
1337	GCA_001788795.1	1801904	root; cellular organisms; Bacteria; unclassified Bacteria; Bacteria candidate phyla; Candidatus Peregrinibacteria; unclassified Candidatus Peregrinibacteria; Candidatus Peregrinibacteria bacterium RIFOXYA2_FULL_41_18	no rank; no rank; superkingdom; no rank; no rank; phylum; no rank; species	CPR	Peregrinibacteria (PER)	Peregrinibacteria (PER)
1338	GCA_001788805.1	1801905	root; cellular organisms; Bacteria; unclassified Bacteria; Bacteria candidate phyla; Candidatus Peregrinibacteria; unclassified Candidatus Peregrinibacteria; Candidatus Peregrinibacteria bacterium RIFOXYB12_FULL_41_12	no rank; no rank; superkingdom; no rank; no rank; phylum; no rank; species	CPR	Peregrinibacteria (PER)	Peregrinibacteria (PER)
[truncated: 1,498 more rows]
